# Supplementary material for: Acemetacin cocrystal structures by powder X-ray diffraction
Source: IUCrJ. 2017 Mar 8;4(Pt 3):206–14. doi: 10.1107/S2052252517002305 (PMC5414395; doi:10.1107/S2052252517002305)
Supplement: Supplementary file 1 [file m-04-00206-sup1.cif]

 
data_ACM2HP

_database_code_depnum_ccdc_archive 'CCDC 1507492'
 
_audit_creation_method            'MRIA, SHELXL-97, manual'
_chemical_name_systematic 
; 
 ? 
; 
_chemical_name_common             'ACEMETACIN2PYRIDONE' 
_chemical_melting_point           '410' 
_chemical_formula_moiety          'C21 H18 Cl N O6, C5 H5 N O' 
_chemical_formula_sum    'C26 H23 Cl N2 O7' 
_chemical_formula_weight          510.91 
 
loop_ 
 _atom_type_symbol 
 _atom_type_description 
 _atom_type_scat_dispersion_real 
 _atom_type_scat_dispersion_imag 
 _atom_type_scat_source 
 'Cl'  'Cl'   0.3639   0.7018 
 'International Tables Vol C Tables 4.2.6.8 and 6.1.1.4' 
 'O'  'O'   0.0492   0.0322 
 'International Tables Vol C Tables 4.2.6.8 and 6.1.1.4' 
 'N'  'N'   0.0311   0.0180 
 'International Tables Vol C Tables 4.2.6.8 and 6.1.1.4' 
 'C'  'C'   0.0181   0.0091 
 'International Tables Vol C Tables 4.2.6.8 and 6.1.1.4' 
 'H'  'H'   0.0000   0.0000 
 'International Tables Vol C Tables 4.2.6.8 and 6.1.1.4' 
 
_symmetry_cell_setting            monoclinic 
_symmetry_space_group_name_H-M    'P 21/c' 
_symmetry_space_group_name_Hall    '-P 2ybc' 
 
loop_ 
 _symmetry_equiv_pos_as_xyz 
 'x, y, z' 
 'x, -y+1/2, z+1/2' 
 '-x, -y, -z' 
 '-x, y-1/2, -z-1/2' 
 
_cell_length_a                    23.1400(18) 
_cell_length_b                    5.1900(8) 
_cell_length_c                    21.2642(19) 
_cell_angle_alpha                 90.00 
_cell_angle_beta                  111.714(17) 
_cell_angle_gamma                 90.00 
_cell_volume                      2372.5(5) 
_cell_formula_units_Z             4 
_cell_measurement_temperature     298(2) 
_cell_measurement_reflns_used     1686 
_cell_measurement_theta_min       2.054 
_cell_measurement_theta_max       42.98 
 
_exptl_crystal_density_meas       ? 
_exptl_crystal_density_diffrn     1.430 
_exptl_crystal_density_method     'not measured' 
_exptl_crystal_F_000              1064 
_exptl_absorpt_coefficient_mu     1.866 
_exptl_absorpt_correction_type    ? 
_exptl_absorpt_correction_T_min   ? 
_exptl_absorpt_correction_T_max   ? 
_exptl_absorpt_process_details    ? 
 
#The next three fields give the specimen dimensions in mm.  The equatorial 
# plane contains the incident and diffracted beam.
_pd_spec_size_axial                15     # perpendicular to 
                                          # equatorial plane

_pd_spec_size_equat                 1    # parallel to 
                                          # scattering vector 
                                          # in transmission

_pd_spec_size_thick                 1     # parallel to 
                                          # scattering vector 
                                          # in reflection

# The next five fields are character fields that describe the specimen.

_pd_spec_mounting                          
; 
thin layer on the non-diffracting silicon plate
;
_pd_spec_mount_mode       'transmission'  # options are 'reflection' 
                                          # or 'transmission'

_pd_spec_shape              'flat_sheet'    # options are 'cylinder',
                                          # 'flat_sheet' or 'irregular'

_pd_char_particle_morphology   'no specific habit'              
_pd_char_colour                'light grey'  # use ICDD colour descriptions

# The following three fields describe the preparation of the specimen. 
# The cooling rate is in K/min.  The pressure at which the sample was
# prepared is in kPa.  The temperature of preparation is in K.
 


_pd_prep_cool_rate                ?        
_pd_prep_pressure                 101       
_pd_prep_temperature              298(2)     

 
_exptl_special_details 
; 
 ? 
; 
 
# This following item is used to identify the equipment used to record the
# powder pattern when the diffractogram was measured at a laboratory
# other than the authors' home institution, e.g. when neutron or synchrotron
# radiation is used.

_pd_instr_location
;
Dept. of Chemistry, Moscow State University, 119991 Moscow, Russia
;
 
_diffrn_ambient_temperature     298(2)                 
_diffrn_source                'Fine focus X-ray tube'        
_diffrn_source_target            Cu                                     

_diffrn_radiation_source          'line-focus sealed tube' 
_diffrn_radiation_monochromator   'Curved Germanium (111)'
_diffrn_measurement_device        'Guinier camera G670'
_diffrn_detector_type              'Imaging Plate'


_diffrn_reflns_number             ? 
_diffrn_reflns_limit_h_min        ? 
_diffrn_reflns_limit_h_max        ? 
_diffrn_reflns_limit_k_min        ? 
_diffrn_reflns_limit_k_max        ? 
_diffrn_reflns_limit_l_min        ?   
_diffrn_reflns_limit_l_max        ?  


_pd_meas_scan_method            'cont'          # options are 'step', 'cont',
                                                # 'tof', 'fixed' or
                                                # 'disp' (= dispersive)
_pd_meas_special_details
; ?
;
# The following six items are used for angular dispersive measurements only.

_diffrn_radiation_type            CuK\a~1~
_diffrn_radiation_wavelength      1.54059

# The following four items give details of the measured (not processed)
# powder pattern.  Angles are in degrees.

_pd_meas_number_of_points         8201          
_pd_meas_2theta_range_min         3.000                   
_pd_meas_2theta_range_max        85.000                
_pd_meas_2theta_range_inc         0.01

# The following three items are used for time-of-flight measurements only.

_pd_instr_dist_src/spec           ?                    
_pd_instr_dist_spec/detc          ?                    
_pd_meas_2theta_fixed             ?                    

# The following fields are used to identify the programs used.

_computing_data_collection        
'<i>G670 Imaging Plate Guinier Camera Software</i> (Huber, 2002)'
_computing_cell_refinement        'MRIA (Zlokazov & Chernyshev, 1992)'
_computing_data_reduction         
'<i>G670 Imaging Plate Guinier Camera Software</i>'
_computing_structure_solution     'simulated annealing (Zhukov et al., 2001)'
_computing_structure_refinement   MRIA
_computing_molecular_graphics     'PLATON (Spek, 2009)'
_computing_publication_material    'MRIA, SHELXL97 (Sheldrick, 2008)'

#==============================================================================

# 8. REFINEMENT DATA

# Use the next field to give any special details about the fitting of the
# powder pattern.

_pd_proc_ls_special_details
; ?
;

# The next three items are given as text
_pd_proc_ls_profile_function      'split-type pseudo-Voigt (Toraya, 1986)'   
_pd_proc_ls_pref_orient_corr    
;
March-Dollase (1986) texture correction.
Direction of preferred orientation [010],
texture parameter r = 0.98(1).
;
_pd_proc_ls_background_function   
 'Chebyshev polynomial up to the 5th order'     

_pd_proc_ls_prof_R_factor         0.0205         
_pd_proc_ls_prof_wR_factor        0.0265        
_pd_proc_ls_prof_wR_expected      0.0185       

_refine_special_details
; ?
;

_refine_ls_R_I_factor              0.0524
_refine_ls_structure_factor_coef     Inet
_refine_ls_matrix_type               fullcycle
_refine_ls_weighting_scheme          sigma
_refine_ls_hydrogen_treatment        noref
_refine_ls_extinction_method         none        
_refine_ls_extinction_coef           ?           
_refine_ls_number_parameters         187
_refine_ls_number_restraints         121
_refine_ls_number_constraints        ? 

# The following item is the same as CHI, the square root of 'CHI squared'
_refine_ls_goodness_of_fit_all       1.433   

_refine_ls_restrained_S_all          ?         
_refine_ls_restrained_S_obs          ?
_refine_ls_shift/su_max             .000
_refine_ls_shift/su_mean            .000


# The following four items apply to angular dispersive measurements.
# 2theta minimum, maximum and increment (in degrees) are for the 
# intensities used in the refinement.
_pd_proc_2theta_range_min            3.000       
_pd_proc_2theta_range_max            85.000      
_pd_proc_2theta_range_inc            0.01

_pd_proc_wavelength                  1.54059  

_pd_block_diffractogram_id   2HP   # The id used for the block
                                                 # containing the powder 
                                                # pattern profile (section 11).
						
# Give appropriate details in the next two text fields.
_pd_proc_info_excluded_regions    none             
_pd_proc_info_data_reduction      ?

#==============================================================================

# 9. ATOMIC COORDINATES AND DISPLACEMENT PARAMETERS
 
loop_ 
 _atom_site_label 
 _atom_site_type_symbol 
 _atom_site_fract_x 
 _atom_site_fract_y 
 _atom_site_fract_z 
 _atom_site_U_iso_or_equiv 
 _atom_site_adp_type 
 _atom_site_occupancy 
 _atom_site_symmetry_multiplicity 
 _atom_site_calc_flag 
 _atom_site_refinement_flags 
 _atom_site_disorder_assembly 
 _atom_site_disorder_group 
Cl1 Cl 0.93520(14) 1.5144(6) 0.18680(15) 0.0450(16) Uiso 1 1 d . . . 
C1 C 0.8667(5) 1.345(3) 0.1662(5) 0.058(6) Uiso 1 1 d . . . 
C2 C 0.8620(5) 1.144(2) 0.2059(5) 0.056(5) Uiso 1 1 d . . . 
H2 H 0.8957 1.0988 0.2445 0.067 Uiso 1 1 calc . . . 
C3 C 0.8061(5) 1.009(2) 0.1879(5) 0.049(6) Uiso 1 1 d . . . 
H3 H 0.8033 0.8657 0.2128 0.059 Uiso 1 1 calc . . . 
C4 C 0.7541(5) 1.089(2) 0.1324(5) 0.055(6) Uiso 1 1 d . . . 
C5 C 0.7581(5) 1.293(2) 0.0914(5) 0.048(5) Uiso 1 1 d . . . 
H5 H 0.7237 1.3432 0.0540 0.058 Uiso 1 1 calc . . . 
C6 C 0.8164(5) 1.423(2) 0.1083(5) 0.055(5) Uiso 1 1 d . . . 
H6 H 0.8210 1.5565 0.0814 0.066 Uiso 1 1 calc . . . 
C7 C 0.6957(5) 0.938(2) 0.1125(5) 0.053(5) Uiso 1 1 d . . . 
C8 C 0.6702(5) 1.017(2) 0.2170(5) 0.056(5) Uiso 1 1 d . . . 
C9 C 0.6281(4) 0.909(2) 0.2418(5) 0.064(6) Uiso 1 1 d . . . 
C10 C 0.5962(4) 0.704(2) 0.1960(5) 0.056(6) Uiso 1 1 d . . . 
C11 C 0.6190(5) 0.697(2) 0.1439(5) 0.063(6) Uiso 1 1 d . . . 
C12 C 0.5956(5) 0.520(2) 0.0910(5) 0.051(5) Uiso 1 1 d . . . 
H12 H 0.6104 0.5194 0.0558 0.061 Uiso 1 1 calc . . . 
C13 C 0.5496(4) 0.343(2) 0.0911(5) 0.049(6) Uiso 1 1 d . . . 
H13 H 0.5340 0.2242 0.0561 0.059 Uiso 1 1 calc . . . 
C14 C 0.5277(5) 0.346(2) 0.1437(5) 0.061(6) Uiso 1 1 d . . . 
C15 C 0.5511(5) 0.525(2) 0.1968(5) 0.054(5) Uiso 1 1 d . . . 
H15 H 0.5367 0.5242 0.2323 0.065 Uiso 1 1 calc . . . 
C16 C 0.4537(5) 0.028(2) 0.0900(5) 0.056(5) Uiso 1 1 d . . . 
H16A H 0.4242 -0.0782 0.1000 0.084 Uiso 1 1 calc . . . 
H16B H 0.4832 -0.0803 0.0804 0.084 Uiso 1 1 calc . . . 
H16C H 0.4323 0.1333 0.0513 0.084 Uiso 1 1 calc . . . 
C17 C 0.7116(4) 1.234(2) 0.2468(5) 0.051(5) Uiso 1 1 d . . . 
H17A H 0.7360 1.2712 0.2200 0.076 Uiso 1 1 calc . . . 
H17B H 0.7387 1.1902 0.2920 0.076 Uiso 1 1 calc . . . 
H17C H 0.6873 1.3824 0.2480 0.076 Uiso 1 1 calc . . . 
C18 C 0.6169(5) 0.990(2) 0.3053(5) 0.054(6) Uiso 1 1 d . . . 
H18A H 0.5751 0.9408 0.3006 0.065 Uiso 1 1 calc . . . 
H18B H 0.6198 1.1766 0.3094 0.065 Uiso 1 1 calc . . . 
C19 C 0.6640(4) 0.868(3) 0.3708(5) 0.061(6) Uiso 1 1 d . . . 
C20 C 0.7375(5) 0.576(2) 0.4351(5) 0.056(6) Uiso 1 1 d . . . 
H20A H 0.7445 0.3919 0.4362 0.067 Uiso 1 1 calc . . . 
H20B H 0.7220 0.6178 0.4705 0.067 Uiso 1 1 calc . . . 
C21 C 0.7985(5) 0.713(2) 0.4495(5) 0.062(6) Uiso 1 1 d . . . 
N1 N 0.6649(3) 0.8872(19) 0.1564(4) 0.051(4) Uiso 1 1 d . . . 
O1 O 0.6662(3) 0.9055(15) 0.0518(3) 0.046(3) Uiso 1 1 d . . . 
O2 O 0.4846(3) 0.1827(14) 0.1450(3) 0.047(3) Uiso 1 1 d . . . 
O3 O 0.6722(3) 1.0035(14) 0.4187(3) 0.045(4) Uiso 1 1 d . . . 
O4 O 0.6918(3) 0.6439(15) 0.3714(3) 0.042(3) Uiso 1 1 d . . . 
O5 O 0.8019(3) 0.8857(15) 0.4129(3) 0.048(3) Uiso 1 1 d . . . 
O6 O 0.8438(3) 0.6269(15) 0.5020(3) 0.050(3) Uiso 1 1 d . . . 
H6A H 0.8755 0.7090 0.5071 0.075 Uiso 1 1 calc . . . 
O7 O 0.9500(3) 0.8186(15) 0.5190(3) 0.044(3) Uiso 1 1 d . . . 
N2 N 1.0540(4) 0.7944(18) 0.5701(4) 0.050(4) Uiso 1 1 d . . . 
H2A H 1.0571 0.9288 0.5479 0.060 Uiso 1 1 calc . . . 
C22 C 0.9959(5) 0.709(2) 0.5613(5) 0.047(5) Uiso 1 1 d . . . 
C23 C 0.9937(5) 0.485(2) 0.6000(5) 0.051(6) Uiso 1 1 d . . . 
H23 H 0.9554 0.4181 0.5967 0.061 Uiso 1 1 calc . . . 
C24 C 1.0465(5) 0.371(2) 0.6411(5) 0.053(6) Uiso 1 1 d . . . 
H24 H 1.0442 0.2242 0.6651 0.064 Uiso 1 1 calc . . . 
C25 C 1.1050(4) 0.471(2) 0.6481(4) 0.051(6) Uiso 1 1 d . . . 
H25 H 1.1414 0.3935 0.6771 0.061 Uiso 1 1 calc . . . 
C26 C 1.1072(5) 0.682(2) 0.6115(6) 0.063(5) Uiso 1 1 d . . . 
H26 H 1.1454 0.7499 0.6149 0.075 Uiso 1 1 calc . . . 
 
_geom_special_details 
; 
 All esds (except the esd in the dihedral angle between two l.s. planes) 
 are estimated using the full covariance matrix.  The cell esds are taken 
 into account individually in the estimation of esds in distances, angles 
 and torsion angles; correlations between esds in cell parameters are only 
 used when they are defined by crystal symmetry.  An approximate (isotropic) 
 treatment of cell esds is used for estimating esds involving l.s. planes. 
; 
 
loop_ 
 _geom_bond_atom_site_label_1 
 _geom_bond_atom_site_label_2 
 _geom_bond_distance 
 _geom_bond_site_symmetry_2 
 _geom_bond_publ_flag 
Cl1 C1 1.722(12) . ? 
C1 C2 1.369(18) . ? 
C1 C6 1.405(13) . ? 
C2 C3 1.394(15) . ? 
C2 H2 0.93 . ? 
C3 C4 1.402(12) . ? 
C3 H3 0.93 . ? 
C4 C5 1.395(17) . ? 
C4 C7 1.484(15) . ? 
C5 C6 1.429(15) . ? 
C5 H5 0.93 . ? 
C6 H6 0.93 . ? 
C7 O1 1.228(11) . ? 
C7 N1 1.393(16) . ? 
C8 C9 1.387(18) . ? 
C8 N1 1.419(15) . ? 
C8 C17 1.460(15) . ? 
C9 C10 1.447(15) . ? 
C9 C18 1.525(17) . ? 
C10 C11 1.393(17) . ? 
C10 C15 1.404(17) . ? 
C11 C12 1.397(15) . ? 
C11 N1 1.401(15) . ? 
C12 C13 1.407(17) . ? 
C12 H12 0.93 . ? 
C13 C14 1.389(17) . ? 
C13 H13 0.93 . ? 
C14 O2 1.317(14) . ? 
C14 C15 1.406(16) . ? 
C15 H15 0.93 . ? 
C16 O2 1.381(12) . ? 
C16 H16A 0.96 . ? 
C16 H16B 0.96 . ? 
C16 H16C 0.96 . ? 
C17 H17A 0.96 . ? 
C17 H17B 0.96 . ? 
C17 H17C 0.96 . ? 
C18 C19 1.552(13) . ? 
C18 H18A 0.97 . ? 
C18 H18B 0.97 . ? 
C19 O3 1.193(14) . ? 
C19 O4 1.327(15) . ? 
C20 O4 1.420(11) . ? 
C20 C21 1.507(16) . ? 
C20 H20A 0.97 . ? 
C20 H20B 0.97 . ? 
C21 O5 1.207(15) . ? 
C21 O6 1.296(11) . ? 
O6 H6A 0.82 . ? 
O7 C22 1.246(11) . ? 
N2 C26 1.352(12) . ? 
N2 C22 1.361(15) . ? 
N2 H2A 0.86 . ? 
C22 C23 1.436(16) . ? 
C23 C24 1.348(14) . ? 
C23 H23 0.93 . ? 
C24 C25 1.405(16) . ? 
C24 H24 0.93 . ? 
C25 C26 1.357(17) . ? 
C25 H25 0.93 . ? 
C26 H26 0.93 . ? 
 
loop_ 
 _geom_angle_atom_site_label_1 
 _geom_angle_atom_site_label_2 
 _geom_angle_atom_site_label_3 
 _geom_angle 
 _geom_angle_site_symmetry_1 
 _geom_angle_site_symmetry_3 
 _geom_angle_publ_flag 
C2 C1 C6 122.0(10) . . ? 
C2 C1 Cl1 120.5(7) . . ? 
C6 C1 Cl1 117.5(10) . . ? 
C1 C2 C3 119.3(8) . . ? 
C1 C2 H2 120.3 . . ? 
C3 C2 H2 120.3 . . ? 
C2 C3 C4 120.1(11) . . ? 
C2 C3 H3 119.9 . . ? 
C4 C3 H3 119.9 . . ? 
C5 C4 C3 121.1(10) . . ? 
C5 C4 C7 119.2(8) . . ? 
C3 C4 C7 119.4(11) . . ? 
C4 C5 C6 118.3(8) . . ? 
C4 C5 H5 120.8 . . ? 
C6 C5 H5 120.9 . . ? 
C1 C6 C5 118.9(11) . . ? 
C1 C6 H6 120.5 . . ? 
C5 C6 H6 120.5 . . ? 
O1 C7 N1 117.1(9) . . ? 
O1 C7 C4 117.7(11) . . ? 
N1 C7 C4 123.2(9) . . ? 
C9 C8 N1 108.4(9) . . ? 
C9 C8 C17 125.9(11) . . ? 
N1 C8 C17 125.7(11) . . ? 
C8 C9 C10 107.3(10) . . ? 
C8 C9 C18 126.8(10) . . ? 
C10 C9 C18 126.0(10) . . ? 
C11 C10 C15 119.6(10) . . ? 
C11 C10 C9 107.8(10) . . ? 
C15 C10 C9 132.6(11) . . ? 
C10 C11 C12 120.7(11) . . ? 
C10 C11 N1 108.3(9) . . ? 
C12 C11 N1 131.0(11) . . ? 
C11 C12 C13 119.8(12) . . ? 
C11 C12 H12 120.1 . . ? 
C13 C12 H12 120.1 . . ? 
C14 C13 C12 119.7(10) . . ? 
C14 C13 H13 120.1 . . ? 
C12 C13 H13 120.2 . . ? 
O2 C14 C13 121.0(10) . . ? 
O2 C14 C15 118.5(11) . . ? 
C13 C14 C15 120.5(11) . . ? 
C10 C15 C14 119.7(11) . . ? 
C10 C15 H15 120.2 . . ? 
C14 C15 H15 120.2 . . ? 
O2 C16 H16A 109.5 . . ? 
O2 C16 H16B 109.5 . . ? 
H16A C16 H16B 109.5 . . ? 
O2 C16 H16C 109.5 . . ? 
H16A C16 H16C 109.5 . . ? 
H16B C16 H16C 109.5 . . ? 
C8 C17 H17A 109.5 . . ? 
C8 C17 H17B 109.5 . . ? 
H17A C17 H17B 109.5 . . ? 
C8 C17 H17C 109.5 . . ? 
H17A C17 H17C 109.4 . . ? 
H17B C17 H17C 109.5 . . ? 
C9 C18 C19 112.9(9) . . ? 
C9 C18 H18A 109.0 . . ? 
C19 C18 H18A 109.0 . . ? 
C9 C18 H18B 109.0 . . ? 
C19 C18 H18B 109.0 . . ? 
H18A C18 H18B 107.7 . . ? 
O3 C19 O4 125.8(9) . . ? 
O3 C19 C18 111.2(10) . . ? 
O4 C19 C18 123.0(10) . . ? 
O4 C20 C21 112.9(10) . . ? 
O4 C20 H20A 109.0 . . ? 
C21 C20 H20A 109.0 . . ? 
O4 C20 H20B 109.0 . . ? 
C21 C20 H20B 109.0 . . ? 
H20A C20 H20B 107.8 . . ? 
O5 C21 O6 125.9(10) . . ? 
O5 C21 C20 119.9(8) . . ? 
O6 C21 C20 114.2(10) . . ? 
C7 N1 C11 123.0(9) . . ? 
C7 N1 C8 128.6(9) . . ? 
C11 N1 C8 108.2(9) . . ? 
C14 O2 C16 121.1(9) . . ? 
C19 O4 C20 114.4(8) . . ? 
C21 O6 H6A 109.5 . . ? 
C26 N2 C22 124.3(10) . . ? 
C26 N2 H2A 117.8 . . ? 
C22 N2 H2A 117.8 . . ? 
O7 C22 N2 119.0(10) . . ? 
O7 C22 C23 125.5(11) . . ? 
N2 C22 C23 115.3(9) . . ? 
C24 C23 C22 120.8(11) . . ? 
C24 C23 H23 119.6 . . ? 
C22 C23 H23 119.6 . . ? 
C23 C24 C25 120.9(11) . . ? 
C23 C24 H24 119.5 . . ? 
C25 C24 H24 119.6 . . ? 
C26 C25 C24 118.4(9) . . ? 
C26 C25 H25 120.8 . . ? 
C24 C25 H25 120.8 . . ? 
N2 C26 C25 120.3(10) . . ? 
N2 C26 H26 119.9 . . ? 
C25 C26 H26 119.9 . . ? 
 
loop_ 
 _geom_hbond_atom_site_label_D 
 _geom_hbond_atom_site_label_H 
 _geom_hbond_atom_site_label_A 
 _geom_hbond_distance_DH 
 _geom_hbond_distance_HA 
 _geom_hbond_distance_DA 
 _geom_hbond_angle_DHA 
 _geom_hbond_site_symmetry_A 
O6 H6A O7  0.82 1.74 2.550(10) 167.8 . 
N2 H2A O7  0.86 1.90 2.739(12) 166.2 3_776 
 
_refine_diff_density_max    0.37
_refine_diff_density_min   -0.35 
_refine_diff_density_rms    0.19 
 
data_ACMNAMH
 
_audit_creation_method            'MRIA, SHELXL-97, manual'
_chemical_name_systematic 
; 
 ? 
; 
_chemical_name_common             ACEMETACINNICOTINAMIDEFORMII 
_chemical_melting_point           '364' 
_chemical_formula_moiety         'C21 H18 Cl N O6, C6 H6 N2 O, H2 O'
_chemical_formula_sum       'C27 H26 Cl N3 O8' 
_chemical_formula_weight          555.96 
 
loop_ 
 _atom_type_symbol 
 _atom_type_description 
 _atom_type_scat_dispersion_real 
 _atom_type_scat_dispersion_imag 
 _atom_type_scat_source 
 'Cl'  'Cl'   0.3639   0.7018 
 'International Tables Vol C Tables 4.2.6.8 and 6.1.1.4' 
 'O'  'O'   0.0492   0.0322 
 'International Tables Vol C Tables 4.2.6.8 and 6.1.1.4' 
 'N'  'N'   0.0311   0.0180 
 'International Tables Vol C Tables 4.2.6.8 and 6.1.1.4' 
 'C'  'C'   0.0181   0.0091 
 'International Tables Vol C Tables 4.2.6.8 and 6.1.1.4' 
 'H'  'H'   0.0000   0.0000 
 'International Tables Vol C Tables 4.2.6.8 and 6.1.1.4' 
 
_symmetry_cell_setting            triclinic 
_symmetry_space_group_name_H-M    'P -1' 
_symmetry_space_group_name_Hall    '-P 1'
 
loop_ 
 _symmetry_equiv_pos_as_xyz 
 'x, y, z' 
 '-x, -y, -z' 
 
_cell_length_a                    21.348(2) 
_cell_length_b                    4.1931(12) 
_cell_length_c                    15.2174(19) 
_cell_angle_alpha                 90.567(17) 
_cell_angle_beta                  101.40(2) 
_cell_angle_gamma                 89.473(16) 
_cell_volume                      1335.2(4) 
_cell_formula_units_Z             2 
_cell_measurement_temperature     298(2) 
_cell_measurement_reflns_used     1386 
_cell_measurement_theta_min       2.11 
_cell_measurement_theta_max       37.48 
 
_exptl_crystal_density_meas       ? 
_exptl_crystal_density_diffrn     1.383 
_exptl_crystal_density_method     'not measured' 
_exptl_crystal_F_000              580 
_exptl_absorpt_coefficient_mu     1.743 
_exptl_absorpt_correction_type    none 
_exptl_absorpt_correction_T_min   ? 
_exptl_absorpt_correction_T_max   ? 
_exptl_absorpt_process_details    ? 
 
#The next three fields give the specimen dimensions in mm.  The equatorial 
# plane contains the incident and diffracted beam.
_pd_spec_size_axial                15     # perpendicular to 
                                          # equatorial plane

_pd_spec_size_equat                 1    # parallel to 
                                          # scattering vector 
                                          # in transmission

_pd_spec_size_thick                 1     # parallel to 
                                          # scattering vector 
                                          # in reflection

# The next five fields are character fields that describe the specimen.

_pd_spec_mounting                          
; 
thin layer on the non-diffracting silicon plate
;
_pd_spec_mount_mode       'transmission'  # options are 'reflection' 
                                          # or 'transmission'

_pd_spec_shape              'flat_sheet'    # options are 'cylinder',
                                          # 'flat_sheet' or 'irregular'

_pd_char_particle_morphology   'no specific habit'              
_pd_char_colour                'light grey'  # use ICDD colour descriptions

# The following three fields describe the preparation of the specimen. 
# The cooling rate is in K/min.  The pressure at which the sample was
# prepared is in kPa.  The temperature of preparation is in K.
 


_pd_prep_cool_rate                ?        
_pd_prep_pressure                 101       
_pd_prep_temperature              298(2)     

 
_exptl_special_details 
; 
 ? 
; 
 
# This following item is used to identify the equipment used to record the
# powder pattern when the diffractogram was measured at a laboratory
# other than the authors' home institution, e.g. when neutron or synchrotron
# radiation is used.

_pd_instr_location
;
Dept. of Chemistry, Moscow State University, 119991 Moscow, Russia
;
 
_diffrn_ambient_temperature     298(2)                 
_diffrn_source                'Fine focus X-ray tube'        
_diffrn_source_target            Cu                                     

_diffrn_radiation_source          'line-focus sealed tube' 
_diffrn_radiation_monochromator   'Curved Germanium (111)'
_diffrn_measurement_device        'Guinier camera G670'
_diffrn_detector_type              'Imaging Plate'


_diffrn_reflns_number             ? 
_diffrn_reflns_limit_h_min        ? 
_diffrn_reflns_limit_h_max        ? 
_diffrn_reflns_limit_k_min        ? 
_diffrn_reflns_limit_k_max        ? 
_diffrn_reflns_limit_l_min        ?   
_diffrn_reflns_limit_l_max        ?  


_pd_meas_scan_method            'cont'          # options are 'step', 'cont',
                                                # 'tof', 'fixed' or
                                                # 'disp' (= dispersive)
_pd_meas_special_details
; ?
;
# The following six items are used for angular dispersive measurements only.

_diffrn_radiation_type            CuK\a~1~
_diffrn_radiation_wavelength      1.54059

# The following four items give details of the measured (not processed)
# powder pattern.  Angles are in degrees.

_pd_meas_number_of_points         7201          
_pd_meas_2theta_range_min         3.000                   
_pd_meas_2theta_range_max        75.000                
_pd_meas_2theta_range_inc         0.01

# The following three items are used for time-of-flight measurements only.

_pd_instr_dist_src/spec           ?                    
_pd_instr_dist_spec/detc          ?                    
_pd_meas_2theta_fixed             ?                    

# The following fields are used to identify the programs used.

_computing_data_collection        
'<i>G670 Imaging Plate Guinier Camera Software</i> (Huber, 2002)'
_computing_cell_refinement        'MRIA (Zlokazov & Chernyshev, 1992)'
_computing_data_reduction         
'<i>G670 Imaging Plate Guinier Camera Software</i>'
_computing_structure_solution     'simulated annealing (Zhukov et al., 2001)'
_computing_structure_refinement   MRIA
_computing_molecular_graphics     'PLATON (Spek, 2009)'
_computing_publication_material    'MRIA, SHELXL97 (Sheldrick, 2008)'

#==============================================================================

# 8. REFINEMENT DATA

# Use the next field to give any special details about the fitting of the
# powder pattern.

_pd_proc_ls_special_details
; ?
;

# The next three items are given as text
_pd_proc_ls_profile_function      'split-type pseudo-Voigt (Toraya, 1986)'   
_pd_proc_ls_pref_orient_corr    
;
March-Dollase (1986) texture correction.
Direction of preferred orientation [1-10],
texture parameter r = 0.96(1).
;
_pd_proc_ls_background_function   
 'Chebyshev polynomial up to the 5th order'     

_pd_proc_ls_prof_R_factor         0.0161         
_pd_proc_ls_prof_wR_factor        0.0191        
_pd_proc_ls_prof_wR_expected      0.0160       

_refine_special_details
; ?
;

_refine_ls_R_I_factor              0.0363
_refine_ls_structure_factor_coef     Inet
_refine_ls_matrix_type               fullcycle
_refine_ls_weighting_scheme          sigma
_refine_ls_hydrogen_treatment        noref
_refine_ls_extinction_method         none        
_refine_ls_extinction_coef           ?           
_refine_ls_number_parameters         203
_refine_ls_number_restraints         125
_refine_ls_number_constraints        ? 

# The following item is the same as CHI, the square root of 'CHI squared'
_refine_ls_goodness_of_fit_all       1.198   

_refine_ls_restrained_S_all          ?         
_refine_ls_restrained_S_obs          ?
_refine_ls_shift/su_max             .003
_refine_ls_shift/su_mean            .001


# The following four items apply to angular dispersive measurements.
# 2theta minimum, maximum and increment (in degrees) are for the 
# intensities used in the refinement.
_pd_proc_2theta_range_min            3.000       
_pd_proc_2theta_range_max            75.000      
_pd_proc_2theta_range_inc            0.01

_pd_proc_wavelength                  1.54059  

_pd_block_diffractogram_id   NAM_II   # The id used for the block
                                                 # containing the powder 
                                                 # pattern profile (section 11)
						 
# Give appropriate details in the next two text fields.
_pd_proc_info_excluded_regions    none             
_pd_proc_info_data_reduction      ?

#==============================================================================

# 9. ATOMIC COORDINATES AND DISPLACEMENT PARAMETERS
 
loop_ 
 _atom_site_label 
 _atom_site_type_symbol 
 _atom_site_fract_x 
 _atom_site_fract_y 
 _atom_site_fract_z 
 _atom_site_U_iso_or_equiv 
 _atom_site_adp_type 
 _atom_site_occupancy 
 _atom_site_symmetry_multiplicity 
 _atom_site_calc_flag 
 _atom_site_refinement_flags 
 _atom_site_disorder_assembly 
 _atom_site_disorder_group 
Cl1 Cl -0.0912(2) 0.5223(11) 0.5983(3) 0.070(2) Uiso 1 1 d . . . 
C1 C -0.0141(7) 0.499(4) 0.6606(9) 0.081(8) Uiso 1 1 d . . . 
C2 C 0.0057(7) 0.672(4) 0.7395(10) 0.076(7) Uiso 1 1 d . . . 
H2 H -0.0220 0.8140 0.7602 0.091 Uiso 1 1 calc . . . 
C3 C 0.0696(7) 0.627(4) 0.7878(10) 0.075(7) Uiso 1 1 d . . . 
H3 H 0.0838 0.7330 0.8419 0.090 Uiso 1 1 calc . . . 
C4 C 0.1107(6) 0.421(4) 0.7528(9) 0.069(7) Uiso 1 1 d . . . 
C5 C 0.0893(7) 0.250(4) 0.6731(10) 0.085(7) Uiso 1 1 d . . . 
H5 H 0.1165 0.1060 0.6523 0.102 Uiso 1 1 calc . . . 
C6 C 0.0280(7) 0.296(4) 0.6256(9) 0.075(7) Uiso 1 1 d . . . 
H6 H 0.0145 0.1940 0.5707 0.090 Uiso 1 1 calc . . . 
C7 C 0.1771(7) 0.383(4) 0.8020(10) 0.083(7) Uiso 1 1 d . . . 
C8 C 0.2864(6) 0.138(4) 0.8104(10) 0.078(8) Uiso 1 1 d . . . 
C9 C 0.3315(7) 0.141(4) 0.7563(10) 0.080(7) Uiso 1 1 d . . . 
C10 C 0.3042(6) 0.322(4) 0.6767(9) 0.070(7) Uiso 1 1 d . . . 
C11 C 0.2435(7) 0.427(4) 0.6863(10) 0.074(7) Uiso 1 1 d . . . 
C12 C 0.2073(6) 0.618(4) 0.6197(9) 0.070(7) Uiso 1 1 d . . . 
H12 H 0.1665 0.6857 0.6243 0.084 Uiso 1 1 calc . . . 
C13 C 0.2334(6) 0.705(4) 0.5460(10) 0.075(7) Uiso 1 1 d . . . 
H13 H 0.2099 0.8378 0.5028 0.090 Uiso 1 1 calc . . . 
C14 C 0.2937(6) 0.600(4) 0.5356(10) 0.077(7) Uiso 1 1 d . . . 
C15 C 0.3297(7) 0.407(4) 0.6020(10) 0.088(8) Uiso 1 1 d . . . 
H15 H 0.3702 0.3359 0.5966 0.105 Uiso 1 1 calc . . . 
C16 C 0.3754(6) 0.576(4) 0.4517(9) 0.074(7) Uiso 1 1 d . . . 
H16A H 0.3852 0.6657 0.3982 0.111 Uiso 1 1 calc . . . 
H16B H 0.3734 0.3481 0.4458 0.111 Uiso 1 1 calc . . . 
H16C H 0.4080 0.6334 0.5022 0.111 Uiso 1 1 calc . . . 
C17 C 0.2938(7) -0.028(4) 0.8966(10) 0.073(7) Uiso 1 1 d . . . 
H17A H 0.2562 0.0056 0.9214 0.110 Uiso 1 1 calc . . . 
H17B H 0.3304 0.0535 0.9374 0.110 Uiso 1 1 calc . . . 
H17C H 0.2996 -0.2525 0.8873 0.110 Uiso 1 1 calc . . . 
C18 C 0.3953(7) -0.026(4) 0.7737(9) 0.081(7) Uiso 1 1 d . . . 
H18A H 0.4102 -0.0372 0.7175 0.097 Uiso 1 1 calc . . . 
H18B H 0.3887 -0.2430 0.7911 0.097 Uiso 1 1 calc . . . 
C19 C 0.4483(6) 0.115(4) 0.8437(10) 0.063(7) Uiso 1 1 d . . . 
C20 C 0.5515(6) 0.220(4) 0.9132(9) 0.079(8) Uiso 1 1 d . . . 
H20A H 0.5729 0.1036 0.9655 0.095 Uiso 1 1 calc . . . 
H20B H 0.5275 0.3938 0.9334 0.095 Uiso 1 1 calc . . . 
C21 C 0.6004(7) 0.353(4) 0.8653(10) 0.073(7) Uiso 1 1 d . . . 
O1 O 0.1833(4) 0.348(2) 0.8831(6) 0.065(4) Uiso 1 1 d . . . 
O2 O 0.3168(4) 0.694(2) 0.4645(6) 0.060(4) Uiso 1 1 d . . . 
O3 O 0.4321(4) 0.338(2) 0.8852(6) 0.069(4) Uiso 1 1 d . . . 
O4 O 0.5084(4) 0.011(2) 0.8557(6) 0.067(5) Uiso 1 1 d . . . 
O5 O 0.5902(4) 0.353(2) 0.7843(6) 0.068(5) Uiso 1 1 d . . . 
O6 O 0.6524(4) 0.449(2) 0.9179(6) 0.061(4) Uiso 1 1 d . . . 
H6A H 0.6770 0.5184 0.8877 0.092 Uiso 1 1 calc . . . 
N1 N 0.2309(5) 0.309(3) 0.7664(7) 0.064(6) Uiso 1 1 d . . . 
N2 N 0.9174(5) 0.833(3) 1.0147(7) 0.066(6) Uiso 1 1 d . . . 
H2A H 0.9549 0.8436 1.0479 0.079 Uiso 1 1 calc . . . 
H2B H 0.8859 0.7637 1.0364 0.079 Uiso 1 1 calc . . . 
N3 N 0.7329(5) 0.721(3) 0.8427(7) 0.070(6) Uiso 1 1 d . . . 
O7 O 0.9533(4) 1.026(3) 0.8979(6) 0.072(4) Uiso 1 1 d . . . 
C22 C 0.9080(7) 0.926(4) 0.9293(10) 0.079(7) Uiso 1 1 d . . . 
C23 C 0.8414(6) 0.904(4) 0.8725(9) 0.071(7) Uiso 1 1 d . . . 
C24 C 0.7908(6) 0.741(4) 0.8947(9) 0.078(8) Uiso 1 1 d . . . 
H24 H 0.7976 0.6392 0.9497 0.093 Uiso 1 1 calc . . . 
C25 C 0.7243(6) 0.863(4) 0.7642(9) 0.075(7) Uiso 1 1 d . . . 
H25 H 0.6845 0.8451 0.7265 0.090 Uiso 1 1 calc . . . 
C26 C 0.7713(7) 1.039(4) 0.7339(10) 0.085(8) Uiso 1 1 d . . . 
H26 H 0.7629 1.1431 0.6792 0.102 Uiso 1 1 calc . . . 
C27 C 0.8297(7) 1.048(4) 0.7885(10) 0.082(8) Uiso 1 1 d . . . 
H27 H 0.8627 1.1538 0.7696 0.098 Uiso 1 1 calc . . . 
O1W O 0.5037(10) 1.063(6) 0.5957(14) 0.159(12) Uiso 0.50 1 d P . . 
H1WA H 0.5206 1.0020 0.6460 0.238 Uiso 0.50 1 d PR . . 
H1WB H 0.4784 1.2106 0.5981 0.238 Uiso 0.50 1 d PR . . 
O2W O 0.5017(10) 0.618(6) 0.6279(14) 0.183(13) Uiso 0.50 1 d P . . 
H2WA H 0.5087 0.5753 0.6814 0.274 Uiso 0.50 1 d PR . . 
H2WB H 0.5257 0.7547 0.6153 0.274 Uiso 0.50 1 d PR . . 
 
_geom_special_details 
; 
 All esds (except the esd in the dihedral angle between two l.s. planes) 
 are estimated using the full covariance matrix.  The cell esds are taken 
 into account individually in the estimation of esds in distances, angles 
 and torsion angles; correlations between esds in cell parameters are only 
 used when they are defined by crystal symmetry.  An approximate (isotropic) 
 treatment of cell esds is used for estimating esds involving l.s. planes. 
; 
 
loop_ 
 _geom_bond_atom_site_label_1 
 _geom_bond_atom_site_label_2 
 _geom_bond_distance 
 _geom_bond_site_symmetry_2 
 _geom_bond_publ_flag 
Cl1 C1 1.733(14) . ? 
C1 C2 1.39(2) . ? 
C1 C6 1.41(2) . ? 
C2 C3 1.428(19) . ? 
C2 H2 0.93 . ? 
C3 C4 1.40(2) . ? 
C3 H3 0.93 . ? 
C4 C5 1.40(2) . ? 
C4 C7 1.474(19) . ? 
C5 C6 1.377(19) . ? 
C5 H5 0.93 . ? 
C6 H6 0.93 . ? 
C7 O1 1.225(17) . ? 
C7 N1 1.39(2) . ? 
C8 C9 1.39(2) . ? 
C8 N1 1.430(17) . ? 
C8 C17 1.47(2) . ? 
C9 C10 1.46(2) . ? 
C9 C18 1.50(2) . ? 
C10 C11 1.40(2) . ? 
C10 C15 1.40(2) . ? 
C11 N1 1.39(2) . ? 
C11 C12 1.40(2) . ? 
C12 C13 1.40(2) . ? 
C12 H12 0.93 . ? 
C13 C14 1.40(2) . ? 
C13 H13 0.93 . ? 
C14 O2 1.339(19) . ? 
C14 C15 1.40(2) . ? 
C15 H15 0.93 . ? 
C16 O2 1.389(17) . ? 
C16 H16A 0.96 . ? 
C16 H16B 0.96 . ? 
C16 H16C 0.96 . ? 
C17 H17A 0.96 . ? 
C17 H17B 0.96 . ? 
C17 H17C 0.96 . ? 
C18 C19 1.513(19) . ? 
C18 H18A 0.97 . ? 
C18 H18B 0.97 . ? 
C19 O3 1.208(19) . ? 
C19 O4 1.331(16) . ? 
C20 O4 1.436(17) . ? 
C20 C21 1.50(2) . ? 
C20 H20A 0.97 . ? 
C20 H20B 0.97 . ? 
C21 O5 1.209(17) . ? 
C21 O6 1.299(16) . ? 
O6 H6A 0.82 . ? 
N2 C22 1.336(19) . ? 
N2 H2A 0.86 . ? 
N2 H2B 0.86 . ? 
N3 C25 1.319(19) . ? 
N3 C24 1.332(16) . ? 
O7 C22 1.239(19) . ? 
C22 C23 1.515(18) . ? 
C23 C24 1.38(2) . ? 
C23 C27 1.40(2) . ? 
C24 H24 0.93 . ? 
C25 C26 1.40(2) . ? 
C25 H25 0.9302 . ? 
C26 C27 1.355(19) . ? 
C26 H26 0.9303 . ? 
C27 H27 0.9304 . ? 
O1W H1WA 0.82 . ? 
O1W H1WB 0.82 . ? 
O2W H2WA 0.82 . ? 
O2W H2WB 0.82 . ? 
 
loop_ 
 _geom_angle_atom_site_label_1 
 _geom_angle_atom_site_label_2 
 _geom_angle_atom_site_label_3 
 _geom_angle 
 _geom_angle_site_symmetry_1 
 _geom_angle_site_symmetry_3 
 _geom_angle_publ_flag 
C2 C1 C6 121.8(13) . . ? 
C2 C1 Cl1 122.5(12) . . ? 
C6 C1 Cl1 115.7(10) . . ? 
C1 C2 C3 118.2(14) . . ? 
C1 C2 H2 120.9 . . ? 
C3 C2 H2 120.9 . . ? 
C4 C3 C2 119.4(13) . . ? 
C4 C3 H3 120.3 . . ? 
C2 C3 H3 120.3 . . ? 
C3 C4 C5 121.0(12) . . ? 
C3 C4 C7 118.9(13) . . ? 
C5 C4 C7 120.1(14) . . ? 
C6 C5 C4 119.9(14) . . ? 
C6 C5 H5 120.1 . . ? 
C4 C5 H5 120.0 . . ? 
C5 C6 C1 119.6(13) . . ? 
C5 C6 H6 120.2 . . ? 
C1 C6 H6 120.2 . . ? 
O1 C7 N1 115.6(12) . . ? 
O1 C7 C4 115.3(14) . . ? 
N1 C7 C4 127.4(13) . . ? 
C9 C8 N1 108.7(12) . . ? 
C9 C8 C17 125.0(13) . . ? 
N1 C8 C17 126.2(13) . . ? 
C8 C9 C10 107.1(13) . . ? 
C8 C9 C18 126.8(14) . . ? 
C10 C9 C18 126.1(14) . . ? 
C11 C10 C15 121.3(13) . . ? 
C11 C10 C9 107.5(13) . . ? 
C15 C10 C9 131.1(13) . . ? 
N1 C11 C10 108.9(12) . . ? 
N1 C11 C12 131.8(14) . . ? 
C10 C11 C12 119.3(14) . . ? 
C11 C12 C13 119.1(13) . . ? 
C11 C12 H12 120.4 . . ? 
C13 C12 H12 120.5 . . ? 
C14 C13 C12 121.9(13) . . ? 
C14 C13 H13 119.0 . . ? 
C12 C13 H13 119.1 . . ? 
O2 C14 C13 119.5(12) . . ? 
O2 C14 C15 121.5(13) . . ? 
C13 C14 C15 118.9(14) . . ? 
C14 C15 C10 119.5(14) . . ? 
C14 C15 H15 120.3 . . ? 
C10 C15 H15 120.2 . . ? 
O2 C16 H16A 109.4 . . ? 
O2 C16 H16B 109.5 . . ? 
H16A C16 H16B 109.5 . . ? 
O2 C16 H16C 109.5 . . ? 
H16A C16 H16C 109.4 . . ? 
H16B C16 H16C 109.5 . . ? 
C8 C17 H17A 109.5 . . ? 
C8 C17 H17B 109.5 . . ? 
H17A C17 H17B 109.4 . . ? 
C8 C17 H17C 109.5 . . ? 
H17A C17 H17C 109.4 . . ? 
H17B C17 H17C 109.4 . . ? 
C9 C18 C19 118.1(13) . . ? 
C9 C18 H18A 107.7 . . ? 
C19 C18 H18A 107.7 . . ? 
C9 C18 H18B 107.8 . . ? 
C19 C18 H18B 107.8 . . ? 
H18A C18 H18B 107.1 . . ? 
O3 C19 O4 122.8(12) . . ? 
O3 C19 C18 114.6(12) . . ? 
O4 C19 C18 122.5(13) . . ? 
O4 C20 C21 111.2(12) . . ? 
O4 C20 H20A 109.4 . . ? 
C21 C20 H20A 109.4 . . ? 
O4 C20 H20B 109.4 . . ? 
C21 C20 H20B 109.4 . . ? 
H20A C20 H20B 108.0 . . ? 
O5 C21 O6 125.8(14) . . ? 
O5 C21 C20 119.8(12) . . ? 
O6 C21 C20 114.4(12) . . ? 
C14 O2 C16 119.6(11) . . ? 
C19 O4 C20 111.8(11) . . ? 
C21 O6 H6A 109.5 . . ? 
C7 N1 C11 125.4(12) . . ? 
C7 N1 C8 126.3(12) . . ? 
C11 N1 C8 107.8(11) . . ? 
C22 N2 H2A 120.0 . . ? 
C22 N2 H2B 120.0 . . ? 
H2A N2 H2B 120.0 . . ? 
C25 N3 C24 117.0(13) . . ? 
O7 C22 N2 120.1(12) . . ? 
O7 C22 C23 121.2(13) . . ? 
N2 C22 C23 118.7(13) . . ? 
C24 C23 C27 116.0(12) . . ? 
C24 C23 C22 125.8(13) . . ? 
C27 C23 C22 118.2(13) . . ? 
N3 C24 C23 124.6(13) . . ? 
N3 C24 H24 117.7 . . ? 
C23 C24 H24 117.7 . . ? 
N3 C25 C26 124.2(12) . . ? 
N3 C25 H25 117.9 . . ? 
C26 C25 H25 117.9 . . ? 
C27 C26 C25 116.6(14) . . ? 
C27 C26 H26 121.7 . . ? 
C25 C26 H26 121.7 . . ? 
C26 C27 C23 121.5(15) . . ? 
C26 C27 H27 119.2 . . ? 
C23 C27 H27 119.2 . . ? 
H1WA O1W H1WB 111.5 . . ? 
H2WA O2W H2WB 113.1 . . ? 

loop_ 
 _geom_hbond_atom_site_label_D 
 _geom_hbond_atom_site_label_H 
 _geom_hbond_atom_site_label_A 
 _geom_hbond_distance_DH 
 _geom_hbond_distance_HA 
 _geom_hbond_distance_DA 
 _geom_hbond_angle_DHA 
 _geom_hbond_site_symmetry_A 
O6   H6A N3    0.82    1.72  2.530(14)     168     .
N2  H2A  O7    0.86    2.05  2.881(14)    163   2_777
N2  H2B  O1    0.86    2.15  2.999(14)     167   2_667
 
_refine_diff_density_max    0.49 
_refine_diff_density_min   -0.44 
_refine_diff_density_rms    0.23 
 
data_ACMNAMI
 
_audit_creation_method            'MRIA, SHELXL-97, manual'
_chemical_name_systematic 
; 
 ? 
; 
_chemical_name_common             'ACEMETACINNICOTINAMIDEFORMI' 
_chemical_melting_point           '384' 
_chemical_formula_moiety          'C21 H18 Cl N O6, C6 H6 N2 O' 
_chemical_formula_sum      'C27 H24 Cl N3 O7' 
_chemical_formula_weight          537.94 
 
loop_ 
 _atom_type_symbol 
 _atom_type_description 
 _atom_type_scat_dispersion_real 
 _atom_type_scat_dispersion_imag 
 _atom_type_scat_source 
 'Cl'  'Cl'   0.3639   0.7018 
 'International Tables Vol C Tables 4.2.6.8 and 6.1.1.4' 
 'O'  'O'   0.0492   0.0322 
 'International Tables Vol C Tables 4.2.6.8 and 6.1.1.4' 
 'N'  'N'   0.0311   0.0180 
 'International Tables Vol C Tables 4.2.6.8 and 6.1.1.4' 
 'C'  'C'   0.0181   0.0091 
 'International Tables Vol C Tables 4.2.6.8 and 6.1.1.4' 
 'H'  'H'   0.0000   0.0000 
 'International Tables Vol C Tables 4.2.6.8 and 6.1.1.4' 
 
_symmetry_cell_setting            monoclinic 
_symmetry_space_group_name_H-M    'P 21/c' 
_symmetry_space_group_name_Hall    '-P 2ybc' 
loop_ 
 _symmetry_equiv_pos_as_xyz 
 'x, y, z' 
 'x, -y+1/2, z+1/2' 
 '-x, -y, -z' 
 '-x, y-1/2, -z-1/2' 
 
_cell_length_a                    4.8977(11) 
_cell_length_b                    40.914(4) 
_cell_length_c                    12.8874(19) 
_cell_angle_alpha                 90.00 
_cell_angle_beta                  100.328(18) 
_cell_angle_gamma                 90.00 
_cell_volume                      2540.6(7) 
_cell_formula_units_Z             4 
_cell_measurement_temperature     298(2) 
_cell_measurement_reflns_used     1305 
_cell_measurement_theta_min       2.13 
_cell_measurement_theta_max       37.5 
 
_exptl_crystal_density_meas       ? 
_exptl_crystal_density_diffrn     1.406 
_exptl_crystal_density_method     'not measured' 
_exptl_crystal_F_000              1120 
_exptl_absorpt_coefficient_mu     1.784 
_exptl_absorpt_correction_type    ? 
_exptl_absorpt_correction_T_min   ? 
_exptl_absorpt_correction_T_max   ? 
_exptl_absorpt_process_details    ? 
 
#The next three fields give the specimen dimensions in mm.  The equatorial 
# plane contains the incident and diffracted beam.
_pd_spec_size_axial                15     # perpendicular to 
                                          # equatorial plane

_pd_spec_size_equat                 1    # parallel to 
                                          # scattering vector 
                                          # in transmission

_pd_spec_size_thick                 1     # parallel to 
                                          # scattering vector 
                                          # in reflection

# The next five fields are character fields that describe the specimen.

_pd_spec_mounting                          
; 
thin layer on the non-diffracting silicon plate
;
_pd_spec_mount_mode       'transmission'  # options are 'reflection' 
                                          # or 'transmission'

_pd_spec_shape              'flat_sheet'    # options are 'cylinder',
                                          # 'flat_sheet' or 'irregular'

_pd_char_particle_morphology   'no specific habit'              
_pd_char_colour                'yellow'  # use ICDD colour descriptions

# The following three fields describe the preparation of the specimen. 
# The cooling rate is in K/min.  The pressure at which the sample was
# prepared is in kPa.  The temperature of preparation is in K.
 


_pd_prep_cool_rate                ?        
_pd_prep_pressure                 101       
_pd_prep_temperature              298(2)     

 
_exptl_special_details 
; 
 ? 
; 
 
# This following item is used to identify the equipment used to record the
# powder pattern when the diffractogram was measured at a laboratory
# other than the authors' home institution, e.g. when neutron or synchrotron
# radiation is used.

_pd_instr_location
;
Dept. of Chemistry, Moscow State University, 119991 Moscow, Russia
;
 
_diffrn_ambient_temperature     298(2)                 
_diffrn_source                'Fine focus X-ray tube'        
_diffrn_source_target            Cu                                     

_diffrn_radiation_source          'line-focus sealed tube' 
_diffrn_radiation_monochromator   'Curved Germanium (111)'
_diffrn_measurement_device        'Guinier camera G670'
_diffrn_detector_type              'Imaging Plate'


_diffrn_reflns_number             ? 
_diffrn_reflns_limit_h_min        ? 
_diffrn_reflns_limit_h_max        ? 
_diffrn_reflns_limit_k_min        ? 
_diffrn_reflns_limit_k_max        ? 
_diffrn_reflns_limit_l_min        ?   
_diffrn_reflns_limit_l_max        ?  


_pd_meas_scan_method            'cont'          # options are 'step', 'cont',
                                                # 'tof', 'fixed' or
                                                # 'disp' (= dispersive)
_pd_meas_special_details
; ?
;
# The following six items are used for angular dispersive measurements only.

_diffrn_radiation_type            CuK\a~1~
_diffrn_radiation_wavelength      1.54059

# The following four items give details of the measured (not processed)
# powder pattern.  Angles are in degrees.

_pd_meas_number_of_points         7201          
_pd_meas_2theta_range_min         3.000                   
_pd_meas_2theta_range_max        75.000                
_pd_meas_2theta_range_inc         0.01

# The following three items are used for time-of-flight measurements only.

_pd_instr_dist_src/spec           ?                    
_pd_instr_dist_spec/detc          ?                    
_pd_meas_2theta_fixed             ?                    

# The following fields are used to identify the programs used.

_computing_data_collection        
'<i>G670 Imaging Plate Guinier Camera Software</i> (Huber, 2002)'
_computing_cell_refinement        'MRIA (Zlokazov & Chernyshev, 1992)'
_computing_data_reduction         
'<i>G670 Imaging Plate Guinier Camera Software</i>'
_computing_structure_solution     'simulated annealing (Zhukov et al., 2001)'
_computing_structure_refinement   MRIA
_computing_molecular_graphics     'PLATON (Spek, 2009)'
_computing_publication_material    'MRIA, SHELXL97 (Sheldrick, 2008)'

#==============================================================================

# 8. REFINEMENT DATA

# Use the next field to give any special details about the fitting of the
# powder pattern.

_pd_proc_ls_special_details
; ?
;

# The next three items are given as text
_pd_proc_ls_profile_function      'split-type pseudo-Voigt (Toraya, 1986)'   
_pd_proc_ls_pref_orient_corr    
;
March-Dollase (1986) texture correction.
Direction of preferred orientation [100],
texture parameter r = 0.98(1).
;
_pd_proc_ls_background_function   
 'Chebyshev polynomial up to the 5th order'     

_pd_proc_ls_prof_R_factor         0.0160         
_pd_proc_ls_prof_wR_factor        0.0180        
_pd_proc_ls_prof_wR_expected      0.0167       

_refine_special_details
; ?
;

_refine_ls_R_I_factor              0.0358
_refine_ls_structure_factor_coef     Inet
_refine_ls_matrix_type               fullcycle
_refine_ls_weighting_scheme          sigma
_refine_ls_hydrogen_treatment        noref
_refine_ls_extinction_method         none        
_refine_ls_extinction_coef           ?           
_refine_ls_number_parameters         195
_refine_ls_number_restraints         125
_refine_ls_number_constraints        ? 

# The following item is the same as CHI, the square root of 'CHI squared'
_refine_ls_goodness_of_fit_all       1.076   

_refine_ls_restrained_S_all          ?         
_refine_ls_restrained_S_obs          ?
_refine_ls_shift/su_max             .001
_refine_ls_shift/su_mean            .000


# The following four items apply to angular dispersive measurements.
# 2theta minimum, maximum and increment (in degrees) are for the 
# intensities used in the refinement.
_pd_proc_2theta_range_min            3.000       
_pd_proc_2theta_range_max            75.000      
_pd_proc_2theta_range_inc            0.01

_pd_proc_wavelength                  1.54059  

_pd_block_diffractogram_id   NAM   # The id used for the block
                                                 # containing the powder 
                                                 # pattern profile (section 11)
						 
# Give appropriate details in the next two text fields.
_pd_proc_info_excluded_regions    none             
_pd_proc_info_data_reduction      ?

#==============================================================================

# 9. ATOMIC COORDINATES AND DISPLACEMENT PARAMETERS
 
loop_ 
 _atom_site_label 
 _atom_site_type_symbol 
 _atom_site_fract_x 
 _atom_site_fract_y 
 _atom_site_fract_z 
 _atom_site_U_iso_or_equiv 
 _atom_site_adp_type 
 _atom_site_occupancy 
 _atom_site_symmetry_multiplicity 
 _atom_site_calc_flag 
 _atom_site_refinement_flags 
 _atom_site_disorder_assembly 
 _atom_site_disorder_group 
Cl1 Cl 0.5288(10) 0.86210(10) 0.0468(3) 0.081(2) Uiso 1 1 d . . . 
O1 O 0.957(2) 0.7318(2) 0.3175(8) 0.073(5) Uiso 1 1 d . . . 
O2 O 0.103(2) 0.6517(2) -0.1540(7) 0.062(5) Uiso 1 1 d . . . 
O3 O 1.151(2) 0.5993(2) 0.3156(7) 0.077(5) Uiso 1 1 d . . . 
O4 O 0.7316(18) 0.5849(2) 0.2352(7) 0.068(5) Uiso 1 1 d . . . 
O5 O 0.367(2) 0.5381(2) 0.2088(8) 0.082(5) Uiso 1 1 d . . . 
O6 O 0.420(2) 0.5262(2) 0.3811(8) 0.086(5) Uiso 1 1 d . . . 
H6A H 0.2921 0.5135 0.3618 0.129 Uiso 1 1 calc . . . 
N1 N 0.867(3) 0.7022(3) 0.1699(9) 0.071(6) Uiso 1 1 d . . . 
C1 C 0.629(3) 0.8243(3) 0.0970(12) 0.092(8) Uiso 1 1 d . . . 
C2 C 0.548(4) 0.8137(3) 0.1883(12) 0.087(8) Uiso 1 1 d . . . 
H2 H 0.4379 0.8269 0.2226 0.105 Uiso 1 1 calc . . . 
C3 C 0.631(3) 0.7834(3) 0.2284(12) 0.083(8) Uiso 1 1 d . . . 
H3 H 0.5839 0.7763 0.2915 0.100 Uiso 1 1 calc . . . 
C4 C 0.789(3) 0.7632(3) 0.1722(12) 0.079(8) Uiso 1 1 d . . . 
C5 C 0.868(3) 0.7733(3) 0.0788(12) 0.088(9) Uiso 1 1 d . . . 
H5 H 0.9710 0.7596 0.0428 0.106 Uiso 1 1 calc . . . 
C6 C 0.788(4) 0.8050(3) 0.0400(11) 0.086(8) Uiso 1 1 d . . . 
H6 H 0.8398 0.8128 -0.0215 0.103 Uiso 1 1 calc . . . 
C7 C 0.884(3) 0.7320(3) 0.2190(12) 0.086(8) Uiso 1 1 d . . . 
C8 C 1.037(4) 0.6743(3) 0.2002(12) 0.080(8) Uiso 1 1 d . . . 
C9 C 0.937(3) 0.6490(4) 0.1319(12) 0.081(7) Uiso 1 1 d . . . 
C11 C 0.656(3) 0.6931(3) 0.0862(11) 0.081(8) Uiso 1 1 d . . . 
C10 C 0.698(3) 0.6600(3) 0.0612(10) 0.072(8) Uiso 1 1 d . . . 
C12 C 0.442(3) 0.7115(3) 0.0296(11) 0.075(8) Uiso 1 1 d . . . 
H12 H 0.4236 0.7333 0.0470 0.090 Uiso 1 1 calc . . . 
C13 C 0.254(3) 0.6977(3) -0.0533(10) 0.074(8) Uiso 1 1 d . . . 
H13 H 0.1116 0.7101 -0.0916 0.089 Uiso 1 1 calc . . . 
C14 C 0.288(3) 0.6642(3) -0.0772(11) 0.072(8) Uiso 1 1 d . . . 
C15 C 0.510(3) 0.6463(4) -0.0242(11) 0.079(7) Uiso 1 1 d . . . 
H15 H 0.5358 0.6249 -0.0449 0.095 Uiso 1 1 calc . . . 
C16 C 0.081(3) 0.6189(3) -0.1701(12) 0.075(8) Uiso 1 1 d . . . 
H16A H -0.0642 0.6145 -0.2292 0.112 Uiso 1 1 calc . . . 
H16B H 0.0373 0.6085 -0.1083 0.112 Uiso 1 1 calc . . . 
H16C H 0.2533 0.6105 -0.1843 0.112 Uiso 1 1 calc . . . 
C17 C 1.287(3) 0.6745(3) 0.2824(12) 0.080(8) Uiso 1 1 d . . . 
H17A H 1.3036 0.6953 0.3173 0.120 Uiso 1 1 calc . . . 
H17B H 1.4473 0.6707 0.2509 0.120 Uiso 1 1 calc . . . 
H17C H 1.2729 0.6576 0.3328 0.120 Uiso 1 1 calc . . . 
C18 C 1.071(3) 0.6142(3) 0.1414(12) 0.078(7) Uiso 1 1 d . . . 
H18A H 1.2717 0.6158 0.1514 0.094 Uiso 1 1 calc . . . 
H18B H 1.0059 0.6016 0.0781 0.094 Uiso 1 1 calc . . . 
C19 C 0.980(3) 0.5975(3) 0.2401(12) 0.073(8) Uiso 1 1 d . . . 
C20 C 0.714(3) 0.5654(3) 0.3274(10) 0.073(8) Uiso 1 1 d . . . 
H20A H 0.6804 0.5794 0.3845 0.088 Uiso 1 1 calc . . . 
H20B H 0.8869 0.5538 0.3503 0.088 Uiso 1 1 calc . . . 
C21 C 0.480(3) 0.5414(3) 0.3001(11) 0.074(8) Uiso 1 1 d . . . 
O7 O -0.719(2) 0.4478(2) 0.0779(7) 0.066(5) Uiso 1 1 d . . . 
N2 N -0.323(2) 0.4548(2) 0.0148(8) 0.072(6) Uiso 1 1 d . . . 
H2A H -0.4030 0.4522 -0.0497 0.086 Uiso 1 1 calc . . . 
H2B H -0.1475 0.4586 0.0296 0.086 Uiso 1 1 calc . . . 
N3 N 0.043(3) 0.4841(2) 0.3262(9) 0.067(6) Uiso 1 1 d . . . 
C22 C -0.472(3) 0.4530(3) 0.0928(10) 0.065(8) Uiso 1 1 d . . . 
C23 C -0.321(3) 0.4587(3) 0.2041(12) 0.067(7) Uiso 1 1 d . . . 
C24 C -0.087(3) 0.4788(3) 0.2299(11) 0.069(8) Uiso 1 1 d . . . 
H24 H -0.0206 0.4890 0.1750 0.083 Uiso 1 1 calc . . . 
C25 C -0.042(3) 0.4671(3) 0.4034(12) 0.074(8) Uiso 1 1 d . . . 
H25 H 0.0525 0.4700 0.4721 0.089 Uiso 1 1 calc . . . 
C26 C -0.262(3) 0.4455(3) 0.3862(12) 0.080(7) Uiso 1 1 d . . . 
H26 H -0.3153 0.4341 0.4418 0.096 Uiso 1 1 calc . . . 
C27 C -0.402(3) 0.4414(3) 0.2841(11) 0.073(8) Uiso 1 1 d . . . 
H27 H -0.5496 0.4269 0.2698 0.087 Uiso 1 1 calc . . . 
 
_geom_special_details 
; 
 All esds (except the esd in the dihedral angle between two l.s. planes) 
 are estimated using the full covariance matrix.  The cell esds are taken 
 into account individually in the estimation of esds in distances, angles 
 and torsion angles; correlations between esds in cell parameters are only 
 used when they are defined by crystal symmetry.  An approximate (isotropic) 
 treatment of cell esds is used for estimating esds involving l.s. planes. 
; 
 
loop_ 
 _geom_bond_atom_site_label_1 
 _geom_bond_atom_site_label_2 
 _geom_bond_distance 
 _geom_bond_site_symmetry_2 
 _geom_bond_publ_flag 
Cl1 C1 1.714(14) . ? 
O1 C7 1.256(18) . ? 
O2 C14 1.319(16) . ? 
O2 C16 1.359(16) . ? 
O3 C19 1.167(17) . ? 
O4 C19 1.311(18) . ? 
O4 C20 1.447(16) . ? 
O5 C21 1.216(17) . ? 
O6 C21 1.293(19) . ? 
O6 H6A 0.82 . ? 
N1 C7 1.369(18) . ? 
N1 C11 1.405(17) . ? 
N1 C8 1.424(19) . ? 
C1 C2 1.38(2) . ? 
C1 C6 1.41(2) . ? 
C2 C3 1.377(19) . ? 
C2 H2 0.93 . ? 
C3 C4 1.42(2) . ? 
C3 H3 0.93 . ? 
C4 C5 1.39(2) . ? 
C4 C7 1.452(19) . ? 
C5 C6 1.420(19) . ? 
C5 H5 0.93 . ? 
C6 H6 0.93 . ? 
C8 C9 1.39(2) . ? 
C8 C17 1.47(2) . ? 
C9 C10 1.42(2) . ? 
C9 C18 1.56(2) . ? 
C11 C12 1.39(2) . ? 
C11 C10 1.416(19) . ? 
C10 C15 1.418(19) . ? 
C12 C13 1.398(19) . ? 
C12 H12 0.93 . ? 
C13 C14 1.421(18) . ? 
C13 H13 0.93 . ? 
C14 C15 1.38(2) . ? 
C15 H15 0.93 . ? 
C16 H16A 0.96 . ? 
C16 H16B 0.96 . ? 
C16 H16C 0.96 . ? 
C17 H17A 0.96 . ? 
C17 H17B 0.96 . ? 
C17 H17C 0.96 . ? 
C18 C19 1.58(2) . ? 
C18 H18A 0.97 . ? 
C18 H18B 0.97 . ? 
C20 C21 1.50(2) . ? 
C20 H20A 0.97 . ? 
C20 H20B 0.97 . ? 
O7 C22 1.207(18) . ? 
N2 C22 1.35(2) . ? 
N2 H2A 0.86 . ? 
N2 H2B 0.86 . ? 
N3 C24 1.309(18) . ? 
N3 C25 1.34(2) . ? 
C22 C23 1.509(19) . ? 
C23 C27 1.37(2) . ? 
C23 C24 1.40(2) . ? 
C24 H24 0.9299 . ? 
C25 C26 1.38(2) . ? 
C25 H25 0.93 . ? 
C26 C27 1.379(19) . ? 
C26 H26 0.93 . ? 
C27 H27 0.93 . ? 
 
loop_ 
 _geom_angle_atom_site_label_1 
 _geom_angle_atom_site_label_2 
 _geom_angle_atom_site_label_3 
 _geom_angle 
 _geom_angle_site_symmetry_1 
 _geom_angle_site_symmetry_3 
 _geom_angle_publ_flag 
C14 O2 C16 121.6(10) . . ? 
C19 O4 C20 111.7(10) . . ? 
C21 O6 H6A 109.5 . . ? 
C7 N1 C11 124.4(12) . . ? 
C7 N1 C8 127.1(12) . . ? 
C11 N1 C8 108.1(11) . . ? 
C2 C1 C6 122.8(13) . . ? 
C2 C1 Cl1 120.0(12) . . ? 
C6 C1 Cl1 117.2(11) . . ? 
C3 C2 C1 119.6(15) . . ? 
C3 C2 H2 120.2 . . ? 
C1 C2 H2 120.2 . . ? 
C2 C3 C4 119.0(15) . . ? 
C2 C3 H3 120.5 . . ? 
C4 C3 H3 120.5 . . ? 
C5 C4 C3 122.1(13) . . ? 
C5 C4 C7 120.1(14) . . ? 
C3 C4 C7 117.7(14) . . ? 
C4 C5 C6 118.3(14) . . ? 
C4 C5 H5 120.9 . . ? 
C6 C5 H5 120.9 . . ? 
C1 C6 C5 118.2(14) . . ? 
C1 C6 H6 120.9 . . ? 
C5 C6 H6 120.9 . . ? 
O1 C7 N1 116.3(12) . . ? 
O1 C7 C4 116.0(13) . . ? 
N1 C7 C4 127.1(13) . . ? 
C9 C8 N1 107.6(12) . . ? 
C9 C8 C17 127.8(14) . . ? 
N1 C8 C17 124.3(12) . . ? 
C8 C9 C10 109.0(13) . . ? 
C8 C9 C18 122.4(13) . . ? 
C10 C9 C18 128.6(12) . . ? 
C12 C11 N1 130.0(12) . . ? 
C12 C11 C10 121.8(12) . . ? 
N1 C11 C10 108.1(11) . . ? 
C11 C10 C15 117.0(12) . . ? 
C11 C10 C9 107.1(12) . . ? 
C15 C10 C9 135.9(13) . . ? 
C11 C12 C13 121.0(13) . . ? 
C11 C12 H12 119.5 . . ? 
C13 C12 H12 119.5 . . ? 
C12 C13 C14 118.0(13) . . ? 
C12 C13 H13 121.0 . . ? 
C14 C13 H13 121.0 . . ? 
O2 C14 C15 122.5(12) . . ? 
O2 C14 C13 116.5(12) . . ? 
C15 C14 C13 121.0(13) . . ? 
C14 C15 C10 121.1(14) . . ? 
C14 C15 H15 119.4 . . ? 
C10 C15 H15 119.4 . . ? 
O2 C16 H16A 109.5 . . ? 
O2 C16 H16B 109.4 . . ? 
H16A C16 H16B 109.5 . . ? 
O2 C16 H16C 109.5 . . ? 
H16A C16 H16C 109.5 . . ? 
H16B C16 H16C 109.5 . . ? 
C8 C17 H17A 109.5 . . ? 
C8 C17 H17B 109.5 . . ? 
H17A C17 H17B 109.5 . . ? 
C8 C17 H17C 109.5 . . ? 
H17A C17 H17C 109.5 . . ? 
H17B C17 H17C 109.5 . . ? 
C9 C18 C19 106.4(12) . . ? 
C9 C18 H18A 110.4 . . ? 
C19 C18 H18A 110.4 . . ? 
C9 C18 H18B 110.5 . . ? 
C19 C18 H18B 110.5 . . ? 
H18A C18 H18B 108.6 . . ? 
O3 C19 O4 125.8(15) . . ? 
O3 C19 C18 112.3(13) . . ? 
O4 C19 C18 121.7(12) . . ? 
O4 C20 C21 108.9(10) . . ? 
O4 C20 H20A 109.9 . . ? 
C21 C20 H20A 109.9 . . ? 
O4 C20 H20B 109.9 . . ? 
C21 C20 H20B 109.9 . . ? 
H20A C20 H20B 108.3 . . ? 
O5 C21 O6 126.6(14) . . ? 
O5 C21 C20 119.9(14) . . ? 
O6 C21 C20 113.5(12) . . ? 
C22 N2 H2A 120.0 . . ? 
C22 N2 H2B 120.0 . . ? 
H2A N2 H2B 120.0 . . ? 
C24 N3 C25 117.0(12) . . ? 
O7 C22 N2 123.5(12) . . ? 
O7 C22 C23 119.0(13) . . ? 
N2 C22 C23 117.4(13) . . ? 
C27 C23 C24 117.3(13) . . ? 
C27 C23 C22 118.6(12) . . ? 
C24 C23 C22 123.8(14) . . ? 
N3 C24 C23 124.2(14) . . ? 
N3 C24 H24 117.9 . . ? 
C23 C24 H24 117.9 . . ? 
N3 C25 C26 123.4(13) . . ? 
N3 C25 H25 118.3 . . ? 
C26 C25 H25 118.3 . . ? 
C27 C26 C25 118.0(14) . . ? 
C27 C26 H26 121.0 . . ? 
C25 C26 H26 121.0 . . ? 
C23 C27 C26 119.8(14) . . ? 
C23 C27 H27 120.1 . . ? 
C26 C27 H27 120.1 . . ? 
 
loop_ 
 _geom_hbond_atom_site_label_D 
 _geom_hbond_atom_site_label_H 
 _geom_hbond_atom_site_label_A 
 _geom_hbond_distance_DH 
 _geom_hbond_distance_HA 
 _geom_hbond_distance_DA 
 _geom_hbond_angle_DHA 
 _geom_hbond_site_symmetry_A 
O6 H6A N3  0.82 1.71 2.532(15) 174.9 . 
N2 H2A O5  0.86 2.13 2.866(15) 143.7 3_565 
N2 H2B O7  0.86 2.13 2.938(15) 157.3 1_655 


_refine_diff_density_max    0.47 
_refine_diff_density_min   -0.36 
_refine_diff_density_rms    0.21 
 
data_ACMPABA 
 
_audit_creation_method            SHELXL-97 
_chemical_name_systematic 
; 
 ? 
; 
_chemical_name_common             'ACEMETACINPABA' 
_chemical_melting_point           '431' 
_chemical_formula_moiety          'C21 H18 Cl N O6, C7 H7 N O2' 
_chemical_formula_sum       'C28 H25 Cl N2 O8' 
_chemical_formula_weight          552.95 
 
loop_ 
 _atom_type_symbol 
 _atom_type_description 
 _atom_type_scat_dispersion_real 
 _atom_type_scat_dispersion_imag 
 _atom_type_scat_source 
 'Cl'  'Cl'   0.3639   0.7018 
 'International Tables Vol C Tables 4.2.6.8 and 6.1.1.4' 
 'O'  'O'   0.0492   0.0322 
 'International Tables Vol C Tables 4.2.6.8 and 6.1.1.4' 
 'N'  'N'   0.0311   0.0180 
 'International Tables Vol C Tables 4.2.6.8 and 6.1.1.4' 
 'C'  'C'   0.0181   0.0091 
 'International Tables Vol C Tables 4.2.6.8 and 6.1.1.4' 
 'H'  'H'   0.0000   0.0000 
 'International Tables Vol C Tables 4.2.6.8 and 6.1.1.4' 
 
_symmetry_cell_setting            monoclinic 
_symmetry_space_group_name_H-M    'P 21' 
_symmetry_space_group_name_Hall    'P 2yb' 
loop_ 
 _symmetry_equiv_pos_as_xyz 
 'x, y, z' 
 '-x, y+1/2, -z' 
 
_cell_length_a                    17.2939(18) 
_cell_length_b                    4.8191(7) 
_cell_length_c                    16.9544(15) 
_cell_angle_alpha                 90.00 
_cell_angle_beta                  113.529(17) 
_cell_angle_gamma                 90.00 
_cell_volume                      1295.5(3) 
_cell_formula_units_Z             2 
_cell_measurement_temperature     298(2) 
_cell_measurement_reflns_used     802 
_cell_measurement_theta_min       2.79 
_cell_measurement_theta_max       37.46 
 
_exptl_crystal_density_meas       ? 
_exptl_crystal_density_diffrn     1.417 
_exptl_crystal_density_method     'not measured' 
_exptl_crystal_F_000              576 
_exptl_absorpt_coefficient_mu     1.783 
_exptl_absorpt_correction_type    ? 
_exptl_absorpt_correction_T_min   ? 
_exptl_absorpt_correction_T_max   ? 
_exptl_absorpt_process_details    ? 
 
#The next three fields give the specimen dimensions in mm.  The equatorial 
# plane contains the incident and diffracted beam.
_pd_spec_size_axial                15     # perpendicular to 
                                          # equatorial plane

_pd_spec_size_equat                 1    # parallel to 
                                          # scattering vector 
                                          # in transmission

_pd_spec_size_thick                 1     # parallel to 
                                          # scattering vector 
                                          # in reflection

# The next five fields are character fields that describe the specimen.

_pd_spec_mounting                          
; 
thin layer on the non-diffracting silicon plate
;
_pd_spec_mount_mode       'transmission'  # options are 'reflection' 
                                          # or 'transmission'

_pd_spec_shape              'flat_sheet'    # options are 'cylinder',
                                          # 'flat_sheet' or 'irregular'

_pd_char_particle_morphology   'no specific habit'              
_pd_char_colour                'light yellow'  # use ICDD colour descriptions

# The following three fields describe the preparation of the specimen. 
# The cooling rate is in K/min.  The pressure at which the sample was
# prepared is in kPa.  The temperature of preparation is in K.
 


_pd_prep_cool_rate                ?        
_pd_prep_pressure                 101       
_pd_prep_temperature              298(2)     

 
_exptl_special_details 
; 
 ? 
; 
 
# This following item is used to identify the equipment used to record the
# powder pattern when the diffractogram was measured at a laboratory
# other than the authors' home institution, e.g. when neutron or synchrotron
# radiation is used.

_pd_instr_location
;
Dept. of Chemistry, Moscow State University, 119991 Moscow, Russia
;
 
_diffrn_ambient_temperature     298(2)                 
_diffrn_source                'Fine focus X-ray tube'        
_diffrn_source_target            Cu                                     

_diffrn_radiation_source          'line-focus sealed tube' 
_diffrn_radiation_monochromator   'Curved Germanium (111)'
_diffrn_measurement_device        'Guinier camera G670'
_diffrn_detector_type              'Imaging Plate'


_diffrn_reflns_number             ? 
_diffrn_reflns_limit_h_min        ? 
_diffrn_reflns_limit_h_max        ? 
_diffrn_reflns_limit_k_min        ? 
_diffrn_reflns_limit_k_max        ? 
_diffrn_reflns_limit_l_min        ?   
_diffrn_reflns_limit_l_max        ?  


_pd_meas_scan_method            'cont'          # options are 'step', 'cont',
                                                # 'tof', 'fixed' or
                                                # 'disp' (= dispersive)
_pd_meas_special_details
; ?
;
# The following six items are used for angular dispersive measurements only.

_diffrn_radiation_type            CuK\a~1~
_diffrn_radiation_wavelength      1.54059

# The following four items give details of the measured (not processed)
# powder pattern.  Angles are in degrees.

_pd_meas_number_of_points         7201          
_pd_meas_2theta_range_min         3.000                   
_pd_meas_2theta_range_max        75.000                
_pd_meas_2theta_range_inc         0.01

# The following three items are used for time-of-flight measurements only.

_pd_instr_dist_src/spec           ?                    
_pd_instr_dist_spec/detc          ?                    
_pd_meas_2theta_fixed             ?                    

# The following fields are used to identify the programs used.

_computing_data_collection        
'<i>G670 Imaging Plate Guinier Camera Software</i> (Huber, 2002)'
_computing_cell_refinement        'MRIA (Zlokazov & Chernyshev, 1992)'
_computing_data_reduction         
'<i>G670 Imaging Plate Guinier Camera Software</i>'
_computing_structure_solution     'simulated annealing (Zhukov et al., 2001)'
_computing_structure_refinement   MRIA
_computing_molecular_graphics     'PLATON (Spek, 2009)'
_computing_publication_material    'MRIA, SHELXL97 (Sheldrick, 2008)'

#==============================================================================

# 8. REFINEMENT DATA

# Use the next field to give any special details about the fitting of the
# powder pattern.

_pd_proc_ls_special_details
; ?
;

# The next three items are given as text
_pd_proc_ls_profile_function      'split-type pseudo-Voigt (Toraya, 1986)'   
_pd_proc_ls_pref_orient_corr    
;
March-Dollase (1986) texture correction.
Direction of preferred orientation [010],
texture parameter r = 0.99(1).
;
_pd_proc_ls_background_function   
 'Chebyshev polynomial up to the 5th order'     

_pd_proc_ls_prof_R_factor         0.0183         
_pd_proc_ls_prof_wR_factor        0.0236        
_pd_proc_ls_prof_wR_expected      0.0173       

_refine_special_details
; ?
;

_refine_ls_R_I_factor              0.0404
_refine_ls_structure_factor_coef     Inet
_refine_ls_matrix_type               fullcycle
_refine_ls_weighting_scheme          sigma
_refine_ls_hydrogen_treatment        noref
_refine_ls_extinction_method         none        
_refine_ls_extinction_coef           ?           
_refine_ls_number_parameters         197
_refine_ls_number_restraints         131
_refine_ls_number_constraints        ? 

# The following item is the same as CHI, the square root of 'CHI squared'
_refine_ls_goodness_of_fit_all       1.365   

_refine_ls_restrained_S_all          ?         
_refine_ls_restrained_S_obs          ?
_refine_ls_shift/su_max             .002
_refine_ls_shift/su_mean            .000


# The following four items apply to angular dispersive measurements.
# 2theta minimum, maximum and increment (in degrees) are for the 
# intensities used in the refinement.
_pd_proc_2theta_range_min            3.000       
_pd_proc_2theta_range_max            75.000      
_pd_proc_2theta_range_inc            0.01

_pd_proc_wavelength                  1.54059  

_pd_block_diffractogram_id   PABA   # The id used for the block
                                                 # containing the powder 
                                                 # pattern profile (section 11)
						 
# Give appropriate details in the next two text fields.
_pd_proc_info_excluded_regions    none             
_pd_proc_info_data_reduction      ?

#==============================================================================

# 9. ATOMIC COORDINATES AND DISPLACEMENT PARAMETERS
 
loop_ 
 _atom_site_label 
 _atom_site_type_symbol 
 _atom_site_fract_x 
 _atom_site_fract_y 
 _atom_site_fract_z 
 _atom_site_U_iso_or_equiv 
 _atom_site_adp_type 
 _atom_site_occupancy 
 _atom_site_symmetry_multiplicity 
 _atom_site_calc_flag 
 _atom_site_refinement_flags 
 _atom_site_disorder_assembly 
 _atom_site_disorder_group 
Cl1 Cl 1.0427(2) 0.3730 0.6862(2) 0.0620(16) Uiso 1 1 d . . . 
C1 C 0.9470(7) 0.306(4) 0.6061(7) 0.073(7) Uiso 1 1 d . . . 
C2 C 0.9424(7) 0.096(4) 0.5448(8) 0.066(7) Uiso 1 1 d . . . 
H2 H 0.9897 -0.0031 0.5480 0.079 Uiso 1 1 calc . . . 
C3 C 0.8629(8) 0.049(4) 0.4800(8) 0.067(7) Uiso 1 1 d . . . 
H3 H 0.8579 -0.0820 0.4378 0.081 Uiso 1 1 calc . . . 
C4 C 0.7910(7) 0.187(4) 0.4754(8) 0.071(7) Uiso 1 1 d . . . 
C5 C 0.7952(8) 0.394(5) 0.5360(8) 0.076(6) Uiso 1 1 d . . . 
H5 H 0.7476 0.4906 0.5329 0.091 Uiso 1 1 calc . . . 
C6 C 0.8766(7) 0.446(4) 0.6026(8) 0.069(6) Uiso 1 1 d . . . 
H6 H 0.8819 0.5777 0.6445 0.083 Uiso 1 1 calc . . . 
C7 C 0.7075(8) 0.107(4) 0.4108(8) 0.075(7) Uiso 1 1 d . . . 
C8 C 0.7233(8) 0.204(3) 0.2721(8) 0.065(6) Uiso 1 1 d . . . 
C9 C 0.6838(8) 0.104(4) 0.1884(8) 0.073(6) Uiso 1 1 d . . . 
C10 C 0.6236(7) -0.104(4) 0.1891(8) 0.072(6) Uiso 1 1 d . . . 
C11 C 0.6274(8) -0.124(5) 0.2727(8) 0.082(6) Uiso 1 1 d . . . 
C12 C 0.5765(7) -0.310(3) 0.2930(8) 0.066(6) Uiso 1 1 d . . . 
H12 H 0.5801 -0.3217 0.3491 0.079 Uiso 1 1 calc . . . 
C13 C 0.5197(8) -0.482(3) 0.2287(8) 0.073(7) Uiso 1 1 d . . . 
H13 H 0.4867 -0.6100 0.2422 0.088 Uiso 1 1 calc . . . 
C14 C 0.5136(8) -0.456(3) 0.1445(8) 0.076(7) Uiso 1 1 d . . . 
C15 C 0.5668(8) -0.276(4) 0.1250(8) 0.079(7) Uiso 1 1 d . . . 
H15 H 0.5646 -0.2695 0.0693 0.095 Uiso 1 1 calc . . . 
C16 C 0.3962(8) -0.750(3) 0.0952(7) 0.068(6) Uiso 1 1 d . . . 
H16A H 0.3641 -0.8561 0.0447 0.102 Uiso 1 1 calc . . . 
H16B H 0.3602 -0.6164 0.1056 0.102 Uiso 1 1 calc . . . 
H16C H 0.4193 -0.8726 0.1438 0.102 Uiso 1 1 calc . . . 
C17 C 0.7879(7) 0.419(4) 0.2997(8) 0.072(7) Uiso 1 1 d . . . 
H17A H 0.8053 0.4517 0.3602 0.108 Uiso 1 1 calc . . . 
H17B H 0.7654 0.5870 0.2686 0.108 Uiso 1 1 calc . . . 
H17C H 0.8355 0.3597 0.2884 0.108 Uiso 1 1 calc . . . 
C18 C 0.6977(8) 0.217(3) 0.1119(7) 0.063(6) Uiso 1 1 d . . . 
H18A H 0.6426 0.2392 0.0655 0.076 Uiso 1 1 calc . . . 
H18B H 0.7216 0.4008 0.1272 0.076 Uiso 1 1 calc . . . 
C19 C 0.7509(7) 0.065(4) 0.0763(8) 0.066(6) Uiso 1 1 d . . . 
C20 C 0.8239(7) -0.070(4) -0.0041(8) 0.070(6) Uiso 1 1 d . . . 
H20A H 0.8158 -0.0843 -0.0639 0.084 Uiso 1 1 calc . . . 
H20B H 0.8160 -0.2529 0.0153 0.084 Uiso 1 1 calc . . . 
C21 C 0.9122(8) 0.027(3) 0.0483(8) 0.073(7) Uiso 1 1 d . . . 
N1 N 0.6900(6) 0.061(3) 0.3245(6) 0.065(5) Uiso 1 1 d . . . 
O1 O 0.6469(5) 0.112(2) 0.4320(5) 0.061(4) Uiso 1 1 d . . . 
O2 O 0.4606(4) -0.616(2) 0.0832(5) 0.057(4) Uiso 1 1 d . . . 
O3 O 0.7856(5) -0.140(2) 0.1181(5) 0.061(4) Uiso 1 1 d . . . 
O4 O 0.7616(5) 0.117(2) 0.0029(5) 0.062(4) Uiso 1 1 d . . . 
O5 O 0.9249(5) 0.208(2) 0.1019(5) 0.056(4) Uiso 1 1 d . . . 
O6 O 0.9699(5) -0.101(3) 0.0324(5) 0.065(4) Uiso 1 1 d . . . 
H6A H 1.0162 -0.0380 0.0631 0.098 Uiso 1 1 calc . . . 
N2 N 1.4863(6) 0.283(3) 0.4351(6) 0.069(5) Uiso 1 1 d . . . 
H2A H 1.5266 0.1879 0.4310 0.083 Uiso 1 1 calc . . . 
H2B H 1.4967 0.3962 0.4773 0.083 Uiso 1 1 calc . . . 
O7 O 1.0937(5) 0.322(2) 0.2094(5) 0.063(4) Uiso 1 1 d . . . 
H7 H 1.0457 0.2929 0.1740 0.094 Uiso 1 1 calc . . . 
O8 O 1.1243(4) -0.021(2) 0.1376(5) 0.058(4) Uiso 1 1 d . . . 
C22 C 1.1468(7) 0.155(4) 0.1943(8) 0.070(6) Uiso 1 1 d . . . 
C23 C 1.2359(8) 0.192(4) 0.2554(8) 0.069(6) Uiso 1 1 d . . . 
C24 C 1.3011(7) 0.041(3) 0.2458(8) 0.073(7) Uiso 1 1 d . . . 
H24 H 1.2885 -0.0827 0.2002 0.088 Uiso 1 1 calc . . . 
C25 C 1.3839(8) 0.074(4) 0.3037(8) 0.065(6) Uiso 1 1 d . . . 
H25 H 1.4265 -0.0257 0.2960 0.078 Uiso 1 1 calc . . . 
C26 C 1.4041(7) 0.254(3) 0.3733(8) 0.071(7) Uiso 1 1 d . . . 
C27 C 1.3386(8) 0.407(4) 0.3826(8) 0.073(6) Uiso 1 1 d . . . 
H27 H 1.3509 0.5312 0.4279 0.088 Uiso 1 1 calc . . . 
C28 C 1.2567(8) 0.372(4) 0.3249(8) 0.077(6) Uiso 1 1 d . . . 
H28 H 1.2141 0.4712 0.3326 0.092 Uiso 1 1 calc . . . 
 
_geom_special_details 
; 
 All esds (except the esd in the dihedral angle between two l.s. planes) 
 are estimated using the full covariance matrix.  The cell esds are taken 
 into account individually in the estimation of esds in distances, angles 
 and torsion angles; correlations between esds in cell parameters are only 
 used when they are defined by crystal symmetry.  An approximate (isotropic) 
 treatment of cell esds is used for estimating esds involving l.s. planes. 
; 
 
loop_ 
 _geom_bond_atom_site_label_1 
 _geom_bond_atom_site_label_2 
 _geom_bond_distance 
 _geom_bond_site_symmetry_2 
 _geom_bond_publ_flag 
Cl1 C1 1.701(11) . ? 
C1 C6 1.37(2) . ? 
C1 C2 1.43(2) . ? 
C2 C3 1.394(15) . ? 
C2 H2 0.9303 . ? 
C3 C4 1.39(2) . ? 
C3 H3 0.9300 . ? 
C4 C5 1.41(2) . ? 
C4 C7 1.473(16) . ? 
C5 C6 1.432(15) . ? 
C5 H5 0.9297 . ? 
C6 H6 0.9298 . ? 
C7 O1 1.237(18) . ? 
C7 N1 1.388(17) . ? 
C8 C9 1.392(18) . ? 
C8 N1 1.42(2) . ? 
C8 C17 1.46(2) . ? 
C9 C10 1.45(2) . ? 
C9 C18 1.51(2) . ? 
C10 C11 1.40(2) . ? 
C10 C15 1.41(2) . ? 
C11 C12 1.39(2) . ? 
C11 N1 1.41(2) . ? 
C12 C13 1.407(18) . ? 
C12 H12 0.9303 . ? 
C13 C14 1.39(2) . ? 
C13 H13 0.9297 . ? 
C14 O2 1.322(15) . ? 
C14 C15 1.40(2) . ? 
C15 H15 0.9300 . ? 
C16 O2 1.372(18) . ? 
C16 H16A 0.9600 . ? 
C16 H16B 0.9603 . ? 
C16 H16C 0.9598 . ? 
C17 H17A 0.9605 . ? 
C17 H17B 0.9601 . ? 
C17 H17C 0.9596 . ? 
C18 C19 1.48(2) . ? 
C18 H18A 0.9701 . ? 
C18 H18B 0.9702 . ? 
C19 O3 1.224(18) . ? 
C19 O4 1.353(17) . ? 
C20 O4 1.446(19) . ? 
C20 C21 1.502(17) . ? 
C20 H20A 0.9705 . ? 
C20 H20B 0.9700 . ? 
C21 O5 1.214(17) . ? 
C21 O6 1.289(18) . ? 
O6 H6A 0.8200 . ? 
N2 C26 1.396(13) . ? 
N2 H2A 0.8603 . ? 
N2 H2B 0.8597 . ? 
O7 C22 1.320(19) . ? 
O7 H7 0.8199 . ? 
O8 C22 1.222(18) . ? 
C22 C23 1.485(16) . ? 
C23 C28 1.39(2) . ? 
C23 C24 1.41(2) . ? 
C24 C25 1.384(15) . ? 
C24 H24 0.9302 . ? 
C25 C26 1.39(2) . ? 
C25 H25 0.9303 . ? 
C26 C27 1.41(2) . ? 
C27 C28 1.372(16) . ? 
C27 H27 0.9301 . ? 
C28 H28 0.9298 . ? 
 
loop_ 
 _geom_angle_atom_site_label_1 
 _geom_angle_atom_site_label_2 
 _geom_angle_atom_site_label_3 
 _geom_angle 
 _geom_angle_site_symmetry_1 
 _geom_angle_site_symmetry_3 
 _geom_angle_publ_flag 
C6 C1 C2 121.7(10) . . ? 
C6 C1 Cl1 120.3(11) . . ? 
C2 C1 Cl1 118.0(10) . . ? 
C3 C2 C1 116.2(13) . . ? 
C3 C2 H2 121.9 . . ? 
C1 C2 H2 122.0 . . ? 
C4 C3 C2 123.0(14) . . ? 
C4 C3 H3 118.5 . . ? 
C2 C3 H3 118.5 . . ? 
C3 C4 C5 121.0(11) . . ? 
C3 C4 C7 120.4(14) . . ? 
C5 C4 C7 118.4(13) . . ? 
C4 C5 C6 116.5(14) . . ? 
C4 C5 H5 121.7 . . ? 
C6 C5 H5 121.8 . . ? 
C1 C6 C5 121.6(14) . . ? 
C1 C6 H6 119.2 . . ? 
C5 C6 H6 119.2 . . ? 
O1 C7 N1 117.1(10) . . ? 
O1 C7 C4 118.1(12) . . ? 
N1 C7 C4 124.2(13) . . ? 
C9 C8 N1 108.4(12) . . ? 
C9 C8 C17 125.0(14) . . ? 
N1 C8 C17 126.6(11) . . ? 
C8 C9 C10 107.0(13) . . ? 
C8 C9 C18 124.8(14) . . ? 
C10 C9 C18 128.0(11) . . ? 
C11 C10 C15 118.7(16) . . ? 
C11 C10 C9 108.2(13) . . ? 
C15 C10 C9 133.1(13) . . ? 
C12 C11 C10 121.0(14) . . ? 
C12 C11 N1 131.2(13) . . ? 
C10 C11 N1 107.7(15) . . ? 
C11 C12 C13 120.1(13) . . ? 
C11 C12 H12 120.0 . . ? 
C13 C12 H12 119.9 . . ? 
C14 C13 C12 119.1(14) . . ? 
C14 C13 H13 120.5 . . ? 
C12 C13 H13 120.5 . . ? 
O2 C14 C13 119.9(14) . . ? 
O2 C14 C15 119.4(12) . . ? 
C13 C14 C15 120.5(12) . . ? 
C14 C15 C10 120.4(13) . . ? 
C14 C15 H15 119.8 . . ? 
C10 C15 H15 119.8 . . ? 
O2 C16 H16A 109.5 . . ? 
O2 C16 H16B 109.5 . . ? 
H16A C16 H16B 109.4 . . ? 
O2 C16 H16C 109.5 . . ? 
H16A C16 H16C 109.5 . . ? 
H16B C16 H16C 109.5 . . ? 
C8 C17 H17A 109.5 . . ? 
C8 C17 H17B 109.5 . . ? 
H17A C17 H17B 109.4 . . ? 
C8 C17 H17C 109.5 . . ? 
H17A C17 H17C 109.5 . . ? 
H17B C17 H17C 109.5 . . ? 
C19 C18 C9 120.7(13) . . ? 
C19 C18 H18A 107.1 . . ? 
C9 C18 H18A 107.2 . . ? 
C19 C18 H18B 107.1 . . ? 
C9 C18 H18B 107.2 . . ? 
H18A C18 H18B 106.8 . . ? 
O3 C19 O4 118.0(14) . . ? 
O3 C19 C18 113.8(13) . . ? 
O4 C19 C18 128.1(13) . . ? 
O4 C20 C21 111.9(13) . . ? 
O4 C20 H20A 109.3 . . ? 
C21 C20 H20A 109.2 . . ? 
O4 C20 H20B 109.3 . . ? 
C21 C20 H20B 109.2 . . ? 
H20A C20 H20B 107.9 . . ? 
O5 C21 O6 125.1(11) . . ? 
O5 C21 C20 120.2(13) . . ? 
O6 C21 C20 114.7(12) . . ? 
C7 N1 C11 123.3(13) . . ? 
C7 N1 C8 127.7(12) . . ? 
C11 N1 C8 108.7(11) . . ? 
C14 O2 C16 120.5(11) . . ? 
C19 O4 C20 109.8(11) . . ? 
C21 O6 H6A 109.5 . . ? 
C26 N2 H2A 120.0 . . ? 
C26 N2 H2B 120.0 . . ? 
H2A N2 H2B 120.0 . . ? 
C22 O7 H7 109.5 . . ? 
O8 C22 O7 123.2(10) . . ? 
O8 C22 C23 123.2(14) . . ? 
O7 C22 C23 113.6(13) . . ? 
C28 C23 C24 118.3(11) . . ? 
C28 C23 C22 120.8(14) . . ? 
C24 C23 C22 120.9(13) . . ? 
C25 C24 C23 120.6(13) . . ? 
C25 C24 H24 119.7 . . ? 
C23 C24 H24 119.7 . . ? 
C24 C25 C26 120.7(14) . . ? 
C24 C25 H25 119.6 . . ? 
C26 C25 H25 119.6 . . ? 
C25 C26 N2 122.3(13) . . ? 
C25 C26 C27 118.6(10) . . ? 
N2 C26 C27 119.1(12) . . ? 
C28 C27 C26 120.2(14) . . ? 
C28 C27 H27 119.9 . . ? 
C26 C27 H27 119.9 . . ? 
C27 C28 C23 121.6(15) . . ? 
C27 C28 H28 119.2 . . ? 
C23 C28 H28 119.2 . . ? 
 
loop_ 
 _geom_hbond_atom_site_label_D 
 _geom_hbond_atom_site_label_H 
 _geom_hbond_atom_site_label_A 
 _geom_hbond_distance_DH 
 _geom_hbond_distance_HA 
 _geom_hbond_distance_DA 
 _geom_hbond_angle_DHA 
 _geom_hbond_site_symmetry_A 
O6 H6A O8  0.82 1.79 2.581(9) 161.0 . 
O7 H7 O5  0.82 2.00 2.811(10) 171.9 . 
N2 H2A O1  0.86 2.11 2.918(15) 157.2 1_655 
N2 H2B N2  0.86 2.33 3.168(13) 166.0 2_856 
 
_refine_diff_density_max    0.53 
_refine_diff_density_min   -0.46 
_refine_diff_density_rms    0.22 
 
data_ACMVLM 
 
_audit_creation_method            SHELXL-97 
_chemical_name_systematic 
; 
 ? 
; 
_chemical_name_common             'ACEMETACINVLM' 
_chemical_melting_point           '388' 
_chemical_formula_moiety          'C21 H18 Cl N O6, C5 H9 N O' 
_chemical_formula_sum     'C26 H27 Cl N2 O7' 
_chemical_formula_weight          514.95 
 
loop_ 
 _atom_type_symbol 
 _atom_type_description 
 _atom_type_scat_dispersion_real 
 _atom_type_scat_dispersion_imag 
 _atom_type_scat_source 
 'Cl'  'Cl'   0.3639   0.7018 
 'International Tables Vol C Tables 4.2.6.8 and 6.1.1.4' 
 'O'  'O'   0.0492   0.0322 
 'International Tables Vol C Tables 4.2.6.8 and 6.1.1.4' 
 'N'  'N'   0.0311   0.0180 
 'International Tables Vol C Tables 4.2.6.8 and 6.1.1.4' 
 'C'  'C'   0.0181   0.0091 
 'International Tables Vol C Tables 4.2.6.8 and 6.1.1.4' 
 'H'  'H'   0.0000   0.0000 
 'International Tables Vol C Tables 4.2.6.8 and 6.1.1.4' 
 
_symmetry_cell_setting            triclinic 
_symmetry_space_group_name_H-M    'P -1' 
_symmetry_space_group_name_Hall    '-P 1' 

loop_ 
 _symmetry_equiv_pos_as_xyz 
 'x, y, z' 
 '-x, -y, -z' 
 
_cell_length_a                    11.7638(12) 
_cell_length_b                    20.5548(19) 
_cell_length_c                    5.1627(9) 
_cell_angle_alpha                 89.543(14) 
_cell_angle_beta                  93.300(16) 
_cell_angle_gamma                 96.276(17) 
_cell_volume                      1238.8(3) 
_cell_formula_units_Z             2 
_cell_measurement_temperature     298(2) 
_cell_measurement_reflns_used     1270 
_cell_measurement_theta_min       2.16  
_cell_measurement_theta_max      37.49 
 
_exptl_crystal_density_meas       ? 
_exptl_crystal_density_diffrn     1.380 
_exptl_crystal_density_method     'not measured' 
_exptl_crystal_F_000              540 
_exptl_absorpt_coefficient_mu     1.787 
_exptl_absorpt_correction_type    ? 
_exptl_absorpt_correction_T_min   ? 
_exptl_absorpt_correction_T_max   ? 
_exptl_absorpt_process_details    ? 
 
#The next three fields give the specimen dimensions in mm.  The equatorial 
# plane contains the incident and diffracted beam.
_pd_spec_size_axial                15     # perpendicular to 
                                          # equatorial plane

_pd_spec_size_equat                 1    # parallel to 
                                          # scattering vector 
                                          # in transmission

_pd_spec_size_thick                 1     # parallel to 
                                          # scattering vector 
                                          # in reflection

# The next five fields are character fields that describe the specimen.

_pd_spec_mounting                          
; 
thin layer on the non-diffracting silicon plate
;
_pd_spec_mount_mode       'transmission'  # options are 'reflection' 
                                          # or 'transmission'

_pd_spec_shape              'flat_sheet'    # options are 'cylinder',
                                          # 'flat_sheet' or 'irregular'

_pd_char_particle_morphology   'no specific habit'              
_pd_char_colour                'light grey'  # use ICDD colour descriptions

# The following three fields describe the preparation of the specimen. 
# The cooling rate is in K/min.  The pressure at which the sample was
# prepared is in kPa.  The temperature of preparation is in K.
 


_pd_prep_cool_rate                ?        
_pd_prep_pressure                 101       
_pd_prep_temperature              298(2)     

 
_exptl_special_details 
; 
 ? 
; 
 
# This following item is used to identify the equipment used to record the
# powder pattern when the diffractogram was measured at a laboratory
# other than the authors' home institution, e.g. when neutron or synchrotron
# radiation is used.

_pd_instr_location
;
Dept. of Chemistry, Moscow State University, 119991 Moscow, Russia
;
 
_diffrn_ambient_temperature     298(2)                 
_diffrn_source                'Fine focus X-ray tube'        
_diffrn_source_target            Cu                                     

_diffrn_radiation_source          'line-focus sealed tube' 
_diffrn_radiation_monochromator   'Curved Germanium (111)'
_diffrn_measurement_device        'Guinier camera G670'
_diffrn_detector_type              'Imaging Plate'


_diffrn_reflns_number             ? 
_diffrn_reflns_limit_h_min        ? 
_diffrn_reflns_limit_h_max        ? 
_diffrn_reflns_limit_k_min        ? 
_diffrn_reflns_limit_k_max        ? 
_diffrn_reflns_limit_l_min        ?   
_diffrn_reflns_limit_l_max        ?  


_pd_meas_scan_method            'cont'          # options are 'step', 'cont',
                                                # 'tof', 'fixed' or
                                                # 'disp' (= dispersive)
_pd_meas_special_details
; ?
;
# The following six items are used for angular dispersive measurements only.

_diffrn_radiation_type            CuK\a~1~
_diffrn_radiation_wavelength      1.54059

# The following four items give details of the measured (not processed)
# powder pattern.  Angles are in degrees.

_pd_meas_number_of_points         7201          
_pd_meas_2theta_range_min         3.000                   
_pd_meas_2theta_range_max        75.000                
_pd_meas_2theta_range_inc         0.01

# The following three items are used for time-of-flight measurements only.

_pd_instr_dist_src/spec           ?                    
_pd_instr_dist_spec/detc          ?                    
_pd_meas_2theta_fixed             ?                    

# The following fields are used to identify the programs used.

_computing_data_collection        
'<i>G670 Imaging Plate Guinier Camera Software</i> (Huber, 2002)'
_computing_cell_refinement        'MRIA (Zlokazov & Chernyshev, 1992)'
_computing_data_reduction         
'<i>G670 Imaging Plate Guinier Camera Software</i>'
_computing_structure_solution     'simulated annealing (Zhukov et al., 2001)'
_computing_structure_refinement   MRIA
_computing_molecular_graphics     'PLATON (Spek, 2009)'
_computing_publication_material    'MRIA, SHELXL97 (Sheldrick, 2008)'

#==============================================================================

# 8. REFINEMENT DATA

# Use the next field to give any special details about the fitting of the
# powder pattern.

_pd_proc_ls_special_details
; ?
;

# The next three items are given as text
_pd_proc_ls_profile_function      'split-type pseudo-Voigt (Toraya, 1986)'   
_pd_proc_ls_pref_orient_corr    
;
March-Dollase (1986) texture correction.
Direction of preferred orientation [010],
texture parameter r = 0.99(1).
;
_pd_proc_ls_background_function   
 'Chebyshev polynomial up to the 5th order'     

_pd_proc_ls_prof_R_factor         0.0208         
_pd_proc_ls_prof_wR_factor        0.0271        
_pd_proc_ls_prof_wR_expected      0.0175       

_refine_special_details
; ?
;

_refine_ls_R_I_factor              0.0555
_refine_ls_structure_factor_coef     Inet
_refine_ls_matrix_type               fullcycle
_refine_ls_weighting_scheme          sigma
_refine_ls_hydrogen_treatment        noref
_refine_ls_extinction_method         none        
_refine_ls_extinction_coef           ?           
_refine_ls_number_parameters         187
_refine_ls_number_restraints         123
_refine_ls_number_constraints        ? 

# The following item is the same as CHI, the square root of 'CHI squared'
_refine_ls_goodness_of_fit_all       1.549   

_refine_ls_restrained_S_all          ?         
_refine_ls_restrained_S_obs          ?
_refine_ls_shift/su_max             .002
_refine_ls_shift/su_mean            .000


# The following four items apply to angular dispersive measurements.
# 2theta minimum, maximum and increment (in degrees) are for the 
# intensities used in the refinement.
_pd_proc_2theta_range_min            3.000       
_pd_proc_2theta_range_max            75.000      
_pd_proc_2theta_range_inc            0.01

_pd_proc_wavelength                  1.54059  

_pd_block_diffractogram_id   2HP   # The id used for the block
                                                 # containing the powder 
                                                 # pattern profile (section 11)
						 
# Give appropriate details in the next two text fields.
_pd_proc_info_excluded_regions    none             
_pd_proc_info_data_reduction      ?

#==============================================================================

# 9. ATOMIC COORDINATES AND DISPLACEMENT PARAMETERS
 
loop_ 
 _atom_site_label 
 _atom_site_type_symbol 
 _atom_site_fract_x 
 _atom_site_fract_y 
 _atom_site_fract_z 
 _atom_site_U_iso_or_equiv 
 _atom_site_adp_type 
 _atom_site_occupancy 
 _atom_site_symmetry_multiplicity 
 _atom_site_calc_flag 
 _atom_site_refinement_flags 
 _atom_site_disorder_assembly 
 _atom_site_disorder_group 
Cl1 Cl 0.3984(3) 0.5582(2) 1.1000(8) 0.0550(19) Uiso 1 1 d . . . 
C1 C 0.4332(12) 0.6358(7) 0.992(3) 0.061(7) Uiso 1 1 d . . . 
C2 C 0.3902(11) 0.6882(6) 1.111(3) 0.062(7) Uiso 1 1 d . . . 
H2 H 0.3416 0.6809 1.2467 0.075 Uiso 1 1 calc . . . 
C3 C 0.4212(11) 0.7509(6) 1.024(3) 0.054(7) Uiso 1 1 d . . . 
H3 H 0.3967 0.7861 1.1090 0.065 Uiso 1 1 calc . . . 
C4 C 0.4884(12) 0.7629(7) 0.811(3) 0.061(7) Uiso 1 1 d . . . 
C5 C 0.5363(12) 0.7115(7) 0.696(3) 0.064(7) Uiso 1 1 d . . . 
H5 H 0.5870 0.7194 0.5650 0.077 Uiso 1 1 calc . . . 
C6 C 0.5048(13) 0.6467(7) 0.786(3) 0.067(7) Uiso 1 1 d . . . 
H6 H 0.5321 0.6115 0.7071 0.080 Uiso 1 1 calc . . . 
C7 C 0.5183(12) 0.8309(7) 0.721(3) 0.061(7) Uiso 1 1 d . . . 
C8 C 0.7329(12) 0.8357(7) 0.810(3) 0.058(7) Uiso 1 1 d . . . 
C9 C 0.8271(12) 0.8714(7) 0.710(3) 0.054(7) Uiso 1 1 d . . . 
C10 C 0.7837(12) 0.9127(7) 0.506(3) 0.067(7) Uiso 1 1 d . . . 
C11 C 0.6644(12) 0.9014(7) 0.493(3) 0.066(7) Uiso 1 1 d . . . 
C12 C 0.5996(12) 0.9342(7) 0.309(3) 0.064(7) Uiso 1 1 d . . . 
H12 H 0.5203 0.9251 0.2960 0.077 Uiso 1 1 calc . . . 
C13 C 0.6545(11) 0.9809(7) 0.145(3) 0.056(7) Uiso 1 1 d . . . 
H13 H 0.6114 1.0052 0.0313 0.067 Uiso 1 1 calc . . . 
C14 C 0.7735(12) 0.9907(7) 0.153(3) 0.063(7) Uiso 1 1 d . . . 
C15 C 0.8384(12) 0.9586(7) 0.339(3) 0.065(7) Uiso 1 1 d . . . 
H15 H 0.9177 0.9677 0.3525 0.078 Uiso 1 1 calc . . . 
C16 C 0.7623(12) 1.0699(7) -0.174(3) 0.065(7) Uiso 1 1 d . . . 
H16A H 0.8129 1.0982 -0.2752 0.098 Uiso 1 1 calc . . . 
H16B H 0.7172 1.0958 -0.0750 0.098 Uiso 1 1 calc . . . 
H16C H 0.7127 1.0412 -0.2867 0.098 Uiso 1 1 calc . . . 
C17 C 0.7346(12) 0.7883(7) 1.023(3) 0.057(7) Uiso 1 1 d . . . 
H17A H 0.6576 0.7706 1.0535 0.085 Uiso 1 1 calc . . . 
H17B H 0.7692 0.8096 1.1771 0.085 Uiso 1 1 calc . . . 
H17C H 0.7780 0.7536 0.9774 0.085 Uiso 1 1 calc . . . 
C18 C 0.9525(12) 0.8677(6) 0.790(3) 0.056(7) Uiso 1 1 d . . . 
H18A H 0.9577 0.8544 0.9709 0.067 Uiso 1 1 calc . . . 
H18B H 0.9925 0.9114 0.7792 0.067 Uiso 1 1 calc . . . 
C19 C 1.0154(12) 0.8217(7) 0.635(3) 0.063(7) Uiso 1 1 d . . . 
C20 C 1.1616(12) 0.7615(7) 0.535(3) 0.059(7) Uiso 1 1 d . . . 
H20A H 1.2435 0.7678 0.5139 0.071 Uiso 1 1 calc . . . 
H20B H 1.1235 0.7558 0.3640 0.071 Uiso 1 1 calc . . . 
C21 C 1.1345(12) 0.7003(7) 0.689(3) 0.058(7) Uiso 1 1 d . . . 
N1 N 0.6319(9) 0.8558(5) 0.684(2) 0.058(5) Uiso 1 1 d . . . 
O1 O 0.4436(8) 0.8634(4) 0.6449(17) 0.053(4) Uiso 1 1 d . . . 
O2 O 0.8263(8) 1.0331(4) -0.0060(17) 0.058(4) Uiso 1 1 d . . . 
O3 O 0.9514(8) 0.7868(4) 0.4890(18) 0.050(4) Uiso 1 1 d . . . 
O4 O 1.1285(7) 0.8187(4) 0.6486(16) 0.047(4) Uiso 1 1 d . . . 
O5 O 1.0846(8) 0.7016(4) 0.8875(17) 0.060(4) Uiso 1 1 d . . . 
O6 O 1.1672(7) 0.6477(4) 0.5891(17) 0.051(4) Uiso 1 1 d . . . 
H6A H 1.1497 0.6162 0.6827 0.077 Uiso 1 1 calc . . . 
N2 N 1.0862(9) 0.4276(5) 0.830(2) 0.056(5) Uiso 1 1 d . . . 
H2A H 1.0395 0.4264 0.9525 0.067 Uiso 1 1 calc . . . 
O7 O 1.0730(8) 0.5348(4) 0.7990(16) 0.062(4) Uiso 1 1 d . . . 
C22 C 1.1265(12) 0.3657(7) 0.761(3) 0.055(7) Uiso 1 1 d . . . 
H22A H 1.0626 0.3315 0.7561 0.066 Uiso 1 1 calc . . . 
H22B H 1.1827 0.3541 0.8933 0.066 Uiso 1 1 calc . . . 
C23 C 1.1791(12) 0.3694(7) 0.502(3) 0.067(7) Uiso 1 1 d . . . 
H23A H 1.2209 0.3318 0.4828 0.081 Uiso 1 1 calc . . . 
H23B H 1.1187 0.3677 0.3657 0.081 Uiso 1 1 calc . . . 
C24 C 1.2582(12) 0.4303(7) 0.474(3) 0.059(7) Uiso 1 1 d . . . 
H24A H 1.2883 0.4314 0.3028 0.071 Uiso 1 1 calc . . . 
H24B H 1.3221 0.4303 0.6012 0.071 Uiso 1 1 calc . . . 
C25 C 1.1974(12) 0.4910(7) 0.511(3) 0.057(7) Uiso 1 1 d . . . 
H25A H 1.2547 0.5278 0.5485 0.069 Uiso 1 1 calc . . . 
H25B H 1.1565 0.5004 0.3485 0.069 Uiso 1 1 calc . . . 
C26 C 1.1142(12) 0.4857(7) 0.722(3) 0.060(7) Uiso 1 1 d . . . 
 
_geom_special_details 
; 
 All esds (except the esd in the dihedral angle between two l.s. planes) 
 are estimated using the full covariance matrix.  The cell esds are taken 
 into account individually in the estimation of esds in distances, angles 
 and torsion angles; correlations between esds in cell parameters are only 
 used when they are defined by crystal symmetry.  An approximate (isotropic) 
 treatment of cell esds is used for estimating esds involving l.s. planes. 
; 
 
loop_ 
 _geom_bond_atom_site_label_1 
 _geom_bond_atom_site_label_2 
 _geom_bond_distance 
 _geom_bond_site_symmetry_2 
 _geom_bond_publ_flag 
Cl1 C1 1.700(14) . ? 
C1 C6 1.40(2) . ? 
C1 C2 1.40(2) . ? 
C2 C3 1.380(19) . ? 
C2 H2 0.9299 . ? 
C3 C4 1.39(2) . ? 
C3 H3 0.9301 . ? 
C4 C5 1.40(2) . ? 
C4 C7 1.482(19) . ? 
C5 C6 1.424(19) . ? 
C5 H5 0.9308 . ? 
C6 H6 0.9300 . ? 
C7 O1 1.207(17) . ? 
C7 N1 1.402(17) . ? 
C8 C9 1.385(19) . ? 
C8 N1 1.423(18) . ? 
C8 C17 1.46(2) . ? 
C9 C10 1.45(2) . ? 
C9 C18 1.52(2) . ? 
C10 C11 1.40(2) . ? 
C10 C15 1.40(2) . ? 
C11 N1 1.393(18) . ? 
C11 C12 1.40(2) . ? 
C12 C13 1.41(2) . ? 
C12 H12 0.9299 . ? 
C13 C14 1.391(19) . ? 
C13 H13 0.9298 . ? 
C14 O2 1.321(17) . ? 
C14 C15 1.40(2) . ? 
C15 H15 0.9298 . ? 
C16 O2 1.388(17) . ? 
C16 H16A 0.9599 . ? 
C16 H16B 0.9602 . ? 
C16 H16C 0.9603 . ? 
C17 H17A 0.9597 . ? 
C17 H17B 0.9599 . ? 
C17 H17C 0.9607 . ? 
C18 C19 1.52(2) . ? 
C18 H18A 0.9697 . ? 
C18 H18B 0.9703 . ? 
C19 O3 1.213(16) . ? 
C19 O4 1.337(17) . ? 
C20 O4 1.419(17) . ? 
C20 C21 1.495(19) . ? 
C20 H20A 0.9700 . ? 
C20 H20B 0.9700 . ? 
C21 O5 1.214(17) . ? 
C21 O6 1.305(17) . ? 
O6 H6A 0.8200 . ? 
N2 C26 1.329(18) . ? 
N2 C22 1.459(18) . ? 
N2 H2A 0.8598 . ? 
O7 C26 1.243(18) . ? 
C22 C23 1.50(2) . ? 
C22 H22A 0.9697 . ? 
C22 H22B 0.9704 . ? 
C23 C24 1.487(19) . ? 
C23 H23A 0.9702 . ? 
C23 H23B 0.9701 . ? 
C24 C25 1.52(2) . ? 
C24 H24A 0.9700 . ? 
C24 H24B 0.9703 . ? 
C25 C26 1.50(2) . ? 
C25 H25A 0.9700 . ? 
C25 H25B 0.9702 . ? 
 
loop_ 
 _geom_angle_atom_site_label_1 
 _geom_angle_atom_site_label_2 
 _geom_angle_atom_site_label_3 
 _geom_angle 
 _geom_angle_site_symmetry_1 
 _geom_angle_site_symmetry_3 
 _geom_angle_publ_flag 
C6 C1 C2 120.6(12) . . ? 
C6 C1 Cl1 119.7(11) . . ? 
C2 C1 Cl1 119.7(11) . . ? 
C3 C2 C1 118.8(13) . . ? 
C3 C2 H2 120.6 . . ? 
C1 C2 H2 120.6 . . ? 
C2 C3 C4 121.7(13) . . ? 
C2 C3 H3 119.1 . . ? 
C4 C3 H3 119.2 . . ? 
C3 C4 C5 120.2(13) . . ? 
C3 C4 C7 120.0(13) . . ? 
C5 C4 C7 119.5(13) . . ? 
C4 C5 C6 118.0(13) . . ? 
C4 C5 H5 121.0 . . ? 
C6 C5 H5 121.0 . . ? 
C1 C6 C5 120.4(13) . . ? 
C1 C6 H6 119.8 . . ? 
C5 C6 H6 119.8 . . ? 
O1 C7 N1 117.7(12) . . ? 
O1 C7 C4 120.0(12) . . ? 
N1 C7 C4 121.6(13) . . ? 
C9 C8 N1 108.6(12) . . ? 
C9 C8 C17 126.5(13) . . ? 
N1 C8 C17 124.8(12) . . ? 
C8 C9 C10 106.9(12) . . ? 
C8 C9 C18 127.3(12) . . ? 
C10 C9 C18 125.8(12) . . ? 
C11 C10 C15 119.8(13) . . ? 
C11 C10 C9 107.8(12) . . ? 
C15 C10 C9 132.4(13) . . ? 
N1 C11 C10 108.4(12) . . ? 
N1 C11 C12 131.4(13) . . ? 
C10 C11 C12 120.2(13) . . ? 
C11 C12 C13 119.9(12) . . ? 
C11 C12 H12 120.0 . . ? 
C13 C12 H12 120.0 . . ? 
C14 C13 C12 119.7(13) . . ? 
C14 C13 H13 120.1 . . ? 
C12 C13 H13 120.2 . . ? 
O2 C14 C13 120.4(13) . . ? 
O2 C14 C15 119.3(12) . . ? 
C13 C14 C15 120.2(13) . . ? 
C14 C15 C10 119.9(13) . . ? 
C14 C15 H15 120.0 . . ? 
C10 C15 H15 120.1 . . ? 
O2 C16 H16A 109.5 . . ? 
O2 C16 H16B 109.5 . . ? 
H16A C16 H16B 109.5 . . ? 
O2 C16 H16C 109.5 . . ? 
H16A C16 H16C 109.5 . . ? 
H16B C16 H16C 109.4 . . ? 
C8 C17 H17A 109.5 . . ? 
C8 C17 H17B 109.5 . . ? 
H17A C17 H17B 109.5 . . ? 
C8 C17 H17C 109.5 . . ? 
H17A C17 H17C 109.4 . . ? 
H17B C17 H17C 109.4 . . ? 
C9 C18 C19 116.7(11) . . ? 
C9 C18 H18A 108.1 . . ? 
C19 C18 H18A 108.2 . . ? 
C9 C18 H18B 108.1 . . ? 
C19 C18 H18B 108.1 . . ? 
H18A C18 H18B 107.3 . . ? 
O3 C19 O4 121.6(13) . . ? 
O3 C19 C18 112.7(12) . . ? 
O4 C19 C18 125.6(12) . . ? 
O4 C20 C21 114.3(12) . . ? 
O4 C20 H20A 108.7 . . ? 
C21 C20 H20A 108.7 . . ? 
O4 C20 H20B 108.7 . . ? 
C21 C20 H20B 108.7 . . ? 
H20A C20 H20B 107.6 . . ? 
O5 C21 O6 124.7(12) . . ? 
O5 C21 C20 120.5(13) . . ? 
O6 C21 C20 114.8(12) . . ? 
C11 N1 C7 124.2(11) . . ? 
C11 N1 C8 108.2(11) . . ? 
C7 N1 C8 127.3(11) . . ? 
C14 O2 C16 119.6(11) . . ? 
C19 O4 C20 113.8(10) . . ? 
C21 O6 H6A 109.5 . . ? 
C26 N2 C22 126.7(12) . . ? 
C26 N2 H2A 116.7 . . ? 
C22 N2 H2A 116.7 . . ? 
N2 C22 C23 111.8(11) . . ? 
N2 C22 H22A 109.3 . . ? 
C23 C22 H22A 109.3 . . ? 
N2 C22 H22B 109.2 . . ? 
C23 C22 H22B 109.2 . . ? 
H22A C22 H22B 107.9 . . ? 
C24 C23 C22 112.1(12) . . ? 
C24 C23 H23A 109.2 . . ? 
C22 C23 H23A 109.2 . . ? 
C24 C23 H23B 109.2 . . ? 
C22 C23 H23B 109.2 . . ? 
H23A C23 H23B 107.9 . . ? 
C23 C24 C25 111.3(12) . . ? 
C23 C24 H24A 109.4 . . ? 
C25 C24 H24A 109.4 . . ? 
C23 C24 H24B 109.4 . . ? 
C25 C24 H24B 109.3 . . ? 
H24A C24 H24B 108.0 . . ? 
C26 C25 C24 114.8(12) . . ? 
C26 C25 H25A 108.6 . . ? 
C24 C25 H25A 108.6 . . ? 
C26 C25 H25B 108.6 . . ? 
C24 C25 H25B 108.5 . . ? 
H25A C25 H25B 107.5 . . ? 
O7 C26 N2 120.1(13) . . ? 
O7 C26 C25 120.9(13) . . ? 
N2 C26 C25 119.0(13) . . ? 
 
loop_ 
 _geom_hbond_atom_site_label_D 
 _geom_hbond_atom_site_label_H 
 _geom_hbond_atom_site_label_A 
 _geom_hbond_distance_DH 
 _geom_hbond_distance_HA 
 _geom_hbond_distance_DA 
 _geom_hbond_angle_DHA 
 _geom_hbond_site_symmetry_A 
O6 H6A O7  0.82 1.92 2.706(12) 160.0 . 
N2 H2A O7  0.86 2.12 2.921(15) 155.5 2_767 
 
_refine_diff_density_max    0.45 
_refine_diff_density_min   -0.32 
_refine_diff_density_rms    0.21 
