# Supplementary material for: Acemetacin cocrystal structures by powder X-ray diffraction
Source: IUCrJ. 2017 Mar 8;4(Pt 3):206–14. doi: 10.1107/S2052252517002305 (PMC5414395; doi:10.1107/S2052252517002305)
Supplement: Supplementary file 2 [file m-04-00206-ACM2HPsup2.rtv]

#data_pattern_2HP
data_ACM2HP
loop_
      _pd_proc_point_id                           
      _pd_proc_2theta_corrected           
      _pd_proc_intensity_net                     
      _pd_calc_intensity_net                     
      _pd_proc_ls_weight                  # x100 !

   1  3.0000   2875   2805  .0348
   2  3.0100   2883   2805  .0347
   3  3.0200   2800   2805  .0357
   4  3.0300   2817   2805  .0355
   5  3.0400   2787   2805  .0359
   6  3.0500   2807   2804  .0356
   7  3.0600   2823   2804  .0354
   8  3.0700   2792   2804  .0358
   9  3.0800   2860   2804  .0350
  10  3.0900   2861   2804  .0350
  11  3.1000   2875   2804  .0348
  12  3.1100   2883   2803  .0347
  13  3.1200   2800   2803  .0357
  14  3.1300   2817   2803  .0355
  15  3.1400   2787   2803  .0359
  16  3.1500   2807   2803  .0356
  17  3.1600   2823   2803  .0354
  18  3.1700   2792   2803  .0358
  19  3.1800   2847   2803  .0351
  20  3.1900   2887   2803  .0346
  21  3.2000   2811   2803  .0356
  22  3.2100   2767   2803  .0361
  23  3.2200   2790   2803  .0358
  24  3.2300   2825   2803  .0354
  25  3.2400   2826   2803  .0354
  26  3.2500   2844   2803  .0352
  27  3.2600   2799   2803  .0357
  28  3.2700   2764   2803  .0362
  29  3.2800   2789   2803  .0359
  30  3.2900   2814   2803  .0355
  31  3.3000   2845   2803  .0351
  32  3.3100   2819   2803  .0355
  33  3.3200   2811   2803  .0356
  34  3.3300   2819   2803  .0355
  35  3.3400   2825   2803  .0354
  36  3.3500   2779   2803  .0360
  37  3.3600   2845   2804  .0351
  38  3.3700   2803   2804  .0357
  39  3.3800   2768   2804  .0361
  40  3.3900   2809   2804  .0356
  41  3.4000   2810   2804  .0356
  42  3.4100   2822   2805  .0354
  43  3.4200   2807   2805  .0356
  44  3.4300   2775   2805  .0360
  45  3.4400   2746   2805  .0364
  46  3.4500   2786   2805  .0359
  47  3.4600   2812   2806  .0356
  48  3.4700   2799   2806  .0357
  49  3.4800   2786   2806  .0359
  50  3.4900   2740   2807  .0365
  51  3.5000   2772   2807  .0361
  52  3.5100   2755   2807  .0363
  53  3.5200   2832   2808  .0353
  54  3.5300   2821   2808  .0354
  55  3.5400   2778   2809  .0360
  56  3.5500   2785   2809  .0359
  57  3.5600   2833   2810  .0353
  58  3.5700   2795   2810  .0358
  59  3.5800   2783   2811  .0359
  60  3.5900   2828   2811  .0354
  61  3.6000   2812   2812  .0356
  62  3.6100   2757   2813  .0363
  63  3.6200   2758   2813  .0363
  64  3.6300   2787   2814  .0359
  65  3.6400   2786   2815  .0359
  66  3.6500   2877   2816  .0348
  67  3.6600   2828   2817  .0354
  68  3.6700   2823   2817  .0354
  69  3.6800   2760   2818  .0362
  70  3.6900   2752   2819  .0363
  71  3.7000   2729   2820  .0366
  72  3.7100   2736   2821  .0365
  73  3.7200   2868   2823  .0349
  74  3.7300   2870   2824  .0348
  75  3.7400   2787   2825  .0359
  76  3.7500   2899   2826  .0345
  77  3.7600   2849   2827  .0351
  78  3.7700   2801   2829  .0357
  79  3.7800   2756   2830  .0363
  80  3.7900   2787   2831  .0359
  81  3.8000   2812   2832  .0356
  82  3.8100   2787   2833  .0359
  83  3.8200   2827   2834  .0354
  84  3.8300   2807   2835  .0356
  85  3.8400   2799   2835  .0357
  86  3.8500   2794   2836  .0358
  87  3.8600   2820   2836  .0355
  88  3.8700   2805   2836  .0357
  89  3.8800   2801   2836  .0357
  90  3.8900   2831   2835  .0353
  91  3.9000   2822   2834  .0354
  92  3.9100   2770   2833  .0361
  93  3.9200   2789   2832  .0359
  94  3.9300   2779   2831  .0360
  95  3.9400   2844   2829  .0352
  96  3.9500   2867   2827  .0349
  97  3.9600   2861   2826  .0350
  98  3.9700   2863   2824  .0349
  99  3.9800   2830   2823  .0353
 100  3.9900   2812   2823  .0356
 101  4.0000   2818   2823  .0355
 102  4.0100   2814   2823  .0355
 103  4.0200   2781   2825  .0360
 104  4.0300   2796   2827  .0358
 105  4.0400   2799   2830  .0357
 106  4.0500   2841   2833  .0352
 107  4.0600   2820   2837  .0355
 108  4.0700   2857   2840  .0350
 109  4.0800   2810   2843  .0356
 110  4.0900   2860   2846  .0350
 111  4.1000   2890   2848  .0346
 112  4.1100   2876   2848  .0348
 113  4.1200   2841   2836  .0352
 114  4.1300   2857   2817  .0350
 115  4.1400   2901   2810  .0345
 116  4.1500   2861   2820  .0350
 117  4.1600   2867   2841  .0349
 118  4.1700   2795   2865  .0358
 119  4.1800   2765   2884  .0362
 120  4.1900   2830   2897  .0353
 121  4.2000   2817   2901  .0355
 122  4.2100   2837   2900  .0352
 123  4.2200   2841   2895  .0352
 124  4.2300   2870   2888  .0348
 125  4.2400   2852   2880  .0351
 126  4.2500   2820   2873  .0355
 127  4.2600   2813   2866  .0355
 128  4.2700   2841   2861  .0352
 129  4.2800   2885   2856  .0347
 130  4.2900   2852   2852  .0351
 131  4.3000   2807   2848  .0356
 132  4.3100   2803   2845  .0357
 133  4.3200   2816   2842  .0355
 134  4.3300   2802   2840  .0357
 135  4.3400   2778   2838  .0360
 136  4.3500   2832   2837  .0353
 137  4.3600   2815   2835  .0355
 138  4.3700   2801   2834  .0357
 139  4.3800   2788   2833  .0359
 140  4.3900   2789   2832  .0359
 141  4.4000   2795   2831  .0358
 142  4.4100   2809   2831  .0356
 143  4.4200   2834   2830  .0353
 144  4.4300   2828   2829  .0354
 145  4.4400   2785   2829  .0359
 146  4.4500   2816   2829  .0355
 147  4.4600   2797   2828  .0358
 148  4.4700   2807   2828  .0356
 149  4.4800   2823   2828  .0354
 150  4.4900   2872   2828  .0348
 151  4.5000   2887   2828  .0346
 152  4.5100   2944   2828  .0340
 153  4.5200   2903   2828  .0344
 154  4.5300   2848   2828  .0351
 155  4.5400   2800   2828  .0357
 156  4.5500   2829   2828  .0353
 157  4.5600   2874   2828  .0348
 158  4.5700   2818   2828  .0355
 159  4.5800   2823   2828  .0354
 160  4.5900   2838   2828  .0352
 161  4.6000   2841   2828  .0352
 162  4.6100   2804   2828  .0357
 163  4.6200   2810   2829  .0356
 164  4.6300   2827   2829  .0354
 165  4.6400   2786   2829  .0359
 166  4.6500   2863   2829  .0349
 167  4.6600   2865   2829  .0349
 168  4.6700   2833   2830  .0353
 169  4.6800   2860   2830  .0350
 170  4.6900   2832   2830  .0353
 171  4.7000   2767   2830  .0361
 172  4.7100   2773   2831  .0361
 173  4.7200   2808   2831  .0356
 174  4.7300   2873   2831  .0348
 175  4.7400   2858   2831  .0350
 176  4.7500   2833   2832  .0353
 177  4.7600   2849   2832  .0351
 178  4.7700   2851   2832  .0351
 179  4.7800   2843   2833  .0352
 180  4.7900   2804   2833  .0357
 181  4.8000   2904   2833  .0344
 182  4.8100   2889   2834  .0346
 183  4.8200   2948   2834  .0339
 184  4.8300   2955   2834  .0338
 185  4.8400   2872   2835  .0348
 186  4.8500   2854   2835  .0350
 187  4.8600   2869   2835  .0349
 188  4.8700   2829   2836  .0353
 189  4.8800   2862   2836  .0349
 190  4.8900   2871   2837  .0348
 191  4.9000   2819   2837  .0355
 192  4.9100   2844   2837  .0352
 193  4.9200   2860   2838  .0350
 194  4.9300   2839   2838  .0352
 195  4.9400   2823   2838  .0354
 196  4.9500   2860   2839  .0350
 197  4.9600   2879   2839  .0347
 198  4.9700   2857   2840  .0350
 199  4.9800   2862   2840  .0349
 200  4.9900   2870   2840  .0348
 201  5.0000   2864   2841  .0349
 202  5.0100   2864   2841  .0349
 203  5.0200   2839   2842  .0352
 204  5.0300   2890   2842  .0346
 205  5.0400   2900   2842  .0345
 206  5.0500   2873   2843  .0348
 207  5.0600   2894   2843  .0346
 208  5.0700   2869   2844  .0349
 209  5.0800   2932   2844  .0341
 210  5.0900   2902   2844  .0345
 211  5.1000   2896   2845  .0345
 212  5.1100   2841   2845  .0352
 213  5.1200   2894   2846  .0346
 214  5.1300   2887   2846  .0346
 215  5.1400   2884   2846  .0347
 216  5.1500   2899   2847  .0345
 217  5.1600   2852   2847  .0351
 218  5.1700   2840   2848  .0352
 219  5.1800   2874   2848  .0348
 220  5.1900   2849   2849  .0351
 221  5.2000   2854   2849  .0350
 222  5.2100   2844   2849  .0352
 223  5.2200   2846   2850  .0351
 224  5.2300   2878   2850  .0347
 225  5.2400   2852   2851  .0351
 226  5.2500   2859   2851  .0350
 227  5.2600   2822   2852  .0354
 228  5.2700   2852   2852  .0351
 229  5.2800   2884   2852  .0347
 230  5.2900   2882   2853  .0347
 231  5.3000   2901   2853  .0345
 232  5.3100   2916   2854  .0343
 233  5.3200   2879   2854  .0347
 234  5.3300   2850   2855  .0351
 235  5.3400   2879   2855  .0347
 236  5.3500   2915   2855  .0343
 237  5.3600   2888   2856  .0346
 238  5.3700   2873   2855  .0348
 239  5.3800   2879   2856  .0347
 240  5.3900   2916   2856  .0343
 241  5.4000   2926   2857  .0342
 242  5.4100   2863   2857  .0349
 243  5.4200   2832   2858  .0353
 244  5.4300   2790   2858  .0358
 245  5.4400   2825   2859  .0354
 246  5.4500   2788   2859  .0359
 247  5.4600   2815   2859  .0355
 248  5.4700   2858   2860  .0350
 249  5.4800   2830   2860  .0353
 250  5.4900   2888   2861  .0346
 251  5.5000   2863   2861  .0349
 252  5.5100   2900   2862  .0345
 253  5.5200   2883   2862  .0347
 254  5.5300   2843   2863  .0352
 255  5.5400   2908   2863  .0344
 256  5.5500   2841   2863  .0352
 257  5.5600   2822   2864  .0354
 258  5.5700   2919   2864  .0343
 259  5.5800   2878   2865  .0347
 260  5.5900   2875   2865  .0348
 261  5.6000   2870   2866  .0348
 262  5.6100   2889   2866  .0346
 263  5.6200   2876   2867  .0348
 264  5.6300   2879   2867  .0347
 265  5.6400   2846   2867  .0351
 266  5.6500   2865   2868  .0349
 267  5.6600   2861   2868  .0350
 268  5.6700   2857   2869  .0350
 269  5.6800   2858   2869  .0350
 270  5.6900   2902   2870  .0345
 271  5.7000   2942   2870  .0340
 272  5.7100   2869   2871  .0349
 273  5.7200   2851   2871  .0351
 274  5.7300   2887   2871  .0346
 275  5.7400   2868   2872  .0349
 276  5.7500   2913   2872  .0343
 277  5.7600   2991   2873  .0334
 278  5.7700   2951   2873  .0339
 279  5.7800   2913   2874  .0343
 280  5.7900   2903   2874  .0344
 281  5.8000   2876   2874  .0348
 282  5.8100   2847   2875  .0351
 283  5.8200   2852   2875  .0351
 284  5.8300   2884   2876  .0347
 285  5.8400   2854   2876  .0350
 286  5.8500   2855   2877  .0350
 287  5.8600   2854   2877  .0350
 288  5.8700   2957   2877  .0338
 289  5.8800   2890   2878  .0346
 290  5.8900   2904   2878  .0344
 291  5.9000   2912   2879  .0343
 292  5.9100   2912   2879  .0343
 293  5.9200   2875   2880  .0348
 294  5.9300   2853   2880  .0351
 295  5.9400   2879   2880  .0347
 296  5.9500   2948   2881  .0339
 297  5.9600   2922   2881  .0342
 298  5.9700   2871   2882  .0348
 299  5.9800   2882   2882  .0347
 300  5.9900   2872   2883  .0348
 301  6.0000   2879   2883  .0347
 302  6.0100   2908   2883  .0344
 303  6.0200   2958   2884  .0338
 304  6.0300   2919   2884  .0343
 305  6.0400   2903   2885  .0344
 306  6.0500   2966   2885  .0337
 307  6.0600   2953   2885  .0339
 308  6.0700   2925   2886  .0342
 309  6.0800   2936   2886  .0341
 310  6.0900   2913   2887  .0343
 311  6.1000   2861   2887  .0350
 312  6.1100   2816   2887  .0355
 313  6.1200   2867   2888  .0349
 314  6.1300   2895   2888  .0345
 315  6.1400   2822   2889  .0354
 316  6.1500   2842   2889  .0352
 317  6.1600   2848   2889  .0351
 318  6.1700   2882   2890  .0347
 319  6.1800   2925   2890  .0342
 320  6.1900   2911   2891  .0344
 321  6.2000   2896   2891  .0345
 322  6.2100   2896   2891  .0345
 323  6.2200   2886   2892  .0347
 324  6.2300   2880   2892  .0347
 325  6.2400   2906   2893  .0344
 326  6.2500   2981   2893  .0335
 327  6.2600   2906   2893  .0344
 328  6.2700   2953   2894  .0339
 329  6.2800   2949   2894  .0339
 330  6.2900   2907   2895  .0344
 331  6.3000   2881   2895  .0347
 332  6.3100   2896   2895  .0345
 333  6.3200   2902   2896  .0345
 334  6.3300   2903   2896  .0344
 335  6.3400   2860   2896  .0350
 336  6.3500   2908   2897  .0344
 337  6.3600   2939   2897  .0340
 338  6.3700   2965   2898  .0337
 339  6.3800   2931   2898  .0341
 340  6.3900   2983   2898  .0335
 341  6.4000   2892   2899  .0346
 342  6.4100   2848   2899  .0351
 343  6.4200   2867   2899  .0349
 344  6.4300   2892   2900  .0346
 345  6.4400   2867   2900  .0349
 346  6.4500   2885   2900  .0347
 347  6.4600   2909   2901  .0344
 348  6.4700   2867   2901  .0349
 349  6.4800   2855   2901  .0350
 350  6.4900   2860   2902  .0350
 351  6.5000   2881   2902  .0347
 352  6.5100   2922   2903  .0342
 353  6.5200   2928   2903  .0342
 354  6.5300   2916   2903  .0343
 355  6.5400   2880   2904  .0347
 356  6.5500   2910   2904  .0344
 357  6.5600   2921   2904  .0342
 358  6.5700   2846   2905  .0351
 359  6.5800   2867   2905  .0349
 360  6.5900   2910   2905  .0344
 361  6.6000   2910   2906  .0344
 362  6.6100   2897   2906  .0345
 363  6.6200   2863   2906  .0349
 364  6.6300   2932   2907  .0341
 365  6.6400   2926   2907  .0342
 366  6.6500   2964   2907  .0337
 367  6.6600   2955   2908  .0338
 368  6.6700   2977   2908  .0336
 369  6.6800   2959   2908  .0338
 370  6.6900   2974   2908  .0336
 371  6.7000   2964   2909  .0337
 372  6.7100   2944   2909  .0340
 373  6.7200   3009   2909  .0332
 374  6.7300   2969   2910  .0337
 375  6.7400   2908   2910  .0344
 376  6.7500   2844   2910  .0352
 377  6.7600   2824   2911  .0354
 378  6.7700   2883   2911  .0347
 379  6.7800   2912   2911  .0343
 380  6.7900   2851   2912  .0351
 381  6.8000   2968   2912  .0337
 382  6.8100   2951   2912  .0339
 383  6.8200   2891   2912  .0346
 384  6.8300   2840   2913  .0352
 385  6.8400   2835   2913  .0353
 386  6.8500   2847   2913  .0351
 387  6.8600   2851   2914  .0351
 388  6.8700   2880   2914  .0347
 389  6.8800   2906   2914  .0344
 390  6.8900   2936   2914  .0341
 391  6.9000   2919   2915  .0343
 392  6.9100   2952   2915  .0339
 393  6.9200   2938   2915  .0340
 394  6.9300   2977   2916  .0336
 395  6.9400   2908   2916  .0344
 396  6.9500   2928   2916  .0342
 397  6.9600   2921   2916  .0342
 398  6.9700   2898   2917  .0345
 399  6.9800   2905   2917  .0344
 400  6.9900   2933   2917  .0341
 401  7.0000   2940   2918  .0340
 402  7.0100   2906   2918  .0344
 403  7.0200   2898   2918  .0345
 404  7.0300   2919   2918  .0343
 405  7.0400   2843   2919  .0352
 406  7.0500   2936   2919  .0341
 407  7.0600   2886   2919  .0347
 408  7.0700   2879   2919  .0347
 409  7.0800   2926   2920  .0342
 410  7.0900   2932   2920  .0341
 411  7.1000   2874   2933  .0348
 412  7.1100   2910   2934  .0344
 413  7.1200   2890   2934  .0346
 414  7.1300   2846   2934  .0351
 415  7.1400   2917   2935  .0343
 416  7.1500   2965   2935  .0337
 417  7.1600   2942   2936  .0340
 418  7.1700   2932   2936  .0341
 419  7.1800   2872   2937  .0348
 420  7.1900   2855   2937  .0350
 421  7.2000   2871   2938  .0348
 422  7.2100   2903   2938  .0344
 423  7.2200   2911   2939  .0344
 424  7.2300   2918   2939  .0343
 425  7.2400   2909   2940  .0344
 426  7.2500   2924   2940  .0342
 427  7.2600   2939   2941  .0340
 428  7.2700   2927   2941  .0342
 429  7.2800   2923   2942  .0342
 430  7.2900   2943   2942  .0340
 431  7.3000   2961   2943  .0338
 432  7.3100   3000   2943  .0333
 433  7.3200   2984   2944  .0335
 434  7.3300   2954   2945  .0339
 435  7.3400   2876   2945  .0348
 436  7.3500   2938   2946  .0340
 437  7.3600   2984   2946  .0335
 438  7.3700   2952   2947  .0339
 439  7.3800   2920   2947  .0342
 440  7.3900   2910   2948  .0344
 441  7.4000   2856   2949  .0350
 442  7.4100   2884   2949  .0347
 443  7.4200   2895   2950  .0345
 444  7.4300   2964   2951  .0337
 445  7.4400   2934   2951  .0341
 446  7.4500   2916   2952  .0343
 447  7.4600   2951   2953  .0339
 448  7.4700   2913   2954  .0343
 449  7.4800   2883   2954  .0347
 450  7.4900   2911   2955  .0344
 451  7.5000   2961   2956  .0338
 452  7.5100   2925   2957  .0342
 453  7.5200   2977   2958  .0336
 454  7.5300   2982   2958  .0335
 455  7.5400   2913   2959  .0343
 456  7.5500   2893   2960  .0346
 457  7.5600   2954   2961  .0339
 458  7.5700   2987   2962  .0335
 459  7.5800   2958   2963  .0338
 460  7.5900   2960   2964  .0338
 461  7.6000   2878   2965  .0347
 462  7.6100   2848   2966  .0351
 463  7.6200   2949   2967  .0339
 464  7.6300   2971   2968  .0337
 465  7.6400   2931   2970  .0341
 466  7.6500   2991   2971  .0334
 467  7.6600   2986   2972  .0335
 468  7.6700   2914   2974  .0343
 469  7.6800   2913   2975  .0343
 470  7.6900   2983   2986  .0335
 471  7.7000   2896   2987  .0345
 472  7.7100   2927   2989  .0342
 473  7.7200   2971   2991  .0337
 474  7.7300   2945   2993  .0340
 475  7.7400   2922   2995  .0342
 476  7.7500   2966   2997  .0337
 477  7.7600   2998   2999  .0334
 478  7.7700   2978   3001  .0336
 479  7.7800   2991   3003  .0334
 480  7.7900   2970   3005  .0337
 481  7.8000   3000   3008  .0333
 482  7.8100   3013   3011  .0332
 483  7.8200   3005   3013  .0333
 484  7.8300   3003   3016  .0333
 485  7.8400   3011   3019  .0332
 486  7.8500   3008   3022  .0332
 487  7.8600   2975   3026  .0336
 488  7.8700   3018   3029  .0331
 489  7.8800   3053   3033  .0328
 490  7.8900   3050   3037  .0328
 491  7.9000   3038   3041  .0329
 492  7.9100   3074   3045  .0325
 493  7.9200   3062   3050  .0327
 494  7.9300   3056   3054  .0327
 495  7.9400   3012   3059  .0332
 496  7.9500   3065   3064  .0326
 497  7.9600   3006   3070  .0333
 498  7.9700   3012   3075  .0332
 499  7.9800   3053   3081  .0328
 500  7.9900   3037   3087  .0329
 501  8.0000   3101   3094  .0322
 502  8.0100   3128   3100  .0320
 503  8.0200   3134   3107  .0319
 504  8.0300   3098   3113  .0323
 505  8.0400   3087   3120  .0324
 506  8.0500   3038   3127  .0329
 507  8.0600   3096   3133  .0323
 508  8.0700   3119   3139  .0321
 509  8.0800   3153   3145  .0317
 510  8.0900   3128   3151  .0320
 511  8.1000   3157   3157  .0317
 512  8.1100   3176   3161  .0315
 513  8.1200   3179   3166  .0315
 514  8.1300   3223   3170  .0310
 515  8.1400   3221   3173  .0310
 516  8.1500   3183   3177  .0314
 517  8.1600   3166   3180  .0316
 518  8.1700   3180   3182  .0314
 519  8.1800   3199   3186  .0313
 520  8.1900   3234   3189  .0309
 521  8.2000   3294   3194  .0304
 522  8.2100   3306   3200  .0302
 523  8.2200   3325   3208  .0301
 524  8.2300   3260   3218  .0307
 525  8.2400   3310   3230  .0302
 526  8.2500   3338   3246  .0300
 527  8.2600   3334   3265  .0300
 528  8.2700   3434   3287  .0291
 529  8.2800   3473   3312  .0288
 530  8.2900   3554   3339  .0281
 531  8.3000   3605   3367  .0277
 532  8.3100   3567   3394  .0280
 533  8.3200   3637   3417  .0275
 534  8.3300   3709   3436  .0270
 535  8.3400   3678   3448  .0272
 536  8.3500   3697   3453  .0270
 537  8.3600   3694   3430  .0271
 538  8.3700   3615   3377  .0277
 539  8.3800   3522   3314  .0284
 540  8.3900   3405   3255  .0294
 541  8.4000   3316   3206  .0302
 542  8.4100   3285   3174  .0304
 543  8.4200   3159   3145  .0317
 544  8.4300   3128   3123  .0320
 545  8.4400   2963   3106  .0337
 546  8.4500   2988   3092  .0335
 547  8.4600   2999   3081  .0333
 548  8.4700   2975   3072  .0336
 549  8.4800   3024   3065  .0331
 550  8.4900   2994   3059  .0334
 551  8.5000   2971   3055  .0337
 552  8.5100   2916   3053  .0343
 553  8.5200   2906   3051  .0344
 554  8.5300   2945   3050  .0340
 555  8.5400   2968   3050  .0337
 556  8.5500   2987   3050  .0335
 557  8.5600   3019   3051  .0331
 558  8.5700   3005   3053  .0333
 559  8.5800   2939   3055  .0340
 560  8.5900   2917   3057  .0343
 561  8.6000   2943   3060  .0340
 562  8.6100   2994   3063  .0334
 563  8.6200   3005   3066  .0333
 564  8.6300   2999   3070  .0333
 565  8.6400   2985   3073  .0335
 566  8.6500   2985   3077  .0335
 567  8.6600   3013   3081  .0332
 568  8.6700   2994   3084  .0334
 569  8.6800   2974   3088  .0336
 570  8.6900   2986   3091  .0335
 571  8.7000   2906   3095  .0344
 572  8.7100   2980   3097  .0336
 573  8.7200   2991   3100  .0334
 574  8.7300   2991   3103  .0334
 575  8.7400   2942   3105  .0340
 576  8.7500   3023   3107  .0331
 577  8.7600   3023   3108  .0331
 578  8.7700   3035   3110  .0329
 579  8.7800   3020   3113  .0331
 580  8.7900   3032   3116  .0330
 581  8.8000   3067   3119  .0326
 582  8.8100   3144   3124  .0318
 583  8.8200   3102   3131  .0322
 584  8.8300   3087   3139  .0324
 585  8.8400   3114   3150  .0321
 586  8.8500   3158   3163  .0317
 587  8.8600   3123   3178  .0320
 588  8.8700   3202   3196  .0312
 589  8.8800   3106   3215  .0322
 590  8.8900   3150   3236  .0317
 591  8.9000   3223   3256  .0310
 592  8.9100   3230   3275  .0310
 593  8.9200   3297   3292  .0303
 594  8.9300   3287   3304  .0304
 595  8.9400   3306   3311  .0302
 596  8.9500   3351   3311  .0298
 597  8.9600   3339   3287  .0299
 598  8.9700   3279   3245  .0305
 599  8.9800   3222   3197  .0310
 600  8.9900   3148   3152  .0318
 601  9.0000   3108   3114  .0322
 602  9.0100   3129   3084  .0320
 603  9.0200   3107   3060  .0322
 604  9.0300   3074   3041  .0325
 605  9.0400   2926   3026  .0342
 606  9.0500   2919   3014  .0343
 607  9.0600   2975   3005  .0336
 608  9.0700   2964   2997  .0337
 609  9.0800   2896   2991  .0345
 610  9.0900   2928   2987  .0342
 611  9.1000   2919   2983  .0343
 612  9.1100   2916   2979  .0343
 613  9.1200   2886   2977  .0347
 614  9.1300   2889   2975  .0346
 615  9.1400   2852   2973  .0351
 616  9.1500   2890   2972  .0346
 617  9.1600   2905   2971  .0344
 618  9.1700   2910   2970  .0344
 619  9.1800   2894   2970  .0346
 620  9.1900   2904   2970  .0344
 621  9.2000   2967   2970  .0337
 622  9.2100   2997   2970  .0334
 623  9.2200   2962   2971  .0338
 624  9.2300   2968   2971  .0337
 625  9.2400   2892   2972  .0346
 626  9.2500   2893   2973  .0346
 627  9.2600   2871   2974  .0348
 628  9.2700   2914   2976  .0343
 629  9.2800   2945   2977  .0340
 630  9.2900   2996   2979  .0334
 631  9.3000   3019   2981  .0331
 632  9.3100   3001   2983  .0333
 633  9.3200   2932   2985  .0341
 634  9.3300   2975   2987  .0336
 635  9.3400   2893   2989  .0346
 636  9.3500   2910   2991  .0344
 637  9.3600   2961   2994  .0338
 638  9.3700   2955   2996  .0338
 639  9.3800   2934   2998  .0341
 640  9.3900   2928   3000  .0342
 641  9.4000   3005   3003  .0333
 642  9.4100   2937   3005  .0340
 643  9.4200   3004   3007  .0333
 644  9.4300   3018   3008  .0331
 645  9.4400   3017   3010  .0331
 646  9.4500   2997   3011  .0334
 647  9.4600   2975   3013  .0336
 648  9.4700   2989   3014  .0335
 649  9.4800   3032   3016  .0330
 650  9.4900   3056   3017  .0327
 651  9.5000   3096   3019  .0323
 652  9.5100   3077   3022  .0325
 653  9.5200   3071   3025  .0326
 654  9.5300   3013   3029  .0332
 655  9.5400   3086   3035  .0324
 656  9.5500   3093   3041  .0323
 657  9.5600   3121   3049  .0320
 658  9.5700   3123   3059  .0320
 659  9.5800   3068   3070  .0326
 660  9.5900   3079   3082  .0325
 661  9.6000   3243   3095  .0308
 662  9.6100   3248   3107  .0308
 663  9.6200   3389   3118  .0295
 664  9.6300   3374   3128  .0296
 665  9.6400   3372   3136  .0297
 666  9.6500   3370   3139  .0297
 667  9.6600   3316   3138  .0302
 668  9.6700   3295   3123  .0303
 669  9.6800   3295   3096  .0303
 670  9.6900   3285   3066  .0304
 671  9.7000   3223   3037  .0310
 672  9.7100   3227   3011  .0310
 673  9.7200   3165   2990  .0316
 674  9.7300   3055   2973  .0327
 675  9.7400   2971   2959  .0337
 676  9.7500   3017   2948  .0331
 677  9.7600   3072   2940  .0326
 678  9.7700   3015   2933  .0332
 679  9.7800   2998   2928  .0334
 680  9.7900   2999   2924  .0333
 681  9.8000   2959   2920  .0338
 682  9.8100   2985   2917  .0335
 683  9.8200   3006   2915  .0333
 684  9.8300   3030   2912  .0330
 685  9.8400   3008   2910  .0332
 686  9.8500   3031   2908  .0330
 687  9.8600   3097   2907  .0323
 688  9.8700   3136   2905  .0319
 689  9.8800   3057   2904  .0327
 690  9.8900   3110   2903  .0322
 691  9.9000   3053   3163  .0328
 692  9.9100   3058   3167  .0327
 693  9.9200   3107   3170  .0322
 694  9.9300   3100   3173  .0323
 695  9.9400   3074   3177  .0325
 696  9.9500   3083   3181  .0324
 697  9.9600   3093   3185  .0323
 698  9.9700   3098   3189  .0323
 699  9.9800   3195   3193  .0313
 700  9.9900   3139   3197  .0319
 701 10.0000   3146   3202  .0318
 702 10.0100   3160   3207  .0316
 703 10.0200   3170   3211  .0315
 704 10.0300   3198   3216  .0313
 705 10.0400   3148   3222  .0318
 706 10.0500   3163   3227  .0316
 707 10.0600   3179   3232  .0315
 708 10.0700   3192   3238  .0313
 709 10.0800   3176   3244  .0315
 710 10.0900   3151   3250  .0317
 711 10.1000   3179   3256  .0315
 712 10.1100   3218   3263  .0311
 713 10.1200   3182   3269  .0314
 714 10.1300   3189   3276  .0314
 715 10.1400   3246   3283  .0308
 716 10.1500   3302   3291  .0303
 717 10.1600   3308   3298  .0302
 718 10.1700   3288   3306  .0304
 719 10.1800   3275   3314  .0305
 720 10.1900   3287   3323  .0304
 721 10.2000   3256   3331  .0307
 722 10.2100   3315   3340  .0302
 723 10.2200   3302   3349  .0303
 724 10.2300   3302   3358  .0303
 725 10.2400   3340   3368  .0299
 726 10.2500   3361   3379  .0298
 727 10.2600   3364   3389  .0297
 728 10.2700   3404   3400  .0294
 729 10.2800   3395   3411  .0295
 730 10.2900   3470   3423  .0288
 731 10.3000   3441   3435  .0291
 732 10.3100   3394   3448  .0295
 733 10.3200   3478   3461  .0288
 734 10.3300   3532   3475  .0283
 735 10.3400   3485   3489  .0287
 736 10.3500   3611   3503  .0277
 737 10.3600   3661   3518  .0273
 738 10.3700   3684   3534  .0271
 739 10.3800   3613   3551  .0277
 740 10.3900   3696   3568  .0271
 741 10.4000   3693   3585  .0271
 742 10.4100   3664   3604  .0273
 743 10.4200   3785   3623  .0264
 744 10.4300   3771   3643  .0265
 745 10.4400   3830   3664  .0261
 746 10.4500   3889   3685  .0257
 747 10.4600   3965   3708  .0252
 748 10.4700   4002   3732  .0250
 749 10.4800   4038   3756  .0248
 750 10.4900   4023   3782  .0249
 751 10.5000   4017   3809  .0249
 752 10.5100   4037   3837  .0248
 753 10.5200   4124   3867  .0242
 754 10.5300   4162   3898  .0240
 755 10.5400   4164   3930  .0240
 756 10.5500   4230   3964  .0236
 757 10.5600   4240   3999  .0236
 758 10.5700   4379   4037  .0228
 759 10.5800   4338   4076  .0231
 760 10.5900   4412   4117  .0227
 761 10.6000   4459   4161  .0224
 762 10.6100   4476   4206  .0223
 763 10.6200   4610   4255  .0217
 764 10.6300   4721   4305  .0212
 765 10.6400   4642   4359  .0215
 766 10.6500   4687   4416  .0213
 767 10.6600   4840   4476  .0207
 768 10.6700   4911   4539  .0204
 769 10.6800   4875   4606  .0205
 770 10.6900   4952   4677  .0202
 771 10.7000   4998   4752  .0200
 772 10.7100   5037   4831  .0199
 773 10.7200   5106   4916  .0196
 774 10.7300   5147   5005  .0194
 775 10.7400   5207   5100  .0192
 776 10.7500   5270   5200  .0190
 777 10.7600   5484   5306  .0182
 778 10.7700   5545   5418  .0180
 779 10.7800   5537   5536  .0181
 780 10.7900   5575   5660  .0179
 781 10.8000   5652   5790  .0177
 782 10.8100   5740   5926  .0174
 783 10.8200   5783   6068  .0173
 784 10.8300   5779   6215  .0173
 785 10.8400   5876   6366  .0170
 786 10.8500   6097   6520  .0164
 787 10.8600   6201   6678  .0161
 788 10.8700   6279   6837  .0159
 789 10.8800   6429   6996  .0156
 790 10.8900   6549   7154  .0153
 791 10.9000   6670   7311  .0150
 792 10.9100   6845   7464  .0146
 793 10.9200   7107   7614  .0141
 794 10.9300   7288   7760  .0137
 795 10.9400   7463   7904  .0134
 796 10.9500   7647   8046  .0131
 797 10.9600   7905   8190  .0127
 798 10.9700   8063   8339  .0124
 799 10.9800   8200   8500  .0122
 800 10.9900   8538   8679  .0117
 801 11.0000   8766   8885  .0114
 802 11.0100   9006   9128  .0111
 803 11.0200   9360   9419  .0107
 804 11.0300   9782   9796  .0102
 805 11.0400  10343  10214  .0097
 806 11.0500  10732  10705  .0093
 807 11.0600  11291  11274  .0089
 808 11.0700  11910  11914  .0084
 809 11.0800  12512  12614  .0080
 810 11.0900  13372  13349  .0075
 811 11.1000  14064  14086  .0071
 812 11.1100  14940  14910  .0067
 813 11.1200  15668  15517  .0064
 814 11.1300  16259  15983  .0062
 815 11.1400  16402  16267  .0061
 816 11.1500  16291  16332  .0061
 817 11.1600  15684  15800  .0064
 818 11.1700  14715  14624  .0068
 819 11.1800  13404  13096  .0075
 820 11.1900  11830  11485  .0085
 821 11.2000  10239   9966  .0098
 822 11.2100   8727   8628  .0115
 823 11.2200   7414   7505  .0135
 824 11.2300   6418   6597  .0156
 825 11.2400   5735   5884  .0174
 826 11.2500   5237   5336  .0191
 827 11.2600   4807   4921  .0208
 828 11.2700   4436   4609  .0225
 829 11.2800   4192   4373  .0239
 830 11.2900   3974   4192  .0252
 831 11.3000   3872   4051  .0258
 832 11.3100   3875   3938  .0258
 833 11.3200   3761   3847  .0266
 834 11.3300   3607   3770  .0277
 835 11.3400   3515   3706  .0284
 836 11.3500   3580   3651  .0279
 837 11.3600   3550   3604  .0282
 838 11.3700   3392   3564  .0295
 839 11.3800   3461   3529  .0289
 840 11.3900   3435   3499  .0291
 841 11.4000   3357   3473  .0298
 842 11.4100   3366   3450  .0297
 843 11.4200   3391   3430  .0295
 844 11.4300   3417   3413  .0293
 845 11.4400   3313   3399  .0302
 846 11.4500   3286   3386  .0304
 847 11.4600   3296   3376  .0303
 848 11.4700   3299   3367  .0303
 849 11.4800   3343   3360  .0299
 850 11.4900   3355   3354  .0298
 851 11.5000   3281   3350  .0305
 852 11.5100   3286   3346  .0304
 853 11.5200   3348   3344  .0299
 854 11.5300   3329   3343  .0300
 855 11.5400   3242   3343  .0308
 856 11.5500   3307   3344  .0302
 857 11.5600   3388   3346  .0295
 858 11.5700   3379   3349  .0296
 859 11.5800   3375   3352  .0296
 860 11.5900   3407   3357  .0294
 861 11.6000   3444   3362  .0290
 862 11.6100   3478   3368  .0288
 863 11.6200   3430   3375  .0292
 864 11.6300   3418   3383  .0293
 865 11.6400   3395   3391  .0295
 866 11.6500   3406   3401  .0294
 867 11.6600   3422   3411  .0292
 868 11.6700   3466   3422  .0289
 869 11.6800   3484   3434  .0287
 870 11.6900   3463   3447  .0289
 871 11.7000   3522   3461  .0284
 872 11.7100   3525   3476  .0284
 873 11.7200   3559   3491  .0281
 874 11.7300   3562   3508  .0281
 875 11.7400   3591   3526  .0278
 876 11.7500   3603   3546  .0278
 877 11.7600   3551   3566  .0282
 878 11.7700   3714   3588  .0269
 879 11.7800   3717   3611  .0269
 880 11.7900   3753   3635  .0266
 881 11.8000   3793   3661  .0264
 882 11.8100   3800   3689  .0263
 883 11.8200   3852   3719  .0260
 884 11.8300   3801   3750  .0263
 885 11.8400   3763   3783  .0266
 886 11.8500   3875   3819  .0258
 887 11.8600   3908   3856  .0256
 888 11.8700   3984   3896  .0251
 889 11.8800   4008   3939  .0250
 890 11.8900   4094   3984  .0244
 891 11.9000   4137   4032  .0242
 892 11.9100   4210   4084  .0238
 893 11.9200   4181   4138  .0239
 894 11.9300   4225   4196  .0237
 895 11.9400   4326   4257  .0231
 896 11.9500   4331   4323  .0231
 897 11.9600   4374   4391  .0229
 898 11.9700   4406   4464  .0227
 899 11.9800   4404   4541  .0227
 900 11.9900   4571   4622  .0219
 901 12.0000   4668   4706  .0214
 902 12.0100   4746   4794  .0211
 903 12.0200   4814   4886  .0208
 904 12.0300   4909   4981  .0204
 905 12.0400   4829   5080  .0207
 906 12.0500   5017   5180  .0199
 907 12.0600   5053   5283  .0198
 908 12.0700   5192   5388  .0193
 909 12.0800   5201   5495  .0192
 910 12.0900   5265   5603  .0190
 911 12.1000   5498   5713  .0182
 912 12.1100   5526   5824  .0181
 913 12.1200   5637   5937  .0177
 914 12.1300   5912   6054  .0169
 915 12.1400   6088   6176  .0164
 916 12.1500   6210   6304  .0161
 917 12.1600   6408   6443  .0156
 918 12.1700   6588   6595  .0152
 919 12.1800   6752   6764  .0148
 920 12.1900   6915   6954  .0145
 921 12.2000   7045   7169  .0142
 922 12.2100   7290   7413  .0137
 923 12.2200   7508   7689  .0133
 924 12.2300   7740   7998  .0129
 925 12.2400   8107   8339  .0123
 926 12.2500   8604   8710  .0116
 927 12.2600   8909   9104  .0112
 928 12.2700   9263   9512  .0108
 929 12.2800   9589   9919  .0104
 930 12.2900  10000  10271  .0100
 931 12.3000  10471  10541  .0096
 932 12.3100  10846  10734  .0092
 933 12.3200  11077  10848  .0090
 934 12.3300  11232  10875  .0089
 935 12.3400  11202  10808  .0089
 936 12.3500  10945  10570  .0091
 937 12.3600  10139   9992  .0099
 938 12.3700   9368   9175  .0107
 939 12.3800   8458   8254  .0118
 940 12.3900   7500   7337  .0133
 941 12.4000   6615   6492  .0151
 942 12.4100   5855   5740  .0171
 943 12.4200   5217   5126  .0192
 944 12.4300   4717   4631  .0212
 945 12.4400   4273   4244  .0234
 946 12.4500   4064   3948  .0246
 947 12.4600   3848   3725  .0260
 948 12.4700   3573   3559  .0280
 949 12.4800   3485   3434  .0287
 950 12.4900   3353   3338  .0298
 951 12.5000   3263   3264  .0306
 952 12.5100   3141   3204  .0318
 953 12.5200   3155   3155  .0317
 954 12.5300   3136   3114  .0319
 955 12.5400   3035   3079  .0329
 956 12.5500   3022   3048  .0331
 957 12.5600   3005   3022  .0333
 958 12.5700   2926   2998  .0342
 959 12.5800   2919   2977  .0343
 960 12.5900   2894   2958  .0346
 961 12.6000   2845   2941  .0351
 962 12.6100   2897   2926  .0345
 963 12.6200   2883   2912  .0347
 964 12.6300   2910   2900  .0344
 965 12.6400   2813   2888  .0355
 966 12.6500   2847   2878  .0351
 967 12.6600   2836   2868  .0353
 968 12.6700   2834   2859  .0353
 969 12.6800   2882   2851  .0347
 970 12.6900   2858   2843  .0350
 971 12.7000   2875   2836  .0348
 972 12.7100   2833   2830  .0353
 973 12.7200   2853   2824  .0351
 974 12.7300   2813   2818  .0355
 975 12.7400   2771   2813  .0361
 976 12.7500   2810   2808  .0356
 977 12.7600   2776   2803  .0360
 978 12.7700   2715   2799  .0368
 979 12.7800   2746   2794  .0364
 980 12.7900   2770   2790  .0361
 981 12.8000   2721   2787  .0368
 982 12.8100   2697   2783  .0371
 983 12.8200   2748   2780  .0364
 984 12.8300   2780   2776  .0360
 985 12.8400   2731   2773  .0366
 986 12.8500   2803   2770  .0357
 987 12.8600   2757   2768  .0363
 988 12.8700   2781   2765  .0360
 989 12.8800   2776   2762  .0360
 990 12.8900   2764   2760  .0362
 991 12.9000   2795   2757  .0358
 992 12.9100   2810   2755  .0356
 993 12.9200   2824   2753  .0354
 994 12.9300   2828   2751  .0354
 995 12.9400   2709   2749  .0369
 996 12.9500   2775   2747  .0360
 997 12.9600   2791   2745  .0358
 998 12.9700   2761   2743  .0362
 999 12.9800   2752   2741  .0363
1000 12.9900   2793   2762  .0358
1001 13.0000   2763   2761  .0362
1002 13.0100   2731   2759  .0366
1003 13.0200   2750   2758  .0364
1004 13.0300   2795   2757  .0358
1005 13.0400   2738   2756  .0365
1006 13.0500   2806   2755  .0356
1007 13.0600   2762   2754  .0362
1008 13.0700   2708   2753  .0369
1009 13.0800   2739   2752  .0365
1010 13.0900   2771   2751  .0361
1011 13.1000   2799   2750  .0357
1012 13.1100   2720   2749  .0368
1013 13.1200   2718   2748  .0368
1014 13.1300   2801   2747  .0357
1015 13.1400   2738   2747  .0365
1016 13.1500   2760   2746  .0362
1017 13.1600   2727   2745  .0367
1018 13.1700   2733   2745  .0366
1019 13.1800   2752   2744  .0363
1020 13.1900   2824   2744  .0354
1021 13.2000   2754   2743  .0363
1022 13.2100   2758   2743  .0363
1023 13.2200   2780   2742  .0360
1024 13.2300   2767   2742  .0361
1025 13.2400   2688   2741  .0372
1026 13.2500   2701   2741  .0370
1027 13.2600   2670   2741  .0375
1028 13.2700   2700   2740  .0370
1029 13.2800   2747   2740  .0364
1030 13.2900   2733   2740  .0366
1031 13.3000   2691   2740  .0372
1032 13.3100   2744   2740  .0364
1033 13.3200   2732   2740  .0366
1034 13.3300   2747   2740  .0364
1035 13.3400   2779   2740  .0360
1036 13.3500   2784   2740  .0359
1037 13.3600   2731   2740  .0366
1038 13.3700   2750   2740  .0364
1039 13.3800   2706   2740  .0370
1040 13.3900   2713   2740  .0369
1041 13.4000   2720   2741  .0368
1042 13.4100   2687   2741  .0372
1043 13.4200   2746   2741  .0364
1044 13.4300   2719   2742  .0368
1045 13.4400   2711   2742  .0369
1046 13.4500   2703   2743  .0370
1047 13.4600   2692   2743  .0371
1048 13.4700   2700   2744  .0370
1049 13.4800   2663   2745  .0376
1050 13.4900   2722   2745  .0367
1051 13.5000   2746   2746  .0364
1052 13.5100   2730   2747  .0366
1053 13.5200   2777   2748  .0360
1054 13.5300   2751   2749  .0364
1055 13.5400   2702   2749  .0370
1056 13.5500   2765   2750  .0362
1057 13.5600   2785   2751  .0359
1058 13.5700   2765   2753  .0362
1059 13.5800   2697   2754  .0371
1060 13.5900   2714   2748  .0368
1061 13.6000   2793   2750  .0358
1062 13.6100   2834   2752  .0353
1063 13.6200   2791   2754  .0358
1064 13.6300   2794   2756  .0358
1065 13.6400   2781   2759  .0360
1066 13.6500   2821   2761  .0354
1067 13.6600   2768   2764  .0361
1068 13.6700   2782   2767  .0359
1069 13.6800   2816   2770  .0355
1070 13.6900   2862   2773  .0349
1071 13.7000   2853   2777  .0351
1072 13.7100   2859   2781  .0350
1073 13.7200   2877   2785  .0348
1074 13.7300   2872   2789  .0348
1075 13.7400   2840   2793  .0352
1076 13.7500   2884   2798  .0347
1077 13.7600   2855   2803  .0350
1078 13.7700   2828   2809  .0354
1079 13.7800   2783   2815  .0359
1080 13.7900   2806   2821  .0356
1081 13.8000   2847   2827  .0351
1082 13.8100   2855   2834  .0350
1083 13.8200   2936   2842  .0341
1084 13.8300   2944   2850  .0340
1085 13.8400   2893   2859  .0346
1086 13.8500   2920   2868  .0342
1087 13.8600   2905   2878  .0344
1088 13.8700   2920   2888  .0342
1089 13.8800   3028   2900  .0330
1090 13.8900   3000   2912  .0333
1091 13.9000   2943   2924  .0340
1092 13.9100   2982   2938  .0335
1093 13.9200   2990   2952  .0334
1094 13.9300   2971   2967  .0337
1095 13.9400   2999   2983  .0333
1096 13.9500   3057   2999  .0327
1097 13.9600   3018   3016  .0331
1098 13.9700   3052   3034  .0328
1099 13.9800   3003   3053  .0333
1100 13.9900   3013   3072  .0332
1101 14.0000   3082   3091  .0324
1102 14.0100   3135   3111  .0319
1103 14.0200   3138   3131  .0319
1104 14.0300   3169   3153  .0316
1105 14.0400   3141   3174  .0318
1106 14.0500   3148   3198  .0318
1107 14.0600   3206   3222  .0312
1108 14.0700   3220   3248  .0311
1109 14.0800   3268   3278  .0306
1110 14.0900   3280   3310  .0305
1111 14.1000   3285   3347  .0304
1112 14.1100   3301   3390  .0303
1113 14.1200   3372   3439  .0297
1114 14.1300   3489   3495  .0287
1115 14.1400   3495   3559  .0286
1116 14.1500   3629   3632  .0276
1117 14.1600   3753   3711  .0266
1118 14.1700   3752   3797  .0267
1119 14.1800   3815   3886  .0262
1120 14.1900   3957   3973  .0253
1121 14.2000   3995   4054  .0250
1122 14.2100   4084   4123  .0245
1123 14.2200   4138   4174  .0242
1124 14.2300   4157   4202  .0241
1125 14.2400   4061   4201  .0246
1126 14.2500   3960   4136  .0253
1127 14.2600   3919   4012  .0255
1128 14.2700   3842   3852  .0260
1129 14.2800   3656   3676  .0274
1130 14.2900   3477   3501  .0288
1131 14.3000   3331   3339  .0300
1132 14.3100   3179   3348  .0315
1133 14.3200   3130   3229  .0319
1134 14.3300   3025   3134  .0331
1135 14.3400   2942   3059  .0340
1136 14.3500   2920   3003  .0342
1137 14.3600   2841   2961  .0352
1138 14.3700   2900   2931  .0345
1139 14.3800   2866   2909  .0349
1140 14.3900   2881   2894  .0347
1141 14.4000   2925   2883  .0342
1142 14.4100   2860   2875  .0350
1143 14.4200   2858   2869  .0350
1144 14.4300   2824   2865  .0354
1145 14.4400   2765   2862  .0362
1146 14.4500   2812   2860  .0356
1147 14.4600   2829   2858  .0353
1148 14.4700   2857   2858  .0350
1149 14.4800   2840   2857  .0352
1150 14.4900   2795   2858  .0358
1151 14.5000   2781   2858  .0360
1152 14.5100   2834   2859  .0353
1153 14.5200   2848   2861  .0351
1154 14.5300   2803   2863  .0357
1155 14.5400   2822   2865  .0354
1156 14.5500   2852   2867  .0351
1157 14.5600   2828   2869  .0354
1158 14.5700   2901   2872  .0345
1159 14.5800   2840   2875  .0352
1160 14.5900   2837   2879  .0352
1161 14.6000   2866   2882  .0349
1162 14.6100   2837   2886  .0352
1163 14.6200   2866   2890  .0349
1164 14.6300   2889   2894  .0346
1165 14.6400   2855   2899  .0350
1166 14.6500   2850   2903  .0351
1167 14.6600   2912   2908  .0343
1168 14.6700   2926   2914  .0342
1169 14.6800   2875   2919  .0348
1170 14.6900   2925   2925  .0342
1171 14.7000   2920   2931  .0342
1172 14.7100   2908   2937  .0344
1173 14.7200   2982   2944  .0335
1174 14.7300   2958   2951  .0338
1175 14.7400   2927   2958  .0342
1176 14.7500   2997   2965  .0334
1177 14.7600   2997   2973  .0334
1178 14.7700   2948   2981  .0339
1179 14.7800   2980   2989  .0336
1180 14.7900   3019   2998  .0331
1181 14.8000   3020   3007  .0331
1182 14.8100   3057   3017  .0327
1183 14.8200   3121   3027  .0320
1184 14.8300   3059   3037  .0327
1185 14.8400   3059   3048  .0327
1186 14.8500   3107   3060  .0322
1187 14.8600   3133   3071  .0319
1188 14.8700   3146   3084  .0318
1189 14.8800   3146   3097  .0318
1190 14.8900   3175   3110  .0315
1191 14.9000   3154   3124  .0317
1192 14.9100   3217   3139  .0311
1193 14.9200   3234   3155  .0309
1194 14.9300   3256   3171  .0307
1195 14.9400   3215   3188  .0311
1196 14.9500   3230   3206  .0310
1197 14.9600   3256   3224  .0307
1198 14.9700   3279   3244  .0305
1199 14.9800   3301   3265  .0303
1200 14.9900   3368   3286  .0297
1201 15.0000   3424   3309  .0292
1202 15.0100   3383   3333  .0296
1203 15.0200   3451   3358  .0290
1204 15.0300   3528   3385  .0283
1205 15.0400   3553   3413  .0281
1206 15.0500   3604   3442  .0277
1207 15.0600   3643   3473  .0274
1208 15.0700   3669   3506  .0273
1209 15.0800   3674   3541  .0272
1210 15.0900   3755   3578  .0266
1211 15.1000   3744   3617  .0267
1212 15.1100   3812   3659  .0262
1213 15.1200   3912   3703  .0256
1214 15.1300   3906   3749  .0256
1215 15.1400   3853   3799  .0260
1216 15.1500   4024   3852  .0249
1217 15.1600   4082   3908  .0245
1218 15.1700   4170   3968  .0240
1219 15.1800   4211   4032  .0237
1220 15.1900   4324   4100  .0231
1221 15.2000   4344   4172  .0230
1222 15.2100   4351   4249  .0230
1223 15.2200   4462   4332  .0224
1224 15.2300   4416   4419  .0226
1225 15.2400   4464   4516  .0224
1226 15.2500   4543   4614  .0220
1227 15.2600   4686   4718  .0213
1228 15.2700   4782   4828  .0209
1229 15.2800   4918   4943  .0203
1230 15.2900   5149   5065  .0194
1231 15.3000   5208   5192  .0192
1232 15.3100   5336   5325  .0187
1233 15.3200   5388   5463  .0186
1234 15.3300   5471   5607  .0183
1235 15.3400   5477   5756  .0183
1236 15.3500   5683   5912  .0176
1237 15.3600   5808   6074  .0172
1238 15.3700   5985   6244  .0167
1239 15.3800   6090   6423  .0164
1240 15.3900   6265   6613  .0160
1241 15.4000   6396   6818  .0156
1242 15.4100   6626   7042  .0151
1243 15.4200   6890   7289  .0145
1244 15.4300   7340   7565  .0136
1245 15.4400   7571   7876  .0132
1246 15.4500   7810   8229  .0128
1247 15.4600   8323   8649  .0120
1248 15.4700   8808   9102  .0114
1249 15.4800   9306   9611  .0107
1250 15.4900   9985  10172  .0100
1251 15.5000  10785  10781  .0093
1252 15.5100  11564  11422  .0086
1253 15.5200  12454  12073  .0080
1254 15.5300  13452  12701  .0074
1255 15.5400  14003  13269  .0071
1256 15.5500  14608  13735  .0068
1257 15.5600  14831  14210  .0067
1258 15.5700  14656  14366  .0068
1259 15.5800  14255  14269  .0070
1260 15.5900  13617  13731  .0073
1261 15.6000  12673  12832  .0079
1262 15.6100  11764  11707  .0085
1263 15.6200  10483  10483  .0095
1264 15.6300   9158   9264  .0109
1265 15.6400   7969   8121  .0125
1266 15.6500   7058   7100  .0142
1267 15.6600   6189   6225  .0162
1268 15.6700   5475   5502  .0183
1269 15.6800   4927   4924  .0203
1270 15.6900   4500   4475  .0222
1271 15.7000   4178   4135  .0239
1272 15.7100   3948   3882  .0253
1273 15.7200   3780   3695  .0265
1274 15.7300   3617   3558  .0276
1275 15.7400   3498   3457  .0286
1276 15.7500   3434   3381  .0291
1277 15.7600   3304   3323  .0303
1278 15.7700   3277   3277  .0305
1279 15.7800   3201   3240  .0312
1280 15.7900   3222   3210  .0310
1281 15.8000   3147   3185  .0318
1282 15.8100   3130   3163  .0319
1283 15.8200   3203   3145  .0312
1284 15.8300   3118   3130  .0321
1285 15.8400   3131   3117  .0319
1286 15.8500   3087   3106  .0324
1287 15.8600   3066   3097  .0326
1288 15.8700   3084   3090  .0324
1289 15.8800   3015   3084  .0332
1290 15.8900   3039   3079  .0329
1291 15.9000   3046   3076  .0328
1292 15.9100   3033   3074  .0330
1293 15.9200   3026   3072  .0330
1294 15.9300   3030   3072  .0330
1295 15.9400   2968   3073  .0337
1296 15.9500   3023   3074  .0331
1297 15.9600   3005   3077  .0333
1298 15.9700   3035   3080  .0329
1299 15.9800   3041   3084  .0329
1300 15.9900   3089   3088  .0324
1301 16.0000   3080   3094  .0325
1302 16.0100   3076   3100  .0325
1303 16.0200   3095   3106  .0323
1304 16.0300   3101   3114  .0322
1305 16.0400   3133   3122  .0319
1306 16.0500   3207   3131  .0312
1307 16.0600   3202   3140  .0312
1308 16.0700   3179   3151  .0315
1309 16.0800   3154   3162  .0317
1310 16.0900   3215   3174  .0311
1311 16.1000   3212   3186  .0311
1312 16.1100   3126   3200  .0320
1313 16.1200   3157   3214  .0317
1314 16.1300   3232   3229  .0309
1315 16.1400   3195   3245  .0313
1316 16.1500   3244   3262  .0308
1317 16.1600   3305   3280  .0303
1318 16.1700   3342   3299  .0299
1319 16.1800   3314   3319  .0302
1320 16.1900   3349   3340  .0299
1321 16.2000   3328   3363  .0300
1322 16.2100   3366   3386  .0297
1323 16.2200   3466   3411  .0289
1324 16.2300   3479   3437  .0287
1325 16.2400   3550   3465  .0282
1326 16.2500   3621   3494  .0276
1327 16.2600   3588   3564  .0279
1328 16.2700   3640   3597  .0275
1329 16.2800   3635   3631  .0275
1330 16.2900   3691   3668  .0271
1331 16.3000   3823   3707  .0262
1332 16.3100   3803   3748  .0263
1333 16.3200   3844   3792  .0260
1334 16.3300   3922   3839  .0255
1335 16.3400   3979   3888  .0251
1336 16.3500   3998   3958  .0250
1337 16.3600   4097   4015  .0244
1338 16.3700   4102   4077  .0244
1339 16.3800   4242   4144  .0236
1340 16.3900   4356   4215  .0230
1341 16.4000   4402   4291  .0227
1342 16.4100   4548   4373  .0220
1343 16.4200   4621   4460  .0216
1344 16.4300   4719   4550  .0212
1345 16.4400   4711   4645  .0212
1346 16.4500   4790   4746  .0209
1347 16.4600   4824   4844  .0207
1348 16.4700   4992   4944  .0200
1349 16.4800   5059   5043  .0198
1350 16.4900   5167   5139  .0194
1351 16.5000   5268   5228  .0190
1352 16.5100   5490   5313  .0182
1353 16.5200   5575   5398  .0179
1354 16.5300   5720   5490  .0175
1355 16.5400   5798   5588  .0172
1356 16.5500   5888   5697  .0170
1357 16.5600   5994   5818  .0167
1358 16.5700   6079   5953  .0165
1359 16.5800   6209   6103  .0161
1360 16.5900   6409   6269  .0156
1361 16.6000   6566   6450  .0152
1362 16.6100   6758   6647  .0148
1363 16.6200   6892   6861  .0145
1364 16.6300   7149   7093  .0140
1365 16.6400   7374   7513  .0136
1366 16.6500   7681   7786  .0130
1367 16.6600   7979   8079  .0125
1368 16.6700   8185   8394  .0122
1369 16.6800   8537   8731  .0117
1370 16.6900   9013   9092  .0111
1371 16.7000   9456   9477  .0106
1372 16.7100  10014   9885  .0100
1373 16.7200  10391  10316  .0096
1374 16.7300  10852  10772  .0092
1375 16.7400  11263  11254  .0089
1376 16.7500  11740  11753  .0085
1377 16.7600  12220  12250  .0082
1378 16.7700  12673  12755  .0079
1379 16.7800  13216  13277  .0076
1380 16.7900  13592  13815  .0074
1381 16.8000  14109  14361  .0071
1382 16.8100  14701  14891  .0068
1383 16.8200  15400  15372  .0065
1384 16.8300  15756  15766  .0063
1385 16.8400  15908  16033  .0063
1386 16.8500  15869  16129  .0063
1387 16.8600  15486  16017  .0065
1388 16.8700  15029  15494  .0067
1389 16.8800  14117  14607  .0071
1390 16.8900  13097  13469  .0076
1391 16.9000  12055  12199  .0083
1392 16.9100  10667  10899  .0094
1393 16.9200   9480   9648  .0105
1394 16.9300   8278   8498  .0121
1395 16.9400   7337   7484  .0136
1396 16.9500   6593   6622  .0152
1397 16.9600   5875   5912  .0170
1398 16.9700   5293   5345  .0189
1399 16.9800   4998   4904  .0200
1400 16.9900   4711   4570  .0212
1401 17.0000   4478   4322  .0223
1402 17.0100   4259   4141  .0235
1403 17.0200   4112   4010  .0243
1404 17.0300   3991   3916  .0251
1405 17.0400   3863   3850  .0259
1406 17.0500   3875   3802  .0258
1407 17.0600   3805   3768  .0263
1408 17.0700   3747   3745  .0267
1409 17.0800   3699   3730  .0270
1410 17.0900   3680   3720  .0272
1411 17.1000   3738   3716  .0268
1412 17.1100   3742   3716  .0267
1413 17.1200   3776   3721  .0265
1414 17.1300   3773   3729  .0265
1415 17.1400   3758   3740  .0266
1416 17.1500   3820   3754  .0262
1417 17.1600   3796   3772  .0263
1418 17.1700   3858   3793  .0259
1419 17.1800   3869   3817  .0258
1420 17.1900   3915   3844  .0255
1421 17.2000   3897   3874  .0257
1422 17.2100   3979   3935  .0251
1423 17.2200   4042   3972  .0247
1424 17.2300   4049   4012  .0247
1425 17.2400   4023   4055  .0249
1426 17.2500   4170   4102  .0240
1427 17.2600   4196   4153  .0238
1428 17.2700   4230   4207  .0236
1429 17.2800   4263   4265  .0235
1430 17.2900   4381   4327  .0228
1431 17.3000   4481   4393  .0223
1432 17.3100   4509   4463  .0222
1433 17.3200   4626   4538  .0216
1434 17.3300   4680   4617  .0214
1435 17.3400   4837   4700  .0207
1436 17.3500   4924   4790  .0203
1437 17.3600   4972   4885  .0201
1438 17.3700   4915   4986  .0203
1439 17.3800   5023   5094  .0199
1440 17.3900   5096   5210  .0196
1441 17.4000   5281   5336  .0189
1442 17.4100   5391   5473  .0185
1443 17.4200   5598   5621  .0179
1444 17.4300   5744   5784  .0174
1445 17.4400   5936   5963  .0168
1446 17.4500   6047   6160  .0165
1447 17.4600   6245   6376  .0160
1448 17.4700   6517   6613  .0153
1449 17.4800   6812   6871  .0147
1450 17.4900   7089   7172  .0141
1451 17.5000   7404   7466  .0135
1452 17.5100   7694   7772  .0130
1453 17.5200   7966   8082  .0126
1454 17.5300   8241   8387  .0121
1455 17.5400   8497   8675  .0118
1456 17.5500   8716   8935  .0115
1457 17.5600   9051   9159  .0110
1458 17.5700   9117   9335  .0110
1459 17.5800   9205   9411  .0109
1460 17.5900   9305   9388  .0107
1461 17.6000   9200   9289  .0109
1462 17.6100   9124   9143  .0110
1463 17.6200   9041   8973  .0111
1464 17.6300   8802   8797  .0114
1465 17.6400   8696   8617  .0115
1466 17.6500   8583   8442  .0117
1467 17.6600   8321   8284  .0120
1468 17.6700   8197   8149  .0122
1469 17.6800   8212   8103  .0122
1470 17.6900   8178   8039  .0122
1471 17.7000   8035   8017  .0124
1472 17.7100   7953   8039  .0126
1473 17.7200   8060   8104  .0124
1474 17.7300   8150   8208  .0123
1475 17.7400   8047   8408  .0124
1476 17.7500   8209   8585  .0122
1477 17.7600   8491   8791  .0118
1478 17.7700   8716   9025  .0115
1479 17.7800   8894   9288  .0112
1480 17.7900   9165   9584  .0109
1481 17.8000   9401   9922  .0106
1482 17.8100   9746  10310  .0103
1483 17.8200  10260  10757  .0097
1484 17.8300  10801  11271  .0093
1485 17.8400  11465  11857  .0087
1486 17.8500  12289  12517  .0081
1487 17.8600  12993  13250  .0077
1488 17.8700  13696  14046  .0073
1489 17.8800  14677  14889  .0068
1490 17.8900  15671  15751  .0064
1491 17.9000  16876  16597  .0059
1492 17.9100  17804  17379  .0056
1493 17.9200  18872  18045  .0053
1494 17.9300  19340  18549  .0052
1495 17.9400  19458  18839  .0051
1496 17.9500  19138  18881  .0052
1497 17.9600  18405  18469  .0054
1498 17.9700  17461  17592  .0057
1499 17.9800  16411  16365  .0061
1500 17.9900  14968  14924  .0067
1501 18.0000  13482  13392  .0074
1502 18.0100  11989  11914  .0083
1503 18.0200  10444  10478  .0096
1504 18.0300   9002   9175  .0111
1505 18.0400   7896   8040  .0127
1506 18.0500   6987   7081  .0143
1507 18.0600   6254   6296  .0160
1508 18.0700   5712   5671  .0175
1509 18.0800   5280   5186  .0189
1510 18.0900   5110   4819  .0196
1511 18.1000   4782   4555  .0209
1512 18.1100   4493   4357  .0223
1513 18.1200   4352   4214  .0230
1514 18.1300   4291   4112  .0233
1515 18.1400   4119   4040  .0243
1516 18.1500   4115   3990  .0243
1517 18.1600   4052   3944  .0247
1518 18.1700   3986   3923  .0251
1519 18.1800   3975   3911  .0252
1520 18.1900   4016   3906  .0249
1521 18.2000   3985   3908  .0251
1522 18.2100   3874   3915  .0258
1523 18.2200   4026   3927  .0248
1524 18.2300   3988   3944  .0251
1525 18.2400   3956   3965  .0253
1526 18.2500   4021   3990  .0249
1527 18.2600   3960   4020  .0253
1528 18.2700   4025   4054  .0248
1529 18.2800   4102   4091  .0244
1530 18.2900   4105   4134  .0244
1531 18.3000   4086   4180  .0245
1532 18.3100   4144   4232  .0241
1533 18.3200   4180   4288  .0239
1534 18.3300   4244   4350  .0236
1535 18.3400   4334   4419  .0231
1536 18.3500   4394   4494  .0228
1537 18.3600   4554   4578  .0220
1538 18.3700   4702   4749  .0213
1539 18.3800   4795   4854  .0209
1540 18.3900   4797   4970  .0208
1541 18.4000   4922   5098  .0203
1542 18.4100   5083   5240  .0197
1543 18.4200   5223   5395  .0191
1544 18.4300   5388   5563  .0186
1545 18.4400   5597   5741  .0179
1546 18.4500   5901   5927  .0169
1547 18.4600   6048   6114  .0165
1548 18.4700   6233   6296  .0160
1549 18.4800   6381   6466  .0157
1550 18.4900   6649   6613  .0150
1551 18.5000   6750   6731  .0148
1552 18.5100   6726   6813  .0149
1553 18.5200   6889   6841  .0145
1554 18.5300   6738   6791  .0148
1555 18.5400   6627   6677  .0151
1556 18.5500   6450   6541  .0155
1557 18.5600   6316   6368  .0158
1558 18.5700   6138   6194  .0163
1559 18.5800   6009   6034  .0166
1560 18.5900   5925   5899  .0169
1561 18.6000   5732   5796  .0174
1562 18.6100   5707   5730  .0175
1563 18.6200   5668   5702  .0176
1564 18.6300   5717   5711  .0175
1565 18.6400   5826   5758  .0172
1566 18.6500   5923   5838  .0169
1567 18.6600   6031   5950  .0166
1568 18.6700   6169   6091  .0162
1569 18.6800   6339   6260  .0158
1570 18.6900   6530   6453  .0153
1571 18.7000   6697   6668  .0149
1572 18.7100   6895   6902  .0145
1573 18.7200   7161   7150  .0140
1574 18.7300   7456   7408  .0134
1575 18.7400   7821   7669  .0128
1576 18.7500   7975   7924  .0125
1577 18.7600   8192   8167  .0122
1578 18.7700   8390   8390  .0119
1579 18.7800   8652   8589  .0116
1580 18.7900   8736   8744  .0114
1581 18.8000   8808   8840  .0114
1582 18.8100   8987   8895  .0111
1583 18.8200   8868   8931  .0113
1584 18.8300   8868   8970  .0113
1585 18.8400   9035   9033  .0111
1586 18.8500   9124   9135  .0110
1587 18.8600   9192   9290  .0109
1588 18.8700   9334   9507  .0107
1589 18.8800   9604   9792  .0104
1590 18.8900  10053  10141  .0099
1591 18.9000  10422  10561  .0096
1592 18.9100  10808  11125  .0093
1593 18.9200  11362  11652  .0088
1594 18.9300  12065  12211  .0083
1595 18.9400  12468  12780  .0080
1596 18.9500  12972  13334  .0077
1597 18.9600  13731  13849  .0073
1598 18.9700  14126  14299  .0071
1599 18.9800  14330  14647  .0070
1600 18.9900  14685  14808  .0068
1601 19.0000  14868  14781  .0067
1602 19.0100  14582  14589  .0069
1603 19.0200  14390  14262  .0069
1604 19.0300  13756  13827  .0073
1605 19.0400  13288  13274  .0075
1606 19.0500  12794  12577  .0078
1607 19.0600  12088  11788  .0083
1608 19.0700  11259  10964  .0089
1609 19.0800  10519  10156  .0095
1610 19.0900   9781   9404  .0102
1611 19.1000   9110   8734  .0110
1612 19.1100   8544   8165  .0117
1613 19.1200   8010   7703  .0125
1614 19.1300   7556   7348  .0132
1615 19.1400   7228   7097  .0138
1616 19.1500   6994   6940  .0143
1617 19.1600   6910   6867  .0145
1618 19.1700   6914   6867  .0145
1619 19.1800   6900   6929  .0145
1620 19.1900   7087   7044  .0141
1621 19.2000   7199   7203  .0139
1622 19.2100   7386   7399  .0135
1623 19.2200   7528   7622  .0133
1624 19.2300   7838   7863  .0128
1625 19.2400   7992   8116  .0125
1626 19.2500   8270   8376  .0121
1627 19.2600   8568   8633  .0117
1628 19.2700   8797   8861  .0114
1629 19.2800   8982   9078  .0111
1630 19.2900   9194   9254  .0109
1631 19.3000   9238   9379  .0108
1632 19.3100   9401   9436  .0106
1633 19.3200   9266   9369  .0108
1634 19.3300   9158   9190  .0109
1635 19.3400   8796   9020  .0114
1636 19.3500   8568   8709  .0117
1637 19.3600   8246   8374  .0121
1638 19.3700   8051   8041  .0124
1639 19.3800   7668   7726  .0130
1640 19.3900   7379   7436  .0136
1641 19.4000   7093   7170  .0141
1642 19.4100   6892   6938  .0145
1643 19.4200   6665   6748  .0150
1644 19.4300   6604   6604  .0151
1645 19.4400   6458   6508  .0155
1646 19.4500   6393   6460  .0156
1647 19.4600   6407   6458  .0156
1648 19.4700   6481   6501  .0154
1649 19.4800   6469   6587  .0155
1650 19.4900   6557   6714  .0153
1651 19.5000   6812   6882  .0147
1652 19.5100   6993   7091  .0143
1653 19.5200   7217   7340  .0139
1654 19.5300   7396   7632  .0135
1655 19.5400   7704   7966  .0130
1656 19.5500   8048   8343  .0124
1657 19.5600   8392   8762  .0119
1658 19.5700   8903   9217  .0112
1659 19.5800   9364   9701  .0107
1660 19.5900  10004  10201  .0100
1661 19.6000  10609  10699  .0094
1662 19.6100  11312  11168  .0088
1663 19.6200  11672  11582  .0086
1664 19.6300  12164  11911  .0082
1665 19.6400  12340  12129  .0081
1666 19.6500  12216  12219  .0082
1667 19.6600  12119  12092  .0083
1668 19.6700  11711  11725  .0085
1669 19.6800  11279  11170  .0089
1670 19.6900  10572  10496  .0095
1671 19.7000   9907   9767  .0101
1672 19.7100   9126   9037  .0110
1673 19.7200   8406   8348  .0119
1674 19.7300   7658   7729  .0131
1675 19.7400   7149   7201  .0140
1676 19.7500   6746   6772  .0148
1677 19.7600   6360   6443  .0157
1678 19.7700   6179   6209  .0162
1679 19.7800   6059   6061  .0165
1680 19.7900   5968   5986  .0168
1681 19.8000   5985   5969  .0167
1682 19.8100   5994   5997  .0167
1683 19.8200   6061   6077  .0165
1684 19.8300   6153   6151  .0163
1685 19.8400   6432   6229  .0155
1686 19.8500   6506   6303  .0154
1687 19.8600   6625   6359  .0151
1688 19.8700   6660   6391  .0150
1689 19.8800   6652   6376  .0150
1690 19.8900   6596   6320  .0152
1691 19.9000   6470   6235  .0155
1692 19.9100   6326   6137  .0158
1693 19.9200   6099   6037  .0164
1694 19.9300   5913   5947  .0169
1695 19.9400   5797   5875  .0173
1696 19.9500   5744   5827  .0174
1697 19.9600   5765   5807  .0173
1698 19.9700   5814   5818  .0172
1699 19.9800   5744   5859  .0174
1700 19.9900   5824   5931  .0172
1701 20.0000   5951   6034  .0168
1702 20.0100   6146   6165  .0163
1703 20.0200   6276   6326  .0159
1704 20.0300   6499   6515  .0154
1705 20.0400   6706   6734  .0149
1706 20.0500   7019   6984  .0142
1707 20.0600   7227   7266  .0138
1708 20.0700   7472   7585  .0134
1709 20.0800   7868   7940  .0127
1710 20.0900   8192   8338  .0122
1711 20.1000   8511   8779  .0117
1712 20.1100   9069   9263  .0110
1713 20.1200   9462   9786  .0106
1714 20.1300  10000  10340  .0100
1715 20.1400  10676  10912  .0094
1716 20.1500  11256  11483  .0089
1717 20.1600  11978  12026  .0083
1718 20.1700  12562  12509  .0080
1719 20.1800  12849  12900  .0078
1720 20.1900  13119  13175  .0076
1721 20.2000  13088  13300  .0076
1722 20.2100  12819  13209  .0078
1723 20.2200  12443  12839  .0080
1724 20.2300  11974  12244  .0084
1725 20.2400  11246  11495  .0089
1726 20.2500  10469  10663  .0096
1727 20.2600   9732   9811  .0103
1728 20.2700   8937   8988  .0112
1729 20.2800   8106   8225  .0123
1730 20.2900   7491   7558  .0133
1731 20.3000   7032   6995  .0142
1732 20.3100   6709   6539  .0149
1733 20.3200   6390   6188  .0156
1734 20.3300   6135   5928  .0163
1735 20.3400   5942   5760  .0168
1736 20.3500   5870   5665  .0170
1737 20.3600   5912   5631  .0169
1738 20.3700   5960   5648  .0168
1739 20.3800   5896   5705  .0170
1740 20.3900   5967   5796  .0168
1741 20.4000   6127   5915  .0163
1742 20.4100   6219   6058  .0161
1743 20.4200   6425   6224  .0156
1744 20.4300   6547   6411  .0153
1745 20.4400   6794   6620  .0147
1746 20.4500   6920   6851  .0145
1747 20.4600   7195   7108  .0139
1748 20.4700   7516   7394  .0133
1749 20.4800   7883   7716  .0127
1750 20.4900   8156   8077  .0123
1751 20.5000   8490   8499  .0118
1752 20.5100   8832   8953  .0113
1753 20.5200   9471   9456  .0106
1754 20.5300   9917  10005  .0101
1755 20.5400  10616  10593  .0094
1756 20.5500  11312  11206  .0088
1757 20.5600  11839  11823  .0084
1758 20.5700  12415  12414  .0081
1759 20.5800  13096  12944  .0076
1760 20.5900  13485  13374  .0074
1761 20.6000  13696  13669  .0073
1762 20.6100  13668  13797  .0073
1763 20.6200  13485  13700  .0074
1764 20.6300  12974  13288  .0077
1765 20.6400  12198  12614  .0082
1766 20.6500  11636  11754  .0086
1767 20.6600  10679  10782  .0094
1768 20.6700   9602   9768  .0104
1769 20.6800   8604   8773  .0116
1770 20.6900   7674   7839  .0130
1771 20.7000   6896   6996  .0145
1772 20.7100   6156   6262  .0162
1773 20.7200   5590   5641  .0179
1774 20.7300   5132   5133  .0195
1775 20.7400   4698   4729  .0213
1776 20.7500   4394   4416  .0228
1777 20.7600   4271   4180  .0234
1778 20.7700   4165   4007  .0240
1779 20.7800   4006   3883  .0250
1780 20.7900   3879   3798  .0258
1781 20.8000   3829   3741  .0261
1782 20.8100   3850   3706  .0260
1783 20.8200   3872   3688  .0258
1784 20.8300   3836   3682  .0261
1785 20.8400   3733   3686  .0268
1786 20.8500   3716   3698  .0269
1787 20.8600   3745   3718  .0267
1788 20.8700   3776   3745  .0265
1789 20.8800   3748   3778  .0267
1790 20.8900   3747   3818  .0267
1791 20.9000   3725   3866  .0268
1792 20.9100   3842   3920  .0260
1793 20.9200   3907   3984  .0256
1794 20.9300   4097   4056  .0244
1795 20.9400   4134   4130  .0242
1796 20.9500   4164   4224  .0240
1797 20.9600   4308   4330  .0232
1798 20.9700   4425   4450  .0226
1799 20.9800   4483   4583  .0223
1800 20.9900   4565   4731  .0219
1801 21.0000   4670   4893  .0214
1802 21.0100   4881   5066  .0205
1803 21.0200   4960   5247  .0202
1804 21.0300   5223   5431  .0191
1805 21.0400   5384   5608  .0186
1806 21.0500   5548   5770  .0180
1807 21.0600   5687   5906  .0176
1808 21.0700   5808   6004  .0172
1809 21.0800   5831   6058  .0171
1810 21.0900   5901   6061  .0169
1811 21.1000   5825   5964  .0172
1812 21.1100   5790   5793  .0173
1813 21.1200   5678   5568  .0176
1814 21.1300   5401   5307  .0185
1815 21.1400   5025   5028  .0199
1816 21.1500   4968   4746  .0201
1817 21.1600   4680   4476  .0214
1818 21.1700   4358   4228  .0229
1819 21.1800   4198   4008  .0238
1820 21.1900   4040   3818  .0248
1821 21.2000   3973   3661  .0252
1822 21.2100   3816   3537  .0262
1823 21.2200   3657   3439  .0273
1824 21.2300   3603   3364  .0278
1825 21.2400   3551   3309  .0282
1826 21.2500   3579   3271  .0279
1827 21.2600   3425   3246  .0292
1828 21.2700   3369   3266  .0297
1829 21.2800   3342   3260  .0299
1830 21.2900   3455   3262  .0289
1831 21.3000   3342   3270  .0299
1832 21.3100   3339   3284  .0299
1833 21.3200   3357   3303  .0298
1834 21.3300   3403   3327  .0294
1835 21.3400   3388   3355  .0295
1836 21.3500   3497   3389  .0286
1837 21.3600   3399   3427  .0294
1838 21.3700   3506   3470  .0285
1839 21.3800   3579   3517  .0279
1840 21.3900   3617   3567  .0276
1841 21.4000   3702   3620  .0270
1842 21.4100   3706   3672  .0270
1843 21.4200   3730   3722  .0268
1844 21.4300   3774   3767  .0265
1845 21.4400   3749   3804  .0267
1846 21.4500   3809   3831  .0263
1847 21.4600   3792   3846  .0264
1848 21.4700   3836   3841  .0261
1849 21.4800   3830   3817  .0261
1850 21.4900   3817   3779  .0262
1851 21.5000   3801   3723  .0263
1852 21.5100   3715   3672  .0269
1853 21.5200   3707   3621  .0270
1854 21.5300   3609   3573  .0277
1855 21.5400   3495   3530  .0286
1856 21.5500   3534   3493  .0283
1857 21.5600   3491   3462  .0286
1858 21.5700   3478   3439  .0288
1859 21.5800   3536   3425  .0283
1860 21.5900   3501   3419  .0286
1861 21.6000   3530   3423  .0283
1862 21.6100   3449   3435  .0290
1863 21.6200   3462   3457  .0289
1864 21.6300   3557   3486  .0281
1865 21.6400   3550   3524  .0282
1866 21.6500   3609   3571  .0277
1867 21.6600   3647   3626  .0274
1868 21.6700   3727   3690  .0268
1869 21.6800   3847   3762  .0260
1870 21.6900   3983   3844  .0251
1871 21.7000   3988   3935  .0251
1872 21.7100   4032   4034  .0248
1873 21.7200   4185   4140  .0239
1874 21.7300   4293   4253  .0233
1875 21.7400   4373   4366  .0229
1876 21.7500   4476   4476  .0223
1877 21.7600   4538   4577  .0220
1878 21.7700   4613   4664  .0217
1879 21.7800   4581   4729  .0218
1880 21.7900   4649   4768  .0215
1881 21.8000   4708   4775  .0212
1882 21.8100   4622   4737  .0216
1883 21.8200   4408   4646  .0227
1884 21.8300   4333   4517  .0231
1885 21.8400   4195   4361  .0238
1886 21.8500   4105   4192  .0244
1887 21.8600   3925   4021  .0255
1888 21.8700   3707   3855  .0270
1889 21.8800   3533   3701  .0283
1890 21.8900   3441   3563  .0291
1891 21.9000   3296   3434  .0303
1892 21.9100   3144   3334  .0318
1893 21.9200   3157   3253  .0317
1894 21.9300   3111   3215  .0321
1895 21.9400   3059   3167  .0327
1896 21.9500   3035   3133  .0329
1897 21.9600   3084   3109  .0324
1898 21.9700   3090   3094  .0324
1899 21.9800   3043   3086  .0329
1900 21.9900   3070   3083  .0326
1901 22.0000   3044   3089  .0329
1902 22.0100   3086   3093  .0324
1903 22.0200   3066   3100  .0326
1904 22.0300   3033   3109  .0330
1905 22.0400   3001   3120  .0333
1906 22.0500   3032   3133  .0330
1907 22.0600   3077   3147  .0325
1908 22.0700   3161   3164  .0316
1909 22.0800   3215   3182  .0311
1910 22.0900   3159   3202  .0317
1911 22.1000   3134   3224  .0319
1912 22.1100   3183   3249  .0314
1913 22.1200   3296   3276  .0303
1914 22.1300   3309   3305  .0302
1915 22.1400   3300   3337  .0303
1916 22.1500   3369   3372  .0297
1917 22.1600   3416   3410  .0293
1918 22.1700   3456   3452  .0289
1919 22.1800   3459   3498  .0289
1920 22.1900   3502   3548  .0286
1921 22.2000   3573   3603  .0280
1922 22.2100   3685   3663  .0271
1923 22.2200   3768   3729  .0265
1924 22.2300   3864   3801  .0259
1925 22.2400   3926   3880  .0255
1926 22.2500   3973   3967  .0252
1927 22.2600   4085   4061  .0245
1928 22.2700   4228   4165  .0237
1929 22.2800   4386   4277  .0228
1930 22.2900   4549   4399  .0220
1931 22.3000   4674   4532  .0214
1932 22.3100   4807   4675  .0208
1933 22.3200   4944   4828  .0202
1934 22.3300   5253   4991  .0190
1935 22.3400   5448   5163  .0184
1936 22.3500   5561   5342  .0180
1937 22.3600   5683   5523  .0176
1938 22.3700   5854   5707  .0171
1939 22.3800   5992   5888  .0167
1940 22.3900   6169   6061  .0162
1941 22.4000   6360   6224  .0157
1942 22.4100   6483   6370  .0154
1943 22.4200   6608   6490  .0151
1944 22.4300   6661   6588  .0150
1945 22.4400   6785   6675  .0147
1946 22.4500   6804   6761  .0147
1947 22.4600   6905   6854  .0145
1948 22.4700   7009   6960  .0143
1949 22.4800   7134   7077  .0140
1950 22.4900   7179   7203  .0139
1951 22.5000   7454   7328  .0134
1952 22.5100   7647   7441  .0131
1953 22.5200   7678   7529  .0130
1954 22.5300   7607   7576  .0131
1955 22.5400   7629   7570  .0131
1956 22.5500   7516   7496  .0133
1957 22.5600   7328   7308  .0136
1958 22.5700   6997   7019  .0143
1959 22.5800   6526   6654  .0153
1960 22.5900   6083   6242  .0164
1961 22.6000   5681   5812  .0176
1962 22.6100   5211   5386  .0192
1963 22.6200   4758   4981  .0210
1964 22.6300   4359   4611  .0229
1965 22.6400   4066   4282  .0246
1966 22.6500   3782   4000  .0264
1967 22.6600   3601   3765  .0278
1968 22.6700   3562   3573  .0281
1969 22.6800   3412   3421  .0293
1970 22.6900   3327   3304  .0301
1971 22.7000   3191   3215  .0313
1972 22.7100   3232   3150  .0309
1973 22.7200   3174   3103  .0315
1974 22.7300   3103   3147  .0322
1975 22.7400   3039   3126  .0329
1976 22.7500   3101   3114  .0322
1977 22.7600   3042   3108  .0329
1978 22.7700   2999   3107  .0333
1979 22.7800   3063   3109  .0326
1980 22.7900   3074   3128  .0325
1981 22.8000   3079   3138  .0325
1982 22.8100   3147   3150  .0318
1983 22.8200   3200   3165  .0313
1984 22.8300   3183   3183  .0314
1985 22.8400   3142   3203  .0318
1986 22.8500   3192   3227  .0313
1987 22.8600   3210   3253  .0312
1988 22.8700   3320   3283  .0301
1989 22.8800   3359   3317  .0298
1990 22.8900   3439   3355  .0291
1991 22.9000   3482   3397  .0287
1992 22.9100   3440   3443  .0291
1993 22.9200   3524   3544  .0284
1994 22.9300   3612   3602  .0277
1995 22.9400   3647   3667  .0274
1996 22.9500   3715   3739  .0269
1997 22.9600   3831   3819  .0261
1998 22.9700   3957   3906  .0253
1999 22.9800   4067   4002  .0246
2000 22.9900   4135   4106  .0242
2001 23.0000   4246   4220  .0236
2002 23.0100   4475   4342  .0223
2003 23.0200   4681   4472  .0214
2004 23.0300   4794   4609  .0209
2005 23.0400   4983   4754  .0201
2006 23.0500   5153   4904  .0194
2007 23.0600   5382   5057  .0186
2008 23.0700   5631   5213  .0178
2009 23.0800   5713   5370  .0175
2010 23.0900   5893   5529  .0170
2011 23.1000   6021   5690  .0166
2012 23.1100   6253   5850  .0160
2013 23.1200   6433   6008  .0155
2014 23.1300   6645   6158  .0150
2015 23.1400   6605   6296  .0151
2016 23.1500   6891   6416  .0145
2017 23.1600   7060   6509  .0142
2018 23.1700   6936   6565  .0144
2019 23.1800   6832   6574  .0146
2020 23.1900   6730   6529  .0149
2021 23.2000   6424   6401  .0156
2022 23.2100   6104   6191  .0164
2023 23.2200   5830   5919  .0172
2024 23.2300   5497   5608  .0182
2025 23.2400   5094   5279  .0196
2026 23.2500   4741   4952  .0211
2027 23.2600   4347   4640  .0230
2028 23.2700   4048   4353  .0247
2029 23.2800   3742   4098  .0267
2030 23.2900   3639   3879  .0275
2031 23.3000   3535   3696  .0283
2032 23.3100   3421   3547  .0292
2033 23.3200   3301   3430  .0303
2034 23.3300   3202   3340  .0312
2035 23.3400   3081   3273  .0325
2036 23.3500   3142   3224  .0318
2037 23.3600   3072   3191  .0326
2038 23.3700   3006   3184  .0333
2039 23.3800   2980   3171  .0336
2040 23.3900   3013   3165  .0332
2041 23.4000   3067   3164  .0326
2042 23.4100   3108   3167  .0322
2043 23.4200   3065   3174  .0326
2044 23.4300   3009   3182  .0332
2045 23.4400   2956   3193  .0338
2046 23.4500   3007   3206  .0333
2047 23.4600   3120   3277  .0321
2048 23.4700   3123   3294  .0320
2049 23.4800   3068   3313  .0326
2050 23.4900   3102   3335  .0322
2051 23.5000   3158   3358  .0317
2052 23.5100   3198   3383  .0313
2053 23.5200   3217   3410  .0311
2054 23.5300   3229   3439  .0310
2055 23.5400   3246   3470  .0308
2056 23.5500   3262   3511  .0307
2057 23.5600   3329   3549  .0300
2058 23.5700   3387   3588  .0295
2059 23.5800   3378   3631  .0296
2060 23.5900   3516   3676  .0284
2061 23.6000   3562   3725  .0281
2062 23.6100   3580   3778  .0279
2063 23.6200   3683   3835  .0272
2064 23.6300   3817   3896  .0262
2065 23.6400   3844   3963  .0260
2066 23.6500   3879   4035  .0258
2067 23.6600   4011   4113  .0249
2068 23.6700   4172   4197  .0240
2069 23.6800   4193   4289  .0238
2070 23.6900   4326   4389  .0231
2071 23.7000   4474   4498  .0224
2072 23.7100   4622   4616  .0216
2073 23.7200   4807   4745  .0208
2074 23.7300   5057   4884  .0198
2075 23.7400   5111   5037  .0196
2076 23.7500   5314   5203  .0188
2077 23.7600   5567   5389  .0180
2078 23.7700   5673   5584  .0176
2079 23.7800   5861   5796  .0171
2080 23.7900   6116   6021  .0164
2081 23.8000   6330   6263  .0158
2082 23.8100   6678   6522  .0150
2083 23.8200   7187   6801  .0139
2084 23.8300   7307   7095  .0137
2085 23.8400   7482   7417  .0134
2086 23.8500   7842   7769  .0128
2087 23.8600   8334   8198  .0120
2088 23.8700   8769   8633  .0114
2089 23.8800   9325   9119  .0107
2090 23.8900  10009   9660  .0100
2091 23.9000  10697  10260  .0093
2092 23.9100  11392  10920  .0088
2093 23.9200  12177  11636  .0082
2094 23.9300  13197  12399  .0076
2095 23.9400  14053  13195  .0071
2096 23.9500  14846  14000  .0067
2097 23.9600  15643  14782  .0064
2098 23.9700  16128  15506  .0062
2099 23.9800  16584  16131  .0060
2100 23.9900  16982  16623  .0059
2101 24.0000  17058  16957  .0059
2102 24.0100  16838  17056  .0059
2103 24.0200  16412  16891  .0061
2104 24.0300  15867  16515  .0063
2105 24.0400  15397  15992  .0065
2106 24.0500  14825  15389  .0067
2107 24.0600  14189  14761  .0070
2108 24.0700  13750  14155  .0073
2109 24.0800  13143  13606  .0076
2110 24.0900  12822  13124  .0078
2111 24.1000  12562  12719  .0080
2112 24.1100  12426  12404  .0080
2113 24.1200  12411  12166  .0081
2114 24.1300  12388  11999  .0081
2115 24.1400  12491  11879  .0080
2116 24.1500  12344  11777  .0081
2117 24.1600  12201  11659  .0082
2118 24.1700  11804  11495  .0085
2119 24.1800  11368  11258  .0088
2120 24.1900  11016  10881  .0091
2121 24.2000  10577  10374  .0095
2122 24.2100   9974   9760  .0100
2123 24.2200   9220   9084  .0108
2124 24.2300   8414   8386  .0119
2125 24.2400   7707   7698  .0130
2126 24.2500   7038   7047  .0142
2127 24.2600   6331   6452  .0158
2128 24.2700   5869   5925  .0170
2129 24.2800   5464   5472  .0183
2130 24.2900   5137   5094  .0195
2131 24.3000   4805   4788  .0208
2132 24.3100   4660   4548  .0215
2133 24.3200   4527   4366  .0221
2134 24.3300   4345   4233  .0230
2135 24.3400   4323   4142  .0231
2136 24.3500   4268   4084  .0234
2137 24.3600   4234   4053  .0236
2138 24.3700   4204   4043  .0238
2139 24.3800   4223   4052  .0237
2140 24.3900   4198   4075  .0238
2141 24.4000   4249   4110  .0235
2142 24.4100   4376   4157  .0229
2143 24.4200   4394   4216  .0228
2144 24.4300   4413   4285  .0227
2145 24.4400   4525   4366  .0221
2146 24.4500   4666   4459  .0214
2147 24.4600   4730   4562  .0211
2148 24.4700   4803   4682  .0208
2149 24.4800   5011   4818  .0200
2150 24.4900   5189   4972  .0193
2151 24.5000   5237   5144  .0191
2152 24.5100   5428   5338  .0184
2153 24.5200   5657   5555  .0177
2154 24.5300   5939   5797  .0168
2155 24.5400   6156   6066  .0162
2156 24.5500   6417   6363  .0156
2157 24.5600   6745   6690  .0148
2158 24.5700   7189   7047  .0139
2159 24.5800   7540   7431  .0133
2160 24.5900   8012   7841  .0125
2161 24.6000   8461   8271  .0118
2162 24.6100   8874   8753  .0113
2163 24.6200   9322   9209  .0107
2164 24.6300   9901   9668  .0101
2165 24.6400  10295  10125  .0097
2166 24.6500  10751  10560  .0093
2167 24.6600  11298  10973  .0089
2168 24.6700  11877  11367  .0084
2169 24.6800  12346  11751  .0081
2170 24.6900  12883  12098  .0078
2171 24.7000  13054  12424  .0077
2172 24.7100  13103  12664  .0076
2173 24.7200  13087  12817  .0076
2174 24.7300  12771  12864  .0078
2175 24.7400  12397  12780  .0081
2176 24.7500  12088  12506  .0083
2177 24.7600  11562  12060  .0086
2178 24.7700  11077  11483  .0090
2179 24.7800  10416  10824  .0096
2180 24.7900   9715  10126  .0103
2181 24.8000   9063   9427  .0110
2182 24.8100   8464   8752  .0118
2183 24.8200   7843   8121  .0128
2184 24.8300   7313   7547  .0137
2185 24.8400   6769   7031  .0148
2186 24.8500   6309   6571  .0159
2187 24.8600   6045   6169  .0165
2188 24.8700   5744   5824  .0174
2189 24.8800   5473   5534  .0183
2190 24.8900   5303   5294  .0189
2191 24.9000   5091   5102  .0196
2192 24.9100   5018   4954  .0199
2193 24.9200   4942   4847  .0202
2194 24.9300   4881   4776  .0205
2195 24.9400   4780   4740  .0209
2196 24.9500   4863   4735  .0206
2197 24.9600   4895   4760  .0204
2198 24.9700   5067   4812  .0197
2199 24.9800   5010   4888  .0200
2200 24.9900   5178   4997  .0193
2201 25.0000   5236   5116  .0191
2202 25.0100   5407   5251  .0185
2203 25.0200   5574   5399  .0179
2204 25.0300   5792   5558  .0173
2205 25.0400   5908   5725  .0169
2206 25.0500   5987   5897  .0167
2207 25.0600   6097   6073  .0164
2208 25.0700   6217   6247  .0161
2209 25.0800   6338   6421  .0158
2210 25.0900   6489   6600  .0154
2211 25.1000   6739   6792  .0148
2212 25.1100   6996   7002  .0143
2213 25.1200   7205   7234  .0139
2214 25.1300   7542   7490  .0133
2215 25.1400   7863   7770  .0127
2216 25.1500   8318   8072  .0120
2217 25.1600   8681   8387  .0115
2218 25.1700   8962   8708  .0112
2219 25.1800   9269   9023  .0108
2220 25.1900   9769   9305  .0102
2221 25.2000   9935   9541  .0101
2222 25.2100   9894   9716  .0101
2223 25.2200   9971   9816  .0100
2224 25.2300   9939   9829  .0101
2225 25.2400   9633   9718  .0104
2226 25.2500   9330   9487  .0107
2227 25.2600   9005   9160  .0111
2228 25.2700   8485   8766  .0118
2229 25.2800   8041   8325  .0124
2230 25.2900   7603   7887  .0132
2231 25.3000   7166   7463  .0140
2232 25.3100   6853   7067  .0146
2233 25.3200   6655   6712  .0150
2234 25.3300   6404   6403  .0156
2235 25.3400   6249   6141  .0160
2236 25.3500   6107   5923  .0164
2237 25.3600   5907   5743  .0169
2238 25.3700   5713   5593  .0175
2239 25.3800   5578   5463  .0179
2240 25.3900   5495   5342  .0182
2241 25.4000   5368   5224  .0186
2242 25.4100   5228   5105  .0191
2243 25.4200   5079   4985  .0197
2244 25.4300   4898   4864  .0204
2245 25.4400   4720   4734  .0212
2246 25.4500   4581   4612  .0218
2247 25.4600   4379   4486  .0228
2248 25.4700   4215   4355  .0237
2249 25.4800   4006   4224  .0250
2250 25.4900   3911   4095  .0256
2251 25.5000   3831   3974  .0261
2252 25.5100   3773   3865  .0265
2253 25.5200   3699   3768  .0270
2254 25.5300   3572   3686  .0280
2255 25.5400   3533   3619  .0283
2256 25.5500   3476   3567  .0288
2257 25.5600   3470   3529  .0288
2258 25.5700   3510   3506  .0285
2259 25.5800   3490   3495  .0287
2260 25.5900   3475   3495  .0288
2261 25.6000   3450   3506  .0290
2262 25.6100   3486   3526  .0287
2263 25.6200   3531   3555  .0283
2264 25.6300   3554   3592  .0281
2265 25.6400   3621   3642  .0276
2266 25.6500   3751   3694  .0267
2267 25.6600   3825   3755  .0261
2268 25.6700   3824   3823  .0262
2269 25.6800   3963   3900  .0252
2270 25.6900   4046   3986  .0247
2271 25.7000   4166   4082  .0240
2272 25.7100   4231   4191  .0236
2273 25.7200   4426   4313  .0226
2274 25.7300   4581   4450  .0218
2275 25.7400   4615   4604  .0217
2276 25.7500   4885   4777  .0205
2277 25.7600   5076   4973  .0197
2278 25.7700   5217   5192  .0192
2279 25.7800   5474   5439  .0183
2280 25.7900   5752   5753  .0174
2281 25.8000   6032   6065  .0166
2282 25.8100   6427   6414  .0156
2283 25.8200   6873   6803  .0145
2284 25.8300   7288   7235  .0137
2285 25.8400   7662   7712  .0131
2286 25.8500   8219   8237  .0122
2287 25.8600   8759   8807  .0114
2288 25.8700   9436   9422  .0106
2289 25.8800  10279  10073  .0097
2290 25.8900  11019  10751  .0091
2291 25.9000  11726  11436  .0085
2292 25.9100  12472  12110  .0080
2293 25.9200  13109  12742  .0076
2294 25.9300  13742  13297  .0073
2295 25.9400  14017  13738  .0071
2296 25.9500  14209  14023  .0070
2297 25.9600  14248  14125  .0070
2298 25.9700  13957  14031  .0072
2299 25.9800  13612  13693  .0073
2300 25.9900  13053  13124  .0077
2301 26.0000  12135  12376  .0082
2302 26.0100  11436  11508  .0087
2303 26.0200  10394  10567  .0096
2304 26.0300   9384   9622  .0107
2305 26.0400   8333   8704  .0120
2306 26.0500   7550   7843  .0132
2307 26.0600   6624   7059  .0151
2308 26.0700   5970   6366  .0168
2309 26.0800   5506   5770  .0182
2310 26.0900   5090   5280  .0196
2311 26.1000   4818   4873  .0208
2312 26.1100   4457   4551  .0224
2313 26.1200   4354   4341  .0230
2314 26.1300   4139   4160  .0242
2315 26.1400   4106   4034  .0244
2316 26.1500   4103   3956  .0244
2317 26.1600   4005   3916  .0250
2318 26.1700   3990   3908  .0251
2319 26.1800   3992   3927  .0251
2320 26.1900   4079   3968  .0245
2321 26.2000   4127   4029  .0242
2322 26.2100   4318   4107  .0232
2323 26.2200   4417   4198  .0226
2324 26.2300   4525   4308  .0221
2325 26.2400   4632   4420  .0216
2326 26.2500   4814   4536  .0208
2327 26.2600   4914   4653  .0204
2328 26.2700   5017   4764  .0199
2329 26.2800   5087   4862  .0197
2330 26.2900   5199   4943  .0192
2331 26.3000   5180   5000  .0193
2332 26.3100   5149   5029  .0194
2333 26.3200   5143   5019  .0194
2334 26.3300   5076   4971  .0197
2335 26.3400   4899   4909  .0204
2336 26.3500   4822   4815  .0207
2337 26.3600   4686   4711  .0213
2338 26.3700   4558   4607  .0219
2339 26.3800   4407   4508  .0227
2340 26.3900   4277   4417  .0234
2341 26.4000   4223   4335  .0237
2342 26.4100   4162   4262  .0240
2343 26.4200   4092   4195  .0244
2344 26.4300   3923   4131  .0255
2345 26.4400   3891   4067  .0257
2346 26.4500   3930   3997  .0254
2347 26.4600   3821   3915  .0262
2348 26.4700   3699   3824  .0270
2349 26.4800   3640   3726  .0275
2350 26.4900   3539   3626  .0283
2351 26.5000   3409   3527  .0293
2352 26.5100   3265   3433  .0306
2353 26.5200   3201   3347  .0312
2354 26.5300   3121   3270  .0320
2355 26.5400   3020   3203  .0331
2356 26.5500   3014   3150  .0332
2357 26.5600   2906   3104  .0344
2358 26.5700   2924   3074  .0342
2359 26.5800   2898   3049  .0345
2360 26.5900   2888   3032  .0346
2361 26.6000   2836   3015  .0353
2362 26.6100   2847   3013  .0351
2363 26.6200   2877   3016  .0348
2364 26.6300   2893   3024  .0346
2365 26.6400   2857   3036  .0350
2366 26.6500   2922   3051  .0342
2367 26.6600   2936   3071  .0341
2368 26.6700   2929   3094  .0341
2369 26.6800   2951   3120  .0339
2370 26.6900   3075   3150  .0325
2371 26.7000   3112   3184  .0321
2372 26.7100   3150   3220  .0317
2373 26.7200   3206   3262  .0312
2374 26.7300   3190   3309  .0313
2375 26.7400   3287   3361  .0304
2376 26.7500   3439   3419  .0291
2377 26.7600   3452   3483  .0290
2378 26.7700   3570   3554  .0280
2379 26.7800   3648   3632  .0274
2380 26.7900   3772   3719  .0265
2381 26.8000   3881   3815  .0258
2382 26.8100   4000   3920  .0250
2383 26.8200   4178   4035  .0239
2384 26.8300   4314   4161  .0232
2385 26.8400   4447   4297  .0225
2386 26.8500   4621   4442  .0216
2387 26.8600   4831   4597  .0207
2388 26.8700   4968   4760  .0201
2389 26.8800   5036   4928  .0199
2390 26.8900   5252   5100  .0190
2391 26.9000   5459   5275  .0183
2392 26.9100   5587   5453  .0179
2393 26.9200   5813   5629  .0172
2394 26.9300   5964   5806  .0168
2395 26.9400   6066   5990  .0165
2396 26.9500   6273   6187  .0159
2397 26.9600   6488   6403  .0154
2398 26.9700   6693   6644  .0149
2399 26.9800   6890   6913  .0145
2400 26.9900   7163   7212  .0140
2401 27.0000   7391   7540  .0135
2402 27.0100   7775   7893  .0129
2403 27.0200   8199   8263  .0122
2404 27.0300   8703   8639  .0115
2405 27.0400   9016   9006  .0111
2406 27.0500   9526   9345  .0105
2407 27.0600   9771   9658  .0102
2408 27.0700   9920   9878  .0101
2409 27.0800   9947  10009  .0101
2410 27.0900  10009  10036  .0100
2411 27.1000   9979   9925  .0100
2412 27.1100   9812   9678  .0102
2413 27.1200   9655   9325  .0104
2414 27.1300   9211   8899  .0109
2415 27.1400   8790   8436  .0114
2416 27.1500   8427   7966  .0119
2417 27.1600   7898   7515  .0127
2418 27.1700   7396   7104  .0135
2419 27.1800   6935   6747  .0144
2420 27.1900   6591   6457  .0152
2421 27.2000   6355   6237  .0157
2422 27.2100   6187   6095  .0162
2423 27.2200   6074   6029  .0165
2424 27.2300   6056   6039  .0165
2425 27.2400   6037   6121  .0166
2426 27.2500   6299   6268  .0159
2427 27.2600   6452   6485  .0155
2428 27.2700   6756   6764  .0148
2429 27.2800   7025   7100  .0142
2430 27.2900   7450   7546  .0134
2431 27.3000   7872   7987  .0127
2432 27.3100   8372   8473  .0119
2433 27.3200   8948   8995  .0112
2434 27.3300   9543   9539  .0105
2435 27.3400  10071  10103  .0099
2436 27.3500  10650  10662  .0094
2437 27.3600  11362  11193  .0088
2438 27.3700  11811  11671  .0085
2439 27.3800  12091  12070  .0083
2440 27.3900  12351  12359  .0081
2441 27.4000  12531  12521  .0080
2442 27.4100  12566  12517  .0080
2443 27.4200  12394  12332  .0081
2444 27.4300  12158  11983  .0082
2445 27.4400  11794  11507  .0085
2446 27.4500  11227  10958  .0089
2447 27.4600  10668  10363  .0094
2448 27.4700   9951   9766  .0100
2449 27.4800   9237   9195  .0108
2450 27.4900   8704   8668  .0115
2451 27.5000   8197   8200  .0122
2452 27.5100   7762   7795  .0129
2453 27.5200   7428   7456  .0135
2454 27.5300   7211   7175  .0139
2455 27.5400   7038   6947  .0142
2456 27.5500   6942   6759  .0144
2457 27.5600   6852   6605  .0146
2458 27.5700   6787   6478  .0147
2459 27.5800   6555   6365  .0153
2460 27.5900   6466   6256  .0155
2461 27.6000   6304   6140  .0159
2462 27.6100   6100   6009  .0164
2463 27.6200   6027   5845  .0166
2464 27.6300   5799   5646  .0172
2465 27.6400   5502   5424  .0182
2466 27.6500   5292   5187  .0189
2467 27.6600   5064   4948  .0197
2468 27.6700   4793   4716  .0209
2469 27.6800   4525   4499  .0221
2470 27.6900   4323   4303  .0231
2471 27.7000   4186   4133  .0239
2472 27.7100   3940   3988  .0254
2473 27.7200   3854   3873  .0259
2474 27.7300   3797   3786  .0263
2475 27.7400   3601   3725  .0278
2476 27.7500   3606   3690  .0277
2477 27.7600   3640   3673  .0275
2478 27.7700   3580   3674  .0279
2479 27.7800   3537   3688  .0283
2480 27.7900   3588   3710  .0279
2481 27.8000   3578   3738  .0279
2482 27.8100   3651   3767  .0274
2483 27.8200   3626   3796  .0276
2484 27.8300   3645   3819  .0274
2485 27.8400   3655   3837  .0274
2486 27.8500   3642   3851  .0275
2487 27.8600   3663   3862  .0273
2488 27.8700   3708   3878  .0270
2489 27.8800   3719   3891  .0269
2490 27.8900   3771   3904  .0265
2491 27.9000   3793   3917  .0264
2492 27.9100   3914   3929  .0255
2493 27.9200   3913   3938  .0256
2494 27.9300   3863   3942  .0259
2495 27.9400   3859   3938  .0259
2496 27.9500   3826   3924  .0261
2497 27.9600   3848   3896  .0260
2498 27.9700   3778   3855  .0265
2499 27.9800   3687   3805  .0271
2500 27.9900   3667   3749  .0273
2501 28.0000   3634   3690  .0275
2502 28.0100   3513   3633  .0285
2503 28.0200   3449   3579  .0290
2504 28.0300   3397   3532  .0294
2505 28.0400   3385   3493  .0295
2506 28.0500   3411   3464  .0293
2507 28.0600   3328   3445  .0300
2508 28.0700   3265   3437  .0306
2509 28.0800   3305   3441  .0303
2510 28.0900   3306   3458  .0302
2511 28.1000   3268   3486  .0306
2512 28.1100   3364   3527  .0297
2513 28.1200   3494   3580  .0286
2514 28.1300   3562   3647  .0281
2515 28.1400   3606   3727  .0277
2516 28.1500   3759   3822  .0266
2517 28.1600   3855   3932  .0259
2518 28.1700   3983   4058  .0251
2519 28.1800   4133   4201  .0242
2520 28.1900   4362   4365  .0229
2521 28.2000   4417   4552  .0226
2522 28.2100   4685   4757  .0213
2523 28.2200   4988   4985  .0200
2524 28.2300   5282   5236  .0189
2525 28.2400   5393   5510  .0185
2526 28.2500   5687   5806  .0176
2527 28.2600   6017   6121  .0166
2528 28.2700   6516   6451  .0153
2529 28.2800   6777   6790  .0148
2530 28.2900   7045   7129  .0142
2531 28.3000   7323   7454  .0137
2532 28.3100   7639   7753  .0131
2533 28.3200   8027   8012  .0125
2534 28.3300   8192   8221  .0122
2535 28.3400   8426   8370  .0119
2536 28.3500   8556   8441  .0117
2537 28.3600   8560   8442  .0117
2538 28.3700   8439   8394  .0118
2539 28.3800   8554   8325  .0117
2540 28.3900   8585   8258  .0116
2541 28.4000   8535   8209  .0117
2542 28.4100   8536   8215  .0117
2543 28.4200   8356   8282  .0120
2544 28.4300   8452   8423  .0118
2545 28.4400   8689   8646  .0115
2546 28.4500   8868   8953  .0113
2547 28.4600   9169   9345  .0109
2548 28.4700   9598   9815  .0104
2549 28.4800  10282  10354  .0097
2550 28.4900  10989  10943  .0091
2551 28.5000  11577  11559  .0086
2552 28.5100  12132  12169  .0082
2553 28.5200  12805  12737  .0078
2554 28.5300  13223  13217  .0076
2555 28.5400  13643  13567  .0073
2556 28.5500  13761  13752  .0073
2557 28.5600  13665  13750  .0073
2558 28.5700  13348  13487  .0075
2559 28.5800  13006  12993  .0077
2560 28.5900  12526  12317  .0080
2561 28.6000  11880  11519  .0084
2562 28.6100  11293  10656  .0089
2563 28.6200  10452   9777  .0096
2564 28.6300   9539   8922  .0105
2565 28.6400   8678   8121  .0115
2566 28.6500   7941   7396  .0126
2567 28.6600   7128   6758  .0140
2568 28.6700   6455   6214  .0155
2569 28.6800   5833   5763  .0171
2570 28.6900   5401   5391  .0185
2571 28.7000   5095   5108  .0196
2572 28.7100   4895   4895  .0204
2573 28.7200   4752   4741  .0210
2574 28.7300   4601   4638  .0217
2575 28.7400   4516   4578  .0221
2576 28.7500   4499   4551  .0222
2577 28.7600   4518   4556  .0221
2578 28.7700   4546   4582  .0220
2579 28.7800   4461   4625  .0224
2580 28.7900   4536   4678  .0220
2581 28.8000   4619   4735  .0216
2582 28.8100   4682   4789  .0214
2583 28.8200   4727   4835  .0212
2584 28.8300   4759   4868  .0210
2585 28.8400   4759   4882  .0210
2586 28.8500   4814   4877  .0208
2587 28.8600   4850   4853  .0206
2588 28.8700   4839   4811  .0207
2589 28.8800   4822   4754  .0207
2590 28.8900   4690   4684  .0213
2591 28.9000   4590   4595  .0218
2592 28.9100   4520   4489  .0221
2593 28.9200   4421   4372  .0226
2594 28.9300   4204   4248  .0238
2595 28.9400   4089   4124  .0245
2596 28.9500   3941   4004  .0254
2597 28.9600   3837   3893  .0261
2598 28.9700   3751   3793  .0267
2599 28.9800   3669   3707  .0273
2600 28.9900   3634   3636  .0275
2601 29.0000   3571   3581  .0280
2602 29.0100   3545   3552  .0282
2603 29.0200   3517   3525  .0284
2604 29.0300   3523   3511  .0284
2605 29.0400   3501   3506  .0286
2606 29.0500   3502   3510  .0286
2607 29.0600   3441   3520  .0291
2608 29.0700   3482   3532  .0287
2609 29.0800   3514   3547  .0285
2610 29.0900   3601   3564  .0278
2611 29.1000   3647   3579  .0274
2612 29.1100   3606   3593  .0277
2613 29.1200   3626   3603  .0276
2614 29.1300   3628   3607  .0276
2615 29.1400   3615   3602  .0277
2616 29.1500   3595   3585  .0278
2617 29.1600   3563   3555  .0281
2618 29.1700   3584   3507  .0279
2619 29.1800   3486   3446  .0287
2620 29.1900   3520   3375  .0284
2621 29.2000   3398   3298  .0294
2622 29.2100   3335   3219  .0300
2623 29.2200   3282   3143  .0305
2624 29.2300   3230   3069  .0310
2625 29.2400   3114   2999  .0321
2626 29.2500   3057   2935  .0327
2627 29.2600   3015   2878  .0332
2628 29.2700   2953   2827  .0339
2629 29.2800   2874   2783  .0348
2630 29.2900   2849   2755  .0351
2631 29.3000   2803   2726  .0357
2632 29.3100   2816   2704  .0355
2633 29.3200   2834   2689  .0353
2634 29.3300   2786   2680  .0359
2635 29.3400   2807   2679  .0356
2636 29.3500   2818   2685  .0355
2637 29.3600   2787   2696  .0359
2638 29.3700   2755   2714  .0363
2639 29.3800   2760   2736  .0362
2640 29.3900   2838   2763  .0352
2641 29.4000   2818   2794  .0355
2642 29.4100   2810   2827  .0356
2643 29.4200   2879   2863  .0347
2644 29.4300   2951   2897  .0339
2645 29.4400   2892   2929  .0346
2646 29.4500   2944   2957  .0340
2647 29.4600   2951   2977  .0339
2648 29.4700   2891   2988  .0346
2649 29.4800   2916   2989  .0343
2650 29.4900   2931   2976  .0341
2651 29.5000   2911   2951  .0344
2652 29.5100   2889   2917  .0346
2653 29.5200   2893   2876  .0346
2654 29.5300   2815   2835  .0355
2655 29.5400   2709   2792  .0369
2656 29.5500   2697   2750  .0371
2657 29.5600   2628   2712  .0381
2658 29.5700   2599   2679  .0385
2659 29.5800   2600   2653  .0385
2660 29.5900   2591   2633  .0386
2661 29.6000   2614   2619  .0383
2662 29.6100   2628   2613  .0381
2663 29.6200   2542   2609  .0393
2664 29.6300   2523   2617  .0396
2665 29.6400   2553   2633  .0392
2666 29.6500   2621   2655  .0382
2667 29.6600   2608   2685  .0383
2668 29.6700   2595   2722  .0385
2669 29.6800   2690   2769  .0372
2670 29.6900   2766   2822  .0362
2671 29.7000   2787   2883  .0359
2672 29.7100   2804   2952  .0357
2673 29.7200   2897   3030  .0345
2674 29.7300   2968   3117  .0337
2675 29.7400   3049   3216  .0328
2676 29.7500   3200   3319  .0313
2677 29.7600   3263   3429  .0306
2678 29.7700   3318   3545  .0301
2679 29.7800   3428   3663  .0292
2680 29.7900   3605   3780  .0277
2681 29.8000   3778   3891  .0265
2682 29.8100   3902   3990  .0256
2683 29.8200   4019   4070  .0249
2684 29.8300   4045   4111  .0247
2685 29.8400   3972   4139  .0252
2686 29.8500   4033   4132  .0248
2687 29.8600   4130   4085  .0242
2688 29.8700   4013   4004  .0249
2689 29.8800   3988   3899  .0251
2690 29.8900   4017   3777  .0249
2691 29.9000   3810   3647  .0262
2692 29.9100   3740   3518  .0267
2693 29.9200   3586   3393  .0279
2694 29.9300   3432   3293  .0291
2695 29.9400   3365   3192  .0297
2696 29.9500   3221   3107  .0310
2697 29.9600   3062   3039  .0327
2698 29.9700   2985   2989  .0335
2699 29.9800   2869   2955  .0349
2700 29.9900   2916   2938  .0343
2701 30.0000   2897   2938  .0345
2702 30.0100   2890   2952  .0346
2703 30.0200   2927   2981  .0342
2704 30.0300   2968   3024  .0337
2705 30.0400   3004   3080  .0333
2706 30.0500   3111   3149  .0321
2707 30.0600   3211   3231  .0311
2708 30.0700   3280   3326  .0305
2709 30.0800   3387   3435  .0295
2710 30.0900   3477   3556  .0288
2711 30.1000   3589   3689  .0279
2712 30.1100   3775   3833  .0265
2713 30.1200   3922   3989  .0255
2714 30.1300   4017   4152  .0249
2715 30.1400   4192   4320  .0239
2716 30.1500   4468   4490  .0224
2717 30.1600   4556   4655  .0219
2718 30.1700   4623   4814  .0216
2719 30.1800   4768   4963  .0210
2720 30.1900   5011   5096  .0200
2721 30.2000   5125   5212  .0195
2722 30.2100   5278   5313  .0189
2723 30.2200   5355   5412  .0187
2724 30.2300   5512   5496  .0181
2725 30.2400   5604   5573  .0178
2726 30.2500   5647   5640  .0177
2727 30.2600   5728   5693  .0175
2728 30.2700   5781   5724  .0173
2729 30.2800   5841   5729  .0171
2730 30.2900   5797   5701  .0173
2731 30.3000   5683   5630  .0176
2732 30.3100   5739   5513  .0174
2733 30.3200   5636   5360  .0177
2734 30.3300   5555   5182  .0180
2735 30.3400   5404   4988  .0185
2736 30.3500   5260   4791  .0190
2737 30.3600   4987   4598  .0201
2738 30.3700   4849   4414  .0206
2739 30.3800   4694   4244  .0213
2740 30.3900   4424   4090  .0226
2741 30.4000   4220   3954  .0237
2742 30.4100   4040   3836  .0248
2743 30.4200   3907   3741  .0256
2744 30.4300   3784   3669  .0264
2745 30.4400   3663   3620  .0273
2746 30.4500   3687   3597  .0271
2747 30.4600   3606   3598  .0277
2748 30.4700   3578   3623  .0279
2749 30.4800   3562   3670  .0281
2750 30.4900   3613   3739  .0277
2751 30.5000   3720   3828  .0269
2752 30.5100   3811   3934  .0262
2753 30.5200   3960   4056  .0253
2754 30.5300   4059   4195  .0246
2755 30.5400   4080   4336  .0245
2756 30.5500   4223   4488  .0237
2757 30.5600   4279   4629  .0234
2758 30.5700   4482   4760  .0223
2759 30.5800   4636   4873  .0216
2760 30.5900   4746   4961  .0211
2761 30.6000   4884   5018  .0205
2762 30.6100   4918   5040  .0203
2763 30.6200   5010   5024  .0200
2764 30.6300   5042   4966  .0198
2765 30.6400   4931   4865  .0203
2766 30.6500   4832   4730  .0207
2767 30.6600   4706   4571  .0212
2768 30.6700   4605   4400  .0217
2769 30.6800   4418   4226  .0226
2770 30.6900   4286   4057  .0233
2771 30.7000   4025   3900  .0248
2772 30.7100   3859   3758  .0259
2773 30.7200   3707   3643  .0270
2774 30.7300   3560   3541  .0281
2775 30.7400   3426   3459  .0292
2776 30.7500   3365   3396  .0297
2777 30.7600   3274   3348  .0305
2778 30.7700   3222   3321  .0310
2779 30.7800   3170   3297  .0315
2780 30.7900   3171   3277  .0315
2781 30.8000   3160   3259  .0316
2782 30.8100   3127   3240  .0320
2783 30.8200   3098   3214  .0323
2784 30.8300   3115   3181  .0321
2785 30.8400   3043   3143  .0329
2786 30.8500   3012   3103  .0332
2787 30.8600   2965   3063  .0337
2788 30.8700   2938   3025  .0340
2789 30.8800   2981   2992  .0335
2790 30.8900   2966   2970  .0337
2791 30.9000   2927   2952  .0342
2792 30.9100   2888   2944  .0346
2793 30.9200   2894   2945  .0346
2794 30.9300   2910   2957  .0344
2795 30.9400   2922   2979  .0342
2796 30.9500   3002   3013  .0333
2797 30.9600   3067   3057  .0326
2798 30.9700   3124   3112  .0320
2799 30.9800   3160   3177  .0316
2800 30.9900   3205   3253  .0312
2801 31.0000   3369   3337  .0297
2802 31.0100   3395   3431  .0295
2803 31.0200   3490   3533  .0287
2804 31.0300   3594   3642  .0278
2805 31.0400   3681   3758  .0272
2806 31.0500   3826   3878  .0261
2807 31.0600   4024   4003  .0249
2808 31.0700   4171   4132  .0240
2809 31.0800   4245   4263  .0236
2810 31.0900   4479   4397  .0223
2811 31.1000   4548   4537  .0220
2812 31.1100   4602   4681  .0217
2813 31.1200   4732   4833  .0211
2814 31.1300   4882   4992  .0205
2815 31.1400   5062   5162  .0198
2816 31.1500   5210   5341  .0192
2817 31.1600   5385   5526  .0186
2818 31.1700   5537   5713  .0181
2819 31.1800   5703   5894  .0175
2820 31.1900   5851   6064  .0171
2821 31.2000   5996   6210  .0167
2822 31.2100   6218   6322  .0161
2823 31.2200   6315   6389  .0158
2824 31.2300   6366   6405  .0157
2825 31.2400   6344   6364  .0158
2826 31.2500   6321   6259  .0158
2827 31.2600   6211   6087  .0161
2828 31.2700   5993   5861  .0167
2829 31.2800   5790   5595  .0173
2830 31.2900   5547   5307  .0180
2831 31.3000   5217   5009  .0192
2832 31.3100   4923   4716  .0203
2833 31.3200   4609   4436  .0217
2834 31.3300   4369   4177  .0229
2835 31.3400   4058   3944  .0246
2836 31.3500   3829   3740  .0261
2837 31.3600   3567   3566  .0280
2838 31.3700   3401   3423  .0294
2839 31.3800   3225   3310  .0310
2840 31.3900   3211   3226  .0311
2841 31.4000   3171   3164  .0315
2842 31.4100   3086   3125  .0324
2843 31.4200   3063   3105  .0326
2844 31.4300   3036   3102  .0329
2845 31.4400   2995   3114  .0334
2846 31.4500   2987   3139  .0335
2847 31.4600   3106   3175  .0322
2848 31.4700   3156   3219  .0317
2849 31.4800   3148   3275  .0318
2850 31.4900   3243   3342  .0308
2851 31.5000   3279   3418  .0305
2852 31.5100   3325   3504  .0301
2853 31.5200   3465   3599  .0289
2854 31.5300   3560   3703  .0281
2855 31.5400   3671   3814  .0272
2856 31.5500   3832   3930  .0261
2857 31.5600   3972   4049  .0252
2858 31.5700   4060   4168  .0246
2859 31.5800   4235   4277  .0236
2860 31.5900   4428   4381  .0226
2861 31.6000   4475   4470  .0223
2862 31.6100   4541   4541  .0220
2863 31.6200   4702   4590  .0213
2864 31.6300   4729   4614  .0211
2865 31.6400   4733   4610  .0211
2866 31.6500   4783   4584  .0209
2867 31.6600   4755   4543  .0210
2868 31.6700   4732   4496  .0211
2869 31.6800   4715   4450  .0212
2870 31.6900   4752   4413  .0210
2871 31.7000   4571   4393  .0219
2872 31.7100   4533   4393  .0221
2873 31.7200   4462   4417  .0224
2874 31.7300   4459   4470  .0224
2875 31.7400   4546   4552  .0220
2876 31.7500   4672   4664  .0214
2877 31.7600   4807   4806  .0208
2878 31.7700   4954   4976  .0202
2879 31.7800   5097   5170  .0196
2880 31.7900   5338   5382  .0187
2881 31.8000   5526   5606  .0181
2882 31.8100   5785   5834  .0173
2883 31.8200   5948   6054  .0168
2884 31.8300   6180   6257  .0162
2885 31.8400   6448   6436  .0155
2886 31.8500   6612   6579  .0151
2887 31.8600   6620   6677  .0151
2888 31.8700   6722   6730  .0149
2889 31.8800   6762   6744  .0148
2890 31.8900   6803   6724  .0147
2891 31.9000   6809   6678  .0147
2892 31.9100   6682   6610  .0150
2893 31.9200   6638   6522  .0151
2894 31.9300   6510   6422  .0154
2895 31.9400   6463   6320  .0155
2896 31.9500   6427   6217  .0156
2897 31.9600   6357   6124  .0157
2898 31.9700   6320   6040  .0158
2899 31.9800   6084   5957  .0164
2900 31.9900   5960   5874  .0168
2901 32.0000   5843   5791  .0171
2902 32.0100   5728   5701  .0175
2903 32.0200   5666   5602  .0176
2904 32.0300   5529   5500  .0181
2905 32.0400   5350   5402  .0187
2906 32.0500   5243   5316  .0191
2907 32.0600   5263   5247  .0190
2908 32.0700   5199   5201  .0192
2909 32.0800   5189   5178  .0193
2910 32.0900   5230   5179  .0191
2911 32.1000   5167   5203  .0194
2912 32.1100   5183   5245  .0193
2913 32.1200   5204   5300  .0192
2914 32.1300   5183   5361  .0193
2915 32.1400   5322   5419  .0188
2916 32.1500   5361   5465  .0187
2917 32.1600   5338   5492  .0187
2918 32.1700   5519   5493  .0181
2919 32.1800   5446   5460  .0184
2920 32.1900   5367   5387  .0186
2921 32.2000   5375   5274  .0186
2922 32.2100   5244   5126  .0191
2923 32.2200   5075   4945  .0197
2924 32.2300   4872   4741  .0205
2925 32.2400   4671   4521  .0214
2926 32.2500   4566   4299  .0219
2927 32.2600   4210   4077  .0238
2928 32.2700   4000   3865  .0250
2929 32.2800   3755   3667  .0266
2930 32.2900   3603   3487  .0278
2931 32.3000   3436   3328  .0291
2932 32.3100   3273   3190  .0306
2933 32.3200   3140   3074  .0318
2934 32.3300   3036   2980  .0329
2935 32.3400   2902   2903  .0345
2936 32.3500   2867   2842  .0349
2937 32.3600   2830   2795  .0353
2938 32.3700   2824   2758  .0354
2939 32.3800   2825   2727  .0354
2940 32.3900   2740   2700  .0365
2941 32.4000   2758   2673  .0363
2942 32.4100   2738   2645  .0365
2943 32.4200   2689   2614  .0372
2944 32.4300   2646   2578  .0378
2945 32.4400   2645   2540  .0378
2946 32.4500   2669   2499  .0375
2947 32.4600   2592   2459  .0386
2948 32.4700   2513   2420  .0398
2949 32.4800   2494   2383  .0401
2950 32.4900   2442   2351  .0410
2951 32.5000   2394   2323  .0418
2952 32.5100   2371   2299  .0422
2953 32.5200   2349   2282  .0426
2954 32.5300   2279   2270  .0439
2955 32.5400   2264   2264  .0442
2956 32.5500   2309   2263  .0433
2957 32.5600   2297   2263  .0435
2958 32.5700   2337   2274  .0428
2959 32.5800   2301   2289  .0435
2960 32.5900   2336   2313  .0428
2961 32.6000   2331   2338  .0429
2962 32.6100   2332   2366  .0429
2963 32.6200   2444   2397  .0409
2964 32.6300   2478   2430  .0404
2965 32.6400   2496   2463  .0401
2966 32.6500   2549   2494  .0392
2967 32.6600   2517   2524  .0397
2968 32.6700   2560   2549  .0391
2969 32.6800   2562   2566  .0390
2970 32.6900   2571   2574  .0389
2971 32.7000   2562   2573  .0390
2972 32.7100   2599   2559  .0385
2973 32.7200   2598   2533  .0385
2974 32.7300   2527   2498  .0396
2975 32.7400   2451   2456  .0408
2976 32.7500   2429   2410  .0412
2977 32.7600   2349   2362  .0426
2978 32.7700   2278   2314  .0439
2979 32.7800   2248   2268  .0445
2980 32.7900   2252   2225  .0444
2981 32.8000   2202   2185  .0454
2982 32.8100   2205   2150  .0454
2983 32.8200   2140   2119  .0467
2984 32.8300   2121   2093  .0471
2985 32.8400   2091   2071  .0478
2986 32.8500   2092   2053  .0478
2987 32.8600   1997   2038  .0501
2988 32.8700   1993   2027  .0502
2989 32.8800   2007   2018  .0498
2990 32.8900   2039   2011  .0490
2991 32.9000   2024   2006  .0494
2992 32.9100   2017   2003  .0496
2993 32.9200   1986   2001  .0504
2994 32.9300   2039   1999  .0490
2995 32.9400   2055   1999  .0487
2996 32.9500   2053   1997  .0487
2997 32.9600   1962   1996  .0510
2998 32.9700   1974   1994  .0507
2999 32.9800   1984   1993  .0504
3000 32.9900   2049   1993  .0488
3001 33.0000   2026   1993  .0494
3002 33.0100   2027   1993  .0493
3003 33.0200   2083   1995  .0480
3004 33.0300   2043   1997  .0489
3005 33.0400   2074   1998  .0482
3006 33.0500   2115   2003  .0473
3007 33.0600   2169   2009  .0461
3008 33.0700   2157   2016  .0464
3009 33.0800   2136   2025  .0468
3010 33.0900   2148   2037  .0466
3011 33.1000   2111   2050  .0474
3012 33.1100   2139   2067  .0468
3013 33.1200   2154   2086  .0464
3014 33.1300   2201   2109  .0454
3015 33.1400   2179   2136  .0459
3016 33.1500   2260   2163  .0442
3017 33.1600   2352   2198  .0425
3018 33.1700   2390   2241  .0418
3019 33.1800   2392   2287  .0418
3020 33.1900   2397   2338  .0417
3021 33.2000   2470   2394  .0405
3022 33.2100   2478   2455  .0404
3023 33.2200   2560   2521  .0391
3024 33.2300   2628   2591  .0381
3025 33.2400   2707   2664  .0369
3026 33.2500   2844   2739  .0352
3027 33.2600   2962   2813  .0338
3028 33.2700   3022   2884  .0331
3029 33.2800   3019   2945  .0331
3030 33.2900   3110   2996  .0322
3031 33.3000   3023   3037  .0331
3032 33.3100   3084   3062  .0324
3033 33.3200   3074   3069  .0325
3034 33.3300   3038   3054  .0329
3035 33.3400   2994   3018  .0334
3036 33.3500   2929   2966  .0341
3037 33.3600   2911   2902  .0344
3038 33.3700   2825   2831  .0354
3039 33.3800   2776   2758  .0360
3040 33.3900   2760   2685  .0362
3041 33.4000   2610   2617  .0383
3042 33.4100   2551   2555  .0392
3043 33.4200   2550   2501  .0392
3044 33.4300   2444   2457  .0409
3045 33.4400   2391   2423  .0418
3046 33.4500   2440   2399  .0410
3047 33.4600   2407   2386  .0415
3048 33.4700   2369   2383  .0422
3049 33.4800   2352   2389  .0425
3050 33.4900   2399   2404  .0417
3051 33.5000   2491   2426  .0401
3052 33.5100   2481   2455  .0403
3053 33.5200   2576   2488  .0388
3054 33.5300   2548   2522  .0392
3055 33.5400   2553   2560  .0392
3056 33.5500   2617   2596  .0382
3057 33.5600   2618   2629  .0382
3058 33.5700   2680   2658  .0373
3059 33.5800   2717   2679  .0368
3060 33.5900   2722   2696  .0367
3061 33.6000   2663   2705  .0376
3062 33.6100   2641   2710  .0379
3063 33.6200   2678   2712  .0373
3064 33.6300   2715   2713  .0368
3065 33.6400   2729   2716  .0366
3066 33.6500   2667   2722  .0375
3067 33.6600   2714   2738  .0368
3068 33.6700   2750   2756  .0364
3069 33.6800   2796   2779  .0358
3070 33.6900   2827   2812  .0354
3071 33.7000   2937   2846  .0340
3072 33.7100   2902   2885  .0345
3073 33.7200   2960   2926  .0338
3074 33.7300   2924   2968  .0342
3075 33.7400   2961   3011  .0338
3076 33.7500   2936   3051  .0341
3077 33.7600   3001   3089  .0333
3078 33.7700   2991   3122  .0334
3079 33.7800   3049   3154  .0328
3080 33.7900   3147   3184  .0318
3081 33.8000   3204   3214  .0312
3082 33.8100   3252   3246  .0308
3083 33.8200   3268   3279  .0306
3084 33.8300   3287   3312  .0304
3085 33.8400   3303   3345  .0303
3086 33.8500   3327   3375  .0301
3087 33.8600   3391   3397  .0295
3088 33.8700   3369   3408  .0297
3089 33.8800   3343   3405  .0299
3090 33.8900   3374   3386  .0296
3091 33.9000   3320   3348  .0301
3092 33.9100   3337   3291  .0300
3093 33.9200   3254   3218  .0307
3094 33.9300   3170   3133  .0315
3095 33.9400   3072   3043  .0326
3096 33.9500   3029   2952  .0330
3097 33.9600   2908   2863  .0344
3098 33.9700   2807   2780  .0356
3099 33.9800   2695   2704  .0371
3100 33.9900   2606   2640  .0384
3101 34.0000   2570   2583  .0389
3102 34.0100   2527   2536  .0396
3103 34.0200   2459   2498  .0407
3104 34.0300   2433   2469  .0411
3105 34.0400   2329   2448  .0429
3106 34.0500   2394   2434  .0418
3107 34.0600   2439   2423  .0410
3108 34.0700   2400   2417  .0417
3109 34.0800   2479   2413  .0403
3110 34.0900   2479   2411  .0403
3111 34.1000   2429   2412  .0412
3112 34.1100   2413   2415  .0414
3113 34.1200   2469   2420  .0405
3114 34.1300   2470   2429  .0405
3115 34.1400   2393   2443  .0418
3116 34.1500   2418   2460  .0414
3117 34.1600   2469   2482  .0405
3118 34.1700   2439   2508  .0410
3119 34.1800   2481   2538  .0403
3120 34.1900   2538   2573  .0394
3121 34.2000   2580   2611  .0388
3122 34.2100   2583   2651  .0387
3123 34.2200   2611   2692  .0383
3124 34.2300   2605   2732  .0384
3125 34.2400   2656   2770  .0377
3126 34.2500   2712   2804  .0369
3127 34.2600   2751   2832  .0364
3128 34.2700   2779   2853  .0360
3129 34.2800   2773   2865  .0361
3130 34.2900   2778   2870  .0360
3131 34.3000   2762   2868  .0362
3132 34.3100   2763   2862  .0362
3133 34.3200   2751   2852  .0364
3134 34.3300   2802   2841  .0357
3135 34.3400   2818   2828  .0355
3136 34.3500   2760   2822  .0362
3137 34.3600   2752   2809  .0363
3138 34.3700   2773   2798  .0361
3139 34.3800   2722   2787  .0367
3140 34.3900   2728   2780  .0367
3141 34.4000   2758   2777  .0363
3142 34.4100   2773   2779  .0361
3143 34.4200   2824   2788  .0354
3144 34.4300   2824   2803  .0354
3145 34.4400   2812   2825  .0356
3146 34.4500   2852   2854  .0351
3147 34.4600   2880   2887  .0347
3148 34.4700   2962   2925  .0338
3149 34.4800   2931   2964  .0341
3150 34.4900   2956   3002  .0338
3151 34.5000   3055   3037  .0327
3152 34.5100   3080   3065  .0325
3153 34.5200   3158   3083  .0317
3154 34.5300   3110   3089  .0322
3155 34.5400   3053   3080  .0328
3156 34.5500   3124   3055  .0320
3157 34.5600   3054   3012  .0327
3158 34.5700   2980   2955  .0336
3159 34.5800   2911   2887  .0344
3160 34.5900   2898   2811  .0345
3161 34.6000   2758   2731  .0363
3162 34.6100   2666   2651  .0375
3163 34.6200   2598   2571  .0385
3164 34.6300   2487   2495  .0402
3165 34.6400   2419   2424  .0413
3166 34.6500   2321   2359  .0431
3167 34.6600   2244   2301  .0446
3168 34.6700   2151   2248  .0465
3169 34.6800   2120   2204  .0472
3170 34.6900   2092   2168  .0478
3171 34.7000   2076   2138  .0482
3172 34.7100   2020   2115  .0495
3173 34.7200   2045   2098  .0489
3174 34.7300   2025   2089  .0494
3175 34.7400   1989   2082  .0503
3176 34.7500   1993   2079  .0502
3177 34.7600   2071   2080  .0483
3178 34.7700   2034   2084  .0492
3179 34.7800   1992   2090  .0502
3180 34.7900   2051   2099  .0488
3181 34.8000   2117   2110  .0472
3182 34.8100   2073   2121  .0482
3183 34.8200   2102   2133  .0476
3184 34.8300   2084   2146  .0480
3185 34.8400   2106   2160  .0475
3186 34.8500   2148   2174  .0466
3187 34.8600   2167   2188  .0461
3188 34.8700   2200   2203  .0455
3189 34.8800   2151   2218  .0465
3190 34.8900   2163   2233  .0462
3191 34.9000   2202   2250  .0454
3192 34.9100   2214   2266  .0452
3193 34.9200   2214   2283  .0452
3194 34.9300   2292   2303  .0436
3195 34.9400   2303   2325  .0434
3196 34.9500   2337   2351  .0428
3197 34.9600   2364   2380  .0423
3198 34.9700   2425   2414  .0412
3199 34.9800   2412   2452  .0415
3200 34.9900   2511   2497  .0398
3201 35.0000   2539   2547  .0394
3202 35.0100   2550   2603  .0392
3203 35.0200   2651   2665  .0377
3204 35.0300   2716   2733  .0368
3205 35.0400   2751   2809  .0364
3206 35.0500   2852   2888  .0351
3207 35.0600   2901   2972  .0345
3208 35.0700   2965   3058  .0337
3209 35.0800   3037   3145  .0329
3210 35.0900   3072   3230  .0326
3211 35.1000   3178   3310  .0315
3212 35.1100   3305   3383  .0303
3213 35.1200   3387   3445  .0295
3214 35.1300   3449   3495  .0290
3215 35.1400   3502   3530  .0286
3216 35.1500   3517   3547  .0284
3217 35.1600   3480   3548  .0287
3218 35.1700   3545   3535  .0282
3219 35.1800   3518   3511  .0284
3220 35.1900   3503   3482  .0285
3221 35.2000   3364   3449  .0297
3222 35.2100   3375   3418  .0296
3223 35.2200   3330   3390  .0300
3224 35.2300   3286   3367  .0304
3225 35.2400   3215   3349  .0311
3226 35.2500   3228   3336  .0310
3227 35.2600   3268   3328  .0306
3228 35.2700   3300   3323  .0303
3229 35.2800   3274   3322  .0305
3230 35.2900   3251   3321  .0308
3231 35.3000   3258   3319  .0307
3232 35.3100   3370   3316  .0297
3233 35.3200   3304   3309  .0303
3234 35.3300   3297   3298  .0303
3235 35.3400   3271   3284  .0306
3236 35.3500   3351   3268  .0298
3237 35.3600   3362   3253  .0297
3238 35.3700   3284   3236  .0305
3239 35.3800   3262   3219  .0307
3240 35.3900   3287   3204  .0304
3241 35.4000   3195   3191  .0313
3242 35.4100   3146   3180  .0318
3243 35.4200   3170   3171  .0315
3244 35.4300   3187   3165  .0314
3245 35.4400   3150   3164  .0317
3246 35.4500   3178   3168  .0315
3247 35.4600   3251   3178  .0308
3248 35.4700   3227   3195  .0310
3249 35.4800   3211   3219  .0311
3250 35.4900   3315   3252  .0302
3251 35.5000   3389   3294  .0295
3252 35.5100   3492   3346  .0286
3253 35.5200   3530   3407  .0283
3254 35.5300   3646   3477  .0274
3255 35.5400   3697   3555  .0270
3256 35.5500   3831   3639  .0261
3257 35.5600   3904   3727  .0256
3258 35.5700   3995   3817  .0250
3259 35.5800   4077   3906  .0245
3260 35.5900   4149   3991  .0241
3261 35.6000   4168   4067  .0240
3262 35.6100   4213   4133  .0237
3263 35.6200   4186   4184  .0239
3264 35.6300   4215   4217  .0237
3265 35.6400   4251   4231  .0235
3266 35.6500   4271   4224  .0234
3267 35.6600   4144   4196  .0241
3268 35.6700   4042   4146  .0247
3269 35.6800   3915   4080  .0255
3270 35.6900   3888   4000  .0257
3271 35.7000   3778   3913  .0265
3272 35.7100   3685   3823  .0271
3273 35.7200   3557   3732  .0281
3274 35.7300   3513   3644  .0285
3275 35.7400   3339   3560  .0299
3276 35.7500   3277   3481  .0305
3277 35.7600   3181   3408  .0314
3278 35.7700   3080   3341  .0325
3279 35.7800   2984   3279  .0335
3280 35.7900   3030   3226  .0330
3281 35.8000   2968   3180  .0337
3282 35.8100   2937   3144  .0340
3283 35.8200   2884   3116  .0347
3284 35.8300   2857   3099  .0350
3285 35.8400   2857   3091  .0350
3286 35.8500   2948   3092  .0339
3287 35.8600   2984   3101  .0335
3288 35.8700   3036   3117  .0329
3289 35.8800   3053   3137  .0328
3290 35.8900   3141   3160  .0318
3291 35.9000   3172   3183  .0315
3292 35.9100   3175   3205  .0315
3293 35.9200   3189   3219  .0314
3294 35.9300   3288   3226  .0304
3295 35.9400   3280   3224  .0305
3296 35.9500   3214   3211  .0311
3297 35.9600   3267   3184  .0306
3298 35.9700   3278   3144  .0305
3299 35.9800   3162   3093  .0316
3300 35.9900   3154   3035  .0317
3301 36.0000   3129   2971  .0320
3302 36.0100   3049   2905  .0328
3303 36.0200   3049   2840  .0328
3304 36.0300   2921   2778  .0342
3305 36.0400   2823   2721  .0354
3306 36.0500   2767   2670  .0361
3307 36.0600   2674   2628  .0374
3308 36.0700   2564   2595  .0390
3309 36.0800   2470   2572  .0405
3310 36.0900   2507   2557  .0399
3311 36.1000   2436   2551  .0411
3312 36.1100   2420   2554  .0413
3313 36.1200   2500   2565  .0400
3314 36.1300   2535   2583  .0394
3315 36.1400   2560   2605  .0391
3316 36.1500   2585   2632  .0387
3317 36.1600   2581   2659  .0387
3318 36.1700   2636   2687  .0379
3319 36.1800   2741   2711  .0365
3320 36.1900   2826   2733  .0354
3321 36.2000   2845   2750  .0351
3322 36.2100   2838   2761  .0352
3323 36.2200   2818   2766  .0355
3324 36.2300   2818   2765  .0355
3325 36.2400   2827   2760  .0354
3326 36.2500   2883   2754  .0347
3327 36.2600   2869   2749  .0349
3328 36.2700   2871   2746  .0348
3329 36.2800   2868   2747  .0349
3330 36.2900   2892   2753  .0346
3331 36.3000   2883   2763  .0347
3332 36.3100   2896   2778  .0345
3333 36.3200   2899   2796  .0345
3334 36.3300   2902   2817  .0345
3335 36.3400   2876   2837  .0348
3336 36.3500   2945   2856  .0340
3337 36.3600   2952   2868  .0339
3338 36.3700   2890   2873  .0346
3339 36.3800   2874   2868  .0348
3340 36.3900   2883   2851  .0347
3341 36.4000   2818   2821  .0355
3342 36.4100   2805   2779  .0357
3343 36.4200   2771   2726  .0361
3344 36.4300   2672   2666  .0374
3345 36.4400   2557   2601  .0391
3346 36.4500   2588   2535  .0386
3347 36.4600   2513   2469  .0398
3348 36.4700   2430   2407  .0412
3349 36.4800   2326   2349  .0430
3350 36.4900   2260   2297  .0442
3351 36.5000   2230   2252  .0448
3352 36.5100   2190   2215  .0457
3353 36.5200   2147   2187  .0466
3354 36.5300   2179   2169  .0459
3355 36.5400   2084   2162  .0480
3356 36.5500   2155   2164  .0464
3357 36.5600   2117   2176  .0472
3358 36.5700   2166   2197  .0462
3359 36.5800   2173   2229  .0460
3360 36.5900   2220   2271  .0450
3361 36.6000   2226   2321  .0449
3362 36.6100   2329   2380  .0429
3363 36.6200   2412   2445  .0415
3364 36.6300   2451   2512  .0408
3365 36.6400   2545   2586  .0393
3366 36.6500   2608   2660  .0383
3367 36.6600   2688   2731  .0372
3368 36.6700   2758   2797  .0363
3369 36.6800   2774   2852  .0360
3370 36.6900   2838   2893  .0352
3371 36.7000   2882   2919  .0347
3372 36.7100   2839   2924  .0352
3373 36.7200   2861   2908  .0350
3374 36.7300   2833   2872  .0353
3375 36.7400   2832   2820  .0353
3376 36.7500   2769   2755  .0361
3377 36.7600   2776   2683  .0360
3378 36.7700   2790   2605  .0358
3379 36.7800   2677   2525  .0374
3380 36.7900   2584   2447  .0387
3381 36.8000   2496   2370  .0401
3382 36.8100   2432   2298  .0411
3383 36.8200   2303   2230  .0434
3384 36.8300   2213   2166  .0452
3385 36.8400   2150   2109  .0465
3386 36.8500   2160   2056  .0463
3387 36.8600   2086   2010  .0479
3388 36.8700   2046   1969  .0489
3389 36.8800   2030   1933  .0493
3390 36.8900   1960   1902  .0510
3391 36.9000   1920   1875  .0521
3392 36.9100   1900   1852  .0526
3393 36.9200   1886   1833  .0530
3394 36.9300   1849   1816  .0541
3395 36.9400   1812   1803  .0552
3396 36.9500   1847   1792  .0541
3397 36.9600   1790   1782  .0559
3398 36.9700   1788   1775  .0559
3399 36.9800   1837   1769  .0544
3400 36.9900   1856   1765  .0539
3401 37.0000   1779   1761  .0562
3402 37.0100   1759   1758  .0569
3403 37.0200   1803   1755  .0555
3404 37.0300   1785   1753  .0560
3405 37.0400   1713   1751  .0584
3406 37.0500   1790   1750  .0559
3407 37.0600   1793   1749  .0558
3408 37.0700   1724   1748  .0580
3409 37.0800   1743   1748  .0574
3410 37.0900   1756   1749  .0569
3411 37.1000   1736   1751  .0576
3412 37.1100   1728   1754  .0579
3413 37.1200   1748   1757  .0572
3414 37.1300   1762   1762  .0568
3415 37.1400   1738   1767  .0575
3416 37.1500   1746   1773  .0573
3417 37.1600   1733   1778  .0577
3418 37.1700   1712   1784  .0584
3419 37.1800   1725   1789  .0580
3420 37.1900   1739   1795  .0575
3421 37.2000   1745   1799  .0573
3422 37.2100   1744   1799  .0573
3423 37.2200   1726   1801  .0579
3424 37.2300   1760   1801  .0568
3425 37.2400   1829   1800  .0547
3426 37.2500   1812   1797  .0552
3427 37.2600   1798   1795  .0556
3428 37.2700   1849   1792  .0541
3429 37.2800   1815   1789  .0551
3430 37.2900   1782   1788  .0561
3431 37.3000   1807   1787  .0553
3432 37.3100   1809   1787  .0553
3433 37.3200   1809   1788  .0553
3434 37.3300   1860   1790  .0538
3435 37.3400   1859   1794  .0538
3436 37.3500   1824   1799  .0548
3437 37.3600   1862   1804  .0537
3438 37.3700   1847   1810  .0541
3439 37.3800   1861   1816  .0537
3440 37.3900   1906   1822  .0525
3441 37.4000   1868   1828  .0535
3442 37.4100   1873   1833  .0534
3443 37.4200   1901   1836  .0526
3444 37.4300   1884   1839  .0531
3445 37.4400   1846   1840  .0542
3446 37.4500   1861   1840  .0537
3447 37.4600   1912   1839  .0523
3448 37.4700   1909   1839  .0524
3449 37.4800   1885   1838  .0531
3450 37.4900   1839   1840  .0544
3451 37.5000   1857   1843  .0539
3452 37.5100   1856   1847  .0539
3453 37.5200   1903   1854  .0525
3454 37.5300   1903   1863  .0525
3455 37.5400   1843   1871  .0543
3456 37.5500   1917   1884  .0522
3457 37.5600   1932   1899  .0518
3458 37.5700   1948   1914  .0513
3459 37.5800   1977   1930  .0506
3460 37.5900   1943   1945  .0515
3461 37.6000   1910   1959  .0524
3462 37.6100   1937   1971  .0516
3463 37.6200   1987   1980  .0503
3464 37.6300   2011   1985  .0497
3465 37.6400   1998   1985  .0501
3466 37.6500   2009   1981  .0498
3467 37.6600   1998   1972  .0501
3468 37.6700   1998   1958  .0501
3469 37.6800   1977   1941  .0506
3470 37.6900   1986   1920  .0504
3471 37.7000   2015   1899  .0496
3472 37.7100   1990   1878  .0503
3473 37.7200   1944   1858  .0514
3474 37.7300   1928   1839  .0519
3475 37.7400   1847   1823  .0541
3476 37.7500   1873   1809  .0534
3477 37.7600   1801   1799  .0555
3478 37.7700   1837   1793  .0544
3479 37.7800   1833   1791  .0546
3480 37.7900   1795   1793  .0557
3481 37.8000   1790   1800  .0559
3482 37.8100   1805   1811  .0554
3483 37.8200   1778   1827  .0562
3484 37.8300   1863   1847  .0537
3485 37.8400   1851   1871  .0540
3486 37.8500   1878   1899  .0532
3487 37.8600   1944   1931  .0514
3488 37.8700   1921   1965  .0521
3489 37.8800   1941   2001  .0515
3490 37.8900   1960   2040  .0510
3491 37.9000   2015   2079  .0496
3492 37.9100   2083   2118  .0480
3493 37.9200   2131   2157  .0469
3494 37.9300   2159   2195  .0463
3495 37.9400   2203   2232  .0454
3496 37.9500   2283   2268  .0438
3497 37.9600   2327   2304  .0430
3498 37.9700   2415   2337  .0414
3499 37.9800   2481   2369  .0403
3500 37.9900   2486   2397  .0402
3501 38.0000   2467   2421  .0405
3502 38.0100   2487   2439  .0402
3503 38.0200   2551   2451  .0392
3504 38.0300   2555   2457  .0391
3505 38.0400   2517   2454  .0397
3506 38.0500   2474   2446  .0404
3507 38.0600   2480   2429  .0403
3508 38.0700   2485   2410  .0402
3509 38.0800   2441   2389  .0410
3510 38.0900   2385   2364  .0419
3511 38.1000   2392   2338  .0418
3512 38.1100   2357   2309  .0424
3513 38.1200   2269   2278  .0441
3514 38.1300   2180   2246  .0459
3515 38.1400   2108   2212  .0474
3516 38.1500   2086   2176  .0479
3517 38.1600   2010   2138  .0498
3518 38.1700   2020   2098  .0495
3519 38.1800   1966   2057  .0509
3520 38.1900   1943   2016  .0515
3521 38.2000   1901   1975  .0526
3522 38.2100   1921   1936  .0521
3523 38.2200   1844   1899  .0542
3524 38.2300   1799   1866  .0556
3525 38.2400   1751   1835  .0571
3526 38.2500   1803   1808  .0555
3527 38.2600   1744   1785  .0573
3528 38.2700   1735   1766  .0576
3529 38.2800   1712   1750  .0584
3530 38.2900   1696   1739  .0590
3531 38.3000   1685   1731  .0593
3532 38.3100   1643   1726  .0609
3533 38.3200   1674   1725  .0597
3534 38.3300   1626   1727  .0615
3535 38.3400   1644   1731  .0608
3536 38.3500   1678   1738  .0596
3537 38.3600   1729   1747  .0578
3538 38.3700   1767   1758  .0566
3539 38.3800   1773   1771  .0564
3540 38.3900   1748   1785  .0572
3541 38.4000   1789   1801  .0559
3542 38.4100   1790   1818  .0559
3543 38.4200   1820   1835  .0549
3544 38.4300   1855   1853  .0539
3545 38.4400   1911   1871  .0523
3546 38.4500   1882   1888  .0531
3547 38.4600   1874   1904  .0534
3548 38.4700   1929   1919  .0518
3549 38.4800   1897   1930  .0527
3550 38.4900   1936   1939  .0517
3551 38.5000   1921   1945  .0521
3552 38.5100   1896   1947  .0527
3553 38.5200   1904   1945  .0525
3554 38.5300   1922   1941  .0520
3555 38.5400   1884   1935  .0531
3556 38.5500   1943   1928  .0515
3557 38.5600   1950   1921  .0513
3558 38.5700   1894   1915  .0528
3559 38.5800   1921   1910  .0521
3560 38.5900   1945   1907  .0514
3561 38.6000   1834   1906  .0545
3562 38.6100   1850   1907  .0541
3563 38.6200   1859   1910  .0538
3564 38.6300   1873   1915  .0534
3565 38.6400   1863   1922  .0537
3566 38.6500   1893   1931  .0528
3567 38.6600   1839   1941  .0544
3568 38.6700   1871   1952  .0534
3569 38.6800   1869   1963  .0535
3570 38.6900   1927   1972  .0519
3571 38.7000   1953   1980  .0512
3572 38.7100   1954   1985  .0512
3573 38.7200   1983   1987  .0504
3574 38.7300   2006   1985  .0499
3575 38.7400   1903   1979  .0525
3576 38.7500   1933   1969  .0517
3577 38.7600   1956   1954  .0511
3578 38.7700   1917   1937  .0522
3579 38.7800   1840   1918  .0543
3580 38.7900   1879   1899  .0532
3581 38.8000   1868   1879  .0535
3582 38.8100   1839   1861  .0544
3583 38.8200   1841   1845  .0543
3584 38.8300   1802   1831  .0555
3585 38.8400   1721   1822  .0581
3586 38.8500   1740   1815  .0575
3587 38.8600   1755   1812  .0570
3588 38.8700   1787   1814  .0560
3589 38.8800   1821   1819  .0549
3590 38.8900   1816   1828  .0551
3591 38.9000   1825   1841  .0548
3592 38.9100   1833   1856  .0546
3593 38.9200   1901   1875  .0526
3594 38.9300   1959   1895  .0510
3595 38.9400   1973   1917  .0507
3596 38.9500   2003   1940  .0499
3597 38.9600   2018   1962  .0496
3598 38.9700   2047   1983  .0489
3599 38.9800   2023   2002  .0494
3600 38.9900   2041   2018  .0490
3601 39.0000   2044   2030  .0489
3602 39.0100   2104   2038  .0475
3603 39.0200   2096   2041  .0477
3604 39.0300   2115   2040  .0473
3605 39.0400   2076   2036  .0482
3606 39.0500   2117   2027  .0472
3607 39.0600   2172   2016  .0460
3608 39.0700   2070   2002  .0483
3609 39.0800   2035   1987  .0491
3610 39.0900   2053   1972  .0487
3611 39.1000   2019   1957  .0495
3612 39.1100   1934   1944  .0517
3613 39.1200   1981   1933  .0505
3614 39.1300   2004   1924  .0499
3615 39.1400   1964   1919  .0509
3616 39.1500   1971   1919  .0507
3617 39.1600   1978   1922  .0506
3618 39.1700   1945   1928  .0514
3619 39.1800   1900   1939  .0526
3620 39.1900   1960   1953  .0510
3621 39.2000   1927   1970  .0519
3622 39.2100   1945   1992  .0514
3623 39.2200   1992   2017  .0502
3624 39.2300   1991   2045  .0502
3625 39.2400   2001   2075  .0500
3626 39.2500   2087   2107  .0479
3627 39.2600   2097   2142  .0477
3628 39.2700   2095   2175  .0477
3629 39.2800   2165   2207  .0462
3630 39.2900   2194   2237  .0456
3631 39.3000   2198   2263  .0455
3632 39.3100   2194   2284  .0456
3633 39.3200   2190   2298  .0457
3634 39.3300   2218   2305  .0451
3635 39.3400   2256   2304  .0443
3636 39.3500   2250   2297  .0444
3637 39.3600   2293   2283  .0436
3638 39.3700   2253   2263  .0444
3639 39.3800   2207   2239  .0453
3640 39.3900   2253   2213  .0444
3641 39.4000   2176   2185  .0460
3642 39.4100   2153   2156  .0464
3643 39.4200   2071   2128  .0483
3644 39.4300   2040   2100  .0490
3645 39.4400   1982   2073  .0505
3646 39.4500   2009   2047  .0498
3647 39.4600   2015   2021  .0496
3648 39.4700   1940   1994  .0515
3649 39.4800   1893   1968  .0528
3650 39.4900   1907   1941  .0524
3651 39.5000   1842   1914  .0543
3652 39.5100   1786   1887  .0560
3653 39.5200   1843   1861  .0543
3654 39.5300   1836   1835  .0545
3655 39.5400   1792   1810  .0558
3656 39.5500   1768   1786  .0566
3657 39.5600   1757   1764  .0569
3658 39.5700   1721   1743  .0581
3659 39.5800   1727   1724  .0579
3660 39.5900   1726   1707  .0579
3661 39.6000   1690   1692  .0592
3662 39.6100   1689   1680  .0592
3663 39.6200   1697   1671  .0589
3664 39.6300   1682   1665  .0595
3665 39.6400   1669   1662  .0599
3666 39.6500   1697   1661  .0589
3667 39.6600   1729   1664  .0578
3668 39.6700   1694   1670  .0590
3669 39.6800   1690   1679  .0592
3670 39.6900   1732   1691  .0577
3671 39.7000   1709   1705  .0585
3672 39.7100   1732   1722  .0577
3673 39.7200   1723   1742  .0580
3674 39.7300   1765   1763  .0567
3675 39.7400   1754   1785  .0570
3676 39.7500   1780   1809  .0562
3677 39.7600   1836   1833  .0545
3678 39.7700   1824   1857  .0548
3679 39.7800   1850   1879  .0541
3680 39.7900   1875   1899  .0533
3681 39.8000   1879   1916  .0532
3682 39.8100   1882   1930  .0531
3683 39.8200   1942   1939  .0515
3684 39.8300   1945   1943  .0514
3685 39.8400   1894   1942  .0528
3686 39.8500   1920   1936  .0521
3687 39.8600   1921   1926  .0521
3688 39.8700   1918   1913  .0521
3689 39.8800   1915   1898  .0522
3690 39.8900   1913   1881  .0523
3691 39.9000   1889   1864  .0529
3692 39.9100   1838   1847  .0544
3693 39.9200   1867   1832  .0536
3694 39.9300   1882   1820  .0531
3695 39.9400   1847   1810  .0541
3696 39.9500   1862   1805  .0537
3697 39.9600   1852   1803  .0540
3698 39.9700   1851   1806  .0540
3699 39.9800   1829   1814  .0547
3700 39.9900   1889   1827  .0529
3701 40.0000   1879   1844  .0532
3702 40.0100   1947   1867  .0514
3703 40.0200   1946   1894  .0514
3704 40.0300   2035   1926  .0491
3705 40.0400   2047   1961  .0489
3706 40.0500   2142   1999  .0467
3707 40.0600   2119   2039  .0472
3708 40.0700   2153   2081  .0464
3709 40.0800   2216   2123  .0451
3710 40.0900   2272   2165  .0440
3711 40.1000   2250   2205  .0444
3712 40.1100   2355   2243  .0425
3713 40.1200   2412   2277  .0415
3714 40.1300   2429   2307  .0412
3715 40.1400   2438   2332  .0410
3716 40.1500   2441   2350  .0410
3717 40.1600   2397   2361  .0417
3718 40.1700   2377   2365  .0421
3719 40.1800   2327   2362  .0430
3720 40.1900   2331   2351  .0429
3721 40.2000   2362   2333  .0423
3722 40.2100   2325   2311  .0430
3723 40.2200   2258   2283  .0443
3724 40.2300   2233   2251  .0448
3725 40.2400   2151   2215  .0465
3726 40.2500   2140   2177  .0467
3727 40.2600   2136   2137  .0468
3728 40.2700   2094   2095  .0478
3729 40.2800   2031   2053  .0492
3730 40.2900   2003   2013  .0499
3731 40.3000   1952   1973  .0512
3732 40.3100   1960   1935  .0510
3733 40.3200   1894   1900  .0528
3734 40.3300   1872   1867  .0534
3735 40.3400   1834   1837  .0545
3736 40.3500   1808   1809  .0553
3737 40.3600   1804   1785  .0554
3738 40.3700   1853   1763  .0540
3739 40.3800   1809   1744  .0553
3740 40.3900   1784   1727  .0561
3741 40.4000   1760   1713  .0568
3742 40.4100   1772   1702  .0564
3743 40.4200   1784   1694  .0561
3744 40.4300   1786   1689  .0560
3745 40.4400   1741   1686  .0574
3746 40.4500   1743   1687  .0574
3747 40.4600   1724   1691  .0580
3748 40.4700   1731   1699  .0578
3749 40.4800   1716   1710  .0583
3750 40.4900   1787   1725  .0560
3751 40.5000   1826   1744  .0548
3752 40.5100   1817   1767  .0550
3753 40.5200   1834   1793  .0545
3754 40.5300   1828   1823  .0547
3755 40.5400   1892   1857  .0529
3756 40.5500   1978   1893  .0506
3757 40.5600   2045   1933  .0489
3758 40.5700   1987   1974  .0503
3759 40.5800   2052   2016  .0487
3760 40.5900   2044   2060  .0489
3761 40.6000   2068   2103  .0484
3762 40.6100   2168   2145  .0461
3763 40.6200   2181   2186  .0459
3764 40.6300   2173   2224  .0460
3765 40.6400   2187   2261  .0457
3766 40.6500   2244   2295  .0446
3767 40.6600   2276   2326  .0439
3768 40.6700   2295   2351  .0436
3769 40.6800   2319   2371  .0431
3770 40.6900   2331   2383  .0429
3771 40.7000   2346   2388  .0426
3772 40.7100   2384   2385  .0419
3773 40.7200   2316   2374  .0432
3774 40.7300   2313   2354  .0432
3775 40.7400   2244   2326  .0446
3776 40.7500   2237   2292  .0447
3777 40.7600   2246   2253  .0445
3778 40.7700   2208   2209  .0453
3779 40.7800   2118   2162  .0472
3780 40.7900   2100   2116  .0476
3781 40.8000   2045   2069  .0489
3782 40.8100   2019   2024  .0495
3783 40.8200   1950   1982  .0513
3784 40.8300   1918   1943  .0521
3785 40.8400   1829   1908  .0547
3786 40.8500   1867   1877  .0536
3787 40.8600   1803   1850  .0555
3788 40.8700   1773   1825  .0564
3789 40.8800   1795   1807  .0557
3790 40.8900   1823   1791  .0549
3791 40.9000   1752   1778  .0571
3792 40.9100   1735   1769  .0576
3793 40.9200   1731   1762  .0578
3794 40.9300   1713   1757  .0584
3795 40.9400   1687   1754  .0593
3796 40.9500   1721   1754  .0581
3797 40.9600   1700   1753  .0588
3798 40.9700   1736   1754  .0576
3799 40.9800   1740   1755  .0575
3800 40.9900   1748   1757  .0572
3801 41.0000   1764   1759  .0567
3802 41.0100   1745   1761  .0573
3803 41.0200   1783   1763  .0561
3804 41.0300   1739   1765  .0575
3805 41.0400   1749   1767  .0572
3806 41.0500   1750   1769  .0571
3807 41.0600   1751   1771  .0571
3808 41.0700   1753   1773  .0570
3809 41.0800   1774   1776  .0564
3810 41.0900   1847   1780  .0541
3811 41.1000   1836   1785  .0545
3812 41.1100   1819   1791  .0550
3813 41.1200   1807   1798  .0553
3814 41.1300   1826   1808  .0548
3815 41.1400   1814   1818  .0551
3816 41.1500   1837   1830  .0544
3817 41.1600   1883   1843  .0531
3818 41.1700   1849   1856  .0541
3819 41.1800   1819   1870  .0550
3820 41.1900   1869   1883  .0535
3821 41.2000   1867   1895  .0536
3822 41.2100   1907   1905  .0524
3823 41.2200   1942   1913  .0515
3824 41.2300   1928   1918  .0519
3825 41.2400   1862   1921  .0537
3826 41.2500   1905   1920  .0525
3827 41.2600   1959   1917  .0510
3828 41.2700   1904   1911  .0525
3829 41.2800   1902   1902  .0526
3830 41.2900   1904   1891  .0525
3831 41.3000   1843   1877  .0543
3832 41.3100   1793   1861  .0558
3833 41.3200   1836   1844  .0545
3834 41.3300   1854   1824  .0539
3835 41.3400   1803   1803  .0555
3836 41.3500   1749   1783  .0572
3837 41.3600   1767   1762  .0566
3838 41.3700   1760   1744  .0568
3839 41.3800   1760   1727  .0568
3840 41.3900   1757   1712  .0569
3841 41.4000   1734   1700  .0577
3842 41.4100   1757   1691  .0569
3843 41.4200   1749   1685  .0572
3844 41.4300   1716   1681  .0583
3845 41.4400   1707   1681  .0586
3846 41.4500   1706   1685  .0586
3847 41.4600   1733   1691  .0577
3848 41.4700   1711   1701  .0584
3849 41.4800   1707   1713  .0586
3850 41.4900   1727   1729  .0579
3851 41.5000   1805   1746  .0554
3852 41.5100   1802   1765  .0555
3853 41.5200   1814   1786  .0551
3854 41.5300   1857   1807  .0539
3855 41.5400   1845   1828  .0542
3856 41.5500   1872   1848  .0534
3857 41.5600   1877   1865  .0533
3858 41.5700   1878   1880  .0532
3859 41.5800   1930   1892  .0518
3860 41.5900   1972   1899  .0507
3861 41.6000   1924   1901  .0520
3862 41.6100   1926   1899  .0519
3863 41.6200   1910   1893  .0524
3864 41.6300   1883   1884  .0531
3865 41.6400   1896   1872  .0527
3866 41.6500   1897   1859  .0527
3867 41.6600   1888   1847  .0530
3868 41.6700   1840   1834  .0543
3869 41.6800   1832   1821  .0546
3870 41.6900   1833   1808  .0546
3871 41.7000   1833   1796  .0546
3872 41.7100   1808   1784  .0553
3873 41.7200   1742   1772  .0574
3874 41.7300   1770   1760  .0565
3875 41.7400   1782   1748  .0561
3876 41.7500   1820   1734  .0549
3877 41.7600   1764   1721  .0567
3878 41.7700   1707   1709  .0586
3879 41.7800   1694   1696  .0590
3880 41.7900   1705   1685  .0587
3881 41.8000   1643   1675  .0609
3882 41.8100   1688   1666  .0592
3883 41.8200   1656   1659  .0604
3884 41.8300   1703   1653  .0587
3885 41.8400   1700   1649  .0588
3886 41.8500   1648   1647  .0607
3887 41.8600   1654   1647  .0605
3888 41.8700   1647   1649  .0607
3889 41.8800   1622   1653  .0617
3890 41.8900   1667   1659  .0600
3891 41.9000   1681   1667  .0595
3892 41.9100   1647   1678  .0607
3893 41.9200   1673   1690  .0598
3894 41.9300   1687   1704  .0593
3895 41.9400   1695   1719  .0590
3896 41.9500   1735   1736  .0576
3897 41.9600   1764   1754  .0567
3898 41.9700   1754   1773  .0570
3899 41.9800   1761   1793  .0568
3900 41.9900   1761   1813  .0568
3901 42.0000   1791   1834  .0558
3902 42.0100   1806   1853  .0554
3903 42.0200   1838   1872  .0544
3904 42.0300   1808   1890  .0553
3905 42.0400   1811   1907  .0552
3906 42.0500   1885   1921  .0531
3907 42.0600   1906   1934  .0525
3908 42.0700   1918   1946  .0521
3909 42.0800   1905   1955  .0525
3910 42.0900   1893   1964  .0528
3911 42.1000   1918   1972  .0521
3912 42.1100   1947   1979  .0514
3913 42.1200   1975   1987  .0506
3914 42.1300   1993   1994  .0502
3915 42.1400   1985   2001  .0504
3916 42.1500   2009   2008  .0498
3917 42.1600   2061   2013  .0485
3918 42.1700   1994   2017  .0502
3919 42.1800   2017   2020  .0496
3920 42.1900   2012   2023  .0497
3921 42.2000   2061   2025  .0485
3922 42.2100   2040   2028  .0490
3923 42.2200   1981   2031  .0505
3924 42.2300   1990   2037  .0503
3925 42.2400   2015   2046  .0496
3926 42.2500   2041   2059  .0490
3927 42.2600   2052   2075  .0487
3928 42.2700   2044   2095  .0489
3929 42.2800   2034   2120  .0492
3930 42.2900   2124   2149  .0471
3931 42.3000   2126   2183  .0470
3932 42.3100   2198   2220  .0455
3933 42.3200   2229   2258  .0449
3934 42.3300   2278   2300  .0439
3935 42.3400   2316   2342  .0432
3936 42.3500   2331   2384  .0429
3937 42.3600   2408   2424  .0415
3938 42.3700   2453   2459  .0408
3939 42.3800   2547   2489  .0393
3940 42.3900   2550   2512  .0392
3941 42.4000   2578   2527  .0388
3942 42.4100   2583   2533  .0387
3943 42.4200   2574   2531  .0389
3944 42.4300   2544   2522  .0393
3945 42.4400   2539   2509  .0394
3946 42.4500   2538   2491  .0394
3947 42.4600   2521   2473  .0397
3948 42.4700   2466   2455  .0406
3949 42.4800   2482   2438  .0403
3950 42.4900   2487   2425  .0402
3951 42.5000   2447   2414  .0409
3952 42.5100   2406   2407  .0416
3953 42.5200   2388   2403  .0419
3954 42.5300   2367   2404  .0422
3955 42.5400   2352   2407  .0425
3956 42.5500   2367   2413  .0422
3957 42.5600   2356   2423  .0424
3958 42.5700   2362   2434  .0423
3959 42.5800   2373   2447  .0421
3960 42.5900   2410   2463  .0415
3961 42.6000   2484   2481  .0403
3962 42.6100   2530   2501  .0395
3963 42.6200   2559   2524  .0391
3964 42.6300   2543   2549  .0393
3965 42.6400   2563   2575  .0390
3966 42.6500   2591   2603  .0386
3967 42.6600   2628   2632  .0381
3968 42.6700   2670   2660  .0375
3969 42.6800   2678   2688  .0373
3970 42.6900   2681   2713  .0373
3971 42.7000   2744   2737  .0364
3972 42.7100   2704   2758  .0370
3973 42.7200   2813   2776  .0355
3974 42.7300   2865   2793  .0349
3975 42.7400   2846   2805  .0351
3976 42.7500   2817   2816  .0355
3977 42.7600   2824   2820  .0354
3978 42.7700   2839   2818  .0352
3979 42.7800   2848   2809  .0351
3980 42.7900   2813   2792  .0355
3981 42.8000   2767   2765  .0361
3982 42.8100   2797   2729  .0358
3983 42.8200   2667   2685  .0375
3984 42.8300   2687   2633  .0372
3985 42.8400   2611   2577  .0383
3986 42.8500   2609   2517  .0383
3987 42.8600   2470   2455  .0405
3988 42.8700   2413   2394  .0414
3989 42.8800   2359   2335  .0424
3990 42.8900   2354   2277  .0425
3991 42.9000   2258   2223  .0443
3992 42.9100   2177   2173  .0459
3993 42.9200   2139   2127  .0468
3994 42.9300   2049   2086  .0488
3995 42.9400   1985   2048  .0504
3996 42.9500   1990   2015  .0503
3997 42.9600   1961   1985  .0510
3998 42.9700   1938   1958  .0516
3999 42.9800   1896   1935  .0527
4000 42.9900   1906   1915  .0525
4001 43.0000   1890   1895  .0529
4002 43.0100   1862   1881  .0537
4003 43.0200   1810   1869  .0552
4004 43.0300   1810   1860  .0552
4005 43.0400   1826   1854  .0548
4006 43.0500   1872   1850  .0534
4007 43.0600   1840   1850  .0543
4008 43.0700   1816   1851  .0551
4009 43.0800   1841   1856  .0543
4010 43.0900   1844   1863  .0542
4011 43.1000   1853   1873  .0540
4012 43.1100   1866   1886  .0536
4013 43.1200   1904   1901  .0525
4014 43.1300   1884   1920  .0531
4015 43.1400   1922   1940  .0520
4016 43.1500   1960   1963  .0510
4017 43.1600   2011   1988  .0497
4018 43.1700   2017   2014  .0496
4019 43.1800   2034   2041  .0492
4020 43.1900   2068   2068  .0484
4021 43.2000   2055   2096  .0487
4022 43.2100   2118   2123  .0472
4023 43.2200   2197   2150  .0455
4024 43.2300   2200   2175  .0455
4025 43.2400   2203   2200  .0454
4026 43.2500   2229   2223  .0449
4027 43.2600   2240   2245  .0446
4028 43.2700   2285   2266  .0438
4029 43.2800   2344   2287  .0427
4030 43.2900   2344   2309  .0427
4031 43.3000   2359   2332  .0424
4032 43.3100   2371   2355  .0422
4033 43.3200   2361   2380  .0424
4034 43.3300   2412   2408  .0415
4035 43.3400   2417   2437  .0414
4036 43.3500   2416   2468  .0414
4037 43.3600   2449   2501  .0408
4038 43.3700   2500   2537  .0400
4039 43.3800   2572   2574  .0389
4040 43.3900   2630   2611  .0380
4041 43.4000   2633   2649  .0380
4042 43.4100   2616   2686  .0382
4043 43.4200   2713   2720  .0369
4044 43.4300   2697   2751  .0371
4045 43.4400   2687   2777  .0372
4046 43.4500   2716   2798  .0368
4047 43.4600   2752   2812  .0363
4048 43.4700   2733   2821  .0366
4049 43.4800   2733   2822  .0366
4050 43.4900   2733   2815  .0366
4051 43.5000   2746   2802  .0364
4052 43.5100   2790   2781  .0358
4053 43.5200   2812   2754  .0356
4054 43.5300   2810   2722  .0356
4055 43.5400   2790   2688  .0358
4056 43.5500   2828   2653  .0354
4057 43.5600   2800   2617  .0357
4058 43.5700   2770   2583  .0361
4059 43.5800   2740   2550  .0365
4060 43.5900   2678   2518  .0373
4061 43.6000   2652   2487  .0377
4062 43.6100   2562   2456  .0390
4063 43.6200   2505   2425  .0399
4064 43.6300   2488   2394  .0402
4065 43.6400   2424   2362  .0413
4066 43.6500   2407   2329  .0415
4067 43.6600   2343   2296  .0427
4068 43.6700   2323   2262  .0430
4069 43.6800   2260   2228  .0442
4070 43.6900   2251   2195  .0444
4071 43.7000   2220   2162  .0450
4072 43.7100   2207   2131  .0453
4073 43.7200   2166   2101  .0462
4074 43.7300   2143   2072  .0467
4075 43.7400   2073   2046  .0482
4076 43.7500   2037   2021  .0491
4077 43.7600   2036   1999  .0491
4078 43.7700   1969   1979  .0508
4079 43.7800   1951   1963  .0513
4080 43.7900   1941   1949  .0515
4081 43.8000   1931   1938  .0518
4082 43.8100   1897   1931  .0527
4083 43.8200   1907   1927  .0524
4084 43.8300   1901   1925  .0526
4085 43.8400   1850   1926  .0541
4086 43.8500   1865   1928  .0536
4087 43.8600   1880   1932  .0532
4088 43.8700   1901   1936  .0526
4089 43.8800   1871   1941  .0534
4090 43.8900   1872   1945  .0534
4091 43.9000   1856   1948  .0539
4092 43.9100   1867   1949  .0536
4093 43.9200   1935   1950  .0517
4094 43.9300   1905   1946  .0525
4095 43.9400   1885   1943  .0531
4096 43.9500   1919   1938  .0521
4097 43.9600   1949   1933  .0513
4098 43.9700   1938   1928  .0516
4099 43.9800   1889   1924  .0529
4100 43.9900   1925   1921  .0519
4101 44.0000   1925   1920  .0519
4102 44.0100   1938   1922  .0516
4103 44.0200   1951   1927  .0513
4104 44.0300   1973   1934  .0507
4105 44.0400   1905   1945  .0525
4106 44.0500   1912   1959  .0523
4107 44.0600   1966   1976  .0509
4108 44.0700   1960   1996  .0510
4109 44.0800   1954   2019  .0512
4110 44.0900   2056   2045  .0486
4111 44.1000   2032   2073  .0492
4112 44.1100   2031   2104  .0492
4113 44.1200   2119   2137  .0472
4114 44.1300   2206   2172  .0453
4115 44.1400   2199   2208  .0455
4116 44.1500   2280   2247  .0439
4117 44.1600   2297   2287  .0435
4118 44.1700   2363   2328  .0423
4119 44.1800   2432   2370  .0411
4120 44.1900   2481   2414  .0403
4121 44.2000   2487   2458  .0402
4122 44.2100   2675   2501  .0374
4123 44.2200   2705   2544  .0370
4124 44.2300   2715   2584  .0368
4125 44.2400   2665   2621  .0375
4126 44.2500   2777   2656  .0360
4127 44.2600   2846   2686  .0351
4128 44.2700   2806   2711  .0356
4129 44.2800   2770   2729  .0361
4130 44.2900   2873   2744  .0348
4131 44.3000   2855   2754  .0350
4132 44.3100   2818   2759  .0355
4133 44.3200   2820   2761  .0355
4134 44.3300   2852   2759  .0351
4135 44.3400   2812   2756  .0356
4136 44.3500   2804   2753  .0357
4137 44.3600   2823   2748  .0354
4138 44.3700   2736   2742  .0365
4139 44.3800   2709   2735  .0369
4140 44.3900   2679   2727  .0373
4141 44.4000   2574   2715  .0389
4142 44.4100   2581   2699  .0387
4143 44.4200   2620   2679  .0382
4144 44.4300   2584   2654  .0387
4145 44.4400   2532   2624  .0395
4146 44.4500   2511   2589  .0398
4147 44.4600   2468   2549  .0405
4148 44.4700   2459   2506  .0407
4149 44.4800   2328   2461  .0430
4150 44.4900   2281   2414  .0438
4151 44.5000   2233   2368  .0448
4152 44.5100   2176   2323  .0460
4153 44.5200   2177   2281  .0459
4154 44.5300   2172   2240  .0460
4155 44.5400   2086   2203  .0479
4156 44.5500   2074   2168  .0482
4157 44.5600   2021   2135  .0495
4158 44.5700   1969   2104  .0508
4159 44.5800   1892   2075  .0529
4160 44.5900   1876   2048  .0533
4161 44.6000   1836   2021  .0545
4162 44.6100   1817   1996  .0550
4163 44.6200   1824   1971  .0548
4164 44.6300   1829   1949  .0547
4165 44.6400   1808   1928  .0553
4166 44.6500   1771   1909  .0565
4167 44.6600   1808   1894  .0553
4168 44.6700   1778   1882  .0562
4169 44.6800   1801   1874  .0555
4170 44.6900   1814   1869  .0551
4171 44.7000   1779   1868  .0562
4172 44.7100   1807   1871  .0553
4173 44.7200   1790   1877  .0559
4174 44.7300   1845   1888  .0542
4175 44.7400   1863   1902  .0537
4176 44.7500   1866   1920  .0536
4177 44.7600   1893   1941  .0528
4178 44.7700   1985   1964  .0504
4179 44.7800   1979   1990  .0505
4180 44.7900   1985   2017  .0504
4181 44.8000   2010   2045  .0498
4182 44.8100   2012   2074  .0497
4183 44.8200   2074   2103  .0482
4184 44.8300   2115   2132  .0473
4185 44.8400   2110   2160  .0474
4186 44.8500   2207   2187  .0453
4187 44.8600   2250   2213  .0444
4188 44.8700   2316   2238  .0432
4189 44.8800   2239   2260  .0447
4190 44.8900   2218   2279  .0451
4191 44.9000   2271   2295  .0440
4192 44.9100   2248   2306  .0445
4193 44.9200   2275   2311  .0440
4194 44.9300   2273   2308  .0440
4195 44.9400   2301   2300  .0435
4196 44.9500   2263   2286  .0442
4197 44.9600   2253   2264  .0444
4198 44.9700   2241   2237  .0446
4199 44.9800   2218   2205  .0451
4200 44.9900   2219   2168  .0451
4201 45.0000   2170   2130  .0461
4202 45.0100   2114   2089  .0473
4203 45.0200   2110   2047  .0474
4204 45.0300   2013   2005  .0497
4205 45.0400   1926   1964  .0519
4206 45.0500   1943   1924  .0515
4207 45.0600   1945   1886  .0514
4208 45.0700   1892   1851  .0529
4209 45.0800   1852   1818  .0540
4210 45.0900   1756   1788  .0569
4211 45.1000   1726   1760  .0579
4212 45.1100   1721   1736  .0581
4213 45.1200   1704   1714  .0587
4214 45.1300   1683   1696  .0594
4215 45.1400   1665   1679  .0601
4216 45.1500   1665   1665  .0601
4217 45.1600   1647   1653  .0607
4218 45.1700   1633   1644  .0612
4219 45.1800   1631   1637  .0613
4220 45.1900   1630   1632  .0613
4221 45.2000   1640   1629  .0610
4222 45.2100   1694   1629  .0590
4223 45.2200   1731   1631  .0578
4224 45.2300   1699   1635  .0589
4225 45.2400   1675   1642  .0597
4226 45.2500   1696   1651  .0590
4227 45.2600   1639   1662  .0610
4228 45.2700   1704   1675  .0587
4229 45.2800   1688   1691  .0592
4230 45.2900   1710   1709  .0585
4231 45.3000   1758   1728  .0569
4232 45.3100   1793   1750  .0558
4233 45.3200   1818   1774  .0550
4234 45.3300   1829   1798  .0547
4235 45.3400   1825   1824  .0548
4236 45.3500   1851   1850  .0540
4237 45.3600   1818   1876  .0550
4238 45.3700   1862   1902  .0537
4239 45.3800   1901   1926  .0526
4240 45.3900   1886   1948  .0530
4241 45.4000   1887   1969  .0530
4242 45.4100   1909   1987  .0524
4243 45.4200   1954   2003  .0512
4244 45.4300   1990   2017  .0503
4245 45.4400   1966   2029  .0509
4246 45.4500   1978   2040  .0506
4247 45.4600   2006   2050  .0499
4248 45.4700   2044   2060  .0489
4249 45.4800   2022   2068  .0495
4250 45.4900   2082   2077  .0480
4251 45.5000   2055   2085  .0487
4252 45.5100   2055   2093  .0487
4253 45.5200   2093   2101  .0478
4254 45.5300   2090   2110  .0478
4255 45.5400   2066   2119  .0484
4256 45.5500   2123   2130  .0471
4257 45.5600   2161   2141  .0463
4258 45.5700   2198   2153  .0455
4259 45.5800   2179   2164  .0459
4260 45.5900   2149   2176  .0465
4261 45.6000   2159   2187  .0463
4262 45.6100   2183   2195  .0458
4263 45.6200   2153   2202  .0464
4264 45.6300   2156   2206  .0464
4265 45.6400   2154   2207  .0464
4266 45.6500   2143   2206  .0467
4267 45.6600   2089   2203  .0479
4268 45.6700   2100   2198  .0476
4269 45.6800   2180   2194  .0459
4270 45.6900   2198   2190  .0455
4271 45.7000   2178   2187  .0459
4272 45.7100   2144   2186  .0466
4273 45.7200   2129   2187  .0470
4274 45.7300   2159   2191  .0463
4275 45.7400   2129   2197  .0470
4276 45.7500   2132   2206  .0469
4277 45.7600   2141   2218  .0467
4278 45.7700   2183   2233  .0458
4279 45.7800   2159   2251  .0463
4280 45.7900   2233   2272  .0448
4281 45.8000   2281   2295  .0438
4282 45.8100   2327   2319  .0430
4283 45.8200   2332   2344  .0429
4284 45.8300   2350   2368  .0426
4285 45.8400   2379   2393  .0420
4286 45.8500   2429   2417  .0412
4287 45.8600   2443   2439  .0409
4288 45.8700   2473   2460  .0404
4289 45.8800   2516   2478  .0397
4290 45.8900   2499   2495  .0400
4291 45.9000   2566   2509  .0390
4292 45.9100   2525   2522  .0396
4293 45.9200   2561   2533  .0390
4294 45.9300   2589   2545  .0386
4295 45.9400   2581   2555  .0387
4296 45.9500   2571   2564  .0389
4297 45.9600   2549   2572  .0392
4298 45.9700   2501   2579  .0400
4299 45.9800   2506   2582  .0399
4300 45.9900   2529   2583  .0395
4301 46.0000   2547   2579  .0393
4302 46.0100   2431   2571  .0411
4303 46.0200   2465   2559  .0406
4304 46.0300   2475   2540  .0404
4305 46.0400   2434   2517  .0411
4306 46.0500   2458   2489  .0407
4307 46.0600   2382   2455  .0420
4308 46.0700   2394   2418  .0418
4309 46.0800   2373   2379  .0421
4310 46.0900   2316   2337  .0432
4311 46.1000   2279   2294  .0439
4312 46.1100   2264   2251  .0442
4313 46.1200   2253   2210  .0444
4314 46.1300   2168   2169  .0461
4315 46.1400   2085   2132  .0480
4316 46.1500   2033   2097  .0492
4317 46.1600   2058   2065  .0486
4318 46.1700   2052   2038  .0487
4319 46.1800   1979   2014  .0505
4320 46.1900   2051   1994  .0488
4321 46.2000   1979   1977  .0505
4322 46.2100   1969   1964  .0508
4323 46.2200   1957   1954  .0511
4324 46.2300   1977   1947  .0506
4325 46.2400   1928   1941  .0519
4326 46.2500   1933   1938  .0517
4327 46.2600   1994   1936  .0502
4328 46.2700   1955   1934  .0512
4329 46.2800   1991   1933  .0502
4330 46.2900   1985   1933  .0504
4331 46.3000   1997   1932  .0501
4332 46.3100   2064   1932  .0484
4333 46.3200   2047   1931  .0489
4334 46.3300   2040   1931  .0490
4335 46.3400   2021   1930  .0495
4336 46.3500   1998   1931  .0501
4337 46.3600   1988   1933  .0503
4338 46.3700   1948   1936  .0513
4339 46.3800   2033   1941  .0492
4340 46.3900   1978   1948  .0506
4341 46.4000   1984   1957  .0504
4342 46.4100   2031   1968  .0492
4343 46.4200   2069   1982  .0483
4344 46.4300   2038   1998  .0491
4345 46.4400   1999   2017  .0500
4346 46.4500   2041   2038  .0490
4347 46.4600   2122   2061  .0471
4348 46.4700   2143   2087  .0467
4349 46.4800   2127   2114  .0470
4350 46.4900   2194   2142  .0456
4351 46.5000   2280   2168  .0439
4352 46.5100   2304   2197  .0434
4353 46.5200   2328   2224  .0430
4354 46.5300   2307   2249  .0433
4355 46.5400   2331   2271  .0429
4356 46.5500   2446   2290  .0409
4357 46.5600   2387   2303  .0419
4358 46.5700   2401   2312  .0416
4359 46.5800   2387   2314  .0419
4360 46.5900   2434   2312  .0411
4361 46.6000   2404   2305  .0416
4362 46.6100   2386   2294  .0419
4363 46.6200   2411   2280  .0415
4364 46.6300   2408   2264  .0415
4365 46.6400   2345   2245  .0426
4366 46.6500   2338   2225  .0428
4367 46.6600   2323   2202  .0430
4368 46.6700   2264   2179  .0442
4369 46.6800   2239   2154  .0447
4370 46.6900   2193   2127  .0456
4371 46.7000   2163   2101  .0462
4372 46.7100   2119   2074  .0472
4373 46.7200   2098   2048  .0477
4374 46.7300   2057   2025  .0486
4375 46.7400   2002   2004  .0500
4376 46.7500   2006   1987  .0499
4377 46.7600   1962   1974  .0510
4378 46.7700   1961   1966  .0510
4379 46.7800   1993   1963  .0502
4380 46.7900   2000   1964  .0500
4381 46.8000   1979   1970  .0505
4382 46.8100   1964   1981  .0509
4383 46.8200   2056   1995  .0486
4384 46.8300   2026   2013  .0494
4385 46.8400   2009   2033  .0498
4386 46.8500   2005   2056  .0499
4387 46.8600   2000   2079  .0500
4388 46.8700   2052   2102  .0487
4389 46.8800   2072   2124  .0483
4390 46.8900   2093   2144  .0478
4391 46.9000   2104   2161  .0475
4392 46.9100   2167   2174  .0461
4393 46.9200   2170   2184  .0461
4394 46.9300   2170   2189  .0461
4395 46.9400   2214   2190  .0452
4396 46.9500   2206   2189  .0453
4397 46.9600   2195   2185  .0456
4398 46.9700   2173   2180  .0460
4399 46.9800   2202   2175  .0454
4400 46.9900   2208   2172  .0453
4401 47.0000   2161   2170  .0463
4402 47.0100   2193   2171  .0456
4403 47.0200   2197   2175  .0455
4404 47.0300   2255   2181  .0443
4405 47.0400   2189   2189  .0457
4406 47.0500   2202   2199  .0454
4407 47.0600   2230   2209  .0448
4408 47.0700   2205   2220  .0454
4409 47.0800   2235   2229  .0447
4410 47.0900   2243   2235  .0446
4411 47.1000   2227   2238  .0449
4412 47.1100   2253   2236  .0444
4413 47.1200   2277   2229  .0439
4414 47.1300   2214   2215  .0452
4415 47.1400   2163   2196  .0462
4416 47.1500   2167   2170  .0461
4417 47.1600   2144   2140  .0466
4418 47.1700   2101   2106  .0476
4419 47.1800   2077   2070  .0481
4420 47.1900   2064   2032  .0484
4421 47.2000   2054   1995  .0487
4422 47.2100   1987   1960  .0503
4423 47.2200   1999   1925  .0500
4424 47.2300   1948   1893  .0513
4425 47.2400   1893   1863  .0528
4426 47.2500   1951   1835  .0513
4427 47.2600   1893   1812  .0528
4428 47.2700   1837   1792  .0544
4429 47.2800   1808   1775  .0553
4430 47.2900   1774   1762  .0564
4431 47.3000   1719   1753  .0582
4432 47.3100   1725   1748  .0580
4433 47.3200   1740   1747  .0575
4434 47.3300   1754   1749  .0570
4435 47.3400   1712   1755  .0584
4436 47.3500   1741   1764  .0574
4437 47.3600   1789   1776  .0559
4438 47.3700   1753   1793  .0570
4439 47.3800   1778   1813  .0562
4440 47.3900   1818   1835  .0550
4441 47.4000   1867   1861  .0536
4442 47.4100   1897   1888  .0527
4443 47.4200   1921   1916  .0521
4444 47.4300   1917   1946  .0522
4445 47.4400   1943   1976  .0515
4446 47.4500   2021   2007  .0495
4447 47.4600   2028   2036  .0493
4448 47.4700   2009   2064  .0498
4449 47.4800   2025   2089  .0494
4450 47.4900   2119   2110  .0472
4451 47.5000   2122   2126  .0471
4452 47.5100   2126   2136  .0470
4453 47.5200   2182   2140  .0458
4454 47.5300   2165   2137  .0462
4455 47.5400   2122   2128  .0471
4456 47.5500   2112   2113  .0473
4457 47.5600   2129   2094  .0470
4458 47.5700   2068   2071  .0484
4459 47.5800   2030   2048  .0493
4460 47.5900   2066   2023  .0484
4461 47.6000   2044   1999  .0489
4462 47.6100   2067   1977  .0484
4463 47.6200   2098   1956  .0477
4464 47.6300   2071   1938  .0483
4465 47.6400   2019   1922  .0495
4466 47.6500   2055   1910  .0487
4467 47.6600   2039   1900  .0490
4468 47.6700   1982   1893  .0505
4469 47.6800   2036   1889  .0491
4470 47.6900   2017   1887  .0496
4471 47.7000   2035   1887  .0491
4472 47.7100   2016   1889  .0496
4473 47.7200   2036   1892  .0491
4474 47.7300   2006   1896  .0499
4475 47.7400   2009   1900  .0498
4476 47.7500   2042   1904  .0490
4477 47.7600   2008   1908  .0498
4478 47.7700   1992   1911  .0502
4479 47.7800   1993   1915  .0502
4480 47.7900   2010   1919  .0498
4481 47.8000   2009   1923  .0498
4482 47.8100   1971   1929  .0507
4483 47.8200   2029   1936  .0493
4484 47.8300   2018   1945  .0496
4485 47.8400   1973   1957  .0507
4486 47.8500   2073   1970  .0482
4487 47.8600   2073   1986  .0482
4488 47.8700   2026   2003  .0494
4489 47.8800   2014   2022  .0497
4490 47.8900   2028   2041  .0493
4491 47.9000   2038   2060  .0491
4492 47.9100   2027   2079  .0493
4493 47.9200   2072   2096  .0483
4494 47.9300   2154   2111  .0464
4495 47.9400   2154   2124  .0464
4496 47.9500   2184   2133  .0458
4497 47.9600   2135   2139  .0468
4498 47.9700   2130   2141  .0469
4499 47.9800   2153   2139  .0464
4500 47.9900   2207   2133  .0453
4501 48.0000   2220   2125  .0450
4502 48.0100   2177   2113  .0459
4503 48.0200   2107   2099  .0475
4504 48.0300   2083   2085  .0480
4505 48.0400   2076   2069  .0482
4506 48.0500   2088   2053  .0479
4507 48.0600   2048   2036  .0488
4508 48.0700   2052   2020  .0487
4509 48.0800   2008   2004  .0498
4510 48.0900   1981   1989  .0505
4511 48.1000   2028   1973  .0493
4512 48.1100   1950   1958  .0513
4513 48.1200   1944   1943  .0514
4514 48.1300   1900   1929  .0526
4515 48.1400   1838   1913  .0544
4516 48.1500   1862   1900  .0537
4517 48.1600   1857   1888  .0539
4518 48.1700   1841   1878  .0543
4519 48.1800   1828   1870  .0547
4520 48.1900   1884   1864  .0531
4521 48.2000   1878   1861  .0532
4522 48.2100   1887   1860  .0530
4523 48.2200   1831   1861  .0546
4524 48.2300   1830   1863  .0546
4525 48.2400   1819   1869  .0550
4526 48.2500   1890   1876  .0529
4527 48.2600   1866   1884  .0536
4528 48.2700   1912   1893  .0523
4529 48.2800   1906   1901  .0525
4530 48.2900   1885   1908  .0531
4531 48.3000   1849   1913  .0541
4532 48.3100   1882   1915  .0531
4533 48.3200   1876   1913  .0533
4534 48.3300   1889   1907  .0529
4535 48.3400   1874   1897  .0534
4536 48.3500   1892   1882  .0529
4537 48.3600   1892   1863  .0529
4538 48.3700   1847   1840  .0541
4539 48.3800   1858   1816  .0538
4540 48.3900   1855   1790  .0539
4541 48.4000   1837   1763  .0544
4542 48.4100   1768   1737  .0566
4543 48.4200   1782   1712  .0561
4544 48.4300   1759   1688  .0569
4545 48.4400   1658   1665  .0603
4546 48.4500   1720   1645  .0581
4547 48.4600   1660   1626  .0602
4548 48.4700   1667   1610  .0600
4549 48.4800   1626   1595  .0615
4550 48.4900   1637   1583  .0611
4551 48.5000   1590   1572  .0629
4552 48.5100   1601   1563  .0625
4553 48.5200   1604   1556  .0623
4554 48.5300   1632   1551  .0613
4555 48.5400   1583   1548  .0632
4556 48.5500   1620   1547  .0617
4557 48.5600   1603   1548  .0624
4558 48.5700   1617   1551  .0618
4559 48.5800   1615   1556  .0619
4560 48.5900   1616   1564  .0619
4561 48.6000   1644   1573  .0608
4562 48.6100   1675   1585  .0597
4563 48.6200   1678   1599  .0596
4564 48.6300   1693   1616  .0591
4565 48.6400   1719   1634  .0582
4566 48.6500   1742   1655  .0574
4567 48.6600   1754   1675  .0570
4568 48.6700   1797   1700  .0556
4569 48.6800   1843   1726  .0543
4570 48.6900   1868   1753  .0535
4571 48.7000   1896   1780  .0527
4572 48.7100   1891   1809  .0529
4573 48.7200   1859   1838  .0538
4574 48.7300   1922   1867  .0520
4575 48.7400   1957   1895  .0511
4576 48.7500   1978   1924  .0506
4577 48.7600   2026   1953  .0494
4578 48.7700   2066   1982  .0484
4579 48.7800   2110   2012  .0474
4580 48.7900   2136   2043  .0468
4581 48.8000   2106   2076  .0475
4582 48.8100   2154   2111  .0464
4583 48.8200   2198   2148  .0455
4584 48.8300   2206   2187  .0453
4585 48.8400   2204   2227  .0454
4586 48.8500   2291   2269  .0436
4587 48.8600   2358   2312  .0424
4588 48.8700   2453   2355  .0408
4589 48.8800   2437   2397  .0410
4590 48.8900   2459   2437  .0407
4591 48.9000   2459   2473  .0407
4592 48.9100   2492   2504  .0401
4593 48.9200   2525   2529  .0396
4594 48.9300   2567   2546  .0390
4595 48.9400   2556   2554  .0391
4596 48.9500   2610   2554  .0383
4597 48.9600   2560   2544  .0391
4598 48.9700   2574   2527  .0389
4599 48.9800   2519   2503  .0397
4600 48.9900   2472   2474  .0405
4601 49.0000   2454   2441  .0407
4602 49.0100   2416   2405  .0414
4603 49.0200   2389   2370  .0419
4604 49.0300   2348   2334  .0426
4605 49.0400   2306   2299  .0434
4606 49.0500   2267   2265  .0441
4607 49.0600   2237   2233  .0447
4608 49.0700   2209   2203  .0453
4609 49.0800   2187   2176  .0457
4610 49.0900   2149   2151  .0465
4611 49.1000   2129   2130  .0470
4612 49.1100   2068   2112  .0484
4613 49.1200   2098   2098  .0477
4614 49.1300   2102   2087  .0476
4615 49.1400   2023   2079  .0494
4616 49.1500   2073   2074  .0482
4617 49.1600   2105   2070  .0475
4618 49.1700   2060   2068  .0485
4619 49.1800   2061   2067  .0485
4620 49.1900   2058   2067  .0486
4621 49.2000   2066   2067  .0484
4622 49.2100   2067   2065  .0484
4623 49.2200   2091   2063  .0478
4624 49.2300   2126   2059  .0470
4625 49.2400   2052   2052  .0487
4626 49.2500   2125   2044  .0471
4627 49.2600   2126   2034  .0470
4628 49.2700   2110   2023  .0474
4629 49.2800   2065   2010  .0484
4630 49.2900   1991   1998  .0502
4631 49.3000   2026   1986  .0494
4632 49.3100   2027   1975  .0493
4633 49.3200   1973   1965  .0507
4634 49.3300   2010   1958  .0498
4635 49.3400   1979   1952  .0505
4636 49.3500   1998   1948  .0501
4637 49.3600   1941   1945  .0515
4638 49.3700   1977   1944  .0506
4639 49.3800   1965   1945  .0509
4640 49.3900   1970   1947  .0508
4641 49.4000   1938   1948  .0516
4642 49.4100   1956   1949  .0511
4643 49.4200   1959   1948  .0510
4644 49.4300   1994   1946  .0502
4645 49.4400   1991   1941  .0502
4646 49.4500   1959   1932  .0510
4647 49.4600   2000   1921  .0500
4648 49.4700   1993   1907  .0502
4649 49.4800   1990   1891  .0503
4650 49.4900   1959   1873  .0510
4651 49.5000   1971   1853  .0507
4652 49.5100   1912   1833  .0523
4653 49.5200   1854   1813  .0539
4654 49.5300   1850   1792  .0541
4655 49.5400   1786   1772  .0560
4656 49.5500   1816   1751  .0551
4657 49.5600   1792   1732  .0558
4658 49.5700   1804   1713  .0554
4659 49.5800   1729   1696  .0578
4660 49.5900   1682   1679  .0595
4661 49.6000   1694   1664  .0590
4662 49.6100   1690   1650  .0592
4663 49.6200   1656   1637  .0604
4664 49.6300   1675   1624  .0597
4665 49.6400   1619   1613  .0618
4666 49.6500   1598   1603  .0626
4667 49.6600   1601   1593  .0625
4668 49.6700   1540   1585  .0649
4669 49.6800   1616   1579  .0619
4670 49.6900   1594   1573  .0627
4671 49.7000   1571   1570  .0637
4672 49.7100   1558   1568  .0642
4673 49.7200   1599   1567  .0625
4674 49.7300   1560   1569  .0641
4675 49.7400   1567   1573  .0638
4676 49.7500   1628   1579  .0614
4677 49.7600   1573   1584  .0636
4678 49.7700   1567   1593  .0638
4679 49.7800   1551   1604  .0645
4680 49.7900   1593   1616  .0628
4681 49.8000   1601   1628  .0625
4682 49.8100   1637   1641  .0611
4683 49.8200   1639   1655  .0610
4684 49.8300   1636   1668  .0611
4685 49.8400   1609   1680  .0622
4686 49.8500   1644   1691  .0608
4687 49.8600   1645   1701  .0608
4688 49.8700   1648   1709  .0607
4689 49.8800   1653   1714  .0605
4690 49.8900   1653   1716  .0605
4691 49.9000   1666   1715  .0600
4692 49.9100   1660   1711  .0602
4693 49.9200   1634   1705  .0612
4694 49.9300   1609   1697  .0622
4695 49.9400   1619   1688  .0618
4696 49.9500   1642   1678  .0609
4697 49.9600   1632   1668  .0613
4698 49.9700   1592   1658  .0628
4699 49.9800   1617   1650  .0618
4700 49.9900   1678   1643  .0596
4701 50.0000   1651   1637  .0606
4702 50.0100   1646   1634  .0608
4703 50.0200   1629   1632  .0614
4704 50.0300   1588   1632  .0630
4705 50.0400   1575   1634  .0635
4706 50.0500   1600   1638  .0625
4707 50.0600   1615   1643  .0619
4708 50.0700   1652   1649  .0605
4709 50.0800   1648   1656  .0607
4710 50.0900   1676   1663  .0597
4711 50.1000   1612   1670  .0620
4712 50.1100   1618   1676  .0618
4713 50.1200   1616   1681  .0619
4714 50.1300   1604   1685  .0623
4715 50.1400   1564   1686  .0639
4716 50.1500   1611   1685  .0621
4717 50.1600   1655   1682  .0604
4718 50.1700   1615   1676  .0619
4719 50.1800   1612   1669  .0620
4720 50.1900   1627   1661  .0615
4721 50.2000   1661   1652  .0602
4722 50.2100   1621   1643  .0617
4723 50.2200   1602   1634  .0624
4724 50.2300   1592   1626  .0628
4725 50.2400   1587   1619  .0630
4726 50.2500   1604   1613  .0623
4727 50.2600   1575   1608  .0635
4728 50.2700   1588   1605  .0630
4729 50.2800   1579   1602  .0633
4730 50.2900   1623   1601  .0616
4731 50.3000   1587   1601  .0630
4732 50.3100   1576   1602  .0635
4733 50.3200   1570   1604  .0637
4734 50.3300   1577   1606  .0634
4735 50.3400   1573   1609  .0636
4736 50.3500   1605   1612  .0623
4737 50.3600   1574   1616  .0635
4738 50.3700   1616   1619  .0619
4739 50.3800   1593   1623  .0628
4740 50.3900   1601   1626  .0625
4741 50.4000   1633   1630  .0612
4742 50.4100   1633   1634  .0612
4743 50.4200   1658   1639  .0603
4744 50.4300   1660   1644  .0602
4745 50.4400   1638   1650  .0611
4746 50.4500   1673   1657  .0598
4747 50.4600   1658   1665  .0603
4748 50.4700   1686   1674  .0593
4749 50.4800   1661   1684  .0602
4750 50.4900   1691   1692  .0591
4751 50.5000   1710   1705  .0585
4752 50.5100   1740   1719  .0575
4753 50.5200   1761   1735  .0568
4754 50.5300   1807   1751  .0553
4755 50.5400   1781   1769  .0561
4756 50.5500   1805   1789  .0554
4757 50.5600   1845   1811  .0542
4758 50.5700   1805   1834  .0554
4759 50.5800   1852   1859  .0540
4760 50.5900   1956   1886  .0511
4761 50.6000   1972   1915  .0507
4762 50.6100   1964   1946  .0509
4763 50.6200   2018   1978  .0496
4764 50.6300   2093   2011  .0478
4765 50.6400   2086   2046  .0479
4766 50.6500   2152   2081  .0465
4767 50.6600   2139   2117  .0468
4768 50.6700   2166   2153  .0462
4769 50.6800   2208   2191  .0453
4770 50.6900   2273   2228  .0440
4771 50.7000   2324   2266  .0430
4772 50.7100   2323   2304  .0430
4773 50.7200   2324   2341  .0430
4774 50.7300   2350   2378  .0426
4775 50.7400   2367   2413  .0422
4776 50.7500   2384   2445  .0419
4777 50.7600   2402   2475  .0416
4778 50.7700   2427   2501  .0412
4779 50.7800   2451   2523  .0408
4780 50.7900   2459   2539  .0407
4781 50.8000   2423   2549  .0413
4782 50.8100   2413   2552  .0414
4783 50.8200   2409   2548  .0415
4784 50.8300   2397   2537  .0417
4785 50.8400   2360   2518  .0424
4786 50.8500   2370   2491  .0422
4787 50.8600   2357   2460  .0424
4788 50.8700   2333   2424  .0429
4789 50.8800   2280   2385  .0439
4790 50.8900   2281   2344  .0438
4791 50.9000   2204   2303  .0454
4792 50.9100   2170   2263  .0461
4793 50.9200   2174   2224  .0460
4794 50.9300   2186   2187  .0457
4795 50.9400   2100   2152  .0476
4796 50.9500   2081   2120  .0481
4797 50.9600   2007   2092  .0498
4798 50.9700   2014   2066  .0497
4799 50.9800   2001   2043  .0500
4800 50.9900   1982   2023  .0505
4801 51.0000   1940   2005  .0515
4802 51.0100   1930   1989  .0518
4803 51.0200   1951   1975  .0513
4804 51.0300   1917   1963  .0522
4805 51.0400   1895   1952  .0528
4806 51.0500   1921   1943  .0521
4807 51.0600   1928   1935  .0519
4808 51.0700   1910   1928  .0524
4809 51.0800   1858   1922  .0538
4810 51.0900   1895   1918  .0528
4811 51.1000   1915   1913  .0522
4812 51.1100   1943   1910  .0515
4813 51.1200   1957   1906  .0511
4814 51.1300   1919   1902  .0521
4815 51.1400   1839   1898  .0544
4816 51.1500   1867   1893  .0536
4817 51.1600   1867   1887  .0536
4818 51.1700   1878   1881  .0532
4819 51.1800   1861   1875  .0537
4820 51.1900   1886   1868  .0530
4821 51.2000   1890   1861  .0529
4822 51.2100   1902   1855  .0526
4823 51.2200   1910   1849  .0524
4824 51.2300   1861   1844  .0537
4825 51.2400   1853   1840  .0540
4826 51.2500   1876   1837  .0533
4827 51.2600   1851   1834  .0540
4828 51.2700   1840   1832  .0543
4829 51.2800   1817   1831  .0550
4830 51.2900   1807   1829  .0553
4831 51.3000   1854   1828  .0539
4832 51.3100   1841   1826  .0543
4833 51.3200   1848   1824  .0541
4834 51.3300   1824   1821  .0548
4835 51.3400   1828   1817  .0547
4836 51.3500   1861   1814  .0537
4837 51.3600   1831   1810  .0546
4838 51.3700   1777   1807  .0563
4839 51.3800   1768   1805  .0566
4840 51.3900   1811   1805  .0552
4841 51.4000   1793   1806  .0558
4842 51.4100   1821   1811  .0549
4843 51.4200   1840   1817  .0543
4844 51.4300   1837   1826  .0544
4845 51.4400   1812   1837  .0552
4846 51.4500   1849   1851  .0541
4847 51.4600   1858   1868  .0538
4848 51.4700   1880   1887  .0532
4849 51.4800   1891   1907  .0529
4850 51.4900   1932   1928  .0518
4851 51.5000   1951   1950  .0513
4852 51.5100   2028   1971  .0493
4853 51.5200   1998   1991  .0501
4854 51.5300   2004   2010  .0499
4855 51.5400   2010   2026  .0498
4856 51.5500   2024   2038  .0494
4857 51.5600   2072   2047  .0483
4858 51.5700   2106   2051  .0475
4859 51.5800   2133   2051  .0469
4860 51.5900   2080   2045  .0481
4861 51.6000   2107   2035  .0475
4862 51.6100   2081   2021  .0481
4863 51.6200   1999   2003  .0500
4864 51.6300   2005   1983  .0499
4865 51.6400   1982   1961  .0505
4866 51.6500   1937   1937  .0516
4867 51.6600   1943   1914  .0515
4868 51.6700   1926   1890  .0519
4869 51.6800   1901   1867  .0526
4870 51.6900   1882   1844  .0531
4871 51.7000   1839   1822  .0544
4872 51.7100   1750   1801  .0571
4873 51.7200   1758   1781  .0569
4874 51.7300   1741   1761  .0574
4875 51.7400   1708   1742  .0585
4876 51.7500   1667   1724  .0600
4877 51.7600   1675   1707  .0597
4878 51.7700   1678   1690  .0596
4879 51.7800   1665   1674  .0601
4880 51.7900   1626   1660  .0615
4881 51.8000   1618   1646  .0618
4882 51.8100   1627   1634  .0615
4883 51.8200   1598   1622  .0626
4884 51.8300   1617   1612  .0618
4885 51.8400   1605   1604  .0623
4886 51.8500   1621   1597  .0617
4887 51.8600   1579   1592  .0633
4888 51.8700   1613   1589  .0620
4889 51.8800   1598   1587  .0626
4890 51.8900   1616   1587  .0619
4891 51.9000   1605   1589  .0623
4892 51.9100   1606   1593  .0623
4893 51.9200   1669   1598  .0599
4894 51.9300   1620   1605  .0617
4895 51.9400   1614   1614  .0620
4896 51.9500   1658   1623  .0603
4897 51.9600   1656   1634  .0604
4898 51.9700   1645   1645  .0608
4899 51.9800   1661   1656  .0602
4900 51.9900   1726   1668  .0579
4901 52.0000   1718   1679  .0582
4902 52.0100   1772   1691  .0564
4903 52.0200   1833   1702  .0546
4904 52.0300   1783   1713  .0561
4905 52.0400   1788   1722  .0559
4906 52.0500   1844   1732  .0542
4907 52.0600   1822   1741  .0549
4908 52.0700   1863   1749  .0537
4909 52.0800   1909   1756  .0524
4910 52.0900   1910   1762  .0524
4911 52.1000   1909   1767  .0524
4912 52.1100   1936   1771  .0517
4913 52.1200   1923   1774  .0520
4914 52.1300   1929   1776  .0518
4915 52.1400   1903   1778  .0525
4916 52.1500   1919   1780  .0521
4917 52.1600   1905   1783  .0525
4918 52.1700   1858   1787  .0538
4919 52.1800   1848   1793  .0541
4920 52.1900   1887   1801  .0530
4921 52.2000   1856   1812  .0539
4922 52.2100   1858   1825  .0538
4923 52.2200   1835   1841  .0545
4924 52.2300   1875   1860  .0533
4925 52.2400   1856   1881  .0539
4926 52.2500   1894   1904  .0528
4927 52.2600   1938   1929  .0516
4928 52.2700   1912   1954  .0523
4929 52.2800   1948   1980  .0513
4930 52.2900   1939   2004  .0516
4931 52.3000   1942   2027  .0515
4932 52.3100   1979   2047  .0505
4933 52.3200   1978   2063  .0506
4934 52.3300   1978   2074  .0506
4935 52.3400   1972   2080  .0507
4936 52.3500   2025   2080  .0494
4937 52.3600   2069   2074  .0483
4938 52.3700   2014   2061  .0497
4939 52.3800   2003   2043  .0499
4940 52.3900   2031   2020  .0492
4941 52.4000   1961   1993  .0510
4942 52.4100   1972   1961  .0507
4943 52.4200   1914   1929  .0522
4944 52.4300   1867   1895  .0536
4945 52.4400   1849   1861  .0541
4946 52.4500   1876   1828  .0533
4947 52.4600   1859   1796  .0538
4948 52.4700   1772   1765  .0564
4949 52.4800   1751   1736  .0571
4950 52.4900   1731   1709  .0578
4951 52.5000   1690   1683  .0592
4952 52.5100   1631   1659  .0613
4953 52.5200   1551   1637  .0645
4954 52.5300   1558   1617  .0642
4955 52.5400   1531   1598  .0653
4956 52.5500   1513   1581  .0661
4957 52.5600   1520   1566  .0658
4958 52.5700   1520   1552  .0658
4959 52.5800   1516   1540  .0660
4960 52.5900   1481   1529  .0675
4961 52.6000   1461   1519  .0684
4962 52.6100   1465   1510  .0683
4963 52.6200   1473   1503  .0679
4964 52.6300   1504   1497  .0665
4965 52.6400   1475   1493  .0678
4966 52.6500   1488   1489  .0672
4967 52.6600   1481   1487  .0675
4968 52.6700   1445   1487  .0692
4969 52.6800   1463   1488  .0684
4970 52.6900   1508   1490  .0663
4971 52.7000   1499   1494  .0667
4972 52.7100   1459   1499  .0685
4973 52.7200   1467   1505  .0682
4974 52.7300   1459   1512  .0685
4975 52.7400   1443   1521  .0693
4976 52.7500   1503   1532  .0665
4977 52.7600   1516   1544  .0660
4978 52.7700   1538   1557  .0650
4979 52.7800   1566   1571  .0639
4980 52.7900   1563   1586  .0640
4981 52.8000   1568   1600  .0638
4982 52.8100   1602   1616  .0624
4983 52.8200   1596   1632  .0627
4984 52.8300   1601   1648  .0625
4985 52.8400   1581   1663  .0633
4986 52.8500   1639   1677  .0610
4987 52.8600   1644   1690  .0608
4988 52.8700   1626   1702  .0615
4989 52.8800   1635   1713  .0612
4990 52.8900   1658   1723  .0603
4991 52.9000   1685   1731  .0593
4992 52.9100   1702   1739  .0588
4993 52.9200   1729   1746  .0578
4994 52.9300   1682   1752  .0595
4995 52.9400   1707   1758  .0586
4996 52.9500   1697   1764  .0589
4997 52.9600   1733   1770  .0577
4998 52.9700   1738   1775  .0575
4999 52.9800   1746   1779  .0573
5000 52.9900   1753   1783  .0570
5001 53.0000   1773   1785  .0564
5002 53.0100   1756   1786  .0569
5003 53.0200   1737   1785  .0576
5004 53.0300   1723   1782  .0580
5005 53.0400   1727   1777  .0579
5006 53.0500   1757   1770  .0569
5007 53.0600   1753   1761  .0570
5008 53.0700   1744   1751  .0573
5009 53.0800   1776   1739  .0563
5010 53.0900   1743   1726  .0574
5011 53.1000   1735   1712  .0576
5012 53.1100   1700   1698  .0588
5013 53.1200   1725   1684  .0580
5014 53.1300   1682   1671  .0595
5015 53.1400   1675   1659  .0597
5016 53.1500   1706   1649  .0586
5017 53.1600   1689   1642  .0592
5018 53.1700   1656   1636  .0604
5019 53.1800   1652   1633  .0605
5020 53.1900   1649   1633  .0606
5021 53.2000   1680   1637  .0595
5022 53.2100   1685   1643  .0593
5023 53.2200   1704   1652  .0587
5024 53.2300   1712   1665  .0584
5025 53.2400   1715   1680  .0583
5026 53.2500   1741   1698  .0574
5027 53.2600   1768   1718  .0566
5028 53.2700   1828   1739  .0547
5029 53.2800   1806   1761  .0554
5030 53.2900   1785   1783  .0560
5031 53.3000   1760   1803  .0568
5032 53.3100   1776   1823  .0563
5033 53.3200   1819   1841  .0550
5034 53.3300   1773   1857  .0564
5035 53.3400   1802   1870  .0555
5036 53.3500   1804   1879  .0554
5037 53.3600   1854   1886  .0539
5038 53.3700   1831   1889  .0546
5039 53.3800   1813   1890  .0552
5040 53.3900   1808   1889  .0553
5041 53.4000   1837   1886  .0544
5042 53.4100   1819   1883  .0550
5043 53.4200   1809   1879  .0553
5044 53.4300   1837   1874  .0544
5045 53.4400   1883   1870  .0531
5046 53.4500   1920   1866  .0521
5047 53.4600   1883   1863  .0531
5048 53.4700   1840   1861  .0543
5049 53.4800   1834   1860  .0545
5050 53.4900   1844   1860  .0542
5051 53.5000   1826   1861  .0548
5052 53.5100   1934   1863  .0517
5053 53.5200   1906   1866  .0525
5054 53.5300   1865   1869  .0536
5055 53.5400   1851   1873  .0540
5056 53.5500   1886   1877  .0530
5057 53.5600   1920   1882  .0521
5058 53.5700   1861   1887  .0537
5059 53.5800   1851   1893  .0540
5060 53.5900   1927   1899  .0519
5061 53.6000   1945   1907  .0514
5062 53.6100   1924   1916  .0520
5063 53.6200   1884   1926  .0531
5064 53.6300   1958   1937  .0511
5065 53.6400   1950   1949  .0513
5066 53.6500   1984   1963  .0504
5067 53.6600   1967   1978  .0508
5068 53.6700   2083   1992  .0480
5069 53.6800   2005   2007  .0499
5070 53.6900   1987   2021  .0503
5071 53.7000   1991   2034  .0502
5072 53.7100   2029   2045  .0493
5073 53.7200   1993   2053  .0502
5074 53.7300   1971   2059  .0507
5075 53.7400   1927   2060  .0519
5076 53.7500   1956   2058  .0511
5077 53.7600   1975   2051  .0506
5078 53.7700   1952   2042  .0512
5079 53.7800   1954   2029  .0512
5080 53.7900   1942   2014  .0515
5081 53.8000   1932   1997  .0518
5082 53.8100   1941   1980  .0515
5083 53.8200   1934   1964  .0517
5084 53.8300   1906   1948  .0525
5085 53.8400   1895   1933  .0528
5086 53.8500   1863   1919  .0537
5087 53.8600   1820   1906  .0549
5088 53.8700   1813   1895  .0552
5089 53.8800   1790   1886  .0559
5090 53.8900   1795   1877  .0557
5091 53.9000   1722   1870  .0581
5092 53.9100   1790   1865  .0559
5093 53.9200   1794   1860  .0557
5094 53.9300   1752   1855  .0571
5095 53.9400   1714   1851  .0583
5096 53.9500   1745   1846  .0573
5097 53.9600   1743   1841  .0574
5098 53.9700   1755   1836  .0570
5099 53.9800   1730   1829  .0578
5100 53.9900   1772   1820  .0564
5101 54.0000   1723   1811  .0580
5102 54.0100   1701   1801  .0588
5103 54.0200   1716   1790  .0583
5104 54.0300   1742   1779  .0574
5105 54.0400   1717   1767  .0582
5106 54.0500   1732   1754  .0577
5107 54.0600   1702   1741  .0588
5108 54.0700   1695   1729  .0590
5109 54.0800   1726   1717  .0579
5110 54.0900   1712   1705  .0584
5111 54.1000   1688   1694  .0592
5112 54.1100   1660   1683  .0602
5113 54.1200   1613   1673  .0620
5114 54.1300   1635   1664  .0612
5115 54.1400   1604   1655  .0623
5116 54.1500   1588   1647  .0630
5117 54.1600   1627   1640  .0615
5118 54.1700   1658   1634  .0603
5119 54.1800   1640   1629  .0610
5120 54.1900   1664   1625  .0601
5121 54.2000   1612   1621  .0620
5122 54.2100   1591   1619  .0629
5123 54.2200   1622   1617  .0617
5124 54.2300   1595   1617  .0627
5125 54.2400   1568   1617  .0638
5126 54.2500   1612   1617  .0620
5127 54.2600   1640   1619  .0610
5128 54.2700   1627   1621  .0615
5129 54.2800   1622   1623  .0617
5130 54.2900   1635   1625  .0612
5131 54.3000   1655   1627  .0604
5132 54.3100   1654   1629  .0605
5133 54.3200   1629   1630  .0614
5134 54.3300   1613   1631  .0620
5135 54.3400   1588   1632  .0630
5136 54.3500   1595   1631  .0627
5137 54.3600   1599   1630  .0625
5138 54.3700   1632   1627  .0613
5139 54.3800   1637   1625  .0611
5140 54.3900   1614   1621  .0620
5141 54.4000   1584   1618  .0631
5142 54.4100   1603   1615  .0624
5143 54.4200   1581   1612  .0633
5144 54.4300   1582   1610  .0632
5145 54.4400   1531   1608  .0653
5146 54.4500   1534   1607  .0652
5147 54.4600   1538   1607  .0650
5148 54.4700   1583   1607  .0632
5149 54.4800   1574   1608  .0635
5150 54.4900   1555   1609  .0643
5151 54.5000   1531   1611  .0653
5152 54.5100   1557   1612  .0642
5153 54.5200   1551   1613  .0645
5154 54.5300   1578   1615  .0634
5155 54.5400   1588   1616  .0630
5156 54.5500   1577   1617  .0634
5157 54.5600   1565   1617  .0639
5158 54.5700   1555   1618  .0643
5159 54.5800   1571   1619  .0637
5160 54.5900   1553   1620  .0644
5161 54.6000   1550   1621  .0645
5162 54.6100   1556   1623  .0643
5163 54.6200   1568   1625  .0638
5164 54.6300   1580   1627  .0633
5165 54.6400   1574   1629  .0635
5166 54.6500   1582   1631  .0632
5167 54.6600   1584   1632  .0631
5168 54.6700   1632   1633  .0613
5169 54.6800   1646   1633  .0608
5170 54.6900   1606   1633  .0623
5171 54.7000   1596   1632  .0627
5172 54.7100   1593   1630  .0628
5173 54.7200   1618   1627  .0618
5174 54.7300   1571   1624  .0637
5175 54.7400   1592   1620  .0628
5176 54.7500   1614   1615  .0620
5177 54.7600   1581   1610  .0633
5178 54.7700   1545   1605  .0647
5179 54.7800   1568   1600  .0638
5180 54.7900   1581   1594  .0633
5181 54.8000   1565   1589  .0639
5182 54.8100   1562   1584  .0640
5183 54.8200   1526   1578  .0655
5184 54.8300   1577   1572  .0634
5185 54.8400   1547   1566  .0646
5186 54.8500   1554   1560  .0644
5187 54.8600   1530   1553  .0654
5188 54.8700   1488   1545  .0672
5189 54.8800   1525   1538  .0656
5190 54.8900   1560   1530  .0641
5191 54.9000   1534   1522  .0652
5192 54.9100   1543   1515  .0648
5193 54.9200   1536   1507  .0651
5194 54.9300   1494   1500  .0669
5195 54.9400   1486   1494  .0673
5196 54.9500   1509   1488  .0663
5197 54.9600   1498   1484  .0668
5198 54.9700   1456   1480  .0687
5199 54.9800   1471   1478  .0680
5200 54.9900   1493   1477  .0670
5201 55.0000   1502   1478  .0666
5202 55.0100   1486   1480  .0673
5203 55.0200   1483   1484  .0674
5204 55.0300   1451   1489  .0689
5205 55.0400   1421   1496  .0704
5206 55.0500   1484   1504  .0674
5207 55.0600   1471   1513  .0680
5208 55.0700   1502   1523  .0666
5209 55.0800   1496   1534  .0668
5210 55.0900   1528   1545  .0654
5211 55.1000   1609   1556  .0622
5212 55.1100   1553   1568  .0644
5213 55.1200   1578   1579  .0634
5214 55.1300   1577   1590  .0634
5215 55.1400   1569   1599  .0637
5216 55.1500   1580   1607  .0633
5217 55.1600   1563   1614  .0640
5218 55.1700   1590   1619  .0629
5219 55.1800   1602   1621  .0624
5220 55.1900   1596   1622  .0627
5221 55.2000   1637   1621  .0611
5222 55.2100   1647   1618  .0607
5223 55.2200   1618   1614  .0618
5224 55.2300   1564   1609  .0639
5225 55.2400   1562   1603  .0640
5226 55.2500   1594   1596  .0627
5227 55.2600   1608   1591  .0622
5228 55.2700   1608   1585  .0622
5229 55.2800   1563   1581  .0640
5230 55.2900   1563   1578  .0640
5231 55.3000   1558   1575  .0642
5232 55.3100   1598   1574  .0626
5233 55.3200   1597   1574  .0626
5234 55.3300   1576   1575  .0635
5235 55.3400   1548   1577  .0646
5236 55.3500   1586   1578  .0631
5237 55.3600   1537   1582  .0651
5238 55.3700   1560   1586  .0641
5239 55.3800   1568   1591  .0638
5240 55.3900   1540   1597  .0649
5241 55.4000   1558   1602  .0642
5242 55.4100   1599   1607  .0625
5243 55.4200   1633   1613  .0612
5244 55.4300   1609   1617  .0622
5245 55.4400   1606   1621  .0623
5246 55.4500   1638   1624  .0611
5247 55.4600   1665   1625  .0601
5248 55.4700   1643   1626  .0609
5249 55.4800   1647   1625  .0607
5250 55.4900   1694   1623  .0590
5251 55.5000   1643   1619  .0609
5252 55.5100   1604   1614  .0623
5253 55.5200   1610   1609  .0621
5254 55.5300   1612   1602  .0620
5255 55.5400   1599   1596  .0625
5256 55.5500   1629   1589  .0614
5257 55.5600   1621   1583  .0617
5258 55.5700   1607   1577  .0622
5259 55.5800   1602   1573  .0624
5260 55.5900   1634   1570  .0612
5261 55.6000   1595   1568  .0627
5262 55.6100   1575   1569  .0635
5263 55.6200   1572   1571  .0636
5264 55.6300   1557   1575  .0642
5265 55.6400   1551   1581  .0645
5266 55.6500   1564   1589  .0639
5267 55.6600   1571   1598  .0637
5268 55.6700   1557   1609  .0642
5269 55.6800   1565   1622  .0639
5270 55.6900   1562   1635  .0640
5271 55.7000   1559   1649  .0641
5272 55.7100   1596   1665  .0627
5273 55.7200   1617   1681  .0618
5274 55.7300   1659   1697  .0603
5275 55.7400   1577   1713  .0634
5276 55.7500   1622   1729  .0617
5277 55.7600   1674   1744  .0597
5278 55.7700   1701   1758  .0588
5279 55.7800   1696   1771  .0590
5280 55.7900   1725   1782  .0580
5281 55.8000   1738   1792  .0575
5282 55.8100   1751   1799  .0571
5283 55.8200   1789   1804  .0559
5284 55.8300   1741   1808  .0574
5285 55.8400   1805   1810  .0554
5286 55.8500   1828   1811  .0547
5287 55.8600   1798   1811  .0556
5288 55.8700   1803   1811  .0555
5289 55.8800   1789   1811  .0559
5290 55.8900   1809   1811  .0553
5291 55.9000   1824   1812  .0548
5292 55.9100   1819   1814  .0550
5293 55.9200   1823   1816  .0549
5294 55.9300   1856   1820  .0539
5295 55.9400   1843   1825  .0543
5296 55.9500   1887   1831  .0530
5297 55.9600   1892   1837  .0529
5298 55.9700   1910   1843  .0524
5299 55.9800   1869   1850  .0535
5300 55.9900   1879   1856  .0532
5301 56.0000   1913   1861  .0523
5302 56.0100   1906   1864  .0525
5303 56.0200   1927   1866  .0519
5304 56.0300   1914   1865  .0522
5305 56.0400   1902   1863  .0526
5306 56.0500   1926   1859  .0519
5307 56.0600   1895   1853  .0528
5308 56.0700   1869   1846  .0535
5309 56.0800   1879   1838  .0532
5310 56.0900   1883   1831  .0531
5311 56.1000   1881   1824  .0532
5312 56.1100   1909   1817  .0524
5313 56.1200   1908   1812  .0524
5314 56.1300   1862   1809  .0537
5315 56.1400   1805   1806  .0554
5316 56.1500   1871   1806  .0534
5317 56.1600   1858   1806  .0538
5318 56.1700   1808   1807  .0553
5319 56.1800   1780   1809  .0562
5320 56.1900   1812   1811  .0552
5321 56.2000   1812   1814  .0552
5322 56.2100   1829   1815  .0547
5323 56.2200   1797   1815  .0556
5324 56.2300   1782   1815  .0561
5325 56.2400   1735   1812  .0576
5326 56.2500   1766   1808  .0566
5327 56.2600   1756   1802  .0569
5328 56.2700   1736   1793  .0576
5329 56.2800   1671   1784  .0598
5330 56.2900   1706   1772  .0586
5331 56.3000   1679   1760  .0596
5332 56.3100   1684   1747  .0594
5333 56.3200   1676   1735  .0597
5334 56.3300   1658   1724  .0603
5335 56.3400   1650   1715  .0606
5336 56.3500   1690   1708  .0592
5337 56.3600   1700   1702  .0588
5338 56.3700   1663   1700  .0601
5339 56.3800   1677   1700  .0596
5340 56.3900   1753   1703  .0570
5341 56.4000   1727   1710  .0579
5342 56.4100   1716   1719  .0583
5343 56.4200   1665   1730  .0601
5344 56.4300   1692   1744  .0591
5345 56.4400   1690   1761  .0592
5346 56.4500   1713   1778  .0584
5347 56.4600   1711   1798  .0584
5348 56.4700   1740   1817  .0575
5349 56.4800   1741   1837  .0574
5350 56.4900   1780   1856  .0562
5351 56.5000   1735   1874  .0576
5352 56.5100   1768   1889  .0566
5353 56.5200   1807   1902  .0553
5354 56.5300   1791   1912  .0558
5355 56.5400   1832   1918  .0546
5356 56.5500   1842   1920  .0543
5357 56.5600   1850   1918  .0541
5358 56.5700   1859   1913  .0538
5359 56.5800   1832   1903  .0546
5360 56.5900   1824   1890  .0548
5361 56.6000   1839   1875  .0544
5362 56.6100   1783   1858  .0561
5363 56.6200   1781   1840  .0561
5364 56.6300   1794   1822  .0557
5365 56.6400   1809   1804  .0553
5366 56.6500   1795   1787  .0557
5367 56.6600   1784   1771  .0561
5368 56.6700   1773   1757  .0564
5369 56.6800   1714   1744  .0583
5370 56.6900   1725   1733  .0580
5371 56.7000   1681   1723  .0595
5372 56.7100   1664   1716  .0601
5373 56.7200   1652   1710  .0605
5374 56.7300   1653   1706  .0605
5375 56.7400   1639   1703  .0610
5376 56.7500   1645   1701  .0608
5377 56.7600   1652   1701  .0605
5378 56.7700   1682   1701  .0595
5379 56.7800   1624   1701  .0616
5380 56.7900   1655   1702  .0604
5381 56.8000   1674   1702  .0597
5382 56.8100   1688   1702  .0592
5383 56.8200   1752   1702  .0571
5384 56.8300   1708   1702  .0585
5385 56.8400   1689   1702  .0592
5386 56.8500   1721   1701  .0581
5387 56.8600   1707   1701  .0586
5388 56.8700   1734   1700  .0577
5389 56.8800   1765   1700  .0567
5390 56.8900   1749   1700  .0572
5391 56.9000   1736   1700  .0576
5392 56.9100   1723   1700  .0580
5393 56.9200   1735   1701  .0576
5394 56.9300   1726   1702  .0579
5395 56.9400   1731   1703  .0578
5396 56.9500   1745   1703  .0573
5397 56.9600   1695   1704  .0590
5398 56.9700   1675   1703  .0597
5399 56.9800   1700   1702  .0588
5400 56.9900   1722   1699  .0581
5401 57.0000   1695   1695  .0590
5402 57.0100   1699   1690  .0589
5403 57.0200   1693   1683  .0591
5404 57.0300   1682   1676  .0595
5405 57.0400   1643   1667  .0609
5406 57.0500   1663   1657  .0601
5407 57.0600   1644   1646  .0608
5408 57.0700   1670   1636  .0599
5409 57.0800   1695   1625  .0590
5410 57.0900   1683   1615  .0594
5411 57.1000   1663   1605  .0601
5412 57.1100   1624   1595  .0616
5413 57.1200   1592   1586  .0628
5414 57.1300   1611   1578  .0621
5415 57.1400   1624   1570  .0616
5416 57.1500   1589   1564  .0629
5417 57.1600   1584   1558  .0631
5418 57.1700   1606   1552  .0623
5419 57.1800   1607   1548  .0622
5420 57.1900   1595   1545  .0627
5421 57.2000   1568   1543  .0638
5422 57.2100   1579   1542  .0633
5423 57.2200   1557   1541  .0642
5424 57.2300   1519   1542  .0658
5425 57.2400   1553   1543  .0644
5426 57.2500   1623   1545  .0616
5427 57.2600   1593   1547  .0628
5428 57.2700   1586   1549  .0631
5429 57.2800   1555   1550  .0643
5430 57.2900   1539   1552  .0650
5431 57.3000   1497   1552  .0668
5432 57.3100   1507   1552  .0664
5433 57.3200   1569   1551  .0637
5434 57.3300   1550   1549  .0645
5435 57.3400   1569   1546  .0637
5436 57.3500   1583   1543  .0632
5437 57.3600   1555   1539  .0643
5438 57.3700   1592   1535  .0628
5439 57.3800   1612   1530  .0620
5440 57.3900   1602   1525  .0624
5441 57.4000   1576   1521  .0635
5442 57.4100   1543   1517  .0648
5443 57.4200   1553   1513  .0644
5444 57.4300   1548   1509  .0646
5445 57.4400   1524   1505  .0656
5446 57.4500   1548   1502  .0646
5447 57.4600   1564   1498  .0639
5448 57.4700   1513   1494  .0661
5449 57.4800   1547   1490  .0646
5450 57.4900   1550   1486  .0645
5451 57.5000   1526   1482  .0655
5452 57.5100   1531   1478  .0653
5453 57.5200   1541   1474  .0649
5454 57.5300   1531   1470  .0653
5455 57.5400   1446   1467  .0692
5456 57.5500   1509   1463  .0663
5457 57.5600   1506   1461  .0664
5458 57.5700   1490   1458  .0671
5459 57.5800   1474   1456  .0678
5460 57.5900   1481   1455  .0675
5461 57.6000   1449   1454  .0690
5462 57.6100   1450   1454  .0690
5463 57.6200   1458   1454  .0686
5464 57.6300   1454   1455  .0688
5465 57.6400   1465   1456  .0683
5466 57.6500   1524   1458  .0656
5467 57.6600   1489   1460  .0672
5468 57.6700   1438   1462  .0695
5469 57.6800   1397   1465  .0716
5470 57.6900   1431   1469  .0699
5471 57.7000   1462   1473  .0684
5472 57.7100   1473   1477  .0679
5473 57.7200   1506   1481  .0664
5474 57.7300   1503   1486  .0665
5475 57.7400   1490   1491  .0671
5476 57.7500   1499   1496  .0667
5477 57.7600   1510   1501  .0662
5478 57.7700   1466   1506  .0682
5479 57.7800   1457   1510  .0686
5480 57.7900   1488   1514  .0672
5481 57.8000   1506   1517  .0664
5482 57.8100   1498   1518  .0668
5483 57.8200   1523   1519  .0657
5484 57.8300   1544   1519  .0648
5485 57.8400   1475   1518  .0678
5486 57.8500   1507   1516  .0664
5487 57.8600   1511   1514  .0662
5488 57.8700   1502   1511  .0666
5489 57.8800   1482   1509  .0675
5490 57.8900   1538   1505  .0650
5491 57.9000   1554   1503  .0644
5492 57.9100   1550   1500  .0645
5493 57.9200   1556   1499  .0643
5494 57.9300   1526   1498  .0655
5495 57.9400   1467   1497  .0682
5496 57.9500   1471   1497  .0680
5497 57.9600   1500   1497  .0667
5498 57.9700   1493   1498  .0670
5499 57.9800   1515   1498  .0660
5500 57.9900   1485   1499  .0673
5501 58.0000   1510   1500  .0662
5502 58.0100   1516   1501  .0660
5503 58.0200   1469   1503  .0681
5504 58.0300   1500   1504  .0667
5505 58.0400   1510   1506  .0662
5506 58.0500   1521   1507  .0657
5507 58.0600   1572   1509  .0636
5508 58.0700   1561   1511  .0641
5509 58.0800   1571   1512  .0637
5510 58.0900   1541   1514  .0649
5511 58.1000   1575   1514  .0635
5512 58.1100   1563   1515  .0640
5513 58.1200   1588   1514  .0630
5514 58.1300   1553   1513  .0644
5515 58.1400   1545   1511  .0647
5516 58.1500   1600   1508  .0625
5517 58.1600   1586   1504  .0631
5518 58.1700   1536   1498  .0651
5519 58.1800   1479   1492  .0676
5520 58.1900   1508   1486  .0663
5521 58.2000   1523   1479  .0657
5522 58.2100   1487   1469  .0672
5523 58.2200   1487   1461  .0672
5524 58.2300   1518   1453  .0659
5525 58.2400   1458   1445  .0686
5526 58.2500   1469   1436  .0681
5527 58.2600   1483   1428  .0674
5528 58.2700   1452   1420  .0689
5529 58.2800   1394   1413  .0717
5530 58.2900   1410   1406  .0709
5531 58.3000   1391   1399  .0719
5532 58.3100   1385   1393  .0722
5533 58.3200   1409   1387  .0710
5534 58.3300   1383   1382  .0723
5535 58.3400   1345   1378  .0743
5536 58.3500   1366   1373  .0732
5537 58.3600   1368   1369  .0731
5538 58.3700   1364   1365  .0733
5539 58.3800   1388   1362  .0720
5540 58.3900   1389   1358  .0720
5541 58.4000   1377   1356  .0726
5542 58.4100   1347   1354  .0742
5543 58.4200   1415   1353  .0707
5544 58.4300   1390   1353  .0719
5545 58.4400   1334   1353  .0750
5546 58.4500   1336   1355  .0749
5547 58.4600   1379   1357  .0725
5548 58.4700   1369   1361  .0730
5549 58.4800   1336   1366  .0749
5550 58.4900   1402   1373  .0713
5551 58.5000   1365   1381  .0733
5552 58.5100   1391   1389  .0719
5553 58.5200   1391   1400  .0719
5554 58.5300   1407   1411  .0711
5555 58.5400   1388   1424  .0720
5556 58.5500   1426   1437  .0701
5557 58.5600   1434   1452  .0697
5558 58.5700   1463   1468  .0684
5559 58.5800   1452   1483  .0689
5560 58.5900   1454   1500  .0688
5561 58.6000   1482   1516  .0675
5562 58.6100   1501   1532  .0666
5563 58.6200   1544   1547  .0648
5564 58.6300   1527   1561  .0655
5565 58.6400   1524   1575  .0656
5566 58.6500   1560   1588  .0641
5567 58.6600   1608   1600  .0622
5568 58.6700   1622   1609  .0617
5569 58.6800   1637   1618  .0611
5570 58.6900   1665   1624  .0601
5571 58.7000   1624   1628  .0616
5572 58.7100   1628   1631  .0614
5573 58.7200   1683   1632  .0594
5574 58.7300   1671   1632  .0598
5575 58.7400   1675   1630  .0597
5576 58.7500   1653   1627  .0605
5577 58.7600   1661   1623  .0602
5578 58.7700   1618   1619  .0618
5579 58.7800   1648   1613  .0607
5580 58.7900   1629   1606  .0614
5581 58.8000   1609   1599  .0622
5582 58.8100   1636   1590  .0611
5583 58.8200   1633   1580  .0612
5584 58.8300   1579   1570  .0633
5585 58.8400   1572   1558  .0636
5586 58.8500   1587   1545  .0630
5587 58.8600   1567   1531  .0638
5588 58.8700   1539   1517  .0650
5589 58.8800   1479   1502  .0676
5590 58.8900   1484   1487  .0674
5591 58.9000   1531   1472  .0653
5592 58.9100   1470   1458  .0680
5593 58.9200   1477   1444  .0677
5594 58.9300   1467   1431  .0682
5595 58.9400   1400   1419  .0714
5596 58.9500   1476   1407  .0678
5597 58.9600   1489   1398  .0672
5598 58.9700   1417   1389  .0706
5599 58.9800   1387   1382  .0721
5600 58.9900   1387   1376  .0721
5601 59.0000   1347   1372  .0742
5602 59.0100   1341   1369  .0746
5603 59.0200   1346   1368  .0743
5604 59.0300   1364   1367  .0733
5605 59.0400   1352   1368  .0740
5606 59.0500   1376   1369  .0727
5607 59.0600   1384   1372  .0723
5608 59.0700   1349   1375  .0741
5609 59.0800   1348   1378  .0742
5610 59.0900   1397   1382  .0716
5611 59.1000   1384   1385  .0723
5612 59.1100   1404   1389  .0712
5613 59.1200   1377   1392  .0726
5614 59.1300   1382   1395  .0724
5615 59.1400   1390   1397  .0719
5616 59.1500   1411   1399  .0709
5617 59.1600   1420   1400  .0704
5618 59.1700   1425   1400  .0702
5619 59.1800   1422   1400  .0703
5620 59.1900   1388   1399  .0720
5621 59.2000   1400   1397  .0714
5622 59.2100   1413   1395  .0708
5623 59.2200   1445   1393  .0692
5624 59.2300   1477   1390  .0677
5625 59.2400   1384   1387  .0723
5626 59.2500   1396   1384  .0716
5627 59.2600   1411   1381  .0709
5628 59.2700   1446   1377  .0692
5629 59.2800   1454   1373  .0688
5630 59.2900   1416   1370  .0706
5631 59.3000   1353   1366  .0739
5632 59.3100   1378   1362  .0726
5633 59.3200   1416   1359  .0706
5634 59.3300   1374   1356  .0728
5635 59.3400   1375   1353  .0727
5636 59.3500   1395   1350  .0717
5637 59.3600   1422   1348  .0703
5638 59.3700   1422   1347  .0703
5639 59.3800   1354   1346  .0739
5640 59.3900   1381   1346  .0724
5641 59.4000   1389   1347  .0720
5642 59.4100   1373   1348  .0728
5643 59.4200   1391   1351  .0719
5644 59.4300   1356   1354  .0737
5645 59.4400   1337   1358  .0748
5646 59.4500   1392   1363  .0718
5647 59.4600   1367   1368  .0732
5648 59.4700   1367   1374  .0732
5649 59.4800   1369   1380  .0730
5650 59.4900   1382   1386  .0724
5651 59.5000   1345   1392  .0743
5652 59.5100   1392   1397  .0718
5653 59.5200   1414   1402  .0707
5654 59.5300   1395   1406  .0717
5655 59.5400   1375   1408  .0727
5656 59.5500   1397   1410  .0716
5657 59.5600   1412   1410  .0708
5658 59.5700   1401   1409  .0714
5659 59.5800   1414   1407  .0707
5660 59.5900   1452   1404  .0689
5661 59.6000   1416   1400  .0706
5662 59.6100   1384   1395  .0723
5663 59.6200   1389   1390  .0720
5664 59.6300   1418   1385  .0705
5665 59.6400   1388   1380  .0720
5666 59.6500   1400   1375  .0714
5667 59.6600   1366   1370  .0732
5668 59.6700   1340   1365  .0746
5669 59.6800   1356   1361  .0737
5670 59.6900   1391   1357  .0719
5671 59.7000   1348   1354  .0742
5672 59.7100   1353   1352  .0739
5673 59.7200   1378   1350  .0726
5674 59.7300   1431   1349  .0699
5675 59.7400   1415   1348  .0707
5676 59.7500   1423   1349  .0703
5677 59.7600   1405   1349  .0712
5678 59.7700   1355   1351  .0738
5679 59.7800   1381   1353  .0724
5680 59.7900   1417   1356  .0706
5681 59.8000   1388   1359  .0720
5682 59.8100   1382   1362  .0724
5683 59.8200   1386   1367  .0722
5684 59.8300   1384   1371  .0723
5685 59.8400   1370   1376  .0730
5686 59.8500   1411   1381  .0709
5687 59.8600   1413   1386  .0708
5688 59.8700   1394   1391  .0717
5689 59.8800   1416   1396  .0706
5690 59.8900   1449   1400  .0690
5691 59.9000   1494   1405  .0669
5692 59.9100   1487   1409  .0672
5693 59.9200   1463   1413  .0684
5694 59.9300   1468   1417  .0681
5695 59.9400   1436   1420  .0696
5696 59.9500   1451   1424  .0689
5697 59.9600   1483   1426  .0674
5698 59.9700   1500   1429  .0667
5699 59.9800   1472   1431  .0679
5700 59.9900   1458   1433  .0686
5701 60.0000   1446   1435  .0692
5702 60.0100   1436   1437  .0696
5703 60.0200   1441   1439  .0694
5704 60.0300   1436   1441  .0696
5705 60.0400   1415   1444  .0707
5706 60.0500   1438   1447  .0695
5707 60.0600   1473   1451  .0679
5708 60.0700   1456   1455  .0687
5709 60.0800   1434   1459  .0697
5710 60.0900   1430   1464  .0699
5711 60.1000   1433   1469  .0698
5712 60.1100   1449   1474  .0690
5713 60.1200   1483   1479  .0674
5714 60.1300   1526   1485  .0655
5715 60.1400   1454   1490  .0688
5716 60.1500   1493   1495  .0670
5717 60.1600   1509   1500  .0663
5718 60.1700   1512   1504  .0661
5719 60.1800   1511   1508  .0662
5720 60.1900   1523   1511  .0657
5721 60.2000   1526   1513  .0655
5722 60.2100   1534   1515  .0652
5723 60.2200   1550   1515  .0645
5724 60.2300   1548   1516  .0646
5725 60.2400   1517   1515  .0659
5726 60.2500   1586   1514  .0631
5727 60.2600   1570   1512  .0637
5728 60.2700   1547   1510  .0646
5729 60.2800   1563   1508  .0640
5730 60.2900   1542   1505  .0649
5731 60.3000   1497   1502  .0668
5732 60.3100   1526   1499  .0655
5733 60.3200   1515   1495  .0660
5734 60.3300   1523   1492  .0657
5735 60.3400   1483   1489  .0674
5736 60.3500   1521   1486  .0657
5737 60.3600   1518   1483  .0659
5738 60.3700   1504   1481  .0665
5739 60.3800   1516   1478  .0660
5740 60.3900   1514   1475  .0661
5741 60.4000   1477   1473  .0677
5742 60.4100   1509   1470  .0663
5743 60.4200   1506   1467  .0664
5744 60.4300   1478   1464  .0677
5745 60.4400   1468   1461  .0681
5746 60.4500   1471   1457  .0680
5747 60.4600   1468   1453  .0681
5748 60.4700   1459   1449  .0685
5749 60.4800   1479   1444  .0676
5750 60.4900   1455   1439  .0687
5751 60.5000   1426   1434  .0701
5752 60.5100   1454   1429  .0688
5753 60.5200   1466   1424  .0682
5754 60.5300   1444   1418  .0693
5755 60.5400   1392   1412  .0718
5756 60.5500   1392   1407  .0718
5757 60.5600   1417   1401  .0706
5758 60.5700   1410   1395  .0709
5759 60.5800   1403   1390  .0713
5760 60.5900   1453   1384  .0688
5761 60.6000   1418   1379  .0705
5762 60.6100   1403   1375  .0713
5763 60.6200   1396   1371  .0716
5764 60.6300   1390   1368  .0719
5765 60.6400   1397   1366  .0716
5766 60.6500   1389   1364  .0720
5767 60.6600   1369   1363  .0730
5768 60.6700   1329   1363  .0752
5769 60.6800   1369   1363  .0730
5770 60.6900   1399   1365  .0715
5771 60.7000   1364   1365  .0733
5772 60.7100   1353   1368  .0739
5773 60.7200   1346   1370  .0743
5774 60.7300   1314   1373  .0761
5775 60.7400   1327   1377  .0754
5776 60.7500   1342   1380  .0745
5777 60.7600   1364   1384  .0733
5778 60.7700   1327   1387  .0754
5779 60.7800   1362   1390  .0734
5780 60.7900   1364   1392  .0733
5781 60.8000   1337   1394  .0748
5782 60.8100   1350   1395  .0741
5783 60.8200   1355   1395  .0738
5784 60.8300   1357   1394  .0737
5785 60.8400   1345   1391  .0743
5786 60.8500   1342   1388  .0745
5787 60.8600   1329   1383  .0752
5788 60.8700   1315   1377  .0760
5789 60.8800   1312   1370  .0762
5790 60.8900   1352   1363  .0740
5791 60.9000   1328   1355  .0753
5792 60.9100   1358   1347  .0736
5793 60.9200   1328   1339  .0753
5794 60.9300   1303   1331  .0767
5795 60.9400   1274   1323  .0785
5796 60.9500   1282   1316  .0780
5797 60.9600   1299   1310  .0770
5798 60.9700   1340   1304  .0746
5799 60.9800   1299   1299  .0770
5800 60.9900   1273   1294  .0786
5801 61.0000   1274   1290  .0785
5802 61.0100   1258   1287  .0795
5803 61.0200   1271   1284  .0787
5804 61.0300   1276   1282  .0784
5805 61.0400   1244   1281  .0804
5806 61.0500   1287   1280  .0777
5807 61.0600   1333   1280  .0750
5808 61.0700   1289   1280  .0776
5809 61.0800   1283   1281  .0779
5810 61.0900   1254   1282  .0797
5811 61.1000   1256   1283  .0796
5812 61.1100   1244   1285  .0804
5813 61.1200   1256   1286  .0796
5814 61.1300   1317   1288  .0759
5815 61.1400   1267   1289  .0789
5816 61.1500   1292   1290  .0774
5817 61.1600   1341   1291  .0746
5818 61.1700   1311   1291  .0763
5819 61.1800   1282   1291  .0780
5820 61.1900   1269   1291  .0788
5821 61.2000   1288   1290  .0776
5822 61.2100   1298   1289  .0770
5823 61.2200   1315   1289  .0760
5824 61.2300   1287   1287  .0777
5825 61.2400   1257   1286  .0796
5826 61.2500   1329   1285  .0752
5827 61.2600   1315   1284  .0760
5828 61.2700   1328   1283  .0753
5829 61.2800   1294   1282  .0773
5830 61.2900   1314   1281  .0761
5831 61.3000   1282   1280  .0780
5832 61.3100   1295   1280  .0772
5833 61.3200   1316   1279  .0760
5834 61.3300   1319   1279  .0758
5835 61.3400   1302   1279  .0768
5836 61.3500   1310   1280  .0763
5837 61.3600   1374   1281  .0728
5838 61.3700   1346   1282  .0743
5839 61.3800   1307   1284  .0765
5840 61.3900   1288   1287  .0776
5841 61.4000   1295   1290  .0772
5842 61.4100   1280   1294  .0781
5843 61.4200   1301   1298  .0769
5844 61.4300   1342   1303  .0745
5845 61.4400   1334   1308  .0750
5846 61.4500   1309   1314  .0764
5847 61.4600   1327   1320  .0754
5848 61.4700   1314   1326  .0761
5849 61.4800   1328   1333  .0753
5850 61.4900   1356   1339  .0737
5851 61.5000   1320   1346  .0758
5852 61.5100   1326   1352  .0754
5853 61.5200   1353   1358  .0739
5854 61.5300   1400   1363  .0714
5855 61.5400   1363   1368  .0734
5856 61.5500   1374   1372  .0728
5857 61.5600   1361   1375  .0735
5858 61.5700   1384   1377  .0723
5859 61.5800   1390   1378  .0719
5860 61.5900   1428   1378  .0700
5861 61.6000   1419   1377  .0705
5862 61.6100   1425   1375  .0702
5863 61.6200   1374   1371  .0728
5864 61.6300   1359   1367  .0736
5865 61.6400   1360   1362  .0735
5866 61.6500   1405   1356  .0712
5867 61.6600   1370   1350  .0730
5868 61.6700   1404   1344  .0712
5869 61.6800   1358   1337  .0736
5870 61.6900   1378   1331  .0726
5871 61.7000   1327   1324  .0754
5872 61.7100   1338   1318  .0747
5873 61.7200   1361   1311  .0735
5874 61.7300   1362   1305  .0734
5875 61.7400   1311   1299  .0763
5876 61.7500   1315   1294  .0760
5877 61.7600   1338   1288  .0747
5878 61.7700   1292   1283  .0774
5879 61.7800   1298   1277  .0770
5880 61.7900   1284   1273  .0779
5881 61.8000   1273   1268  .0786
5882 61.8100   1236   1263  .0809
5883 61.8200   1260   1259  .0794
5884 61.8300   1265   1255  .0791
5885 61.8400   1252   1251  .0799
5886 61.8500   1263   1247  .0792
5887 61.8600   1257   1244  .0796
5888 61.8700   1212   1241  .0825
5889 61.8800   1235   1238  .0810
5890 61.8900   1217   1235  .0822
5891 61.9000   1227   1232  .0815
5892 61.9100   1230   1230  .0813
5893 61.9200   1249   1228  .0801
5894 61.9300   1252   1226  .0799
5895 61.9400   1221   1225  .0819
5896 61.9500   1225   1223  .0816
5897 61.9600   1233   1222  .0811
5898 61.9700   1229   1221  .0814
5899 61.9800   1196   1220  .0836
5900 61.9900   1232   1219  .0812
5901 62.0000   1229   1218  .0814
5902 62.0100   1244   1216  .0804
5903 62.0200   1267   1215  .0789
5904 62.0300   1224   1215  .0817
5905 62.0400   1187   1214  .0842
5906 62.0500   1215   1213  .0823
5907 62.0600   1208   1212  .0828
5908 62.0700   1192   1211  .0839
5909 62.0800   1183   1209  .0845
5910 62.0900   1219   1208  .0820
5911 62.1000   1212   1207  .0825
5912 62.1100   1210   1206  .0826
5913 62.1200   1217   1205  .0822
5914 62.1300   1185   1204  .0844
5915 62.1400   1189   1204  .0841
5916 62.1500   1236   1203  .0809
5917 62.1600   1222   1203  .0818
5918 62.1700   1231   1203  .0812
5919 62.1800   1242   1203  .0805
5920 62.1900   1238   1203  .0808
5921 62.2000   1189   1203  .0841
5922 62.2100   1206   1203  .0829
5923 62.2200   1239   1203  .0807
5924 62.2300   1244   1204  .0804
5925 62.2400   1245   1204  .0803
5926 62.2500   1268   1205  .0789
5927 62.2600   1257   1205  .0796
5928 62.2700   1246   1205  .0803
5929 62.2800   1222   1205  .0818
5930 62.2900   1198   1205  .0835
5931 62.3000   1233   1205  .0811
5932 62.3100   1248   1204  .0801
5933 62.3200   1264   1203  .0791
5934 62.3300   1241   1203  .0806
5935 62.3400   1225   1202  .0816
5936 62.3500   1232   1201  .0812
5937 62.3600   1256   1201  .0796
5938 62.3700   1238   1200  .0808
5939 62.3800   1222   1199  .0818
5940 62.3900   1239   1198  .0807
5941 62.4000   1266   1197  .0790
5942 62.4100   1233   1196  .0811
5943 62.4200   1258   1196  .0795
5944 62.4300   1254   1195  .0797
5945 62.4400   1198   1195  .0835
5946 62.4500   1232   1195  .0812
5947 62.4600   1241   1194  .0806
5948 62.4700   1239   1194  .0807
5949 62.4800   1215   1194  .0823
5950 62.4900   1242   1193  .0805
5951 62.5000   1208   1194  .0828
5952 62.5100   1249   1194  .0801
5953 62.5200   1253   1195  .0798
5954 62.5300   1226   1195  .0816
5955 62.5400   1200   1196  .0833
5956 62.5500   1260   1197  .0794
5957 62.5600   1243   1199  .0805
5958 62.5700   1228   1200  .0814
5959 62.5800   1224   1202  .0817
5960 62.5900   1205   1204  .0830
5961 62.6000   1214   1207  .0824
5962 62.6100   1243   1210  .0805
5963 62.6200   1242   1213  .0805
5964 62.6300   1239   1216  .0807
5965 62.6400   1245   1220  .0803
5966 62.6500   1252   1224  .0799
5967 62.6600   1239   1228  .0807
5968 62.6700   1202   1232  .0832
5969 62.6800   1200   1236  .0833
5970 62.6900   1252   1241  .0799
5971 62.7000   1223   1245  .0818
5972 62.7100   1245   1249  .0803
5973 62.7200   1255   1253  .0797
5974 62.7300   1234   1256  .0810
5975 62.7400   1249   1260  .0801
5976 62.7500   1257   1263  .0796
5977 62.7600   1270   1265  .0787
5978 62.7700   1233   1268  .0811
5979 62.7800   1244   1270  .0804
5980 62.7900   1219   1272  .0820
5981 62.8000   1237   1273  .0808
5982 62.8100   1286   1275  .0778
5983 62.8200   1295   1276  .0772
5984 62.8300   1244   1277  .0804
5985 62.8400   1236   1278  .0809
5986 62.8500   1253   1279  .0798
5987 62.8600   1245   1280  .0803
5988 62.8700   1223   1281  .0818
5989 62.8800   1247   1282  .0802
5990 62.8900   1246   1283  .0803
5991 62.9000   1220   1284  .0820
5992 62.9100   1260   1285  .0794
5993 62.9200   1250   1286  .0800
5994 62.9300   1254   1287  .0797
5995 62.9400   1260   1288  .0794
5996 62.9500   1287   1289  .0777
5997 62.9600   1308   1289  .0765
5998 62.9700   1264   1290  .0791
5999 62.9800   1253   1290  .0798
6000 62.9900   1302   1290  .0768
6001 63.0000   1257   1291  .0796
6002 63.0100   1236   1291  .0809
6003 63.0200   1234   1290  .0810
6004 63.0300   1223   1290  .0818
6005 63.0400   1223   1290  .0818
6006 63.0500   1253   1291  .0798
6007 63.0600   1266   1292  .0790
6008 63.0700   1271   1293  .0787
6009 63.0800   1279   1295  .0782
6010 63.0900   1287   1297  .0777
6011 63.1000   1276   1300  .0784
6012 63.1100   1262   1303  .0792
6013 63.1200   1316   1306  .0760
6014 63.1300   1261   1310  .0793
6015 63.1400   1281   1314  .0781
6016 63.1500   1295   1318  .0772
6017 63.1600   1333   1322  .0750
6018 63.1700   1313   1326  .0762
6019 63.1800   1273   1330  .0786
6020 63.1900   1297   1333  .0771
6021 63.2000   1292   1336  .0774
6022 63.2100   1298   1338  .0770
6023 63.2200   1321   1341  .0757
6024 63.2300   1327   1343  .0754
6025 63.2400   1286   1344  .0778
6026 63.2500   1321   1345  .0757
6027 63.2600   1368   1347  .0731
6028 63.2700   1364   1348  .0733
6029 63.2800   1328   1349  .0753
6030 63.2900   1368   1351  .0731
6031 63.3000   1354   1352  .0739
6032 63.3100   1364   1354  .0733
6033 63.3200   1347   1356  .0742
6034 63.3300   1326   1359  .0754
6035 63.3400   1340   1361  .0746
6036 63.3500   1324   1363  .0755
6037 63.3600   1344   1365  .0744
6038 63.3700   1358   1367  .0736
6039 63.3800   1308   1369  .0765
6040 63.3900   1347   1371  .0742
6041 63.4000   1353   1372  .0739
6042 63.4100   1357   1373  .0737
6043 63.4200   1342   1374  .0745
6044 63.4300   1361   1374  .0735
6045 63.4400   1316   1374  .0760
6046 63.4500   1335   1374  .0749
6047 63.4600   1340   1373  .0746
6048 63.4700   1336   1371  .0749
6049 63.4800   1371   1370  .0729
6050 63.4900   1332   1368  .0751
6051 63.5000   1314   1365  .0761
6052 63.5100   1345   1363  .0743
6053 63.5200   1367   1359  .0732
6054 63.5300   1330   1356  .0752
6055 63.5400   1317   1353  .0759
6056 63.5500   1342   1350  .0745
6057 63.5600   1349   1346  .0741
6058 63.5700   1339   1343  .0747
6059 63.5800   1300   1340  .0769
6060 63.5900   1348   1338  .0742
6061 63.6000   1338   1335  .0747
6062 63.6100   1324   1333  .0755
6063 63.6200   1341   1332  .0746
6064 63.6300   1321   1330  .0757
6065 63.6400   1264   1328  .0791
6066 63.6500   1315   1327  .0760
6067 63.6600   1349   1325  .0741
6068 63.6700   1345   1324  .0743
6069 63.6800   1322   1322  .0756
6070 63.6900   1359   1319  .0736
6071 63.7000   1325   1317  .0755
6072 63.7100   1336   1313  .0749
6073 63.7200   1323   1310  .0756
6074 63.7300   1298   1307  .0770
6075 63.7400   1304   1303  .0767
6076 63.7500   1321   1299  .0757
6077 63.7600   1317   1295  .0759
6078 63.7700   1341   1291  .0746
6079 63.7800   1357   1286  .0737
6080 63.7900   1330   1282  .0752
6081 63.8000   1296   1277  .0772
6082 63.8100   1288   1273  .0776
6083 63.8200   1274   1268  .0785
6084 63.8300   1239   1264  .0807
6085 63.8400   1227   1259  .0815
6086 63.8500   1291   1255  .0775
6087 63.8600   1263   1251  .0792
6088 63.8700   1286   1247  .0778
6089 63.8800   1248   1244  .0801
6090 63.8900   1256   1241  .0796
6091 63.9000   1260   1238  .0794
6092 63.9100   1269   1236  .0788
6093 63.9200   1247   1234  .0802
6094 63.9300   1225   1233  .0816
6095 63.9400   1212   1232  .0825
6096 63.9500   1221   1232  .0819
6097 63.9600   1235   1232  .0810
6098 63.9700   1216   1232  .0822
6099 63.9800   1200   1233  .0833
6100 63.9900   1243   1234  .0805
6101 64.0000   1243   1235  .0805
6102 64.0100   1242   1236  .0805
6103 64.0200   1233   1238  .0811
6104 64.0300   1224   1239  .0817
6105 64.0400   1200   1241  .0833
6106 64.0500   1226   1243  .0816
6107 64.0600   1206   1244  .0829
6108 64.0700   1209   1245  .0827
6109 64.0800   1233   1246  .0811
6110 64.0900   1251   1247  .0799
6111 64.1000   1256   1248  .0796
6112 64.1100   1191   1248  .0840
6113 64.1200   1214   1248  .0824
6114 64.1300   1185   1247  .0844
6115 64.1400   1188   1246  .0842
6116 64.1500   1220   1245  .0820
6117 64.1600   1258   1243  .0795
6118 64.1700   1260   1241  .0794
6119 64.1800   1222   1239  .0818
6120 64.1900   1220   1237  .0820
6121 64.2000   1252   1235  .0799
6122 64.2100   1234   1232  .0810
6123 64.2200   1234   1230  .0810
6124 64.2300   1249   1228  .0801
6125 64.2400   1185   1226  .0844
6126 64.2500   1226   1224  .0816
6127 64.2600   1234   1222  .0810
6128 64.2700   1198   1220  .0835
6129 64.2800   1173   1219  .0853
6130 64.2900   1197   1218  .0835
6131 64.3000   1223   1218  .0818
6132 64.3100   1246   1217  .0803
6133 64.3200   1213   1217  .0824
6134 64.3300   1223   1217  .0818
6135 64.3400   1241   1218  .0806
6136 64.3500   1251   1219  .0799
6137 64.3600   1220   1220  .0820
6138 64.3700   1231   1221  .0812
6139 64.3800   1219   1223  .0820
6140 64.3900   1234   1225  .0810
6141 64.4000   1232   1226  .0812
6142 64.4100   1235   1228  .0810
6143 64.4200   1247   1231  .0802
6144 64.4300   1228   1233  .0814
6145 64.4400   1167   1235  .0857
6146 64.4500   1190   1237  .0840
6147 64.4600   1182   1239  .0846
6148 64.4700   1209   1242  .0827
6149 64.4800   1243   1244  .0805
6150 64.4900   1255   1246  .0797
6151 64.5000   1204   1248  .0831
6152 64.5100   1207   1251  .0829
6153 64.5200   1243   1253  .0805
6154 64.5300   1219   1256  .0820
6155 64.5400   1216   1258  .0822
6156 64.5500   1250   1261  .0800
6157 64.5600   1242   1264  .0805
6158 64.5700   1229   1266  .0814
6159 64.5800   1253   1269  .0798
6160 64.5900   1311   1271  .0763
6161 64.6000   1298   1274  .0770
6162 64.6100   1283   1276  .0779
6163 64.6200   1314   1279  .0761
6164 64.6300   1307   1281  .0765
6165 64.6400   1288   1283  .0776
6166 64.6500   1315   1285  .0760
6167 64.6600   1346   1287  .0743
6168 64.6700   1337   1289  .0748
6169 64.6800   1345   1291  .0743
6170 64.6900   1377   1292  .0726
6171 64.7000   1378   1294  .0726
6172 64.7100   1358   1296  .0736
6173 64.7200   1338   1298  .0747
6174 64.7300   1333   1301  .0750
6175 64.7400   1347   1303  .0742
6176 64.7500   1374   1306  .0728
6177 64.7600   1357   1309  .0737
6178 64.7700   1321   1312  .0757
6179 64.7800   1336   1316  .0749
6180 64.7900   1379   1319  .0725
6181 64.8000   1349   1323  .0741
6182 64.8100   1344   1327  .0744
6183 64.8200   1364   1331  .0733
6184 64.8300   1353   1335  .0739
6185 64.8400   1343   1339  .0745
6186 64.8500   1332   1343  .0751
6187 64.8600   1351   1347  .0740
6188 64.8700   1346   1351  .0743
6189 64.8800   1350   1355  .0741
6190 64.8900   1370   1359  .0730
6191 64.9000   1344   1362  .0744
6192 64.9100   1408   1365  .0710
6193 64.9200   1389   1368  .0720
6194 64.9300   1323   1370  .0756
6195 64.9400   1308   1371  .0765
6196 64.9500   1323   1372  .0756
6197 64.9600   1354   1372  .0739
6198 64.9700   1388   1371  .0720
6199 64.9800   1316   1370  .0760
6200 64.9900   1325   1368  .0755
6201 65.0000   1369   1365  .0730
6202 65.0100   1332   1362  .0751
6203 65.0200   1321   1358  .0757
6204 65.0300   1342   1353  .0745
6205 65.0400   1301   1348  .0769
6206 65.0500   1313   1342  .0762
6207 65.0600   1322   1336  .0756
6208 65.0700   1308   1330  .0765
6209 65.0800   1318   1324  .0759
6210 65.0900   1330   1317  .0752
6211 65.1000   1328   1310  .0753
6212 65.1100   1322   1304  .0756
6213 65.1200   1288   1298  .0776
6214 65.1300   1296   1292  .0772
6215 65.1400   1241   1287  .0806
6216 65.1500   1278   1282  .0782
6217 65.1600   1298   1277  .0770
6218 65.1700   1256   1274  .0796
6219 65.1800   1236   1271  .0809
6220 65.1900   1263   1268  .0792
6221 65.2000   1239   1266  .0807
6222 65.2100   1242   1265  .0805
6223 65.2200   1234   1264  .0810
6224 65.2300   1218   1263  .0821
6225 65.2400   1200   1263  .0833
6226 65.2500   1230   1263  .0813
6227 65.2600   1226   1263  .0816
6228 65.2700   1219   1264  .0820
6229 65.2800   1243   1264  .0805
6230 65.2900   1261   1264  .0793
6231 65.3000   1236   1264  .0809
6232 65.3100   1241   1263  .0806
6233 65.3200   1240   1262  .0806
6234 65.3300   1220   1261  .0820
6235 65.3400   1242   1260  .0805
6236 65.3500   1256   1258  .0796
6237 65.3600   1231   1256  .0812
6238 65.3700   1217   1255  .0822
6239 65.3800   1210   1253  .0826
6240 65.3900   1223   1252  .0818
6241 65.4000   1246   1252  .0803
6242 65.4100   1242   1252  .0805
6243 65.4200   1230   1252  .0813
6244 65.4300   1208   1253  .0828
6245 65.4400   1190   1255  .0840
6246 65.4500   1197   1258  .0835
6247 65.4600   1213   1261  .0824
6248 65.4700   1222   1265  .0818
6249 65.4800   1226   1269  .0816
6250 65.4900   1259   1273  .0794
6251 65.5000   1239   1278  .0807
6252 65.5100   1210   1282  .0826
6253 65.5200   1244   1287  .0804
6254 65.5300   1253   1291  .0798
6255 65.5400   1254   1295  .0797
6256 65.5500   1267   1299  .0789
6257 65.5600   1293   1302  .0773
6258 65.5700   1311   1304  .0763
6259 65.5800   1299   1307  .0770
6260 65.5900   1291   1308  .0775
6261 65.6000   1264   1309  .0791
6262 65.6100   1294   1310  .0773
6263 65.6200   1305   1310  .0766
6264 65.6300   1296   1310  .0772
6265 65.6400   1310   1310  .0763
6266 65.6500   1329   1310  .0752
6267 65.6600   1323   1309  .0756
6268 65.6700   1337   1309  .0748
6269 65.6800   1350   1308  .0741
6270 65.6900   1377   1307  .0726
6271 65.7000   1330   1305  .0752
6272 65.7100   1339   1304  .0747
6273 65.7200   1329   1302  .0752
6274 65.7300   1284   1301  .0779
6275 65.7400   1279   1299  .0782
6276 65.7500   1309   1297  .0764
6277 65.7600   1278   1295  .0782
6278 65.7700   1251   1294  .0799
6279 65.7800   1254   1292  .0797
6280 65.7900   1318   1290  .0759
6281 65.8000   1298   1288  .0770
6282 65.8100   1256   1286  .0796
6283 65.8200   1292   1284  .0774
6284 65.8300   1288   1282  .0776
6285 65.8400   1250   1281  .0800
6286 65.8500   1275   1279  .0784
6287 65.8600   1272   1278  .0786
6288 65.8700   1246   1278  .0803
6289 65.8800   1220   1278  .0820
6290 65.8900   1249   1278  .0801
6291 65.9000   1215   1278  .0823
6292 65.9100   1244   1279  .0804
6293 65.9200   1250   1281  .0800
6294 65.9300   1264   1282  .0791
6295 65.9400   1243   1284  .0805
6296 65.9500   1276   1286  .0784
6297 65.9600   1273   1287  .0786
6298 65.9700   1245   1289  .0803
6299 65.9800   1265   1290  .0791
6300 65.9900   1282   1291  .0780
6301 66.0000   1259   1292  .0794
6302 66.0100   1293   1292  .0773
6303 66.0200   1312   1292  .0762
6304 66.0300   1282   1291  .0780
6305 66.0400   1303   1289  .0767
6306 66.0500   1302   1287  .0768
6307 66.0600   1332   1284  .0751
6308 66.0700   1318   1281  .0759
6309 66.0800   1320   1278  .0758
6310 66.0900   1316   1274  .0760
6311 66.1000   1313   1270  .0762
6312 66.1100   1306   1266  .0766
6313 66.1200   1271   1262  .0787
6314 66.1300   1289   1258  .0776
6315 66.1400   1284   1255  .0779
6316 66.1500   1282   1251  .0780
6317 66.1600   1256   1248  .0796
6318 66.1700   1228   1246  .0814
6319 66.1800   1246   1244  .0803
6320 66.1900   1265   1242  .0791
6321 66.2000   1227   1240  .0815
6322 66.2100   1236   1239  .0809
6323 66.2200   1240   1238  .0806
6324 66.2300   1213   1237  .0824
6325 66.2400   1192   1236  .0839
6326 66.2500   1261   1236  .0793
6327 66.2600   1236   1236  .0809
6328 66.2700   1230   1235  .0813
6329 66.2800   1205   1235  .0830
6330 66.2900   1246   1235  .0803
6331 66.3000   1257   1234  .0796
6332 66.3100   1218   1234  .0821
6333 66.3200   1230   1234  .0813
6334 66.3300   1224   1233  .0817
6335 66.3400   1225   1232  .0816
6336 66.3500   1251   1231  .0799
6337 66.3600   1253   1231  .0798
6338 66.3700   1215   1230  .0823
6339 66.3800   1238   1229  .0808
6340 66.3900   1284   1228  .0779
6341 66.4000   1255   1228  .0797
6342 66.4100   1211   1227  .0826
6343 66.4200   1264   1227  .0791
6344 66.4300   1238   1227  .0808
6345 66.4400   1219   1228  .0820
6346 66.4500   1236   1229  .0809
6347 66.4600   1230   1230  .0813
6348 66.4700   1229   1231  .0814
6349 66.4800   1230   1233  .0813
6350 66.4900   1235   1235  .0810
6351 66.5000   1236   1236  .0809
6352 66.5100   1264   1238  .0791
6353 66.5200   1264   1240  .0791
6354 66.5300   1246   1242  .0803
6355 66.5400   1215   1243  .0823
6356 66.5500   1240   1244  .0806
6357 66.5600   1278   1245  .0782
6358 66.5700   1283   1246  .0779
6359 66.5800   1240   1246  .0806
6360 66.5900   1254   1246  .0797
6361 66.6000   1289   1246  .0776
6362 66.6100   1261   1246  .0793
6363 66.6200   1277   1245  .0783
6364 66.6300   1319   1245  .0758
6365 66.6400   1296   1244  .0772
6366 66.6500   1294   1242  .0773
6367 66.6600   1307   1241  .0765
6368 66.6700   1295   1239  .0772
6369 66.6800   1285   1238  .0778
6370 66.6900   1278   1235  .0782
6371 66.7000   1283   1233  .0779
6372 66.7100   1266   1231  .0790
6373 66.7200   1260   1228  .0794
6374 66.7300   1259   1225  .0794
6375 66.7400   1226   1222  .0816
6376 66.7500   1245   1218  .0803
6377 66.7600   1285   1215  .0778
6378 66.7700   1255   1212  .0797
6379 66.7800   1241   1208  .0806
6380 66.7900   1273   1205  .0786
6381 66.8000   1244   1201  .0804
6382 66.8100   1246   1198  .0803
6383 66.8200   1225   1195  .0816
6384 66.8300   1223   1192  .0818
6385 66.8400   1212   1189  .0825
6386 66.8500   1216   1187  .0822
6387 66.8600   1240   1185  .0806
6388 66.8700   1214   1183  .0824
6389 66.8800   1218   1181  .0821
6390 66.8900   1240   1180  .0806
6391 66.9000   1251   1178  .0799
6392 66.9100   1239   1177  .0807
6393 66.9200   1218   1176  .0821
6394 66.9300   1211   1175  .0826
6395 66.9400   1189   1175  .0841
6396 66.9500   1214   1174  .0824
6397 66.9600   1208   1174  .0828
6398 66.9700   1184   1174  .0845
6399 66.9800   1200   1175  .0833
6400 66.9900   1209   1176  .0827
6401 67.0000   1163   1177  .0860
6402 67.0100   1170   1178  .0855
6403 67.0200   1182   1179  .0846
6404 67.0300   1235   1181  .0810
6405 67.0400   1207   1183  .0829
6406 67.0500   1221   1185  .0819
6407 67.0600   1232   1188  .0812
6408 67.0700   1198   1191  .0835
6409 67.0800   1206   1194  .0829
6410 67.0900   1224   1197  .0817
6411 67.1000   1235   1201  .0810
6412 67.1100   1254   1204  .0797
6413 67.1200   1268   1208  .0789
6414 67.1300   1279   1212  .0782
6415 67.1400   1252   1216  .0799
6416 67.1500   1280   1220  .0781
6417 67.1600   1269   1224  .0788
6418 67.1700   1284   1227  .0779
6419 67.1800   1266   1231  .0790
6420 67.1900   1311   1234  .0763
6421 67.2000   1283   1238  .0779
6422 67.2100   1231   1240  .0812
6423 67.2200   1281   1243  .0781
6424 67.2300   1295   1245  .0772
6425 67.2400   1305   1247  .0766
6426 67.2500   1322   1248  .0756
6427 67.2600   1313   1249  .0762
6428 67.2700   1310   1250  .0763
6429 67.2800   1307   1250  .0765
6430 67.2900   1279   1250  .0782
6431 67.3000   1312   1250  .0762
6432 67.3100   1299   1250  .0770
6433 67.3200   1345   1249  .0743
6434 67.3300   1302   1248  .0768
6435 67.3400   1306   1247  .0766
6436 67.3500   1315   1246  .0760
6437 67.3600   1300   1245  .0769
6438 67.3700   1302   1244  .0768
6439 67.3800   1283   1243  .0779
6440 67.3900   1270   1242  .0787
6441 67.4000   1270   1241  .0787
6442 67.4100   1337   1241  .0748
6443 67.4200   1332   1240  .0751
6444 67.4300   1310   1240  .0763
6445 67.4400   1246   1240  .0803
6446 67.4500   1280   1241  .0781
6447 67.4600   1265   1242  .0791
6448 67.4700   1234   1243  .0810
6449 67.4800   1261   1244  .0793
6450 67.4900   1258   1245  .0795
6451 67.5000   1238   1247  .0808
6452 67.5100   1263   1248  .0792
6453 67.5200   1261   1250  .0793
6454 67.5300   1284   1251  .0779
6455 67.5400   1272   1253  .0786
6456 67.5500   1257   1254  .0796
6457 67.5600   1280   1255  .0781
6458 67.5700   1258   1256  .0795
6459 67.5800   1281   1257  .0781
6460 67.5900   1242   1257  .0805
6461 67.6000   1250   1258  .0800
6462 67.6100   1281   1258  .0781
6463 67.6200   1271   1258  .0787
6464 67.6300   1300   1258  .0769
6465 67.6400   1254   1258  .0797
6466 67.6500   1243   1258  .0805
6467 67.6600   1245   1258  .0803
6468 67.6700   1220   1258  .0820
6469 67.6800   1280   1258  .0781
6470 67.6900   1279   1259  .0782
6471 67.7000   1227   1259  .0815
6472 67.7100   1245   1260  .0803
6473 67.7200   1250   1261  .0800
6474 67.7300   1242   1262  .0805
6475 67.7400   1251   1263  .0799
6476 67.7500   1309   1264  .0764
6477 67.7600   1275   1266  .0784
6478 67.7700   1255   1267  .0797
6479 67.7800   1264   1268  .0791
6480 67.7900   1279   1270  .0782
6481 67.8000   1266   1271  .0790
6482 67.8100   1286   1272  .0778
6483 67.8200   1309   1273  .0764
6484 67.8300   1272   1275  .0786
6485 67.8400   1249   1276  .0801
6486 67.8500   1325   1277  .0755
6487 67.8600   1307   1278  .0765
6488 67.8700   1281   1280  .0781
6489 67.8800   1287   1281  .0777
6490 67.8900   1347   1283  .0742
6491 67.9000   1320   1285  .0758
6492 67.9100   1318   1287  .0759
6493 67.9200   1312   1290  .0762
6494 67.9300   1302   1293  .0768
6495 67.9400   1269   1296  .0788
6496 67.9500   1321   1299  .0757
6497 67.9600   1274   1303  .0785
6498 67.9700   1282   1306  .0780
6499 67.9800   1297   1309  .0771
6500 67.9900   1310   1312  .0763
6501 68.0000   1276   1314  .0784
6502 68.0100   1272   1316  .0786
6503 68.0200   1294   1317  .0773
6504 68.0300   1278   1317  .0782
6505 68.0400   1254   1317  .0797
6506 68.0500   1269   1316  .0788
6507 68.0600   1301   1314  .0769
6508 68.0700   1319   1311  .0758
6509 68.0800   1317   1307  .0759
6510 68.0900   1296   1303  .0772
6511 68.1000   1304   1298  .0767
6512 68.1100   1284   1292  .0779
6513 68.1200   1300   1287  .0769
6514 68.1300   1304   1281  .0767
6515 68.1400   1297   1275  .0771
6516 68.1500   1307   1269  .0765
6517 68.1600   1279   1264  .0782
6518 68.1700   1259   1258  .0794
6519 68.1800   1270   1253  .0787
6520 68.1900   1297   1248  .0771
6521 68.2000   1262   1243  .0792
6522 68.2100   1241   1239  .0806
6523 68.2200   1227   1235  .0815
6524 68.2300   1189   1231  .0841
6525 68.2400   1200   1228  .0833
6526 68.2500   1227   1225  .0815
6527 68.2600   1214   1223  .0824
6528 68.2700   1194   1221  .0838
6529 68.2800   1169   1219  .0855
6530 68.2900   1197   1217  .0835
6531 68.3000   1184   1216  .0845
6532 68.3100   1179   1214  .0848
6533 68.3200   1220   1213  .0820
6534 68.3300   1219   1213  .0820
6535 68.3400   1171   1212  .0854
6536 68.3500   1195   1212  .0837
6537 68.3600   1209   1212  .0827
6538 68.3700   1211   1212  .0826
6539 68.3800   1209   1212  .0827
6540 68.3900   1213   1213  .0824
6541 68.4000   1215   1213  .0823
6542 68.4100   1197   1214  .0835
6543 68.4200   1211   1215  .0826
6544 68.4300   1203   1216  .0831
6545 68.4400   1197   1217  .0835
6546 68.4500   1239   1218  .0807
6547 68.4600   1196   1219  .0836
6548 68.4700   1226   1221  .0816
6549 68.4800   1204   1222  .0831
6550 68.4900   1203   1223  .0831
6551 68.5000   1212   1224  .0825
6552 68.5100   1247   1225  .0802
6553 68.5200   1269   1226  .0788
6554 68.5300   1280   1228  .0781
6555 68.5400   1202   1229  .0832
6556 68.5500   1214   1230  .0824
6557 68.5600   1231   1232  .0812
6558 68.5700   1239   1233  .0807
6559 68.5800   1229   1235  .0814
6560 68.5900   1227   1238  .0815
6561 68.6000   1229   1240  .0814
6562 68.6100   1243   1243  .0805
6563 68.6200   1258   1246  .0795
6564 68.6300   1237   1250  .0808
6565 68.6400   1228   1254  .0814
6566 68.6500   1254   1258  .0797
6567 68.6600   1267   1263  .0789
6568 68.6700   1249   1267  .0801
6569 68.6800   1225   1272  .0816
6570 68.6900   1239   1276  .0807
6571 68.7000   1251   1281  .0799
6572 68.7100   1248   1285  .0801
6573 68.7200   1257   1289  .0796
6574 68.7300   1276   1292  .0784
6575 68.7400   1243   1295  .0805
6576 68.7500   1265   1298  .0791
6577 68.7600   1284   1300  .0779
6578 68.7700   1294   1301  .0773
6579 68.7800   1257   1301  .0796
6580 68.7900   1299   1301  .0770
6581 68.8000   1302   1300  .0768
6582 68.8100   1275   1298  .0784
6583 68.8200   1263   1296  .0792
6584 68.8300   1236   1293  .0809
6585 68.8400   1237   1290  .0808
6586 68.8500   1254   1286  .0797
6587 68.8600   1305   1283  .0766
6588 68.8700   1296   1279  .0772
6589 68.8800   1272   1276  .0786
6590 68.8900   1329   1272  .0752
6591 68.9000   1283   1269  .0779
6592 68.9100   1270   1267  .0787
6593 68.9200   1259   1265  .0794
6594 68.9300   1240   1264  .0806
6595 68.9400   1203   1263  .0831
6596 68.9500   1245   1262  .0803
6597 68.9600   1273   1262  .0786
6598 68.9700   1284   1263  .0779
6599 68.9800   1231   1264  .0812
6600 68.9900   1252   1266  .0799
6601 69.0000   1216   1268  .0822
6602 69.0100   1238   1270  .0808
6603 69.0200   1261   1273  .0793
6604 69.0300   1264   1276  .0791
6605 69.0400   1230   1280  .0813
6606 69.0500   1264   1283  .0791
6607 69.0600   1240   1287  .0806
6608 69.0700   1255   1291  .0797
6609 69.0800   1297   1294  .0771
6610 69.0900   1300   1297  .0769
6611 69.1000   1234   1300  .0810
6612 69.1100   1255   1302  .0797
6613 69.1200   1264   1304  .0791
6614 69.1300   1298   1306  .0770
6615 69.1400   1295   1306  .0772
6616 69.1500   1272   1307  .0786
6617 69.1600   1267   1306  .0789
6618 69.1700   1256   1305  .0796
6619 69.1800   1287   1303  .0777
6620 69.1900   1262   1301  .0792
6621 69.2000   1283   1298  .0779
6622 69.2100   1310   1294  .0763
6623 69.2200   1301   1290  .0769
6624 69.2300   1271   1286  .0787
6625 69.2400   1238   1281  .0808
6626 69.2500   1263   1277  .0792
6627 69.2600   1250   1272  .0800
6628 69.2700   1249   1267  .0801
6629 69.2800   1247   1263  .0802
6630 69.2900   1254   1258  .0797
6631 69.3000   1264   1254  .0791
6632 69.3100   1244   1250  .0804
6633 69.3200   1270   1246  .0787
6634 69.3300   1238   1242  .0808
6635 69.3400   1268   1239  .0789
6636 69.3500   1246   1236  .0803
6637 69.3600   1257   1233  .0796
6638 69.3700   1261   1230  .0793
6639 69.3800   1235   1227  .0810
6640 69.3900   1246   1225  .0803
6641 69.4000   1210   1223  .0826
6642 69.4100   1197   1220  .0835
6643 69.4200   1219   1218  .0820
6644 69.4300   1222   1216  .0818
6645 69.4400   1220   1214  .0820
6646 69.4500   1226   1212  .0816
6647 69.4600   1211   1210  .0826
6648 69.4700   1251   1208  .0799
6649 69.4800   1187   1206  .0842
6650 69.4900   1165   1204  .0858
6651 69.5000   1199   1203  .0834
6652 69.5100   1209   1201  .0827
6653 69.5200   1230   1199  .0813
6654 69.5300   1216   1198  .0822
6655 69.5400   1170   1196  .0855
6656 69.5500   1189   1195  .0841
6657 69.5600   1208   1193  .0828
6658 69.5700   1215   1192  .0823
6659 69.5800   1145   1191  .0873
6660 69.5900   1190   1189  .0840
6661 69.6000   1179   1188  .0848
6662 69.6100   1165   1187  .0858
6663 69.6200   1206   1186  .0829
6664 69.6300   1197   1185  .0835
6665 69.6400   1135   1184  .0881
6666 69.6500   1144   1183  .0874
6667 69.6600   1211   1182  .0826
6668 69.6700   1171   1182  .0854
6669 69.6800   1149   1181  .0870
6670 69.6900   1179   1181  .0848
6671 69.7000   1194   1181  .0838
6672 69.7100   1199   1181  .0834
6673 69.7200   1197   1182  .0835
6674 69.7300   1200   1183  .0833
6675 69.7400   1176   1184  .0850
6676 69.7500   1202   1186  .0832
6677 69.7600   1202   1188  .0832
6678 69.7700   1163   1190  .0860
6679 69.7800   1200   1192  .0833
6680 69.7900   1196   1195  .0836
6681 69.8000   1203   1198  .0831
6682 69.8100   1204   1202  .0831
6683 69.8200   1205   1205  .0830
6684 69.8300   1237   1209  .0808
6685 69.8400   1221   1213  .0819
6686 69.8500   1247   1217  .0802
6687 69.8600   1264   1221  .0791
6688 69.8700   1246   1225  .0803
6689 69.8800   1274   1229  .0785
6690 69.8900   1276   1233  .0784
6691 69.9000   1263   1236  .0792
6692 69.9100   1284   1240  .0779
6693 69.9200   1285   1243  .0778
6694 69.9300   1278   1245  .0782
6695 69.9400   1247   1247  .0802
6696 69.9500   1294   1249  .0773
6697 69.9600   1294   1250  .0773
6698 69.9700   1295   1251  .0772
6699 69.9800   1267   1251  .0789
6700 69.9900   1287   1251  .0777
6701 70.0000   1294   1251  .0773
6702 70.0100   1276   1250  .0784
6703 70.0200   1266   1249  .0790
6704 70.0300   1297   1248  .0771
6705 70.0400   1275   1246  .0784
6706 70.0500   1298   1244  .0770
6707 70.0600   1308   1242  .0765
6708 70.0700   1251   1241  .0799
6709 70.0800   1274   1239  .0785
6710 70.0900   1319   1237  .0758
6711 70.1000   1321   1236  .0757
6712 70.1100   1301   1234  .0769
6713 70.1200   1298   1233  .0770
6714 70.1300   1299   1231  .0770
6715 70.1400   1224   1230  .0817
6716 70.1500   1265   1229  .0791
6717 70.1600   1275   1228  .0784
6718 70.1700   1272   1228  .0786
6719 70.1800   1251   1227  .0799
6720 70.1900   1271   1227  .0787
6721 70.2000   1254   1227  .0797
6722 70.2100   1229   1227  .0814
6723 70.2200   1243   1228  .0805
6724 70.2300   1254   1229  .0797
6725 70.2400   1233   1230  .0811
6726 70.2500   1312   1232  .0762
6727 70.2600   1274   1234  .0785
6728 70.2700   1237   1237  .0808
6729 70.2800   1225   1240  .0816
6730 70.2900   1259   1244  .0794
6731 70.3000   1250   1249  .0800
6732 70.3100   1282   1254  .0780
6733 70.3200   1259   1260  .0794
6734 70.3300   1272   1266  .0786
6735 70.3400   1247   1272  .0802
6736 70.3500   1258   1279  .0795
6737 70.3600   1265   1286  .0791
6738 70.3700   1324   1294  .0755
6739 70.3800   1325   1301  .0755
6740 70.3900   1324   1308  .0755
6741 70.4000   1324   1315  .0755
6742 70.4100   1356   1322  .0737
6743 70.4200   1327   1329  .0754
6744 70.4300   1316   1334  .0760
6745 70.4400   1303   1340  .0767
6746 70.4500   1340   1346  .0746
6747 70.4600   1348   1350  .0742
6748 70.4700   1353   1355  .0739
6749 70.4800   1339   1359  .0747
6750 70.4900   1341   1362  .0746
6751 70.5000   1345   1365  .0743
6752 70.5100   1377   1367  .0726
6753 70.5200   1344   1369  .0744
6754 70.5300   1412   1370  .0708
6755 70.5400   1387   1370  .0721
6756 70.5500   1370   1370  .0730
6757 70.5600   1391   1369  .0719
6758 70.5700   1352   1368  .0740
6759 70.5800   1389   1365  .0720
6760 70.5900   1388   1362  .0720
6761 70.6000   1399   1359  .0715
6762 70.6100   1373   1355  .0728
6763 70.6200   1363   1350  .0734
6764 70.6300   1350   1344  .0741
6765 70.6400   1338   1339  .0747
6766 70.6500   1344   1333  .0744
6767 70.6600   1350   1327  .0741
6768 70.6700   1349   1322  .0741
6769 70.6800   1314   1316  .0761
6770 70.6900   1349   1311  .0741
6771 70.7000   1334   1307  .0750
6772 70.7100   1327   1303  .0754
6773 70.7200   1323   1300  .0756
6774 70.7300   1303   1297  .0767
6775 70.7400   1289   1294  .0776
6776 70.7500   1285   1293  .0778
6777 70.7600   1262   1291  .0792
6778 70.7700   1290   1290  .0775
6779 70.7800   1257   1289  .0796
6780 70.7900   1269   1289  .0788
6781 70.8000   1259   1289  .0794
6782 70.8100   1279   1289  .0782
6783 70.8200   1289   1289  .0776
6784 70.8300   1312   1289  .0762
6785 70.8400   1275   1290  .0784
6786 70.8500   1338   1290  .0747
6787 70.8600   1338   1291  .0747
6788 70.8700   1321   1292  .0757
6789 70.8800   1289   1293  .0776
6790 70.8900   1281   1295  .0781
6791 70.9000   1275   1295  .0784
6792 70.9100   1248   1297  .0801
6793 70.9200   1296   1298  .0772
6794 70.9300   1329   1300  .0752
6795 70.9400   1253   1301  .0798
6796 70.9500   1300   1302  .0769
6797 70.9600   1306   1304  .0766
6798 70.9700   1329   1305  .0752
6799 70.9800   1310   1306  .0763
6800 70.9900   1286   1308  .0778
6801 71.0000   1273   1309  .0786
6802 71.0100   1263   1310  .0792
6803 71.0200   1283   1310  .0779
6804 71.0300   1290   1311  .0775
6805 71.0400   1260   1312  .0794
6806 71.0500   1294   1312  .0773
6807 71.0600   1288   1312  .0776
6808 71.0700   1276   1312  .0784
6809 71.0800   1298   1312  .0770
6810 71.0900   1318   1312  .0759
6811 71.1000   1284   1311  .0779
6812 71.1100   1289   1310  .0776
6813 71.1200   1308   1309  .0765
6814 71.1300   1274   1308  .0785
6815 71.1400   1255   1306  .0797
6816 71.1500   1308   1305  .0765
6817 71.1600   1281   1303  .0781
6818 71.1700   1283   1300  .0779
6819 71.1800   1278   1298  .0782
6820 71.1900   1271   1295  .0787
6821 71.2000   1322   1292  .0756
6822 71.2100   1268   1289  .0789
6823 71.2200   1277   1286  .0783
6824 71.2300   1262   1283  .0792
6825 71.2400   1243   1280  .0805
6826 71.2500   1250   1276  .0800
6827 71.2600   1280   1273  .0781
6828 71.2700   1272   1270  .0786
6829 71.2800   1272   1267  .0786
6830 71.2900   1264   1263  .0791
6831 71.3000   1265   1260  .0791
6832 71.3100   1242   1257  .0805
6833 71.3200   1203   1255  .0831
6834 71.3300   1241   1252  .0806
6835 71.3400   1232   1250  .0812
6836 71.3500   1245   1248  .0803
6837 71.3600   1221   1246  .0819
6838 71.3700   1232   1244  .0812
6839 71.3800   1210   1243  .0826
6840 71.3900   1242   1242  .0805
6841 71.4000   1218   1240  .0821
6842 71.4100   1194   1239  .0838
6843 71.4200   1233   1238  .0811
6844 71.4300   1274   1238  .0785
6845 71.4400   1212   1238  .0825
6846 71.4500   1208   1237  .0828
6847 71.4600   1240   1237  .0806
6848 71.4700   1211   1237  .0826
6849 71.4800   1205   1237  .0830
6850 71.4900   1196   1237  .0836
6851 71.5000   1210   1237  .0826
6852 71.5100   1203   1238  .0831
6853 71.5200   1228   1238  .0814
6854 71.5300   1212   1238  .0825
6855 71.5400   1225   1238  .0816
6856 71.5500   1235   1239  .0810
6857 71.5600   1234   1240  .0810
6858 71.5700   1232   1241  .0812
6859 71.5800   1225   1242  .0816
6860 71.5900   1222   1244  .0818
6861 71.6000   1225   1246  .0816
6862 71.6100   1255   1248  .0797
6863 71.6200   1218   1250  .0821
6864 71.6300   1253   1253  .0798
6865 71.6400   1255   1257  .0797
6866 71.6500   1297   1260  .0771
6867 71.6600   1293   1264  .0773
6868 71.6700   1266   1269  .0790
6869 71.6800   1265   1274  .0791
6870 71.6900   1257   1279  .0796
6871 71.7000   1273   1285  .0786
6872 71.7100   1324   1291  .0755
6873 71.7200   1354   1298  .0739
6874 71.7300   1338   1304  .0747
6875 71.7400   1259   1311  .0794
6876 71.7500   1296   1317  .0772
6877 71.7600   1336   1324  .0749
6878 71.7700   1336   1330  .0749
6879 71.7800   1330   1336  .0752
6880 71.7900   1365   1342  .0733
6881 71.8000   1361   1347  .0735
6882 71.8100   1374   1352  .0728
6883 71.8200   1357   1356  .0737
6884 71.8300   1347   1359  .0742
6885 71.8400   1339   1361  .0747
6886 71.8500   1367   1363  .0732
6887 71.8600   1363   1363  .0734
6888 71.8700   1317   1363  .0759
6889 71.8800   1325   1362  .0755
6890 71.8900   1324   1360  .0755
6891 71.9000   1317   1358  .0759
6892 71.9100   1317   1355  .0759
6893 71.9200   1350   1352  .0741
6894 71.9300   1352   1348  .0740
6895 71.9400   1342   1344  .0745
6896 71.9500   1362   1340  .0734
6897 71.9600   1295   1335  .0772
6898 71.9700   1301   1331  .0769
6899 71.9800   1295   1327  .0772
6900 71.9900   1329   1323  .0752
6901 72.0000   1354   1318  .0739
6902 72.0100   1313   1315  .0762
6903 72.0200   1296   1311  .0772
6904 72.0300   1258   1308  .0795
6905 72.0400   1232   1305  .0812
6906 72.0500   1267   1303  .0789
6907 72.0600   1274   1301  .0785
6908 72.0700   1243   1299  .0805
6909 72.0800   1214   1298  .0824
6910 72.0900   1266   1298  .0790
6911 72.1000   1232   1298  .0812
6912 72.1100   1231   1298  .0812
6913 72.1200   1253   1299  .0798
6914 72.1300   1228   1300  .0814
6915 72.1400   1187   1302  .0842
6916 72.1500   1263   1303  .0792
6917 72.1600   1253   1305  .0798
6918 72.1700   1247   1307  .0802
6919 72.1800   1237   1309  .0808
6920 72.1900   1257   1310  .0796
6921 72.2000   1239   1312  .0807
6922 72.2100   1272   1313  .0786
6923 72.2200   1298   1314  .0770
6924 72.2300   1243   1315  .0805
6925 72.2400   1264   1315  .0791
6926 72.2500   1290   1314  .0775
6927 72.2600   1287   1314  .0777
6928 72.2700   1285   1313  .0778
6929 72.2800   1273   1311  .0786
6930 72.2900   1302   1309  .0768
6931 72.3000   1269   1307  .0788
6932 72.3100   1281   1304  .0781
6933 72.3200   1305   1301  .0766
6934 72.3300   1300   1297  .0769
6935 72.3400   1330   1294  .0752
6936 72.3500   1363   1290  .0734
6937 72.3600   1318   1286  .0759
6938 72.3700   1274   1283  .0785
6939 72.3800   1273   1279  .0786
6940 72.3900   1269   1275  .0788
6941 72.4000   1236   1272  .0809
6942 72.4100   1231   1268  .0812
6943 72.4200   1263   1264  .0792
6944 72.4300   1281   1261  .0781
6945 72.4400   1260   1258  .0794
6946 72.4500   1294   1255  .0773
6947 72.4600   1271   1251  .0787
6948 72.4700   1269   1249  .0788
6949 72.4800   1256   1246  .0796
6950 72.4900   1281   1243  .0781
6951 72.5000   1268   1241  .0789
6952 72.5100   1251   1239  .0799
6953 72.5200   1244   1236  .0804
6954 72.5300   1253   1234  .0798
6955 72.5400   1247   1232  .0802
6956 72.5500   1252   1230  .0799
6957 72.5600   1261   1228  .0793
6958 72.5700   1277   1226  .0783
6959 72.5800   1249   1224  .0801
6960 72.5900   1260   1223  .0794
6961 72.6000   1232   1221  .0812
6962 72.6100   1271   1219  .0787
6963 72.6200   1280   1218  .0781
6964 72.6300   1231   1217  .0812
6965 72.6400   1225   1216  .0816
6966 72.6500   1261   1215  .0793
6967 72.6600   1199   1215  .0834
6968 72.6700   1205   1214  .0830
6969 72.6800   1215   1214  .0823
6970 72.6900   1261   1214  .0793
6971 72.7000   1236   1214  .0809
6972 72.7100   1219   1215  .0820
6973 72.7200   1210   1215  .0826
6974 72.7300   1214   1216  .0824
6975 72.7400   1162   1216  .0861
6976 72.7500   1205   1217  .0830
6977 72.7600   1231   1218  .0812
6978 72.7700   1216   1219  .0822
6979 72.7800   1224   1219  .0817
6980 72.7900   1260   1220  .0794
6981 72.8000   1246   1221  .0803
6982 72.8100   1222   1221  .0818
6983 72.8200   1217   1221  .0822
6984 72.8300   1217   1221  .0822
6985 72.8400   1207   1221  .0829
6986 72.8500   1237   1221  .0808
6987 72.8600   1206   1221  .0829
6988 72.8700   1210   1220  .0826
6989 72.8800   1221   1219  .0819
6990 72.8900   1280   1218  .0781
6991 72.9000   1255   1217  .0797
6992 72.9100   1247   1216  .0802
6993 72.9200   1246   1214  .0803
6994 72.9300   1279   1213  .0782
6995 72.9400   1234   1211  .0810
6996 72.9500   1296   1210  .0772
6997 72.9600   1273   1208  .0786
6998 72.9700   1251   1206  .0799
6999 72.9800   1249   1205  .0801
7000 72.9900   1262   1203  .0792
7001 73.0000   1296   1202  .0772
7002 73.0100   1240   1200  .0806
7003 73.0200   1233   1199  .0811
7004 73.0300   1229   1197  .0814
7005 73.0400   1210   1196  .0826
7006 73.0500   1226   1194  .0816
7007 73.0600   1224   1193  .0817
7008 73.0700   1206   1192  .0829
7009 73.0800   1190   1191  .0840
7010 73.0900   1237   1190  .0808
7011 73.1000   1231   1189  .0812
7012 73.1100   1222   1188  .0818
7013 73.1200   1227   1187  .0815
7014 73.1300   1238   1187  .0808
7015 73.1400   1176   1186  .0850
7016 73.1500   1198   1186  .0835
7017 73.1600   1240   1185  .0806
7018 73.1700   1205   1185  .0830
7019 73.1800   1229   1185  .0814
7020 73.1900   1263   1185  .0792
7021 73.2000   1246   1185  .0803
7022 73.2100   1241   1185  .0806
7023 73.2200   1235   1186  .0810
7024 73.2300   1213   1186  .0824
7025 73.2400   1169   1187  .0855
7026 73.2500   1196   1187  .0836
7027 73.2600   1198   1188  .0835
7028 73.2700   1223   1188  .0818
7029 73.2800   1191   1189  .0840
7030 73.2900   1212   1190  .0825
7031 73.3000   1209   1191  .0827
7032 73.3100   1207   1192  .0829
7033 73.3200   1213   1193  .0824
7034 73.3300   1193   1194  .0838
7035 73.3400   1194   1196  .0838
7036 73.3500   1284   1197  .0779
7037 73.3600   1265   1198  .0791
7038 73.3700   1228   1199  .0814
7039 73.3800   1196   1201  .0836
7040 73.3900   1235   1202  .0810
7041 73.4000   1200   1203  .0833
7042 73.4100   1212   1205  .0825
7043 73.4200   1262   1206  .0792
7044 73.4300   1261   1208  .0793
7045 73.4400   1221   1209  .0819
7046 73.4500   1246   1211  .0803
7047 73.4600   1228   1212  .0814
7048 73.4700   1224   1214  .0817
7049 73.4800   1228   1216  .0814
7050 73.4900   1242   1218  .0805
7051 73.5000   1250   1221  .0800
7052 73.5100   1271   1223  .0787
7053 73.5200   1263   1226  .0792
7054 73.5300   1221   1229  .0819
7055 73.5400   1197   1233  .0835
7056 73.5500   1238   1237  .0808
7057 73.5600   1264   1241  .0791
7058 73.5700   1256   1246  .0796
7059 73.5800   1265   1251  .0791
7060 73.5900   1284   1257  .0779
7061 73.6000   1267   1262  .0789
7062 73.6100   1293   1268  .0773
7063 73.6200   1287   1275  .0777
7064 73.6300   1288   1281  .0776
7065 73.6400   1257   1288  .0796
7066 73.6500   1296   1294  .0772
7067 73.6600   1285   1301  .0778
7068 73.6700   1296   1307  .0772
7069 73.6800   1294   1314  .0773
7070 73.6900   1347   1320  .0742
7071 73.7000   1341   1325  .0746
7072 73.7100   1310   1331  .0763
7073 73.7200   1305   1336  .0766
7074 73.7300   1338   1340  .0747
7075 73.7400   1322   1344  .0756
7076 73.7500   1320   1347  .0758
7077 73.7600   1355   1350  .0738
7078 73.7700   1328   1352  .0753
7079 73.7800   1337   1354  .0748
7080 73.7900   1323   1354  .0756
7081 73.8000   1301   1355  .0769
7082 73.8100   1318   1355  .0759
7083 73.8200   1336   1354  .0749
7084 73.8300   1365   1352  .0733
7085 73.8400   1351   1350  .0740
7086 73.8500   1359   1348  .0736
7087 73.8600   1357   1345  .0737
7088 73.8700   1328   1342  .0753
7089 73.8800   1328   1339  .0753
7090 73.8900   1317   1335  .0759
7091 73.9000   1285   1331  .0778
7092 73.9100   1295   1327  .0772
7093 73.9200   1297   1322  .0771
7094 73.9300   1335   1318  .0749
7095 73.9400   1286   1314  .0778
7096 73.9500   1310   1310  .0763
7097 73.9600   1300   1306  .0769
7098 73.9700   1286   1302  .0778
7099 73.9800   1282   1298  .0780
7100 73.9900   1303   1294  .0767
7101 74.0000   1279   1291  .0782
7102 74.0100   1265   1287  .0791
7103 74.0200   1280   1284  .0781
7104 74.0300   1262   1281  .0792
7105 74.0400   1251   1279  .0799
7106 74.0500   1269   1276  .0788
7107 74.0600   1265   1274  .0791
7108 74.0700   1278   1272  .0782
7109 74.0800   1247   1270  .0802
7110 74.0900   1268   1268  .0789
7111 74.1000   1282   1266  .0780
7112 74.1100   1273   1265  .0786
7113 74.1200   1261   1263  .0793
7114 74.1300   1267   1262  .0789
7115 74.1400   1251   1261  .0799
7116 74.1500   1309   1260  .0764
7117 74.1600   1263   1259  .0792
7118 74.1700   1244   1258  .0804
7119 74.1800   1260   1258  .0794
7120 74.1900   1293   1258  .0773
7121 74.2000   1266   1258  .0790
7122 74.2100   1260   1258  .0794
7123 74.2200   1257   1258  .0796
7124 74.2300   1274   1258  .0785
7125 74.2400   1253   1259  .0798
7126 74.2500   1316   1260  .0760
7127 74.2600   1286   1262  .0778
7128 74.2700   1256   1264  .0796
7129 74.2800   1261   1266  .0793
7130 74.2900   1295   1268  .0772
7131 74.3000   1299   1271  .0770
7132 74.3100   1277   1274  .0783
7133 74.3200   1254   1277  .0797
7134 74.3300   1234   1280  .0810
7135 74.3400   1250   1284  .0800
7136 74.3500   1259   1287  .0794
7137 74.3600   1249   1291  .0801
7138 74.3700   1251   1295  .0799
7139 74.3800   1257   1299  .0796
7140 74.3900   1262   1302  .0792
7141 74.4000   1254   1305  .0797
7142 74.4100   1276   1308  .0784
7143 74.4200   1298   1311  .0770
7144 74.4300   1273   1313  .0786
7145 74.4400   1261   1315  .0793
7146 74.4500   1315   1316  .0760
7147 74.4600   1289   1317  .0776
7148 74.4700   1272   1318  .0786
7149 74.4800   1274   1318  .0785
7150 74.4900   1310   1317  .0763
7151 74.5000   1307   1317  .0765
7152 74.5100   1279   1316  .0782
7153 74.5200   1273   1315  .0786
7154 74.5300   1266   1313  .0790
7155 74.5400   1211   1312  .0826
7156 74.5500   1250   1310  .0800
7157 74.5600   1321   1308  .0757
7158 74.5700   1321   1307  .0757
7159 74.5800   1280   1305  .0781
7160 74.5900   1299   1304  .0770
7161 74.6000   1271   1302  .0787
7162 74.6100   1231   1302  .0812
7163 74.6200   1261   1301  .0793
7164 74.6300   1294   1301  .0773
7165 74.6400   1312   1301  .0762
7166 74.6500   1301   1301  .0769
7167 74.6600   1257   1301  .0796
7168 74.6700   1253   1302  .0798
7169 74.6800   1265   1302  .0791
7170 74.6900   1241   1303  .0806
7171 74.7000   1259   1304  .0794
7172 74.7100   1271   1304  .0787
7173 74.7200   1302   1305  .0768
7174 74.7300   1271   1305  .0787
7175 74.7400   1258   1305  .0795
7176 74.7500   1288   1304  .0776
7177 74.7600   1278   1304  .0782
7178 74.7700   1282   1303  .0780
7179 74.7800   1268   1302  .0789
7180 74.7900   1279   1300  .0782
7181 74.8000   1261   1298  .0793
7182 74.8100   1260   1297  .0794
7183 74.8200   1277   1294  .0783
7184 74.8300   1271   1292  .0787
7185 74.8400   1220   1290  .0820
7186 74.8500   1260   1288  .0794
7187 74.8600   1248   1286  .0801
7188 74.8700   1287   1284  .0777
7189 74.8800   1272   1283  .0786
7190 74.8900   1261   1281  .0793
7191 74.9000   1248   1280  .0801
7192 74.9100   1263   1280  .0792
7193 74.9200   1283   1279  .0779
7194 74.9300   1262   1279  .0792
7195 74.9400   1238   1280  .0808
7196 74.9500   1280   1280  .0781
7197 74.9600   1251   1281  .0799
7198 74.9700   1267   1282  .0789
7199 74.9800   1258   1283  .0795
7200 74.9900   1281   1284  .0781
7201 75.0000   1298   1285  .0770
7202 75.0100   1255   1285  .0797
7203 75.0200   1282   1286  .0780
7204 75.0300   1253   1287  .0798
7205 75.0400   1229   1287  .0814
7206 75.0500   1302   1287  .0768
7207 75.0600   1323   1286  .0756
7208 75.0700   1296   1285  .0772
7209 75.0800   1277   1284  .0783
7210 75.0900   1288   1283  .0776
7211 75.1000   1279   1282  .0782
7212 75.1100   1264   1280  .0791
7213 75.1200   1291   1278  .0775
7214 75.1300   1273   1276  .0786
7215 75.1400   1279   1274  .0782
7216 75.1500   1281   1273  .0781
7217 75.1600   1278   1271  .0782
7218 75.1700   1248   1270  .0801
7219 75.1800   1251   1269  .0799
7220 75.1900   1247   1269  .0802
7221 75.2000   1221   1268  .0819
7222 75.2100   1223   1268  .0818
7223 75.2200   1271   1269  .0787
7224 75.2300   1281   1269  .0781
7225 75.2400   1210   1270  .0826
7226 75.2500   1249   1272  .0801
7227 75.2600   1281   1273  .0781
7228 75.2700   1249   1275  .0801
7229 75.2800   1246   1277  .0803
7230 75.2900   1257   1280  .0796
7231 75.3000   1245   1282  .0803
7232 75.3100   1236   1285  .0809
7233 75.3200   1242   1288  .0805
7234 75.3300   1254   1290  .0797
7235 75.3400   1248   1293  .0801
7236 75.3500   1288   1296  .0776
7237 75.3600   1294   1299  .0773
7238 75.3700   1297   1301  .0771
7239 75.3800   1291   1304  .0775
7240 75.3900   1308   1306  .0765
7241 75.4000   1314   1308  .0761
7242 75.4100   1306   1310  .0766
7243 75.4200   1314   1311  .0761
7244 75.4300   1277   1312  .0783
7245 75.4400   1271   1313  .0787
7246 75.4500   1272   1314  .0786
7247 75.4600   1276   1314  .0784
7248 75.4700   1305   1313  .0766
7249 75.4800   1279   1313  .0782
7250 75.4900   1283   1312  .0779
7251 75.5000   1320   1311  .0758
7252 75.5100   1316   1310  .0760
7253 75.5200   1285   1309  .0778
7254 75.5300   1289   1307  .0776
7255 75.5400   1240   1306  .0806
7256 75.5500   1241   1304  .0806
7257 75.5600   1242   1302  .0805
7258 75.5700   1240   1300  .0806
7259 75.5800   1238   1299  .0808
7260 75.5900   1257   1297  .0796
7261 75.6000   1257   1296  .0796
7262 75.6100   1255   1294  .0797
7263 75.6200   1268   1293  .0789
7264 75.6300   1302   1292  .0768
7265 75.6400   1289   1291  .0776
7266 75.6500   1262   1290  .0792
7267 75.6600   1271   1289  .0787
7268 75.6700   1299   1289  .0770
7269 75.6800   1298   1288  .0770
7270 75.6900   1272   1287  .0786
7271 75.7000   1264   1287  .0791
7272 75.7100   1276   1286  .0784
7273 75.7200   1258   1286  .0795
7274 75.7300   1247   1285  .0802
7275 75.7400   1203   1284  .0831
7276 75.7500   1234   1283  .0810
7277 75.7600   1271   1283  .0787
7278 75.7700   1242   1282  .0805
7279 75.7800   1228   1281  .0814
7280 75.7900   1260   1280  .0794
7281 75.8000   1236   1279  .0809
7282 75.8100   1222   1278  .0818
7283 75.8200   1237   1277  .0808
7284 75.8300   1265   1277  .0791
7285 75.8400   1240   1276  .0806
7286 75.8500   1302   1276  .0768
7287 75.8600   1305   1275  .0766
7288 75.8700   1268   1275  .0789
7289 75.8800   1293   1276  .0773
7290 75.8900   1303   1276  .0767
7291 75.9000   1257   1276  .0796
7292 75.9100   1256   1277  .0796
7293 75.9200   1254   1278  .0797
7294 75.9300   1233   1278  .0811
7295 75.9400   1242   1279  .0805
7296 75.9500   1257   1280  .0796
7297 75.9600   1264   1280  .0791
7298 75.9700   1209   1281  .0827
7299 75.9800   1243   1282  .0805
7300 75.9900   1246   1282  .0803
7301 76.0000   1246   1282  .0803
7302 76.0100   1253   1283  .0798
7303 76.0200   1239   1283  .0807
7304 76.0300   1241   1283  .0806
7305 76.0400   1182   1282  .0846
7306 76.0500   1237   1282  .0808
7307 76.0600   1245   1281  .0803
7308 76.0700   1296   1281  .0772
7309 76.0800   1301   1280  .0769
7310 76.0900   1291   1280  .0775
7311 76.1000   1246   1279  .0803
7312 76.1100   1261   1278  .0793
7313 76.1200   1242   1278  .0805
7314 76.1300   1288   1277  .0776
7315 76.1400   1288   1277  .0776
7316 76.1500   1267   1277  .0789
7317 76.1600   1251   1276  .0799
7318 76.1700   1222   1276  .0818
7319 76.1800   1265   1276  .0791
7320 76.1900   1306   1276  .0766
7321 76.2000   1267   1276  .0789
7322 76.2100   1235   1276  .0810
7323 76.2200   1261   1277  .0793
7324 76.2300   1277   1277  .0783
7325 76.2400   1283   1277  .0779
7326 76.2500   1322   1277  .0756
7327 76.2600   1317   1278  .0759
7328 76.2700   1310   1278  .0763
7329 76.2800   1295   1278  .0772
7330 76.2900   1276   1278  .0784
7331 76.3000   1292   1278  .0774
7332 76.3100   1281   1279  .0781
7333 76.3200   1311   1279  .0763
7334 76.3300   1278   1279  .0782
7335 76.3400   1282   1279  .0780
7336 76.3500   1313   1280  .0762
7337 76.3600   1324   1280  .0755
7338 76.3700   1300   1281  .0769
7339 76.3800   1270   1281  .0787
7340 76.3900   1326   1282  .0754
7341 76.4000   1321   1283  .0757
7342 76.4100   1309   1284  .0764
7343 76.4200   1315   1285  .0760
7344 76.4300   1297   1287  .0771
7345 76.4400   1263   1288  .0792
7346 76.4500   1271   1290  .0787
7347 76.4600   1299   1291  .0770
7348 76.4700   1281   1293  .0781
7349 76.4800   1283   1295  .0779
7350 76.4900   1291   1297  .0775
7351 76.5000   1247   1300  .0802
7352 76.5100   1299   1302  .0770
7353 76.5200   1308   1304  .0765
7354 76.5300   1345   1306  .0743
7355 76.5400   1305   1308  .0766
7356 76.5500   1312   1310  .0762
7357 76.5600   1326   1312  .0754
7358 76.5700   1278   1313  .0782
7359 76.5800   1260   1315  .0794
7360 76.5900   1270   1316  .0787
7361 76.6000   1270   1318  .0787
7362 76.6100   1272   1319  .0786
7363 76.6200   1304   1321  .0767
7364 76.6300   1299   1322  .0770
7365 76.6400   1271   1323  .0787
7366 76.6500   1288   1325  .0776
7367 76.6600   1285   1326  .0778
7368 76.6700   1288   1327  .0776
7369 76.6800   1251   1329  .0799
7370 76.6900   1309   1330  .0764
7371 76.7000   1312   1332  .0762
7372 76.7100   1341   1334  .0746
7373 76.7200   1293   1336  .0773
7374 76.7300   1302   1337  .0768
7375 76.7400   1262   1339  .0792
7376 76.7500   1342   1341  .0745
7377 76.7600   1325   1342  .0755
7378 76.7700   1280   1343  .0781
7379 76.7800   1283   1344  .0779
7380 76.7900   1319   1344  .0758
7381 76.8000   1322   1344  .0756
7382 76.8100   1302   1344  .0768
7383 76.8200   1300   1344  .0769
7384 76.8300   1282   1342  .0780
7385 76.8400   1264   1341  .0791
7386 76.8500   1329   1339  .0752
7387 76.8600   1306   1337  .0766
7388 76.8700   1307   1335  .0765
7389 76.8800   1270   1332  .0787
7390 76.8900   1311   1329  .0763
7391 76.9000   1307   1326  .0765
7392 76.9100   1289   1324  .0776
7393 76.9200   1288   1321  .0776
7394 76.9300   1301   1318  .0769
7395 76.9400   1284   1315  .0779
7396 76.9500   1292   1313  .0774
7397 76.9600   1297   1311  .0771
7398 76.9700   1222   1308  .0818
7399 76.9800   1239   1307  .0807
7400 76.9900   1317   1305  .0759
7401 77.0000   1280   1303  .0781
7402 77.0100   1267   1302  .0789
7403 77.0200   1292   1301  .0774
7404 77.0300   1282   1300  .0780
7405 77.0400   1253   1299  .0798
7406 77.0500   1263   1298  .0792
7407 77.0600   1261   1298  .0793
7408 77.0700   1288   1297  .0776
7409 77.0800   1253   1297  .0798
7410 77.0900   1245   1297  .0803
7411 77.1000   1279   1297  .0782
7412 77.1100   1281   1297  .0781
7413 77.1200   1288   1297  .0776
7414 77.1300   1255   1297  .0797
7415 77.1400   1229   1297  .0814
7416 77.1500   1263   1297  .0792
7417 77.1600   1285   1297  .0778
7418 77.1700   1263   1297  .0792
7419 77.1800   1244   1298  .0804
7420 77.1900   1233   1298  .0811
7421 77.2000   1260   1298  .0794
7422 77.2100   1292   1299  .0774
7423 77.2200   1304   1299  .0767
7424 77.2300   1344   1300  .0744
7425 77.2400   1329   1301  .0752
7426 77.2500   1337   1302  .0748
7427 77.2600   1307   1303  .0765
7428 77.2700   1322   1303  .0756
7429 77.2800   1320   1304  .0758
7430 77.2900   1318   1305  .0759
7431 77.3000   1340   1307  .0746
7432 77.3100   1325   1308  .0755
7433 77.3200   1290   1309  .0775
7434 77.3300   1326   1310  .0754
7435 77.3400   1361   1312  .0735
7436 77.3500   1367   1313  .0732
7437 77.3600   1353   1314  .0739
7438 77.3700   1319   1316  .0758
7439 77.3800   1305   1317  .0766
7440 77.3900   1324   1318  .0755
7441 77.4000   1341   1320  .0746
7442 77.4100   1370   1321  .0730
7443 77.4200   1351   1322  .0740
7444 77.4300   1338   1323  .0747
7445 77.4400   1307   1324  .0765
7446 77.4500   1338   1325  .0747
7447 77.4600   1387   1325  .0721
7448 77.4700   1398   1326  .0715
7449 77.4800   1387   1326  .0721
7450 77.4900   1414   1327  .0707
7451 77.5000   1366   1327  .0732
7452 77.5100   1393   1327  .0718
7453 77.5200   1412   1327  .0708
7454 77.5300   1404   1328  .0712
7455 77.5400   1351   1328  .0740
7456 77.5500   1406   1328  .0711
7457 77.5600   1409   1329  .0710
7458 77.5700   1375   1329  .0727
7459 77.5800   1362   1330  .0734
7460 77.5900   1368   1331  .0731
7461 77.6000   1380   1332  .0725
7462 77.6100   1359   1333  .0736
7463 77.6200   1349   1335  .0741
7464 77.6300   1376   1336  .0727
7465 77.6400   1383   1338  .0723
7466 77.6500   1365   1340  .0733
7467 77.6600   1351   1343  .0740
7468 77.6700   1328   1345  .0753
7469 77.6800   1330   1348  .0752
7470 77.6900   1328   1351  .0753
7471 77.7000   1331   1354  .0751
7472 77.7100   1357   1357  .0737
7473 77.7200   1385   1360  .0722
7474 77.7300   1383   1363  .0723
7475 77.7400   1338   1366  .0747
7476 77.7500   1416   1369  .0706
7477 77.7600   1411   1371  .0709
7478 77.7700   1394   1372  .0717
7479 77.7800   1337   1374  .0748
7480 77.7900   1371   1374  .0729
7481 77.8000   1350   1374  .0741
7482 77.8100   1346   1374  .0743
7483 77.8200   1382   1373  .0724
7484 77.8300   1394   1372  .0717
7485 77.8400   1399   1371  .0715
7486 77.8500   1408   1369  .0710
7487 77.8600   1395   1366  .0717
7488 77.8700   1364   1364  .0733
7489 77.8800   1337   1361  .0748
7490 77.8900   1379   1358  .0725
7491 77.9000   1374   1356  .0728
7492 77.9100   1391   1353  .0719
7493 77.9200   1396   1351  .0716
7494 77.9300   1387   1349  .0721
7495 77.9400   1358   1348  .0736
7496 77.9500   1397   1347  .0716
7497 77.9600   1384   1346  .0723
7498 77.9700   1347   1346  .0742
7499 77.9800   1379   1346  .0725
7500 77.9900   1394   1347  .0717
7501 78.0000   1386   1348  .0722
7502 78.0100   1368   1349  .0731
7503 78.0200   1389   1351  .0720
7504 78.0300   1409   1353  .0710
7505 78.0400   1343   1355  .0745
7506 78.0500   1379   1357  .0725
7507 78.0600   1423   1359  .0703
7508 78.0700   1407   1360  .0711
7509 78.0800   1398   1362  .0715
7510 78.0900   1370   1363  .0730
7511 78.1000   1363   1364  .0734
7512 78.1100   1401   1365  .0714
7513 78.1200   1366   1365  .0732
7514 78.1300   1346   1365  .0743
7515 78.1400   1376   1364  .0727
7516 78.1500   1345   1363  .0743
7517 78.1600   1337   1361  .0748
7518 78.1700   1366   1360  .0732
7519 78.1800   1355   1358  .0738
7520 78.1900   1381   1356  .0724
7521 78.2000   1394   1354  .0717
7522 78.2100   1354   1351  .0739
7523 78.2200   1334   1349  .0750
7524 78.2300   1368   1347  .0731
7525 78.2400   1347   1345  .0742
7526 78.2500   1349   1343  .0741
7527 78.2600   1397   1342  .0716
7528 78.2700   1383   1341  .0723
7529 78.2800   1347   1340  .0742
7530 78.2900   1348   1339  .0742
7531 78.3000   1330   1339  .0752
7532 78.3100   1340   1339  .0746
7533 78.3200   1318   1339  .0759
7534 78.3300   1330   1340  .0752
7535 78.3400   1312   1341  .0762
7536 78.3500   1334   1342  .0750
7537 78.3600   1324   1343  .0755
7538 78.3700   1353   1345  .0739
7539 78.3800   1328   1346  .0753
7540 78.3900   1318   1347  .0759
7541 78.4000   1357   1348  .0737
7542 78.4100   1351   1349  .0740
7543 78.4200   1349   1350  .0741
7544 78.4300   1315   1351  .0760
7545 78.4400   1293   1352  .0773
7546 78.4500   1340   1353  .0746
7547 78.4600   1361   1354  .0735
7548 78.4700   1340   1354  .0746
7549 78.4800   1314   1354  .0761
7550 78.4900   1346   1354  .0743
7551 78.5000   1329   1354  .0752
7552 78.5100   1306   1354  .0766
7553 78.5200   1323   1353  .0756
7554 78.5300   1359   1353  .0736
7555 78.5400   1311   1352  .0763
7556 78.5500   1383   1351  .0723
7557 78.5600   1342   1350  .0745
7558 78.5700   1295   1350  .0772
7559 78.5800   1329   1349  .0752
7560 78.5900   1376   1349  .0727
7561 78.6000   1338   1348  .0747
7562 78.6100   1360   1348  .0735
7563 78.6200   1336   1348  .0749
7564 78.6300   1359   1348  .0736
7565 78.6400   1327   1348  .0754
7566 78.6500   1332   1349  .0751
7567 78.6600   1346   1349  .0743
7568 78.6700   1368   1350  .0731
7569 78.6800   1411   1351  .0709
7570 78.6900   1416   1351  .0706
7571 78.7000   1363   1352  .0734
7572 78.7100   1376   1353  .0727
7573 78.7200   1428   1354  .0700
7574 78.7300   1405   1355  .0712
7575 78.7400   1345   1356  .0743
7576 78.7500   1380   1356  .0725
7577 78.7600   1383   1357  .0723
7578 78.7700   1388   1358  .0720
7579 78.7800   1371   1358  .0729
7580 78.7900   1355   1358  .0738
7581 78.8000   1341   1358  .0746
7582 78.8100   1353   1358  .0739
7583 78.8200   1359   1357  .0736
7584 78.8300   1400   1357  .0714
7585 78.8400   1413   1356  .0708
7586 78.8500   1378   1355  .0726
7587 78.8600   1367   1354  .0732
7588 78.8700   1363   1353  .0734
7589 78.8800   1350   1352  .0741
7590 78.8900   1360   1351  .0735
7591 78.9000   1369   1350  .0730
7592 78.9100   1364   1350  .0733
7593 78.9200   1340   1349  .0746
7594 78.9300   1370   1349  .0730
7595 78.9400   1374   1349  .0728
7596 78.9500   1349   1349  .0741
7597 78.9600   1385   1349  .0722
7598 78.9700   1385   1350  .0722
7599 78.9800   1384   1350  .0723
7600 78.9900   1349   1350  .0741
7601 79.0000   1357   1351  .0737
7602 79.0100   1356   1352  .0737
7603 79.0200   1371   1353  .0729
7604 79.0300   1393   1354  .0718
7605 79.0400   1347   1356  .0742
7606 79.0500   1326   1357  .0754
7607 79.0600   1334   1357  .0750
7608 79.0700   1367   1358  .0732
7609 79.0800   1376   1359  .0727
7610 79.0900   1375   1359  .0727
7611 79.1000   1341   1360  .0746
7612 79.1100   1349   1360  .0741
7613 79.1200   1359   1360  .0736
7614 79.1300   1331   1359  .0751
7615 79.1400   1332   1359  .0751
7616 79.1500   1382   1358  .0724
7617 79.1600   1406   1357  .0711
7618 79.1700   1391   1356  .0719
7619 79.1800   1368   1355  .0731
7620 79.1900   1346   1353  .0743
7621 79.2000   1356   1352  .0737
7622 79.2100   1365   1350  .0733
7623 79.2200   1396   1349  .0716
7624 79.2300   1376   1347  .0727
7625 79.2400   1363   1345  .0734
7626 79.2500   1397   1343  .0716
7627 79.2600   1359   1341  .0736
7628 79.2700   1366   1339  .0732
7629 79.2800   1362   1337  .0734
7630 79.2900   1342   1335  .0745
7631 79.3000   1317   1333  .0759
7632 79.3100   1327   1330  .0754
7633 79.3200   1339   1329  .0747
7634 79.3300   1360   1327  .0735
7635 79.3400   1324   1325  .0755
7636 79.3500   1347   1323  .0742
7637 79.3600   1386   1321  .0722
7638 79.3700   1360   1320  .0735
7639 79.3800   1342   1318  .0745
7640 79.3900   1350   1316  .0741
7641 79.4000   1347   1315  .0742
7642 79.4100   1329   1313  .0752
7643 79.4200   1345   1312  .0743
7644 79.4300   1352   1311  .0740
7645 79.4400   1354   1310  .0739
7646 79.4500   1370   1309  .0730
7647 79.4600   1415   1308  .0707
7648 79.4700   1393   1307  .0718
7649 79.4800   1330   1306  .0752
7650 79.4900   1339   1305  .0747
7651 79.5000   1352   1304  .0740
7652 79.5100   1347   1304  .0742
7653 79.5200   1358   1303  .0736
7654 79.5300   1379   1303  .0725
7655 79.5400   1332   1303  .0751
7656 79.5500   1341   1302  .0746
7657 79.5600   1336   1302  .0749
7658 79.5700   1338   1302  .0747
7659 79.5800   1335   1303  .0749
7660 79.5900   1364   1303  .0733
7661 79.6000   1345   1303  .0743
7662 79.6100   1347   1304  .0742
7663 79.6200   1342   1305  .0745
7664 79.6300   1334   1305  .0750
7665 79.6400   1305   1306  .0766
7666 79.6500   1363   1307  .0734
7667 79.6600   1354   1309  .0739
7668 79.6700   1356   1310  .0737
7669 79.6800   1342   1312  .0745
7670 79.6900   1378   1313  .0726
7671 79.7000   1343   1315  .0745
7672 79.7100   1341   1318  .0746
7673 79.7200   1340   1320  .0746
7674 79.7300   1369   1322  .0730
7675 79.7400   1339   1325  .0747
7676 79.7500   1380   1328  .0725
7677 79.7600   1349   1330  .0741
7678 79.7700   1357   1333  .0737
7679 79.7800   1358   1336  .0736
7680 79.7900   1371   1339  .0729
7681 79.8000   1369   1342  .0730
7682 79.8100   1391   1344  .0719
7683 79.8200   1374   1347  .0728
7684 79.8300   1350   1350  .0741
7685 79.8400   1346   1352  .0743
7686 79.8500   1383   1354  .0723
7687 79.8600   1365   1356  .0733
7688 79.8700   1339   1358  .0747
7689 79.8800   1331   1359  .0751
7690 79.8900   1345   1361  .0743
7691 79.9000   1398   1362  .0715
7692 79.9100   1434   1362  .0697
7693 79.9200   1426   1363  .0701
7694 79.9300   1378   1363  .0726
7695 79.9400   1397   1363  .0716
7696 79.9500   1367   1363  .0732
7697 79.9600   1364   1363  .0733
7698 79.9700   1378   1363  .0726
7699 79.9800   1387   1363  .0721
7700 79.9900   1370   1363  .0730
7701 80.0000   1406   1363  .0711
7702 80.0100   1381   1363  .0724
7703 80.0200   1381   1364  .0724
7704 80.0300   1414   1364  .0707
7705 80.0400   1355   1366  .0738
7706 80.0500   1397   1367  .0716
7707 80.0600   1422   1369  .0703
7708 80.0700   1387   1371  .0721
7709 80.0800   1434   1373  .0697
7710 80.0900   1399   1376  .0715
7711 80.1000   1398   1379  .0715
7712 80.1100   1383   1382  .0723
7713 80.1200   1415   1385  .0707
7714 80.1300   1414   1389  .0707
7715 80.1400   1454   1393  .0688
7716 80.1500   1428   1396  .0700
7717 80.1600   1429   1400  .0700
7718 80.1700   1428   1404  .0700
7719 80.1800   1430   1408  .0699
7720 80.1900   1438   1412  .0695
7721 80.2000   1434   1416  .0697
7722 80.2100   1406   1419  .0711
7723 80.2200   1410   1423  .0709
7724 80.2300   1400   1426  .0714
7725 80.2400   1406   1430  .0711
7726 80.2500   1473   1433  .0679
7727 80.2600   1446   1435  .0692
7728 80.2700   1426   1438  .0701
7729 80.2800   1445   1441  .0692
7730 80.2900   1454   1443  .0688
7731 80.3000   1465   1445  .0683
7732 80.3100   1455   1447  .0687
7733 80.3200   1501   1449  .0666
7734 80.3300   1486   1450  .0673
7735 80.3400   1450   1452  .0690
7736 80.3500   1457   1453  .0686
7737 80.3600   1482   1454  .0675
7738 80.3700   1465   1455  .0683
7739 80.3800   1521   1455  .0657
7740 80.3900   1483   1456  .0674
7741 80.4000   1461   1456  .0684
7742 80.4100   1449   1456  .0690
7743 80.4200   1437   1455  .0696
7744 80.4300   1455   1454  .0687
7745 80.4400   1426   1453  .0701
7746 80.4500   1424   1452  .0702
7747 80.4600   1452   1450  .0689
7748 80.4700   1441   1448  .0694
7749 80.4800   1442   1447  .0693
7750 80.4900   1466   1445  .0682
7751 80.5000   1464   1443  .0683
7752 80.5100   1454   1440  .0688
7753 80.5200   1434   1438  .0697
7754 80.5300   1413   1436  .0708
7755 80.5400   1405   1434  .0712
7756 80.5500   1434   1432  .0697
7757 80.5600   1435   1430  .0697
7758 80.5700   1403   1428  .0713
7759 80.5800   1420   1426  .0704
7760 80.5900   1430   1425  .0699
7761 80.6000   1431   1424  .0699
7762 80.6100   1382   1423  .0724
7763 80.6200   1384   1422  .0723
7764 80.6300   1400   1422  .0714
7765 80.6400   1373   1421  .0728
7766 80.6500   1398   1421  .0715
7767 80.6600   1394   1421  .0717
7768 80.6700   1409   1421  .0710
7769 80.6800   1367   1421  .0732
7770 80.6900   1394   1421  .0717
7771 80.7000   1375   1421  .0727
7772 80.7100   1384   1421  .0723
7773 80.7200   1376   1421  .0727
7774 80.7300   1372   1421  .0729
7775 80.7400   1368   1421  .0731
7776 80.7500   1378   1421  .0726
7777 80.7600   1394   1421  .0717
7778 80.7700   1404   1421  .0712
7779 80.7800   1448   1420  .0691
7780 80.7900   1437   1420  .0696
7781 80.8000   1451   1420  .0689
7782 80.8100   1444   1420  .0693
7783 80.8200   1443   1419  .0693
7784 80.8300   1417   1419  .0706
7785 80.8400   1388   1419  .0720
7786 80.8500   1426   1418  .0701
7787 80.8600   1433   1418  .0698
7788 80.8700   1418   1418  .0705
7789 80.8800   1459   1418  .0685
7790 80.8900   1437   1417  .0696
7791 80.9000   1392   1417  .0718
7792 80.9100   1427   1417  .0701
7793 80.9200   1442   1417  .0693
7794 80.9300   1434   1417  .0697
7795 80.9400   1383   1417  .0723
7796 80.9500   1405   1417  .0712
7797 80.9600   1433   1417  .0698
7798 80.9700   1468   1417  .0681
7799 80.9800   1419   1417  .0705
7800 80.9900   1437   1417  .0696
7801 81.0000   1393   1418  .0718
7802 81.0100   1436   1418  .0696
7803 81.0200   1395   1418  .0717
7804 81.0300   1421   1419  .0704
7805 81.0400   1397   1419  .0716
7806 81.0500   1423   1420  .0703
7807 81.0600   1419   1421  .0705
7808 81.0700   1438   1421  .0695
7809 81.0800   1461   1422  .0684
7810 81.0900   1465   1423  .0683
7811 81.1000   1481   1423  .0675
7812 81.1100   1476   1424  .0678
7813 81.1200   1454   1424  .0688
7814 81.1300   1445   1425  .0692
7815 81.1400   1458   1425  .0686
7816 81.1500   1471   1425  .0680
7817 81.1600   1440   1425  .0694
7818 81.1700   1405   1425  .0712
7819 81.1800   1413   1425  .0708
7820 81.1900   1428   1425  .0700
7821 81.2000   1421   1424  .0704
7822 81.2100   1426   1424  .0701
7823 81.2200   1438   1423  .0695
7824 81.2300   1434   1423  .0697
7825 81.2400   1412   1422  .0708
7826 81.2500   1413   1421  .0708
7827 81.2600   1446   1421  .0692
7828 81.2700   1425   1420  .0702
7829 81.2800   1398   1419  .0715
7830 81.2900   1414   1418  .0707
7831 81.3000   1410   1417  .0709
7832 81.3100   1419   1417  .0705
7833 81.3200   1468   1416  .0681
7834 81.3300   1421   1415  .0704
7835 81.3400   1417   1415  .0706
7836 81.3500   1435   1414  .0697
7837 81.3600   1445   1413  .0692
7838 81.3700   1397   1412  .0716
7839 81.3800   1423   1411  .0703
7840 81.3900   1415   1410  .0707
7841 81.4000   1392   1410  .0718
7842 81.4100   1421   1409  .0704
7843 81.4200   1420   1408  .0704
7844 81.4300   1445   1407  .0692
7845 81.4400   1374   1405  .0728
7846 81.4500   1400   1404  .0714
7847 81.4600   1398   1403  .0715
7848 81.4700   1420   1402  .0704
7849 81.4800   1370   1400  .0730
7850 81.4900   1423   1399  .0703
7851 81.5000   1407   1397  .0711
7852 81.5100   1395   1396  .0717
7853 81.5200   1429   1394  .0700
7854 81.5300   1380   1392  .0725
7855 81.5400   1330   1391  .0752
7856 81.5500   1385   1389  .0722
7857 81.5600   1380   1387  .0725
7858 81.5700   1405   1385  .0712
7859 81.5800   1407   1383  .0711
7860 81.5900   1369   1381  .0730
7861 81.6000   1327   1380  .0754
7862 81.6100   1345   1378  .0743
7863 81.6200   1360   1376  .0735
7864 81.6300   1386   1375  .0722
7865 81.6400   1366   1373  .0732
7866 81.6500   1383   1372  .0723
7867 81.6600   1410   1371  .0709
7868 81.6700   1388   1369  .0720
7869 81.6800   1355   1368  .0738
7870 81.6900   1346   1367  .0743
7871 81.7000   1340   1367  .0746
7872 81.7100   1339   1366  .0747
7873 81.7200   1337   1366  .0748
7874 81.7300   1323   1366  .0756
7875 81.7400   1318   1366  .0759
7876 81.7500   1395   1366  .0717
7877 81.7600   1353   1366  .0739
7878 81.7700   1321   1367  .0757
7879 81.7800   1355   1368  .0738
7880 81.7900   1385   1369  .0722
7881 81.8000   1384   1370  .0723
7882 81.8100   1342   1371  .0745
7883 81.8200   1365   1372  .0733
7884 81.8300   1373   1374  .0728
7885 81.8400   1347   1376  .0742
7886 81.8500   1382   1378  .0724
7887 81.8600   1402   1379  .0713
7888 81.8700   1379   1382  .0725
7889 81.8800   1421   1384  .0704
7890 81.8900   1417   1386  .0706
7891 81.9000   1378   1388  .0726
7892 81.9100   1439   1390  .0695
7893 81.9200   1404   1393  .0712
7894 81.9300   1406   1395  .0711
7895 81.9400   1362   1397  .0734
7896 81.9500   1369   1399  .0730
7897 81.9600   1378   1401  .0726
7898 81.9700   1389   1403  .0720
7899 81.9800   1391   1404  .0719
7900 81.9900   1425   1406  .0702
7901 82.0000   1423   1407  .0703
7902 82.0100   1389   1408  .0720
7903 82.0200   1399   1409  .0715
7904 82.0300   1402   1410  .0713
7905 82.0400   1408   1410  .0710
7906 82.0500   1405   1410  .0712
7907 82.0600   1424   1410  .0702
7908 82.0700   1390   1410  .0719
7909 82.0800   1409   1410  .0710
7910 82.0900   1433   1409  .0698
7911 82.1000   1405   1409  .0712
7912 82.1100   1434   1408  .0697
7913 82.1200   1425   1407  .0702
7914 82.1300   1417   1406  .0706
7915 82.1400   1398   1405  .0715
7916 82.1500   1424   1404  .0702
7917 82.1600   1397   1402  .0716
7918 82.1700   1443   1401  .0693
7919 82.1800   1405   1400  .0712
7920 82.1900   1415   1398  .0707
7921 82.2000   1414   1397  .0707
7922 82.2100   1382   1395  .0724
7923 82.2200   1383   1394  .0723
7924 82.2300   1382   1393  .0724
7925 82.2400   1382   1391  .0724
7926 82.2500   1426   1390  .0701
7927 82.2600   1414   1389  .0707
7928 82.2700   1346   1388  .0743
7929 82.2800   1386   1388  .0722
7930 82.2900   1394   1387  .0717
7931 82.3000   1345   1386  .0743
7932 82.3100   1376   1386  .0727
7933 82.3200   1359   1385  .0736
7934 82.3300   1383   1385  .0723
7935 82.3400   1371   1384  .0729
7936 82.3500   1384   1384  .0723
7937 82.3600   1373   1384  .0728
7938 82.3700   1373   1384  .0728
7939 82.3800   1355   1384  .0738
7940 82.3900   1401   1384  .0714
7941 82.4000   1431   1383  .0699
7942 82.4100   1432   1383  .0698
7943 82.4200   1414   1382  .0707
7944 82.4300   1407   1382  .0711
7945 82.4400   1397   1381  .0716
7946 82.4500   1414   1380  .0707
7947 82.4600   1396   1379  .0716
7948 82.4700   1379   1378  .0725
7949 82.4800   1361   1377  .0735
7950 82.4900   1372   1376  .0729
7951 82.5000   1390   1375  .0719
7952 82.5100   1415   1373  .0707
7953 82.5200   1431   1372  .0699
7954 82.5300   1415   1370  .0707
7955 82.5400   1380   1369  .0725
7956 82.5500   1402   1368  .0713
7957 82.5600   1397   1366  .0716
7958 82.5700   1384   1365  .0723
7959 82.5800   1389   1364  .0720
7960 82.5900   1416   1363  .0706
7961 82.6000   1365   1362  .0733
7962 82.6100   1372   1361  .0729
7963 82.6200   1374   1361  .0728
7964 82.6300   1370   1360  .0730
7965 82.6400   1379   1359  .0725
7966 82.6500   1388   1359  .0720
7967 82.6600   1403   1358  .0713
7968 82.6700   1370   1358  .0730
7969 82.6800   1357   1357  .0737
7970 82.6900   1348   1357  .0742
7971 82.7000   1320   1357  .0758
7972 82.7100   1357   1357  .0737
7973 82.7200   1391   1357  .0719
7974 82.7300   1380   1357  .0725
7975 82.7400   1369   1357  .0730
7976 82.7500   1431   1357  .0699
7977 82.7600   1379   1358  .0725
7978 82.7700   1334   1358  .0750
7979 82.7800   1325   1358  .0755
7980 82.7900   1371   1358  .0729
7981 82.8000   1360   1359  .0735
7982 82.8100   1382   1359  .0724
7983 82.8200   1352   1359  .0740
7984 82.8300   1386   1359  .0722
7985 82.8400   1342   1360  .0745
7986 82.8500   1336   1360  .0749
7987 82.8600   1326   1360  .0754
7988 82.8700   1335   1360  .0749
7989 82.8800   1314   1361  .0761
7990 82.8900   1363   1361  .0734
7991 82.9000   1350   1362  .0741
7992 82.9100   1342   1362  .0745
7993 82.9200   1318   1363  .0759
7994 82.9300   1312   1363  .0762
7995 82.9400   1326   1364  .0754
7996 82.9500   1353   1365  .0739
7997 82.9600   1339   1366  .0747
7998 82.9700   1364   1367  .0733
7999 82.9800   1359   1369  .0736
8000 82.9900   1410   1370  .0709
8001 83.0000   1360   1372  .0735
8002 83.0100   1376   1373  .0727
8003 83.0200   1395   1375  .0717
8004 83.0300   1399   1376  .0715
8005 83.0400   1371   1378  .0729
8006 83.0500   1376   1379  .0727
8007 83.0600   1388   1381  .0720
8008 83.0700   1367   1382  .0732
8009 83.0800   1374   1383  .0728
8010 83.0900   1392   1384  .0718
8011 83.1000   1368   1385  .0731
8012 83.1100   1408   1386  .0710
8013 83.1200   1384   1386  .0723
8014 83.1300   1372   1387  .0729
8015 83.1400   1370   1387  .0730
8016 83.1500   1390   1386  .0719
8017 83.1600   1383   1386  .0723
8018 83.1700   1445   1385  .0692
8019 83.1800   1426   1385  .0701
8020 83.1900   1416   1384  .0706
8021 83.2000   1412   1383  .0708
8022 83.2100   1440   1381  .0694
8023 83.2200   1392   1380  .0718
8024 83.2300   1372   1379  .0729
8025 83.2400   1334   1378  .0750
8026 83.2500   1352   1377  .0740
8027 83.2600   1399   1377  .0715
8028 83.2700   1392   1376  .0718
8029 83.2800   1369   1375  .0730
8030 83.2900   1347   1375  .0742
8031 83.3000   1335   1375  .0749
8032 83.3100   1360   1376  .0735
8033 83.3200   1374   1376  .0728
8034 83.3300   1393   1377  .0718
8035 83.3400   1374   1378  .0728
8036 83.3500   1419   1379  .0705
8037 83.3600   1436   1380  .0696
8038 83.3700   1419   1382  .0705
8039 83.3800   1382   1384  .0724
8040 83.3900   1409   1385  .0710
8041 83.4000   1378   1387  .0726
8042 83.4100   1372   1389  .0729
8043 83.4200   1357   1391  .0737
8044 83.4300   1365   1393  .0733
8045 83.4400   1395   1395  .0717
8046 83.4500   1413   1397  .0708
8047 83.4600   1388   1399  .0720
8048 83.4700   1430   1400  .0699
8049 83.4800   1391   1401  .0719
8050 83.4900   1397   1403  .0716
8051 83.5000   1415   1404  .0707
8052 83.5100   1410   1405  .0709
8053 83.5200   1409   1406  .0710
8054 83.5300   1366   1406  .0732
8055 83.5400   1428   1407  .0700
8056 83.5500   1436   1407  .0696
8057 83.5600   1427   1407  .0701
8058 83.5700   1383   1407  .0723
8059 83.5800   1396   1407  .0716
8060 83.5900   1407   1406  .0711
8061 83.6000   1412   1406  .0708
8062 83.6100   1421   1405  .0704
8063 83.6200   1410   1404  .0709
8064 83.6300   1387   1403  .0721
8065 83.6400   1387   1402  .0721
8066 83.6500   1409   1401  .0710
8067 83.6600   1413   1400  .0708
8068 83.6700   1395   1399  .0717
8069 83.6800   1368   1398  .0731
8070 83.6900   1411   1397  .0709
8071 83.7000   1433   1396  .0698
8072 83.7100   1415   1396  .0707
8073 83.7200   1437   1395  .0696
8074 83.7300   1421   1394  .0704
8075 83.7400   1387   1394  .0721
8076 83.7500   1415   1393  .0707
8077 83.7600   1437   1393  .0696
8078 83.7700   1464   1393  .0683
8079 83.7800   1434   1393  .0697
8080 83.7900   1431   1394  .0699
8081 83.8000   1409   1395  .0710
8082 83.8100   1405   1396  .0712
8083 83.8200   1386   1397  .0722
8084 83.8300   1439   1399  .0695
8085 83.8400   1386   1401  .0722
8086 83.8500   1414   1403  .0707
8087 83.8600   1414   1406  .0707
8088 83.8700   1398   1409  .0715
8089 83.8800   1380   1413  .0725
8090 83.8900   1386   1417  .0722
8091 83.9000   1384   1421  .0723
8092 83.9100   1406   1426  .0711
8093 83.9200   1401   1431  .0714
8094 83.9300   1419   1436  .0705
8095 83.9400   1407   1441  .0711
8096 83.9500   1425   1447  .0702
8097 83.9600   1454   1453  .0688
8098 83.9700   1492   1458  .0670
8099 83.9800   1462   1464  .0684
8100 83.9900   1469   1470  .0681
8101 84.0000   1508   1476  .0663
8102 84.0100   1473   1481  .0679
8103 84.0200   1480   1486  .0676
8104 84.0300   1487   1491  .0672
8105 84.0400   1483   1495  .0674
8106 84.0500   1529   1500  .0654
8107 84.0600   1509   1503  .0663
8108 84.0700   1492   1507  .0670
8109 84.0800   1478   1509  .0677
8110 84.0900   1530   1512  .0654
8111 84.1000   1532   1513  .0653
8112 84.1100   1529   1514  .0654
8113 84.1200   1518   1515  .0659
8114 84.1300   1513   1515  .0661
8115 84.1400   1502   1515  .0666
8116 84.1500   1527   1514  .0655
8117 84.1600   1501   1513  .0666
8118 84.1700   1463   1511  .0684
8119 84.1800   1481   1509  .0675
8120 84.1900   1522   1507  .0657
8121 84.2000   1496   1505  .0668
8122 84.2100   1478   1502  .0677
8123 84.2200   1533   1500  .0652
8124 84.2300   1540   1497  .0649
8125 84.2400   1501   1495  .0666
8126 84.2500   1544   1492  .0648
8127 84.2600   1525   1490  .0656
8128 84.2700   1523   1488  .0657
8129 84.2800   1482   1486  .0675
8130 84.2900   1541   1484  .0649
8131 84.3000   1530   1482  .0654
8132 84.3100   1470   1480  .0680
8133 84.3200   1478   1478  .0677
8134 84.3300   1466   1477  .0682
8135 84.3400   1446   1476  .0692
8136 84.3500   1496   1475  .0668
8137 84.3600   1491   1474  .0671
8138 84.3700   1498   1473  .0668
8139 84.3800   1482   1473  .0675
8140 84.3900   1512   1472  .0661
8141 84.4000   1500   1472  .0667
8142 84.4100   1457   1472  .0686
8143 84.4200   1444   1472  .0693
8144 84.4300   1452   1472  .0689
8145 84.4400   1431   1472  .0699
8146 84.4500   1415   1473  .0707
8147 84.4600   1446   1473  .0692
8148 84.4700   1508   1473  .0663
8149 84.4800   1512   1474  .0661
8150 84.4900   1480   1474  .0676
8151 84.5000   1442   1474  .0693
8152 84.5100   1459   1475  .0685
8153 84.5200   1492   1475  .0670
8154 84.5300   1508   1475  .0663
8155 84.5400   1454   1475  .0688
8156 84.5500   1492   1475  .0670
8157 84.5600   1450   1474  .0690
8158 84.5700   1458   1474  .0686
8159 84.5800   1470   1473  .0680
8160 84.5900   1470   1473  .0680
8161 84.6000   1462   1472  .0684
8162 84.6100   1455   1471  .0687
8163 84.6200   1450   1470  .0690
8164 84.6300   1444   1469  .0693
8165 84.6400   1408   1468  .0710
8166 84.6500   1442   1466  .0693
8167 84.6600   1433   1465  .0698
8168 84.6700   1454   1464  .0688
8169 84.6800   1450   1462  .0690
8170 84.6900   1459   1461  .0685
8171 84.7000   1466   1460  .0682
8172 84.7100   1490   1458  .0671
8173 84.7200   1487   1457  .0672
8174 84.7300   1452   1456  .0689
8175 84.7400   1423   1456  .0703
8176 84.7500   1460   1455  .0685
8177 84.7600   1429   1455  .0700
8178 84.7700   1409   1454  .0710
8179 84.7800   1392   1454  .0718
8180 84.7900   1419   1455  .0705
8181 84.8000   1392   1455  .0718
8182 84.8100   1412   1456  .0708
8183 84.8200   1452   1456  .0689
8184 84.8300   1438   1457  .0695
8185 84.8400   1411   1459  .0709
8186 84.8500   1438   1460  .0695
8187 84.8600   1416   1461  .0706
8188 84.8700   1445   1463  .0692
8189 84.8800   1445   1465  .0692
8190 84.8900   1478   1466  .0677
8191 84.9000   1429   1468  .0700
8192 84.9100   1436   1470  .0696
8193 84.9200   1406   1472  .0711
8194 84.9300   1441   1474  .0694
8195 84.9400   1420   1476  .0704
8196 84.9500   1417   1478  .0706
8197 84.9600   1439   1481  .0695
8198 84.9700   1433   1483  .0698
8199 84.9800   1437   1485  .0696
8200 84.9900   1444   1488  .0693
8201 85.0000   1420   1490  .0704
