# Supplementary material for: Acemetacin cocrystal structures by powder X-ray diffraction
Source: IUCrJ. 2017 Mar 8;4(Pt 3):206–14. doi: 10.1107/S2052252517002305 (PMC5414395; doi:10.1107/S2052252517002305)
Supplement: Supplementary file 3 [file m-04-00206-ACMNAMHsup3.rtv]

#data_pattern_NAM-H
data_ACMNAMH
loop_
      _pd_proc_point_id                           
      _pd_proc_2theta_corrected           
      _pd_proc_intensity_net                     
      _pd_calc_intensity_net                     
      _pd_proc_ls_weight                  # x100 !

   1  3.0000   4295   4162  .0233
   2  3.0100   4260   4163  .0235
   3  3.0200   4321   4164  .0231
   4  3.0300   4366   4165  .0229
   5  3.0400   4291   4165  .0233
   6  3.0500   4315   4166  .0232
   7  3.0600   4269   4167  .0234
   8  3.0700   4208   4168  .0238
   9  3.0800   4219   4169  .0237
  10  3.0900   4186   4170  .0239
  11  3.1000   4243   4171  .0236
  12  3.1100   4233   4172  .0236
  13  3.1200   4224   4172  .0237
  14  3.1300   4237   4173  .0236
  15  3.1400   4236   4174  .0236
  16  3.1500   4206   4175  .0238
  17  3.1600   4226   4176  .0237
  18  3.1700   4166   4177  .0240
  19  3.1800   4131   4177  .0242
  20  3.1900   4099   4178  .0244
  21  3.2000   4180   4179  .0239
  22  3.2100   4206   4180  .0238
  23  3.2200   4223   4181  .0237
  24  3.2300   4139   4181  .0242
  25  3.2400   4103   4182  .0244
  26  3.2500   4123   4183  .0243
  27  3.2600   4146   4184  .0241
  28  3.2700   4223   4185  .0237
  29  3.2800   4146   4185  .0241
  30  3.2900   4159   4186  .0240
  31  3.3000   4127   4187  .0242
  32  3.3100   4187   4188  .0239
  33  3.3200   4169   4189  .0240
  34  3.3300   4204   4189  .0238
  35  3.3400   4128   4190  .0242
  36  3.3500   4173   4191  .0240
  37  3.3600   4143   4192  .0241
  38  3.3700   4195   4192  .0238
  39  3.3800   4203   4193  .0238
  40  3.3900   4181   4194  .0239
  41  3.4000   4112   4195  .0243
  42  3.4100   4145   4196  .0241
  43  3.4200   4076   4196  .0245
  44  3.4300   4135   4197  .0242
  45  3.4400   4090   4198  .0244
  46  3.4500   4191   4199  .0239
  47  3.4600   4133   4200  .0242
  48  3.4700   4194   4201  .0238
  49  3.4800   4179   4201  .0239
  50  3.4900   4157   4202  .0241
  51  3.5000   4139   4203  .0242
  52  3.5100   4148   4204  .0241
  53  3.5200   4181   4205  .0239
  54  3.5300   4123   4206  .0243
  55  3.5400   4217   4207  .0237
  56  3.5500   4180   4208  .0239
  57  3.5600   4212   4209  .0237
  58  3.5700   4150   4210  .0241
  59  3.5800   4087   4211  .0245
  60  3.5900   4063   4212  .0246
  61  3.6000   4065   4213  .0246
  62  3.6100   4126   4214  .0242
  63  3.6200   4135   4215  .0242
  64  3.6300   4179   4217  .0239
  65  3.6400   4138   4218  .0242
  66  3.6500   4156   4219  .0241
  67  3.6600   4096   4220  .0244
  68  3.6700   4140   4222  .0242
  69  3.6800   4140   4223  .0242
  70  3.6900   4053   4225  .0247
  71  3.7000   4115   4226  .0243
  72  3.7100   4090   4228  .0244
  73  3.7200   4097   4229  .0244
  74  3.7300   4022   4231  .0249
  75  3.7400   4046   4233  .0247
  76  3.7500   4127   4235  .0242
  77  3.7600   4074   4237  .0245
  78  3.7700   4069   4239  .0246
  79  3.7800   4088   4241  .0245
  80  3.7900   4043   4243  .0247
  81  3.8000   4016   4245  .0249
  82  3.8100   4037   4247  .0248
  83  3.8200   4092   4250  .0244
  84  3.8300   4097   4252  .0244
  85  3.8400   4045   4255  .0247
  86  3.8500   4068   4258  .0246
  87  3.8600   4035   4260  .0248
  88  3.8700   4097   4263  .0244
  89  3.8800   4145   4266  .0241
  90  3.8900   4216   4268  .0237
  91  3.9000   4187   4271  .0239
  92  3.9100   4182   4274  .0239
  93  3.9200   4204   4276  .0238
  94  3.9300   4198   4279  .0238
  95  3.9400   4161   4281  .0240
  96  3.9500   4161   4284  .0240
  97  3.9600   4216   4286  .0237
  98  3.9700   4206   4288  .0238
  99  3.9800   4225   4290  .0237
 100  3.9900   4172   4291  .0240
 101  4.0000   4154   4293  .0241
 102  4.0100   4262   4295  .0235
 103  4.0200   4161   4296  .0240
 104  4.0300   4223   4298  .0237
 105  4.0400   4187   4300  .0239
 106  4.0500   4223   4303  .0237
 107  4.0600   4182   4306  .0239
 108  4.0700   4218   4309  .0237
 109  4.0800   4204   4314  .0238
 110  4.0900   4260   4319  .0235
 111  4.1000   4231   4326  .0236
 112  4.1100   4217   4333  .0237
 113  4.1200   4188   4342  .0239
 114  4.1300   4300   4352  .0233
 115  4.1400   4291   4364  .0233
 116  4.1500   4269   4376  .0234
 117  4.1600   4270   4388  .0234
 118  4.1700   4264   4400  .0235
 119  4.1800   4296   4411  .0233
 120  4.1900   4299   4420  .0233
 121  4.2000   4373   4428  .0229
 122  4.2100   4348   4433  .0230
 123  4.2200   4281   4434  .0234
 124  4.2300   4343   4430  .0230
 125  4.2400   4346   4418  .0230
 126  4.2500   4326   4400  .0231
 127  4.2600   4269   4378  .0234
 128  4.2700   4239   4356  .0236
 129  4.2800   4193   4333  .0238
 130  4.2900   4163   4313  .0240
 131  4.3000   4152   4294  .0241
 132  4.3100   4212   4277  .0237
 133  4.3200   4260   4263  .0235
 134  4.3300   4202   4251  .0238
 135  4.3400   4190   4240  .0239
 136  4.3500   4160   4232  .0240
 137  4.3600   4152   4224  .0241
 138  4.3700   4191   4218  .0239
 139  4.3800   4242   4213  .0236
 140  4.3900   4167   4209  .0240
 141  4.4000   4142   4206  .0241
 142  4.4100   4196   4203  .0238
 143  4.4200   4246   4200  .0236
 144  4.4300   4288   4198  .0233
 145  4.4400   4198   4274  .0238
 146  4.4500   4156   4273  .0241
 147  4.4600   4166   4272  .0240
 148  4.4700   4210   4272  .0238
 149  4.4800   4240   4271  .0236
 150  4.4900   4226   4271  .0237
 151  4.5000   4172   4271  .0240
 152  4.5100   4225   4271  .0237
 153  4.5200   4248   4271  .0235
 154  4.5300   4274   4271  .0234
 155  4.5400   4349   4272  .0230
 156  4.5500   4292   4272  .0233
 157  4.5600   4280   4272  .0234
 158  4.5700   4280   4273  .0234
 159  4.5800   4244   4273  .0236
 160  4.5900   4284   4274  .0233
 161  4.6000   4284   4275  .0233
 162  4.6100   4340   4275  .0230
 163  4.6200   4345   4276  .0230
 164  4.6300   4317   4277  .0232
 165  4.6400   4405   4278  .0227
 166  4.6500   4377   4278  .0228
 167  4.6600   4362   4279  .0229
 168  4.6700   4401   4280  .0227
 169  4.6800   4439   4281  .0225
 170  4.6900   4351   4282  .0230
 171  4.7000   4337   4283  .0231
 172  4.7100   4400   4285  .0227
 173  4.7200   4437   4286  .0225
 174  4.7300   4404   4287  .0227
 175  4.7400   4426   4288  .0226
 176  4.7500   4444   4290  .0225
 177  4.7600   4413   4291  .0227
 178  4.7700   4473   4293  .0224
 179  4.7800   4455   4294  .0224
 180  4.7900   4534   4296  .0221
 181  4.8000   4482   4297  .0223
 182  4.8100   4549   4299  .0220
 183  4.8200   4524   4301  .0221
 184  4.8300   4502   4303  .0222
 185  4.8400   4533   4305  .0221
 186  4.8500   4590   4307  .0218
 187  4.8600   4594   4309  .0218
 188  4.8700   4555   4311  .0220
 189  4.8800   4608   4313  .0217
 190  4.8900   4659   4315  .0215
 191  4.9000   4577   4318  .0218
 192  4.9100   4561   4320  .0219
 193  4.9200   4558   4323  .0219
 194  4.9300   4577   4325  .0218
 195  4.9400   4623   4328  .0216
 196  4.9500   4643   4331  .0215
 197  4.9600   4570   4334  .0219
 198  4.9700   4599   4337  .0217
 199  4.9800   4661   4340  .0215
 200  4.9900   4742   4343  .0211
 201  5.0000   4677   4347  .0214
 202  5.0100   4659   4350  .0215
 203  5.0200   4614   4354  .0217
 204  5.0300   4631   4358  .0216
 205  5.0400   4689   4362  .0213
 206  5.0500   4690   4366  .0213
 207  5.0600   4746   4370  .0211
 208  5.0700   4785   4374  .0209
 209  5.0800   4827   4379  .0207
 210  5.0900   4849   4735  .0206
 211  5.1000   4872   4744  .0205
 212  5.1100   4878   4754  .0205
 213  5.1200   4862   4765  .0206
 214  5.1300   4924   4775  .0203
 215  5.1400   4895   4786  .0204
 216  5.1500   4891   4798  .0204
 217  5.1600   4916   4809  .0203
 218  5.1700   4972   4821  .0201
 219  5.1800   5005   4834  .0200
 220  5.1900   5029   4847  .0199
 221  5.2000   4987   4860  .0201
 222  5.2100   5009   4874  .0200
 223  5.2200   5002   4888  .0200
 224  5.2300   5068   4903  .0197
 225  5.2400   5082   4918  .0197
 226  5.2500   5021   4934  .0199
 227  5.2600   5048   4950  .0198
 228  5.2700   5111   4967  .0196
 229  5.2800   5121   4985  .0195
 230  5.2900   5211   5003  .0192
 231  5.3000   5165   5022  .0194
 232  5.3100   5259   5042  .0190
 233  5.3200   5271   5062  .0190
 234  5.3300   5161   5083  .0194
 235  5.3400   5280   5105  .0189
 236  5.3500   5285   5128  .0189
 237  5.3600   5318   5152  .0188
 238  5.3700   5482   5177  .0182
 239  5.3800   5463   5203  .0183
 240  5.3900   5474   5229  .0183
 241  5.4000   5436   5257  .0184
 242  5.4100   5565   5286  .0180
 243  5.4200   5634   5316  .0177
 244  5.4300   5557   5348  .0180
 245  5.4400   5619   5380  .0178
 246  5.4500   5709   5414  .0175
 247  5.4600   5715   5449  .0175
 248  5.4700   5644   5485  .0177
 249  5.4800   5684   5523  .0176
 250  5.4900   5662   5562  .0177
 251  5.5000   5724   5601  .0175
 252  5.5100   5861   5642  .0171
 253  5.5200   5836   5685  .0171
 254  5.5300   5789   5728  .0173
 255  5.5400   5880   5772  .0170
 256  5.5500   5905   5816  .0169
 257  5.5600   5988   5862  .0167
 258  5.5700   5967   5908  .0168
 259  5.5800   6004   5954  .0167
 260  5.5900   6078   6000  .0165
 261  5.6000   6061   6047  .0165
 262  5.6100   6156   6093  .0162
 263  5.6200   6329   6140  .0158
 264  5.6300   6385   6186  .0157
 265  5.6400   6355   6232  .0157
 266  5.6500   6258   6277  .0160
 267  5.6600   6259   6323  .0160
 268  5.6700   6312   6370  .0158
 269  5.6800   6370   6417  .0157
 270  5.6900   6505   6465  .0154
 271  5.7000   6584   6515  .0152
 272  5.7100   6598   6569  .0152
 273  5.7200   6759   6626  .0148
 274  5.7300   6866   6688  .0146
 275  5.7400   6827   6756  .0146
 276  5.7500   6797   6831  .0147
 277  5.7600   6852   6916  .0146
 278  5.7700   7005   7012  .0143
 279  5.7800   7190   7119  .0139
 280  5.7900   7280   7239  .0137
 281  5.8000   7290   7372  .0137
 282  5.8100   7318   7519  .0137
 283  5.8200   7510   7678  .0133
 284  5.8300   7699   7849  .0130
 285  5.8400   7786   8028  .0128
 286  5.8500   7846   8213  .0127
 287  5.8600   8103   8398  .0123
 288  5.8700   8344   8579  .0120
 289  5.8800   8527   8750  .0117
 290  5.8900   8752   8903  .0114
 291  5.9000   8933   9033  .0112
 292  5.9100   8937   9137  .0112
 293  5.9200   8855   9209  .0113
 294  5.9300   8760   9184  .0114
 295  5.9400   8477   8973  .0118
 296  5.9500   8312   8649  .0120
 297  5.9600   8211   8291  .0122
 298  5.9700   7934   7953  .0126
 299  5.9800   7745   7665  .0129
 300  5.9900   7687   7436  .0130
 301  6.0000   7542   7268  .0133
 302  6.0100   7376   7154  .0136
 303  6.0200   7218   7088  .0139
 304  6.0300   7251   7060  .0138
 305  6.0400   7420   7063  .0135
 306  6.0500   7364   7090  .0136
 307  6.0600   7404   7135  .0135
 308  6.0700   7457   7195  .0134
 309  6.0800   7481   7266  .0134
 310  6.0900   7647   7348  .0131
 311  6.1000   7572   7438  .0132
 312  6.1100   7692   7535  .0130
 313  6.1200   7755   7640  .0129
 314  6.1300   7869   7750  .0127
 315  6.1400   7887   7866  .0127
 316  6.1500   7986   7988  .0125
 317  6.1600   7983   8114  .0125
 318  6.1700   8116   8244  .0123
 319  6.1800   8150   8377  .0123
 320  6.1900   8224   8514  .0122
 321  6.2000   8356   8652  .0120
 322  6.2100   8514   8791  .0117
 323  6.2200   8658   8931  .0116
 324  6.2300   8695   9071  .0115
 325  6.2400   8777   9210  .0114
 326  6.2500   8905   9348  .0112
 327  6.2600   8973   9483  .0111
 328  6.2700   9182   9617  .0109
 329  6.2800   9404   9748  .0106
 330  6.2900   9488   9877  .0105
 331  6.3000   9613  10006  .0104
 332  6.3100   9867  10134  .0101
 333  6.3200  10093  10265  .0099
 334  6.3300  10183  10400  .0098
 335  6.3400  10245  10543  .0098
 336  6.3500  10468  10697  .0096
 337  6.3600  10698  10867  .0093
 338  6.3700  10876  11058  .0092
 339  6.3800  11228  11275  .0089
 340  6.3900  11539  11525  .0087
 341  6.4000  11773  11813  .0085
 342  6.4100  12114  12146  .0083
 343  6.4200  12303  12528  .0081
 344  6.4300  12724  12963  .0079
 345  6.4400  13122  13452  .0076
 346  6.4500  13652  13997  .0073
 347  6.4600  14115  14591  .0071
 348  6.4700  14867  15227  .0067
 349  6.4800  15662  15923  .0064
 350  6.4900  16347  16600  .0061
 351  6.5000  17316  17265  .0058
 352  6.5100  18157  17893  .0055
 353  6.5200  19075  18455  .0052
 354  6.5300  20155  18924  .0050
 355  6.5400  20735  19273  .0048
 356  6.5500  20823  19483  .0048
 357  6.5600  20570  19532  .0049
 358  6.5700  19619  18885  .0051
 359  6.5800  17815  17421  .0056
 360  6.5900  15699  15536  .0064
 361  6.6000  13591  13581  .0074
 362  6.6100  11884  11773  .0084
 363  6.6200  10337  10212  .0097
 364  6.6300   8947   8928  .0112
 365  6.6400   7894   7909  .0127
 366  6.6500   7097   7123  .0141
 367  6.6600   6534   6528  .0153
 368  6.6700   6211   6082  .0161
 369  6.6800   5748   5748  .0174
 370  6.6900   5528   5494  .0181
 371  6.7000   5240   5298  .0191
 372  6.7100   5118   5142  .0195
 373  6.7200   4968   5015  .0201
 374  6.7300   4800   4911  .0208
 375  6.7400   4801   4822  .0208
 376  6.7500   4682   4746  .0214
 377  6.7600   4594   4681  .0218
 378  6.7700   4556   4623  .0219
 379  6.7800   4502   4573  .0222
 380  6.7900   4409   4529  .0227
 381  6.8000   4318   4490  .0232
 382  6.8100   4278   4455  .0234
 383  6.8200   4259   4424  .0235
 384  6.8300   4273   4396  .0234
 385  6.8400   4204   4371  .0238
 386  6.8500   4272   4349  .0234
 387  6.8600   4202   4328  .0238
 388  6.8700   4178   4310  .0239
 389  6.8800   4176   4293  .0239
 390  6.8900   4151   4277  .0241
 391  6.9000   4096   4263  .0244
 392  6.9100   4173   4250  .0240
 393  6.9200   4191   4238  .0239
 394  6.9300   4176   4227  .0239
 395  6.9400   4062   4217  .0246
 396  6.9500   4097   4208  .0244
 397  6.9600   4126   4199  .0242
 398  6.9700   4121   4191  .0243
 399  6.9800   4076   4184  .0245
 400  6.9900   4070   4177  .0246
 401  7.0000   4049   4171  .0247
 402  7.0100   4013   4165  .0249
 403  7.0200   4035   4160  .0248
 404  7.0300   4104   4192  .0244
 405  7.0400   4050   4188  .0247
 406  7.0500   4035   4184  .0248
 407  7.0600   4111   4181  .0243
 408  7.0700   4087   4178  .0245
 409  7.0800   4043   4176  .0247
 410  7.0900   4034   4173  .0248
 411  7.1000   4110   4171  .0243
 412  7.1100   4144   4170  .0241
 413  7.1200   4115   4168  .0243
 414  7.1300   4056   4167  .0247
 415  7.1400   4047   4166  .0247
 416  7.1500   4050   4165  .0247
 417  7.1600   4068   4165  .0246
 418  7.1700   4054   4165  .0247
 419  7.1800   4110   4165  .0243
 420  7.1900   4125   4165  .0242
 421  7.2000   3980   4166  .0251
 422  7.2100   4055   4166  .0247
 423  7.2200   4043   4168  .0247
 424  7.2300   4070   4169  .0246
 425  7.2400   4051   4170  .0247
 426  7.2500   4110   4172  .0243
 427  7.2600   4144   4174  .0241
 428  7.2700   4079   4176  .0245
 429  7.2800   4138   4179  .0242
 430  7.2900   4067   4182  .0246
 431  7.3000   4101   4185  .0244
 432  7.3100   4101   4188  .0244
 433  7.3200   4174   4192  .0240
 434  7.3300   4198   4196  .0238
 435  7.3400   4253   4201  .0235
 436  7.3500   4195   4205  .0238
 437  7.3600   4191   4211  .0239
 438  7.3700   4227   4216  .0237
 439  7.3800   4203   4222  .0238
 440  7.3900   4122   4228  .0243
 441  7.4000   4153   4235  .0241
 442  7.4100   4195   4239  .0238
 443  7.4200   4179   4247  .0239
 444  7.4300   4183   4255  .0239
 445  7.4400   4116   4263  .0243
 446  7.4500   4210   4272  .0238
 447  7.4600   4326   4282  .0231
 448  7.4700   4273   4292  .0234
 449  7.4800   4279   4302  .0234
 450  7.4900   4240   4313  .0236
 451  7.5000   4287   4325  .0233
 452  7.5100   4279   4337  .0234
 453  7.5200   4308   4349  .0232
 454  7.5300   4363   4362  .0229
 455  7.5400   4267   4376  .0234
 456  7.5500   4345   4389  .0230
 457  7.5600   4282   4404  .0234
 458  7.5700   4328   4418  .0231
 459  7.5800   4394   4433  .0228
 460  7.5900   4394   4448  .0228
 461  7.6000   4385   4463  .0228
 462  7.6100   4432   4478  .0226
 463  7.6200   4423   4493  .0226
 464  7.6300   4406   4508  .0227
 465  7.6400   4379   4524  .0228
 466  7.6500   4479   4539  .0223
 467  7.6600   4452   4555  .0225
 468  7.6700   4558   4570  .0219
 469  7.6800   4684   4586  .0213
 470  7.6900   4666   4603  .0214
 471  7.7000   4658   4620  .0215
 472  7.7100   4681   4638  .0214
 473  7.7200   4670   4658  .0214
 474  7.7300   4696   4680  .0213
 475  7.7400   4708   4704  .0212
 476  7.7500   4703   4731  .0213
 477  7.7600   4767   4761  .0210
 478  7.7700   4870   4796  .0205
 479  7.7800   4873   4835  .0205
 480  7.7900   4910   4879  .0204
 481  7.8000   5007   4928  .0200
 482  7.8100   5099   4983  .0196
 483  7.8200   5077   5044  .0197
 484  7.8300   5121   5109  .0195
 485  7.8400   5250   5178  .0190
 486  7.8500   5300   5249  .0189
 487  7.8600   5431   5321  .0184
 488  7.8700   5470   5391  .0183
 489  7.8800   5754   5456  .0174
 490  7.8900   5831   5514  .0171
 491  7.9000   5860   5589  .0171
 492  7.9100   5905   5625  .0169
 493  7.9200   5940   5646  .0168
 494  7.9300   5856   5638  .0171
 495  7.9400   5670   5543  .0176
 496  7.9500   5434   5386  .0184
 497  7.9600   5246   5205  .0191
 498  7.9700   5130   5027  .0195
 499  7.9800   4942   4870  .0202
 500  7.9900   4747   4739  .0211
 501  8.0000   4646   4635  .0215
 502  8.0100   4574   4557  .0219
 503  8.0200   4487   4501  .0223
 504  8.0300   4442   4463  .0225
 505  8.0400   4423   4426  .0226
 506  8.0500   4396   4411  .0227
 507  8.0600   4323   4404  .0231
 508  8.0700   4329   4403  .0231
 509  8.0800   4335   4405  .0231
 510  8.0900   4384   4410  .0228
 511  8.1000   4325   4417  .0231
 512  8.1100   4318   4426  .0232
 513  8.1200   4392   4436  .0228
 514  8.1300   4361   4448  .0229
 515  8.1400   4394   4460  .0228
 516  8.1500   4430   4472  .0226
 517  8.1600   4396   4486  .0227
 518  8.1700   4447   4499  .0225
 519  8.1800   4464   4513  .0224
 520  8.1900   4472   4528  .0224
 521  8.2000   4445   4543  .0225
 522  8.2100   4549   4559  .0220
 523  8.2200   4549   4575  .0220
 524  8.2300   4508   4593  .0222
 525  8.2400   4486   4612  .0223
 526  8.2500   4558   4634  .0219
 527  8.2600   4608   4658  .0217
 528  8.2700   4638   4685  .0216
 529  8.2800   4688   4716  .0213
 530  8.2900   4688   4752  .0213
 531  8.3000   4746   4792  .0211
 532  8.3100   4843   4839  .0206
 533  8.3200   4969   4892  .0201
 534  8.3300   4951   4951  .0202
 535  8.3400   4933   5017  .0203
 536  8.3500   5020   5089  .0199
 537  8.3600   5149   5165  .0194
 538  8.3700   5279   5245  .0189
 539  8.3800   5407   5326  .0185
 540  8.3900   5446   5405  .0184
 541  8.4000   5508   5479  .0182
 542  8.4100   5646   5544  .0177
 543  8.4200   5723   5597  .0175
 544  8.4300   5764   5634  .0173
 545  8.4400   5782   5654  .0173
 546  8.4500   5773   5644  .0173
 547  8.4600   5571   5534  .0180
 548  8.4700   5368   5343  .0186
 549  8.4800   5231   5117  .0191
 550  8.4900   4934   4893  .0203
 551  8.5000   4621   4690  .0216
 552  8.5100   4530   4517  .0221
 553  8.5200   4371   4377  .0229
 554  8.5300   4264   4267  .0235
 555  8.5400   4129   4184  .0242
 556  8.5500   4179   4122  .0239
 557  8.5600   4074   4076  .0245
 558  8.5700   4009   4042  .0249
 559  8.5800   3972   4017  .0252
 560  8.5900   3915   3998  .0255
 561  8.6000   3878   3983  .0258
 562  8.6100   3934   3972  .0254
 563  8.6200   3843   3962  .0260
 564  8.6300   3929   3955  .0255
 565  8.6400   3925   3949  .0255
 566  8.6500   3959   3944  .0253
 567  8.6600   3931   3940  .0254
 568  8.6700   3939   3937  .0254
 569  8.6800   3881   3935  .0258
 570  8.6900   3914   3933  .0255
 571  8.7000   3876   3932  .0258
 572  8.7100   3931   3932  .0254
 573  8.7200   3879   3932  .0258
 574  8.7300   3920   3933  .0255
 575  8.7400   3850   3935  .0260
 576  8.7500   3824   3936  .0262
 577  8.7600   3862   3938  .0259
 578  8.7700   3857   3941  .0259
 579  8.7800   3863   3944  .0259
 580  8.7900   3896   3948  .0257
 581  8.8000   3993   3952  .0250
 582  8.8100   4058   3956  .0246
 583  8.8200   4015   3961  .0249
 584  8.8300   4007   3966  .0250
 585  8.8400   3986   3972  .0251
 586  8.8500   3956   3978  .0253
 587  8.8600   3992   3985  .0251
 588  8.8700   3928   3992  .0255
 589  8.8800   3922   4000  .0255
 590  8.8900   4000   4008  .0250
 591  8.9000   4049   4017  .0247
 592  8.9100   4049   4026  .0247
 593  8.9200   3974   4035  .0252
 594  8.9300   3963   4045  .0252
 595  8.9400   3964   4056  .0252
 596  8.9500   3992   4066  .0251
 597  8.9600   4039   4078  .0248
 598  8.9700   4077   4089  .0245
 599  8.9800   4093   4101  .0244
 600  8.9900   4109   4113  .0243
 601  9.0000   4033   4125  .0248
 602  9.0100   4135   4137  .0242
 603  9.0200   4134   4149  .0242
 604  9.0300   4141   4162  .0241
 605  9.0400   4077   4174  .0245
 606  9.0500   4182   4187  .0239
 607  9.0600   4147   4200  .0241
 608  9.0700   4165   4213  .0240
 609  9.0800   4257   4227  .0235
 610  9.0900   4216   4241  .0237
 611  9.1000   4248   4257  .0235
 612  9.1100   4330   4273  .0231
 613  9.1200   4320   4291  .0231
 614  9.1300   4306   4311  .0232
 615  9.1400   4274   4334  .0234
 616  9.1500   4364   4359  .0229
 617  9.1600   4453   4389  .0225
 618  9.1700   4465   4422  .0224
 619  9.1800   4512   4460  .0222
 620  9.1900   4551   4502  .0220
 621  9.2000   4511   4550  .0222
 622  9.2100   4551   4602  .0220
 623  9.2200   4522   4658  .0221
 624  9.2300   4620   4718  .0216
 625  9.2400   4671   4779  .0214
 626  9.2500   4766   4840  .0210
 627  9.2600   4778   4899  .0209
 628  9.2700   4889   4952  .0205
 629  9.2800   4940   4997  .0202
 630  9.2900   5095   5032  .0196
 631  9.3000   5107   5053  .0196
 632  9.3100   5093   5061  .0196
 633  9.3200   5036   5021  .0199
 634  9.3300   4938   4907  .0203
 635  9.3400   4792   4748  .0209
 636  9.3500   4602   4576  .0217
 637  9.3600   4421   4412  .0226
 638  9.3700   4297   4266  .0233
 639  9.3800   4217   4143  .0237
 640  9.3900   4109   4044  .0243
 641  9.4000   3948   3967  .0253
 642  9.4100   3902   3908  .0256
 643  9.4200   3846   3863  .0260
 644  9.4300   3840   3829  .0260
 645  9.4400   3809   3804  .0263
 646  9.4500   3772   3784  .0265
 647  9.4600   3755   3769  .0266
 648  9.4700   3802   3756  .0263
 649  9.4800   3810   3746  .0262
 650  9.4900   3725   3737  .0268
 651  9.5000   3746   3729  .0267
 652  9.5100   3772   3722  .0265
 653  9.5200   3707   3716  .0270
 654  9.5300   3696   3711  .0271
 655  9.5400   3672   3706  .0272
 656  9.5500   3734   3701  .0268
 657  9.5600   3708   3697  .0270
 658  9.5700   3681   3693  .0272
 659  9.5800   3688   3690  .0271
 660  9.5900   3634   3687  .0275
 661  9.6000   3630   3684  .0275
 662  9.6100   3725   3681  .0268
 663  9.6200   3741   3678  .0267
 664  9.6300   3685   3676  .0271
 665  9.6400   3662   3673  .0273
 666  9.6500   3684   3671  .0271
 667  9.6600   3686   3669  .0271
 668  9.6700   3711   3667  .0269
 669  9.6800   3662   3665  .0273
 670  9.6900   3678   3663  .0272
 671  9.7000   3632   3662  .0275
 672  9.7100   3717   3660  .0269
 673  9.7200   3666   3658  .0273
 674  9.7300   3686   3656  .0271
 675  9.7400   3615   3655  .0277
 676  9.7500   3656   3653  .0274
 677  9.7600   3649   3652  .0274
 678  9.7700   3657   3650  .0273
 679  9.7800   3627   3649  .0276
 680  9.7900   3671   3648  .0272
 681  9.8000   3673   3646  .0272
 682  9.8100   3703   3645  .0270
 683  9.8200   3689   3644  .0271
 684  9.8300   3650   3642  .0274
 685  9.8400   3698   3641  .0270
 686  9.8500   3661   3651  .0273
 687  9.8600   3654   3649  .0274
 688  9.8700   3642   3647  .0275
 689  9.8800   3651   3646  .0274
 690  9.8900   3683   3645  .0272
 691  9.9000   3718   3644  .0269
 692  9.9100   3628   3643  .0276
 693  9.9200   3681   3642  .0272
 694  9.9300   3713   3641  .0269
 695  9.9400   3651   3640  .0274
 696  9.9500   3693   3639  .0271
 697  9.9600   3668   3638  .0273
 698  9.9700   3683   3638  .0272
 699  9.9800   3665   3637  .0273
 700  9.9900   3602   3636  .0278
 701 10.0000   3558   3635  .0281
 702 10.0100   3660   3634  .0273
 703 10.0200   3716   3634  .0269
 704 10.0300   3622   3633  .0276
 705 10.0400   3711   3632  .0269
 706 10.0500   3696   3631  .0271
 707 10.0600   3660   3631  .0273
 708 10.0700   3574   3630  .0280
 709 10.0800   3670   3629  .0272
 710 10.0900   3644   3628  .0274
 711 10.1000   3589   3628  .0279
 712 10.1100   3667   3627  .0273
 713 10.1200   3692   3626  .0271
 714 10.1300   3749   3626  .0267
 715 10.1400   3667   3625  .0273
 716 10.1500   3739   3625  .0267
 717 10.1600   3661   3624  .0273
 718 10.1700   3710   3623  .0270
 719 10.1800   3773   3623  .0265
 720 10.1900   3810   3622  .0262
 721 10.2000   3701   3622  .0270
 722 10.2100   3723   3621  .0269
 723 10.2200   3703   3621  .0270
 724 10.2300   3707   3620  .0270
 725 10.2400   3655   3620  .0274
 726 10.2500   3675   3619  .0272
 727 10.2600   3760   3619  .0266
 728 10.2700   3701   3618  .0270
 729 10.2800   3663   3618  .0273
 730 10.2900   3666   3618  .0273
 731 10.3000   3707   3617  .0270
 732 10.3100   3715   3617  .0269
 733 10.3200   3793   3616  .0264
 734 10.3300   3712   3616  .0269
 735 10.3400   3691   3616  .0271
 736 10.3500   3730   3616  .0268
 737 10.3600   3746   3615  .0267
 738 10.3700   3762   3615  .0266
 739 10.3800   3727   3615  .0268
 740 10.3900   3724   3646  .0269
 741 10.4000   3729   3646  .0268
 742 10.4100   3781   3646  .0264
 743 10.4200   3835   3647  .0261
 744 10.4300   3780   3647  .0265
 745 10.4400   3712   3647  .0269
 746 10.4500   3740   3648  .0267
 747 10.4600   3769   3648  .0265
 748 10.4700   3831   3815  .0261
 749 10.4800   3881   3818  .0258
 750 10.4900   3811   3821  .0262
 751 10.5000   3733   3824  .0268
 752 10.5100   3728   3828  .0268
 753 10.5200   3746   3831  .0267
 754 10.5300   3815   3835  .0262
 755 10.5400   3821   3838  .0262
 756 10.5500   3784   3842  .0264
 757 10.5600   3728   3846  .0268
 758 10.5700   3691   3850  .0271
 759 10.5800   3759   3854  .0266
 760 10.5900   3769   3859  .0265
 761 10.6000   3708   3863  .0270
 762 10.6100   3754   3868  .0266
 763 10.6200   3729   3873  .0268
 764 10.6300   3807   3878  .0263
 765 10.6400   3764   3883  .0266
 766 10.6500   3832   3888  .0261
 767 10.6600   3811   3894  .0262
 768 10.6700   3796   3899  .0263
 769 10.6800   3860   3905  .0259
 770 10.6900   3949   3912  .0253
 771 10.7000   3895   3918  .0257
 772 10.7100   3868   3925  .0259
 773 10.7200   3864   3932  .0259
 774 10.7300   3878   3938  .0258
 775 10.7400   3814   3945  .0262
 776 10.7500   3839   3953  .0260
 777 10.7600   3851   3961  .0260
 778 10.7700   3933   3969  .0254
 779 10.7800   3944   3978  .0254
 780 10.7900   3941   3987  .0254
 781 10.8000   3888   3997  .0257
 782 10.8100   3884   4007  .0257
 783 10.8200   3921   4017  .0255
 784 10.8300   3989   4027  .0251
 785 10.8400   3905   4039  .0256
 786 10.8500   3959   4050  .0253
 787 10.8600   3999   4062  .0250
 788 10.8700   4047   4074  .0247
 789 10.8800   4122   4087  .0243
 790 10.8900   4062   4100  .0246
 791 10.9000   4018   4114  .0249
 792 10.9100   4130   4128  .0242
 793 10.9200   4121   4143  .0243
 794 10.9300   4121   4158  .0243
 795 10.9400   4192   4173  .0239
 796 10.9500   4174   4189  .0240
 797 10.9600   4215   4205  .0237
 798 10.9700   4244   4222  .0236
 799 10.9800   4304   4240  .0232
 800 10.9900   4188   4258  .0239
 801 11.0000   4223   4276  .0237
 802 11.0100   4272   4295  .0234
 803 11.0200   4286   4315  .0233
 804 11.0300   4259   4336  .0235
 805 11.0400   4285   4358  .0233
 806 11.0500   4305   4381  .0232
 807 11.0600   4339   4406  .0230
 808 11.0700   4407   4432  .0227
 809 11.0800   4401   4460  .0227
 810 11.0900   4420   4490  .0226
 811 11.1000   4502   4523  .0222
 812 11.1100   4581   4559  .0218
 813 11.1200   4651   4597  .0215
 814 11.1300   4743   4638  .0211
 815 11.1400   4719   4682  .0212
 816 11.1500   4793   4729  .0209
 817 11.1600   4827   4779  .0207
 818 11.1700   4978   4830  .0201
 819 11.1800   4996   4882  .0200
 820 11.1900   4900   4934  .0204
 821 11.2000   4964   4985  .0201
 822 11.2100   5076   5033  .0197
 823 11.2200   5107   5077  .0196
 824 11.2300   5122   5117  .0195
 825 11.2400   5161   5151  .0194
 826 11.2500   5166   5166  .0194
 827 11.2600   5175   5152  .0193
 828 11.2700   5182   5121  .0193
 829 11.2800   5154   5085  .0194
 830 11.2900   5066   5052  .0197
 831 11.3000   5164   5028  .0194
 832 11.3100   5220   5014  .0192
 833 11.3200   5242   5013  .0191
 834 11.3300   5232   5023  .0191
 835 11.3400   5228   5048  .0191
 836 11.3500   5304   5078  .0189
 837 11.3600   5367   5117  .0186
 838 11.3700   5405   5162  .0185
 839 11.3800   5404   5213  .0185
 840 11.3900   5433   5270  .0184
 841 11.4000   5456   5332  .0183
 842 11.4100   5491   5398  .0182
 843 11.4200   5590   5469  .0179
 844 11.4300   5656   5544  .0177
 845 11.4400   5729   5623  .0175
 846 11.4500   5730   5706  .0175
 847 11.4600   5813   5794  .0172
 848 11.4700   5974   5886  .0167
 849 11.4800   6051   5982  .0165
 850 11.4900   6067   6082  .0165
 851 11.5000   6135   6186  .0163
 852 11.5100   6338   6294  .0158
 853 11.5200   6446   6406  .0155
 854 11.5300   6468   6521  .0155
 855 11.5400   6594   6641  .0152
 856 11.5500   6815   6764  .0147
 857 11.5600   6763   6902  .0148
 858 11.5700   6957   7034  .0144
 859 11.5800   7172   7170  .0139
 860 11.5900   7254   7310  .0138
 861 11.6000   7388   7457  .0135
 862 11.6100   7562   7610  .0132
 863 11.6200   7682   7772  .0130
 864 11.6300   7891   7943  .0127
 865 11.6400   8008   8126  .0125
 866 11.6500   8224   8324  .0122
 867 11.6600   8406   8537  .0119
 868 11.6700   8707   8770  .0115
 869 11.6800   9025   9024  .0111
 870 11.6900   9184   9302  .0109
 871 11.7000   9578   9607  .0104
 872 11.7100   9960   9940  .0100
 873 11.7200  10336  10301  .0097
 874 11.7300  10718  10690  .0093
 875 11.7400  11109  11105  .0090
 876 11.7500  11610  11542  .0086
 877 11.7600  12049  11998  .0083
 878 11.7700  12400  12469  .0081
 879 11.7800  12806  12928  .0078
 880 11.7900  13133  13312  .0076
 881 11.8000  13618  13618  .0073
 882 11.8100  13958  13861  .0072
 883 11.8200  14204  14051  .0070
 884 11.8300  14499  14185  .0069
 885 11.8400  14568  14253  .0069
 886 11.8500  14326  14244  .0070
 887 11.8600  13989  14135  .0071
 888 11.8700  13357  13633  .0075
 889 11.8800  12368  12719  .0081
 890 11.8900  11294  11573  .0089
 891 11.9000  10088  10365  .0099
 892 11.9100   9048   9211  .0111
 893 11.9200   8124   8177  .0123
 894 11.9300   7268   7293  .0138
 895 11.9400   6581   6562  .0152
 896 11.9500   6154   5975  .0162
 897 11.9600   5584   5516  .0179
 898 11.9700   5275   5162  .0190
 899 11.9800   5131   4954  .0195
 900 11.9900   4919   4749  .0203
 901 12.0000   4638   4592  .0216
 902 12.0100   4520   4470  .0221
 903 12.0200   4400   4372  .0227
 904 12.0300   4338   4293  .0231
 905 12.0400   4301   4228  .0233
 906 12.0500   4325   4172  .0231
 907 12.0600   4170   4125  .0240
 908 12.0700   4175   4084  .0240
 909 12.0800   4166   4049  .0240
 910 12.0900   4131   4018  .0242
 911 12.1000   4019   3991  .0249
 912 12.1100   4034   3967  .0248
 913 12.1200   4050   3946  .0247
 914 12.1300   4048   3927  .0247
 915 12.1400   4004   3911  .0250
 916 12.1500   3946   3896  .0253
 917 12.1600   4010   3884  .0249
 918 12.1700   4005   3872  .0250
 919 12.1800   3877   3863  .0258
 920 12.1900   3887   3854  .0257
 921 12.2000   3844   3847  .0260
 922 12.2100   3874   3840  .0258
 923 12.2200   3894   3835  .0257
 924 12.2300   3843   3830  .0260
 925 12.2400   3823   3827  .0262
 926 12.2500   3887   3824  .0257
 927 12.2600   3865   3821  .0259
 928 12.2700   3768   3820  .0265
 929 12.2800   3830   3819  .0261
 930 12.2900   3813   3819  .0262
 931 12.3000   3817   3819  .0262
 932 12.3100   3799   3820  .0263
 933 12.3200   3839   3821  .0260
 934 12.3300   3850   3823  .0260
 935 12.3400   3829   3826  .0261
 936 12.3500   3845   3829  .0260
 937 12.3600   3847   3833  .0260
 938 12.3700   3880   3837  .0258
 939 12.3800   3813   3841  .0262
 940 12.3900   3851   3847  .0260
 941 12.4000   3865   3852  .0259
 942 12.4100   3864   3858  .0259
 943 12.4200   3923   3865  .0255
 944 12.4300   4001   3872  .0250
 945 12.4400   3958   3880  .0253
 946 12.4500   3952   3888  .0253
 947 12.4600   3872   3897  .0258
 948 12.4700   3989   3906  .0251
 949 12.4800   3962   3916  .0252
 950 12.4900   3978   3927  .0251
 951 12.5000   3926   3939  .0255
 952 12.5100   3999   3952  .0250
 953 12.5200   4011   3965  .0249
 954 12.5300   4023   3980  .0249
 955 12.5400   4051   3996  .0247
 956 12.5500   4052   4014  .0247
 957 12.5600   4018   4033  .0249
 958 12.5700   4059   4053  .0246
 959 12.5800   4099   4076  .0244
 960 12.5900   4165   4099  .0240
 961 12.6000   4223   4124  .0237
 962 12.6100   4276   4150  .0234
 963 12.6200   4265   4177  .0234
 964 12.6300   4254   4205  .0235
 965 12.6400   4184   4231  .0239
 966 12.6500   4365   4257  .0229
 967 12.6600   4416   4281  .0226
 968 12.6700   4479   4304  .0223
 969 12.6800   4428   4324  .0226
 970 12.6900   4394   4338  .0228
 971 12.7000   4323   4340  .0231
 972 12.7100   4352   4334  .0230
 973 12.7200   4395   4326  .0228
 974 12.7300   4293   4320  .0233
 975 12.7400   4365   4319  .0229
 976 12.7500   4357   4323  .0230
 977 12.7600   4303   4335  .0232
 978 12.7700   4350   4354  .0230
 979 12.7800   4379   4379  .0228
 980 12.7900   4394   4412  .0228
 981 12.8000   4444   4450  .0225
 982 12.8100   4489   4493  .0223
 983 12.8200   4444   4540  .0225
 984 12.8300   4445   4591  .0225
 985 12.8400   4538   4643  .0220
 986 12.8500   4604   4694  .0217
 987 12.8600   4700   4744  .0213
 988 12.8700   4771   4789  .0210
 989 12.8800   4788   4828  .0209
 990 12.8900   4789   4861  .0209
 991 12.9000   4729   4883  .0211
 992 12.9100   4778   4872  .0209
 993 12.9200   4798   4833  .0208
 994 12.9300   4727   4779  .0212
 995 12.9400   4679   4721  .0214
 996 12.9500   4638   4670  .0216
 997 12.9600   4634   4629  .0216
 998 12.9700   4555   4602  .0220
 999 12.9800   4502   4587  .0222
1000 12.9900   4568   4586  .0219
1001 13.0000   4530   4596  .0221
1002 13.0100   4617   4617  .0217
1003 13.0200   4639   4646  .0216
1004 13.0300   4656   4683  .0215
1005 13.0400   4752   4725  .0210
1006 13.0500   4779   4773  .0209
1007 13.0600   4832   4825  .0207
1008 13.0700   4914   4880  .0204
1009 13.0800   4972   4938  .0201
1010 13.0900   5056   4996  .0198
1011 13.1000   5095   5056  .0196
1012 13.1100   5158   5115  .0194
1013 13.1200   5155   5174  .0194
1014 13.1300   5215   5232  .0192
1015 13.1400   5283   5288  .0189
1016 13.1500   5476   5334  .0183
1017 13.1600   5445   5372  .0184
1018 13.1700   5502   5404  .0182
1019 13.1800   5522   5443  .0181
1020 13.1900   5564   5490  .0180
1021 13.2000   5641   5549  .0177
1022 13.2100   5708   5624  .0175
1023 13.2200   5577   5716  .0179
1024 13.2300   5838   5827  .0171
1025 13.2400   5931   5956  .0169
1026 13.2500   6042   6094  .0166
1027 13.2600   6217   6260  .0161
1028 13.2700   6500   6442  .0154
1029 13.2800   6736   6635  .0148
1030 13.2900   6863   6835  .0146
1031 13.3000   7099   7034  .0141
1032 13.3100   7409   7225  .0135
1033 13.3200   7569   7398  .0132
1034 13.3300   7645   7541  .0131
1035 13.3400   7702   7648  .0130
1036 13.3500   7857   7708  .0127
1037 13.3600   7653   7714  .0131
1038 13.3700   7365   7558  .0136
1039 13.3800   7102   7233  .0141
1040 13.3900   6754   6805  .0148
1041 13.4000   6157   6340  .0162
1042 13.4100   5778   5884  .0173
1043 13.4200   5364   5466  .0186
1044 13.4300   4946   5100  .0202
1045 13.4400   4693   4791  .0213
1046 13.4500   4532   4539  .0221
1047 13.4600   4359   4337  .0229
1048 13.4700   4238   4179  .0236
1049 13.4800   4119   4057  .0243
1050 13.4900   4016   3963  .0249
1051 13.5000   3923   3891  .0255
1052 13.5100   3894   3835  .0257
1053 13.5200   3899   3791  .0256
1054 13.5300   3841   3755  .0260
1055 13.5400   3809   3725  .0263
1056 13.5500   3737   3701  .0268
1057 13.5600   3740   3679  .0267
1058 13.5700   3727   3661  .0268
1059 13.5800   3796   3645  .0263
1060 13.5900   3741   3631  .0267
1061 13.6000   3674   3618  .0272
1062 13.6100   3717   3607  .0269
1063 13.6200   3684   3597  .0271
1064 13.6300   3697   3588  .0270
1065 13.6400   3680   3580  .0272
1066 13.6500   3712   3572  .0269
1067 13.6600   3557   3566  .0281
1068 13.6700   3553   3560  .0281
1069 13.6800   3607   3554  .0277
1070 13.6900   3667   3549  .0273
1071 13.7000   3505   3630  .0285
1072 13.7100   3595   3627  .0278
1073 13.7200   3558   3625  .0281
1074 13.7300   3565   3623  .0281
1075 13.7400   3558   3621  .0281
1076 13.7500   3536   3619  .0283
1077 13.7600   3607   3617  .0277
1078 13.7700   3568   3616  .0280
1079 13.7800   3625   3615  .0276
1080 13.7900   3589   3614  .0279
1081 13.8000   3553   3614  .0281
1082 13.8100   3628   3613  .0276
1083 13.8200   3576   3613  .0280
1084 13.8300   3532   3613  .0283
1085 13.8400   3589   3613  .0279
1086 13.8500   3561   3613  .0281
1087 13.8600   3536   3614  .0283
1088 13.8700   3578   3614  .0279
1089 13.8800   3549   3615  .0282
1090 13.8900   3597   3615  .0278
1091 13.9000   3518   3616  .0284
1092 13.9100   3596   3617  .0278
1093 13.9200   3620   3618  .0276
1094 13.9300   3602   3619  .0278
1095 13.9400   3553   3621  .0281
1096 13.9500   3617   3622  .0276
1097 13.9600   3569   3624  .0280
1098 13.9700   3532   3625  .0283
1099 13.9800   3615   3627  .0277
1100 13.9900   3613   3629  .0277
1101 14.0000   3618   3631  .0276
1102 14.0100   3645   3633  .0274
1103 14.0200   3640   3635  .0275
1104 14.0300   3642   3637  .0275
1105 14.0400   3649   3640  .0274
1106 14.0500   3700   3642  .0270
1107 14.0600   3693   3645  .0271
1108 14.0700   3673   3648  .0272
1109 14.0800   3653   3651  .0274
1110 14.0900   3695   3654  .0271
1111 14.1000   3670   3657  .0272
1112 14.1100   3798   3660  .0263
1113 14.1200   3771   3664  .0265
1114 14.1300   3723   3668  .0269
1115 14.1400   3709   3671  .0270
1116 14.1500   3704   3675  .0270
1117 14.1600   3704   3679  .0270
1118 14.1700   3715   3683  .0269
1119 14.1800   3755   3688  .0266
1120 14.1900   3658   3692  .0273
1121 14.2000   3629   3697  .0276
1122 14.2100   3716   3702  .0269
1123 14.2200   3702   3707  .0270
1124 14.2300   3731   3713  .0268
1125 14.2400   3631   3720  .0275
1126 14.2500   3668   3726  .0273
1127 14.2600   3689   3732  .0271
1128 14.2700   3769   3739  .0265
1129 14.2800   3725   3745  .0268
1130 14.2900   3704   3752  .0270
1131 14.3000   3750   3759  .0267
1132 14.3100   3789   3767  .0264
1133 14.3200   3747   3774  .0267
1134 14.3300   3748   3782  .0267
1135 14.3400   3745   3791  .0267
1136 14.3500   3811   3800  .0262
1137 14.3600   3807   3809  .0263
1138 14.3700   3818   3818  .0262
1139 14.3800   3845   3828  .0260
1140 14.3900   3843   3839  .0260
1141 14.4000   3829   3850  .0261
1142 14.4100   3902   3861  .0256
1143 14.4200   3971   3873  .0252
1144 14.4300   3904   3885  .0256
1145 14.4400   3891   3899  .0257
1146 14.4500   3891   3912  .0257
1147 14.4600   4039   3927  .0248
1148 14.4700   4038   3942  .0248
1149 14.4800   4080   3958  .0245
1150 14.4900   4092   3975  .0244
1151 14.5000   4066   3992  .0246
1152 14.5100   4089   4011  .0245
1153 14.5200   3981   4030  .0251
1154 14.5300   4050   4062  .0247
1155 14.5400   4083   4084  .0245
1156 14.5500   4120   4107  .0243
1157 14.5600   4090   4132  .0244
1158 14.5700   4164   4158  .0240
1159 14.5800   4281   4185  .0234
1160 14.5900   4278   4214  .0234
1161 14.6000   4264   4245  .0235
1162 14.6100   4363   4277  .0229
1163 14.6200   4439   4311  .0225
1164 14.6300   4385   4348  .0228
1165 14.6400   4419   4386  .0226
1166 14.6500   4450   4427  .0225
1167 14.6600   4449   4470  .0225
1168 14.6700   4494   4516  .0223
1169 14.6800   4607   4564  .0217
1170 14.6900   4703   4615  .0213
1171 14.7000   4743   4669  .0211
1172 14.7100   4834   4725  .0207
1173 14.7200   4905   4784  .0204
1174 14.7300   4925   4846  .0203
1175 14.7400   4916   4906  .0203
1176 14.7500   5052   4974  .0198
1177 14.7600   5046   5044  .0198
1178 14.7700   5110   5118  .0196
1179 14.7800   5225   5195  .0191
1180 14.7900   5363   5275  .0186
1181 14.8000   5401   5360  .0185
1182 14.8100   5539   5448  .0181
1183 14.8200   5625   5541  .0178
1184 14.8300   5725   5640  .0175
1185 14.8400   5742   5746  .0174
1186 14.8500   5971   5860  .0167
1187 14.8600   5993   5985  .0167
1188 14.8700   6163   6121  .0162
1189 14.8800   6410   6272  .0156
1190 14.8900   6586   6440  .0152
1191 14.9000   6703   6626  .0149
1192 14.9100   6889   6834  .0145
1193 14.9200   7078   7066  .0141
1194 14.9300   7302   7321  .0137
1195 14.9400   7493   7600  .0133
1196 14.9500   7741   7901  .0129
1197 14.9600   8103   8218  .0123
1198 14.9700   8387   8544  .0119
1199 14.9800   8917   8868  .0112
1200 14.9900   9374   9176  .0107
1201 15.0000   9714   9453  .0103
1202 15.0100   9902   9682  .0101
1203 15.0200  10022   9847  .0100
1204 15.0300  10134   9936  .0099
1205 15.0400   9865   9920  .0101
1206 15.0500   9517   9648  .0105
1207 15.0600   8877   9149  .0113
1208 15.0700   8457   8516  .0118
1209 15.0800   7723   7834  .0129
1210 15.0900   7092   7168  .0141
1211 15.1000   6437   6557  .0155
1212 15.1100   5938   6019  .0168
1213 15.1200   5490   5563  .0182
1214 15.1300   5106   5187  .0196
1215 15.1400   4843   4884  .0206
1216 15.1500   4654   4646  .0215
1217 15.1600   4422   4461  .0226
1218 15.1700   4213   4319  .0237
1219 15.1800   4130   4209  .0242
1220 15.1900   4151   4125  .0241
1221 15.2000   4019   4059  .0249
1222 15.2100   4056   4006  .0247
1223 15.2200   3979   3964  .0251
1224 15.2300   3888   3929  .0257
1225 15.2400   3842   3900  .0260
1226 15.2500   3787   3876  .0264
1227 15.2600   3820   3855  .0262
1228 15.2700   3814   3838  .0262
1229 15.2800   3807   3823  .0263
1230 15.2900   3800   3810  .0263
1231 15.3000   3877   3800  .0258
1232 15.3100   3815   3791  .0262
1233 15.3200   3753   3783  .0266
1234 15.3300   3784   3777  .0264
1235 15.3400   3788   3773  .0264
1236 15.3500   3690   3769  .0271
1237 15.3600   3721   3767  .0269
1238 15.3700   3736   3765  .0268
1239 15.3800   3719   3765  .0269
1240 15.3900   3787   3766  .0264
1241 15.4000   3786   3767  .0264
1242 15.4100   3726   3770  .0268
1243 15.4200   3760   3774  .0266
1244 15.4300   3657   3779  .0273
1245 15.4400   3681   3786  .0272
1246 15.4500   3808   3793  .0263
1247 15.4600   3770   3802  .0265
1248 15.4700   3779   3813  .0265
1249 15.4800   3823   3824  .0262
1250 15.4900   3786   3837  .0264
1251 15.5000   3809   3852  .0263
1252 15.5100   3875   3866  .0258
1253 15.5200   3807   3882  .0263
1254 15.5300   3847   3897  .0260
1255 15.5400   3793   3931  .0264
1256 15.5500   3852   3944  .0260
1257 15.5600   3869   3956  .0258
1258 15.5700   3976   3966  .0252
1259 15.5800   3857   3972  .0259
1260 15.5900   3871   3970  .0258
1261 15.6000   3866   3960  .0259
1262 15.6100   3872   3947  .0258
1263 15.6200   3870   3933  .0258
1264 15.6300   3916   3919  .0255
1265 15.6400   3892   3908  .0257
1266 15.6500   3914   3900  .0255
1267 15.6600   3836   3911  .0261
1268 15.6700   3852   3910  .0260
1269 15.6800   3863   3913  .0259
1270 15.6900   3827   3919  .0261
1271 15.7000   3827   3929  .0261
1272 15.7100   3934   3942  .0254
1273 15.7200   3988   3957  .0251
1274 15.7300   3961   3976  .0252
1275 15.7400   3922   3997  .0255
1276 15.7500   3944   4022  .0254
1277 15.7600   3984   4050  .0251
1278 15.7700   4016   4081  .0249
1279 15.7800   4104   4117  .0244
1280 15.7900   4090   4155  .0244
1281 15.8000   4087   4196  .0245
1282 15.8100   4133   4240  .0242
1283 15.8200   4285   4285  .0233
1284 15.8300   4314   4329  .0232
1285 15.8400   4291   4371  .0233
1286 15.8500   4309   4409  .0232
1287 15.8600   4443   4440  .0225
1288 15.8700   4425   4462  .0226
1289 15.8800   4441   4474  .0225
1290 15.8900   4380   4471  .0228
1291 15.9000   4308   4435  .0232
1292 15.9100   4278   4370  .0234
1293 15.9200   4243   4287  .0236
1294 15.9300   4188   4198  .0239
1295 15.9400   4160   4110  .0240
1296 15.9500   4079   4028  .0245
1297 15.9600   3938   3955  .0254
1298 15.9700   3949   3892  .0253
1299 15.9800   3772   3840  .0265
1300 15.9900   3757   3798  .0266
1301 16.0000   3700   3764  .0270
1302 16.0100   3774   3738  .0265
1303 16.0200   3783   3717  .0264
1304 16.0300   3736   3702  .0268
1305 16.0400   3654   3691  .0274
1306 16.0500   3664   3682  .0273
1307 16.0600   3729   3676  .0268
1308 16.0700   3670   3671  .0272
1309 16.0800   3682   3667  .0272
1310 16.0900   3766   3665  .0266
1311 16.1000   3686   3663  .0271
1312 16.1100   3636   3662  .0275
1313 16.1200   3688   3661  .0271
1314 16.1300   3684   3661  .0271
1315 16.1400   3668   3816  .0273
1316 16.1500   3761   3819  .0266
1317 16.1600   3738   3822  .0268
1318 16.1700   3729   3826  .0268
1319 16.1800   3721   3830  .0269
1320 16.1900   3747   3835  .0267
1321 16.2000   3678   3840  .0272
1322 16.2100   3719   3845  .0269
1323 16.2200   3675   3850  .0272
1324 16.2300   3759   3856  .0266
1325 16.2400   3699   3863  .0270
1326 16.2500   3747   3869  .0267
1327 16.2600   3763   3876  .0266
1328 16.2700   3821   3884  .0262
1329 16.2800   3820   3892  .0262
1330 16.2900   3882   3900  .0258
1331 16.3000   3851   3908  .0260
1332 16.3100   3911   3918  .0256
1333 16.3200   3912   3927  .0256
1334 16.3300   3842   3937  .0260
1335 16.3400   3899   3948  .0256
1336 16.3500   3905   3959  .0256
1337 16.3600   3907   3970  .0256
1338 16.3700   3960   3983  .0253
1339 16.3800   3997   3987  .0250
1340 16.3900   4010   4001  .0249
1341 16.4000   3995   4016  .0250
1342 16.4100   4070   4031  .0246
1343 16.4200   4125   4047  .0242
1344 16.4300   4051   4064  .0247
1345 16.4400   4078   4082  .0245
1346 16.4500   4123   4101  .0243
1347 16.4600   4119   4120  .0243
1348 16.4700   4146   4141  .0241
1349 16.4800   4176   4228  .0239
1350 16.4900   4215   4253  .0237
1351 16.5000   4267   4278  .0234
1352 16.5100   4296   4305  .0233
1353 16.5200   4292   4333  .0233
1354 16.5300   4275   4363  .0234
1355 16.5400   4329   4395  .0231
1356 16.5500   4312   4428  .0232
1357 16.5600   4391   4462  .0228
1358 16.5700   4402   4499  .0227
1359 16.5800   4473   4537  .0224
1360 16.5900   4560   4578  .0219
1361 16.6000   4509   4621  .0222
1362 16.6100   4607   4667  .0217
1363 16.6200   4725   4716  .0212
1364 16.6300   4700   4768  .0213
1365 16.6400   4744   4824  .0211
1366 16.6500   4816   4885  .0208
1367 16.6600   4911   4952  .0204
1368 16.6700   5079   5024  .0197
1369 16.6800   5118   5103  .0195
1370 16.6900   5190   5189  .0193
1371 16.7000   5221   5284  .0192
1372 16.7100   5428   5386  .0184
1373 16.7200   5583   5496  .0179
1374 16.7300   5666   5612  .0176
1375 16.7400   5823   5733  .0172
1376 16.7500   5957   5857  .0168
1377 16.7600   6118   5978  .0163
1378 16.7700   6230   6094  .0161
1379 16.7800   6350   6199  .0157
1380 16.7900   6472   6289  .0155
1381 16.8000   6418   6362  .0156
1382 16.8100   6527   6403  .0153
1383 16.8200   6541   6441  .0153
1384 16.8300   6320   6379  .0158
1385 16.8400   6257   6297  .0160
1386 16.8500   6134   6213  .0163
1387 16.8600   6025   6142  .0166
1388 16.8700   5991   6089  .0167
1389 16.8800   6055   6056  .0165
1390 16.8900   6064   6042  .0165
1391 16.9000   6052   6043  .0165
1392 16.9100   6162   6053  .0162
1393 16.9200   6152   6066  .0163
1394 16.9300   6023   6076  .0166
1395 16.9400   5952   6075  .0168
1396 16.9500   5942   6035  .0168
1397 16.9600   5939   5958  .0168
1398 16.9700   5822   5861  .0172
1399 16.9800   5763   5759  .0174
1400 16.9900   5677   5664  .0176
1401 17.0000   5538   5583  .0181
1402 17.0100   5459   5519  .0183
1403 17.0200   5484   5475  .0182
1404 17.0300   5448   5451  .0184
1405 17.0400   5430   5444  .0184
1406 17.0500   5448   5454  .0184
1407 17.0600   5506   5478  .0182
1408 17.0700   5521   5515  .0181
1409 17.0800   5694   5563  .0176
1410 17.0900   5737   5621  .0174
1411 17.1000   5725   5688  .0175
1412 17.1100   5824   5762  .0172
1413 17.1200   5947   5844  .0168
1414 17.1300   6036   5934  .0166
1415 17.1400   6083   6030  .0164
1416 17.1500   6171   6134  .0162
1417 17.1600   6259   6245  .0160
1418 17.1700   6344   6364  .0158
1419 17.1800   6452   6491  .0155
1420 17.1900   6608   6625  .0151
1421 17.2000   6705   6768  .0149
1422 17.2100   6854   6919  .0146
1423 17.2200   6955   7079  .0144
1424 17.2300   7144   7249  .0140
1425 17.2400   7322   7428  .0137
1426 17.2500   7511   7617  .0133
1427 17.2600   7846   7820  .0127
1428 17.2700   8102   8035  .0123
1429 17.2800   8395   8266  .0119
1430 17.2900   8655   8515  .0116
1431 17.3000   8995   8783  .0111
1432 17.3100   9134   9075  .0109
1433 17.3200   9568   9395  .0105
1434 17.3300   9692   9746  .0103
1435 17.3400  10101  10134  .0099
1436 17.3500  10627  10562  .0094
1437 17.3600  11040  11037  .0091
1438 17.3700  11509  11561  .0087
1439 17.3800  12061  12137  .0083
1440 17.3900  12527  12771  .0080
1441 17.4000  13043  13445  .0077
1442 17.4100  14007  14157  .0071
1443 17.4200  14789  14893  .0068
1444 17.4300  15527  15629  .0064
1445 17.4400  16480  16338  .0061
1446 17.4500  17265  16986  .0058
1447 17.4600  17826  17535  .0056
1448 17.4700  18213  17951  .0055
1449 17.4800  18488  18206  .0054
1450 17.4900  18322  18263  .0055
1451 17.5000  17893  17873  .0056
1452 17.5100  17190  17048  .0058
1453 17.5200  15892  15935  .0063
1454 17.5300  14738  14687  .0068
1455 17.5400  13473  13424  .0074
1456 17.5500  12279  12229  .0081
1457 17.5600  11210  11152  .0089
1458 17.5700  10318  10219  .0097
1459 17.5800   9537   9437  .0105
1460 17.5900   8803   8802  .0114
1461 17.6000   8400   8305  .0119
1462 17.6100   8086   7930  .0124
1463 17.6200   7786   7659  .0128
1464 17.6300   7559   7475  .0132
1465 17.6400   7418   7364  .0135
1466 17.6500   7381   7313  .0135
1467 17.6600   7424   7311  .0135
1468 17.6700   7452   7352  .0134
1469 17.6800   7497   7429  .0133
1470 17.6900   7608   7542  .0131
1471 17.7000   7710   7703  .0130
1472 17.7100   7828   7879  .0128
1473 17.7200   8006   8086  .0125
1474 17.7300   8324   8321  .0120
1475 17.7400   8419   8583  .0119
1476 17.7500   8796   8866  .0114
1477 17.7600   9048   9162  .0111
1478 17.7700   9461   9463  .0106
1479 17.7800   9768   9769  .0102
1480 17.7900  10159  10036  .0098
1481 17.8000  10280  10262  .0097
1482 17.8100  10524  10431  .0095
1483 17.8200  10670  10533  .0094
1484 17.8300  10502  10546  .0095
1485 17.8400  10206  10365  .0098
1486 17.8500   9994  10007  .0100
1487 17.8600   9631   9535  .0104
1488 17.8700   9076   9011  .0110
1489 17.8800   8580   8485  .0117
1490 17.8900   8080   7992  .0124
1491 17.9000   7696   7552  .0130
1492 17.9100   7314   7175  .0137
1493 17.9200   6909   6864  .0145
1494 17.9300   6644   6619  .0151
1495 17.9400   6445   6434  .0155
1496 17.9500   6324   6304  .0158
1497 17.9600   6252   6222  .0160
1498 17.9700   6280   6181  .0159
1499 17.9800   6220   6175  .0161
1500 17.9900   6112   6200  .0164
1501 18.0000   6201   6251  .0161
1502 18.0100   6319   6327  .0158
1503 18.0200   6488   6427  .0154
1504 18.0300   6496   6549  .0154
1505 18.0400   6609   6694  .0151
1506 18.0500   6760   6862  .0148
1507 18.0600   6955   7053  .0144
1508 18.0700   7147   7265  .0140
1509 18.0800   7384   7495  .0135
1510 18.0900   7643   7743  .0131
1511 18.1000   7884   8000  .0127
1512 18.1100   8144   8257  .0123
1513 18.1200   8372   8502  .0119
1514 18.1300   8725   8722  .0115
1515 18.1400   8839   8902  .0113
1516 18.1500   9146   9029  .0109
1517 18.1600   9168   9092  .0109
1518 18.1700   9014   9071  .0111
1519 18.1800   8806   8876  .0114
1520 18.1900   8531   8526  .0117
1521 18.2000   8093   8075  .0124
1522 18.2100   7655   7577  .0131
1523 18.2200   7157   7074  .0140
1524 18.2300   6587   6597  .0152
1525 18.2400   6132   6163  .0163
1526 18.2500   5837   5781  .0171
1527 18.2600   5572   5453  .0179
1528 18.2700   5296   5179  .0189
1529 18.2800   5124   4954  .0195
1530 18.2900   4885   4772  .0205
1531 18.3000   4662   4628  .0215
1532 18.3100   4654   4515  .0215
1533 18.3200   4585   4426  .0218
1534 18.3300   4570   4357  .0219
1535 18.3400   4382   4303  .0228
1536 18.3500   4345   4260  .0230
1537 18.3600   4304   4226  .0232
1538 18.3700   4366   4199  .0229
1539 18.3800   4404   4178  .0227
1540 18.3900   4367   4160  .0229
1541 18.4000   4351   4147  .0230
1542 18.4100   4376   4136  .0229
1543 18.4200   4382   4224  .0228
1544 18.4300   4260   4220  .0235
1545 18.4400   4273   4219  .0234
1546 18.4500   4290   4219  .0233
1547 18.4600   4241   4222  .0236
1548 18.4700   4220   4226  .0237
1549 18.4800   4226   4233  .0237
1550 18.4900   4253   4242  .0235
1551 18.5000   4217   4252  .0237
1552 18.5100   4231   4265  .0236
1553 18.5200   4204   4280  .0238
1554 18.5300   4258   4298  .0235
1555 18.5400   4341   4318  .0230
1556 18.5500   4436   4341  .0225
1557 18.5600   4422   4367  .0226
1558 18.5700   4384   4397  .0228
1559 18.5800   4404   4430  .0227
1560 18.5900   4533   4467  .0221
1561 18.6000   4498   4507  .0222
1562 18.6100   4546   4549  .0220
1563 18.6200   4545   4594  .0220
1564 18.6300   4651   4639  .0215
1565 18.6400   4585   4683  .0218
1566 18.6500   4756   4724  .0210
1567 18.6600   4858   4761  .0206
1568 18.6700   4879   4790  .0205
1569 18.6800   4906   4811  .0204
1570 18.6900   4800   4818  .0208
1571 18.7000   4805   4802  .0208
1572 18.7100   4816   4769  .0208
1573 18.7200   4762   4727  .0210
1574 18.7300   4665   4683  .0214
1575 18.7400   4554   4642  .0220
1576 18.7500   4578   4607  .0218
1577 18.7600   4571   4580  .0219
1578 18.7700   4562   4561  .0219
1579 18.7800   4454   4552  .0225
1580 18.7900   4450   4552  .0225
1581 18.8000   4499   4560  .0222
1582 18.8100   4560   4575  .0219
1583 18.8200   4515   4598  .0221
1584 18.8300   4662   4626  .0215
1585 18.8400   4728   4640  .0212
1586 18.8500   4755   4680  .0210
1587 18.8600   4712   4724  .0212
1588 18.8700   4762   4774  .0210
1589 18.8800   4837   4830  .0207
1590 18.8900   4848   4891  .0206
1591 18.9000   4844   4959  .0206
1592 18.9100   5048   5034  .0198
1593 18.9200   5147   5117  .0194
1594 18.9300   5156   5207  .0194
1595 18.9400   5231   5307  .0191
1596 18.9500   5423   5415  .0184
1597 18.9600   5583   5532  .0179
1598 18.9700   5758   5657  .0174
1599 18.9800   5864   5789  .0171
1600 18.9900   5980   5926  .0167
1601 19.0000   6060   6064  .0165
1602 19.0100   6263   6200  .0160
1603 19.0200   6364   6330  .0157
1604 19.0300   6600   6449  .0152
1605 19.0400   6739   6554  .0148
1606 19.0500   6749   6639  .0148
1607 19.0600   6735   6677  .0148
1608 19.0700   6645   6670  .0150
1609 19.0800   6603   6629  .0151
1610 19.0900   6452   6566  .0155
1611 19.1000   6430   6491  .0156
1612 19.1100   6348   6407  .0158
1613 19.1200   6236   6317  .0160
1614 19.1300   6172   6221  .0162
1615 19.1400   5921   6103  .0169
1616 19.1500   5901   5950  .0169
1617 19.1600   5772   5775  .0173
1618 19.1700   5563   5591  .0180
1619 19.1800   5397   5403  .0185
1620 19.1900   5264   5235  .0190
1621 19.2000   5157   5086  .0194
1622 19.2100   5100   4956  .0196
1623 19.2200   5005   4848  .0200
1624 19.2300   4907   4759  .0204
1625 19.2400   4817   4690  .0208
1626 19.2500   4767   4637  .0210
1627 19.2600   4847   4599  .0206
1628 19.2700   4824   4575  .0207
1629 19.2800   4824   4561  .0207
1630 19.2900   4904   4571  .0204
1631 19.3000   4832   4574  .0207
1632 19.3100   4926   4584  .0203
1633 19.3200   4981   4599  .0201
1634 19.3300   4925   4620  .0203
1635 19.3400   4947   4645  .0202
1636 19.3500   4929   4674  .0203
1637 19.3600   4865   4707  .0206
1638 19.3700   5024   4744  .0199
1639 19.3800   5072   4785  .0197
1640 19.3900   5033   4830  .0199
1641 19.4000   5053   4879  .0198
1642 19.4100   5074   4933  .0197
1643 19.4200   5062   4992  .0198
1644 19.4300   5141   5055  .0195
1645 19.4400   5071   5123  .0197
1646 19.4500   5152   5197  .0194
1647 19.4600   5290   5276  .0189
1648 19.4700   5404   5361  .0185
1649 19.4800   5491   5453  .0182
1650 19.4900   5535   5551  .0181
1651 19.5000   5605   5657  .0178
1652 19.5100   5756   5770  .0174
1653 19.5200   5835   5884  .0171
1654 19.5300   6027   6014  .0166
1655 19.5400   6130   6155  .0163
1656 19.5500   6319   6308  .0158
1657 19.5600   6406   6473  .0156
1658 19.5700   6668   6653  .0150
1659 19.5800   6885   6849  .0145
1660 19.5900   7093   7064  .0141
1661 19.6000   7330   7302  .0136
1662 19.6100   7535   7564  .0133
1663 19.6200   7845   7854  .0127
1664 19.6300   8141   8175  .0123
1665 19.6400   8627   8531  .0116
1666 19.6500   8956   8932  .0112
1667 19.6600   9286   9360  .0108
1668 19.6700   9780   9823  .0102
1669 19.6800  10263  10316  .0097
1670 19.6900  10748  10830  .0093
1671 19.7000  11327  11388  .0088
1672 19.7100  11993  11897  .0083
1673 19.7200  12537  12374  .0080
1674 19.7300  12942  12784  .0077
1675 19.7400  13114  13102  .0076
1676 19.7500  13398  13304  .0075
1677 19.7600  13493  13375  .0074
1678 19.7700  13356  13209  .0075
1679 19.7800  12782  12737  .0078
1680 19.7900  11974  12033  .0084
1681 19.8000  11221  11191  .0089
1682 19.8100  10420  10295  .0096
1683 19.8200   9332   9409  .0107
1684 19.8300   8439   8574  .0118
1685 19.8400   7536   7817  .0133
1686 19.8500   6841   7149  .0146
1687 19.8600   6229   6576  .0161
1688 19.8700   5842   6093  .0171
1689 19.8800   5450   5693  .0183
1690 19.8900   5188   5368  .0193
1691 19.9000   5018   5107  .0199
1692 19.9100   4753   4898  .0210
1693 19.9200   4602   4732  .0217
1694 19.9300   4476   4600  .0223
1695 19.9400   4439   4493  .0225
1696 19.9500   4384   4407  .0228
1697 19.9600   4242   4336  .0236
1698 19.9700   4254   4276  .0235
1699 19.9800   4171   4236  .0240
1700 19.9900   4101   4193  .0244
1701 20.0000   4120   4160  .0243
1702 20.0100   4100   4127  .0244
1703 20.0200   4110   4098  .0243
1704 20.0300   4015   4072  .0249
1705 20.0400   4019   4049  .0249
1706 20.0500   4014   4028  .0249
1707 20.0600   3971   4010  .0252
1708 20.0700   3952   3993  .0253
1709 20.0800   3899   3978  .0256
1710 20.0900   3869   3964  .0258
1711 20.1000   3825   3952  .0261
1712 20.1100   3827   3941  .0261
1713 20.1200   3832   3931  .0261
1714 20.1300   3888   3922  .0257
1715 20.1400   3845   3914  .0260
1716 20.1500   3837   3907  .0261
1717 20.1600   3846   3919  .0260
1718 20.1700   3823   3913  .0262
1719 20.1800   3859   3669  .0259
1720 20.1900   3809   3666  .0263
1721 20.2000   3828   3663  .0261
1722 20.2100   3827   3660  .0261
1723 20.2200   3754   3659  .0266
1724 20.2300   3740   3657  .0267
1725 20.2400   3713   3656  .0269
1726 20.2500   3762   3656  .0266
1727 20.2600   3813   3656  .0262
1728 20.2700   3845   3656  .0260
1729 20.2800   3809   3798  .0263
1730 20.2900   3774   3801  .0265
1731 20.3000   3764   3804  .0266
1732 20.3100   3799   3808  .0263
1733 20.3200   3797   3811  .0263
1734 20.3300   3807   3816  .0263
1735 20.3400   3742   3820  .0267
1736 20.3500   3787   3825  .0264
1737 20.3600   3790   3831  .0264
1738 20.3700   3836   3837  .0261
1739 20.3800   3824   3843  .0262
1740 20.3900   3854   3850  .0259
1741 20.4000   3915   3854  .0255
1742 20.4100   3837   3862  .0261
1743 20.4200   3908   3869  .0256
1744 20.4300   3841   3878  .0260
1745 20.4400   3871   3887  .0258
1746 20.4500   3921   3896  .0255
1747 20.4600   3917   3940  .0255
1748 20.4700   3932   3951  .0254
1749 20.4800   3919   3962  .0255
1750 20.4900   3981   3971  .0251
1751 20.5000   3968   3984  .0252
1752 20.5100   4014   3997  .0249
1753 20.5200   3969   4011  .0252
1754 20.5300   3984   4026  .0251
1755 20.5400   3967   4042  .0252
1756 20.5500   3938   4058  .0254
1757 20.5600   3941   4076  .0254
1758 20.5700   4003   4094  .0250
1759 20.5800   4078   4114  .0245
1760 20.5900   4139   4134  .0242
1761 20.6000   4048   4156  .0247
1762 20.6100   4139   4179  .0242
1763 20.6200   4190   4203  .0239
1764 20.6300   4121   4229  .0243
1765 20.6400   4204   4257  .0238
1766 20.6500   4312   4286  .0232
1767 20.6600   4304   4317  .0232
1768 20.6700   4400   4383  .0227
1769 20.6800   4434   4419  .0226
1770 20.6900   4439   4457  .0225
1771 20.7000   4497   4499  .0222
1772 20.7100   4648   4543  .0215
1773 20.7200   4666   4591  .0214
1774 20.7300   4729   4643  .0211
1775 20.7400   4836   4700  .0207
1776 20.7500   4832   4762  .0207
1777 20.7600   5009   4855  .0200
1778 20.7700   5074   4928  .0197
1779 20.7800   5168   5008  .0193
1780 20.7900   5183   5093  .0193
1781 20.8000   5229   5183  .0191
1782 20.8100   5413   5275  .0185
1783 20.8200   5513   5368  .0181
1784 20.8300   5619   5457  .0178
1785 20.8400   5677   5540  .0176
1786 20.8500   5746   5611  .0174
1787 20.8600   5710   5668  .0175
1788 20.8700   5725   5707  .0175
1789 20.8800   5793   5712  .0173
1790 20.8900   5727   5684  .0175
1791 20.9000   5587   5637  .0179
1792 20.9100   5516   5614  .0181
1793 20.9200   5516   5561  .0181
1794 20.9300   5381   5528  .0186
1795 20.9400   5367   5497  .0186
1796 20.9500   5380   5492  .0186
1797 20.9600   5279   5509  .0189
1798 20.9700   5395   5523  .0185
1799 20.9800   5402   5553  .0185
1800 20.9900   5384   5596  .0186
1801 21.0000   5451   5652  .0183
1802 21.0100   5496   5720  .0182
1803 21.0200   5648   5798  .0177
1804 21.0300   5813   5887  .0172
1805 21.0400   5805   5984  .0172
1806 21.0500   5956   6090  .0168
1807 21.0600   6114   6205  .0164
1808 21.0700   6210   6327  .0161
1809 21.0800   6360   6458  .0157
1810 21.0900   6635   6595  .0151
1811 21.1000   6754   6738  .0148
1812 21.1100   6884   6870  .0145
1813 21.1200   7084   7022  .0141
1814 21.1300   7106   7192  .0141
1815 21.1400   7304   7345  .0137
1816 21.1500   7591   7494  .0132
1817 21.1600   7629   7636  .0131
1818 21.1700   7771   7767  .0129
1819 21.1800   7901   7879  .0127
1820 21.1900   7889   7957  .0127
1821 21.2000   7873   7998  .0127
1822 21.2100   7969   8001  .0125
1823 21.2200   7928   7965  .0126
1824 21.2300   7824   7877  .0128
1825 21.2400   7666   7760  .0130
1826 21.2500   7498   7615  .0133
1827 21.2600   7296   7465  .0137
1828 21.2700   7265   7324  .0138
1829 21.2800   7150   7200  .0140
1830 21.2900   6837   7097  .0146
1831 21.3000   6797   7019  .0147
1832 21.3100   6837   6967  .0146
1833 21.3200   6792   6941  .0147
1834 21.3300   6849   6940  .0146
1835 21.3400   6802   6962  .0147
1836 21.3500   6910   7006  .0145
1837 21.3600   6956   7071  .0144
1838 21.3700   7031   7155  .0142
1839 21.3800   7164   7257  .0140
1840 21.3900   7366   7375  .0136
1841 21.4000   7464   7510  .0134
1842 21.4100   7671   7660  .0130
1843 21.4200   7721   7826  .0130
1844 21.4300   7985   8038  .0125
1845 21.4400   8297   8232  .0121
1846 21.4500   8451   8438  .0118
1847 21.4600   8716   8655  .0115
1848 21.4700   8855   8881  .0113
1849 21.4800   9144   9115  .0109
1850 21.4900   9323   9353  .0107
1851 21.5000   9574   9592  .0104
1852 21.5100   9761   9827  .0102
1853 21.5200  10040  10054  .0100
1854 21.5300  10315  10269  .0097
1855 21.5400  10569  10465  .0095
1856 21.5500  10726  10639  .0093
1857 21.5600  10918  10788  .0092
1858 21.5700  10980  10909  .0091
1859 21.5800  11157  10981  .0090
1860 21.5900  11086  10989  .0090
1861 21.6000  10905  10943  .0092
1862 21.6100  10837  10853  .0092
1863 21.6200  10678  10734  .0094
1864 21.6300  10536  10598  .0095
1865 21.6400  10371  10455  .0096
1866 21.6500  10253  10312  .0098
1867 21.6600  10082  10177  .0099
1868 21.6700  10027  10056  .0100
1869 21.6800  10006   9956  .0100
1870 21.6900   9902   9881  .0101
1871 21.7000   9764   9833  .0102
1872 21.7100   9786   9816  .0102
1873 21.7200   9766   9829  .0102
1874 21.7300   9838   9875  .0102
1875 21.7400   9968   9954  .0100
1876 21.7500  10041  10065  .0100
1877 21.7600  10089  10208  .0099
1878 21.7700  10358  10384  .0097
1879 21.7800  10574  10592  .0095
1880 21.7900  10819  10833  .0092
1881 21.8000  11066  11106  .0090
1882 21.8100  11534  11412  .0087
1883 21.8200  11757  11751  .0085
1884 21.8300  12098  12126  .0083
1885 21.8400  12699  12537  .0079
1886 21.8500  13007  12986  .0077
1887 21.8600  13447  13475  .0074
1888 21.8700  13942  14006  .0072
1889 21.8800  14665  14590  .0068
1890 21.8900  15281  15211  .0065
1891 21.9000  15869  15879  .0063
1892 21.9100  16803  16596  .0060
1893 21.9200  17405  17362  .0057
1894 21.9300  18172  18177  .0055
1895 21.9400  19091  19038  .0052
1896 21.9500  19967  19941  .0050
1897 21.9600  20797  20878  .0048
1898 21.9700  21782  21838  .0046
1899 21.9800  22810  22805  .0044
1900 21.9900  23811  23764  .0042
1901 22.0000  24754  24695  .0040
1902 22.0100  25607  25576  .0039
1903 22.0200  26159  26381  .0038
1904 22.0300  26905  27084  .0037
1905 22.0400  27459  27662  .0036
1906 22.0500  27845  28092  .0036
1907 22.0600  27817  28323  .0036
1908 22.0700  27714  28242  .0036
1909 22.0800  27524  27864  .0036
1910 22.0900  27042  27218  .0037
1911 22.1000  26116  26349  .0038
1912 22.1100  25022  25311  .0040
1913 22.1200  23780  24182  .0042
1914 22.1300  22789  23013  .0044
1915 22.1400  21738  21856  .0046
1916 22.1500  20745  20746  .0048
1917 22.1600  19727  19706  .0051
1918 22.1700  18728  18749  .0053
1919 22.1800  17976  17881  .0056
1920 22.1900  17244  17100  .0058
1921 22.2000  16680  16393  .0060
1922 22.2100  15967  15796  .0063
1923 22.2200  15272  15195  .0065
1924 22.2300  14691  14649  .0068
1925 22.2400  14309  14155  .0070
1926 22.2500  13945  13710  .0072
1927 22.2600  13268  13310  .0075
1928 22.2700  12843  12946  .0078
1929 22.2800  12524  12604  .0080
1930 22.2900  12144  12242  .0082
1931 22.3000  11749  11878  .0085
1932 22.3100  11367  11533  .0088
1933 22.3200  11216  11189  .0089
1934 22.3300  10884  10865  .0092
1935 22.3400  10635  10569  .0094
1936 22.3500  10276  10303  .0097
1937 22.3600  10030  10073  .0100
1938 22.3700   9868   9879  .0101
1939 22.3800   9773   9723  .0102
1940 22.3900   9627   9605  .0104
1941 22.4000   9534   9527  .0105
1942 22.4100   9534   9487  .0105
1943 22.4200   9552   9486  .0105
1944 22.4300   9553   9523  .0105
1945 22.4400   9763   9597  .0102
1946 22.4500   9802   9705  .0102
1947 22.4600   9848   9851  .0102
1948 22.4700  10042  10032  .0100
1949 22.4800  10346  10270  .0097
1950 22.4900  10512  10517  .0095
1951 22.5000  10950  10795  .0091
1952 22.5100  11221  11101  .0089
1953 22.5200  11466  11431  .0087
1954 22.5300  11814  11782  .0085
1955 22.5400  12171  12162  .0082
1956 22.5500  12545  12536  .0080
1957 22.5600  12788  12909  .0078
1958 22.5700  13285  13273  .0075
1959 22.5800  13753  13617  .0073
1960 22.5900  14041  13933  .0071
1961 22.6000  14216  14202  .0070
1962 22.6100  14325  14414  .0070
1963 22.6200  14529  14567  .0069
1964 22.6300  14658  14657  .0068
1965 22.6400  14586  14664  .0069
1966 22.6500  14306  14593  .0070
1967 22.6600  14161  14452  .0071
1968 22.6700  13994  14230  .0071
1969 22.6800  13739  13949  .0073
1970 22.6900  13543  13598  .0074
1971 22.7000  13010  13212  .0077
1972 22.7100  12759  12812  .0078
1973 22.7200  12378  12413  .0081
1974 22.7300  11815  12027  .0085
1975 22.7400  11519  11663  .0087
1976 22.7500  11338  11327  .0088
1977 22.7600  10928  11022  .0092
1978 22.7700  10702  10749  .0093
1979 22.7800  10314  10506  .0097
1980 22.7900  10141  10284  .0099
1981 22.8000  10045  10084  .0100
1982 22.8100   9949   9905  .0101
1983 22.8200   9830   9748  .0102
1984 22.8300   9584   9611  .0104
1985 22.8400   9439   9495  .0106
1986 22.8500   9345   9396  .0107
1987 22.8600   9372   9315  .0107
1988 22.8700   9402   9245  .0106
1989 22.8800   9290   9200  .0108
1990 22.8900   8993   9157  .0111
1991 22.9000   9044   9108  .0111
1992 22.9100   8990   9050  .0111
1993 22.9200   8943   8985  .0112
1994 22.9300   8791   8916  .0114
1995 22.9400   8799   8848  .0114
1996 22.9500   8715   8785  .0115
1997 22.9600   8633   8730  .0116
1998 22.9700   8575   8688  .0117
1999 22.9800   8595   8659  .0116
2000 22.9900   8510   8646  .0118
2001 23.0000   8519   8647  .0117
2002 23.0100   8584   8664  .0116
2003 23.0200   8579   8695  .0117
2004 23.0300   8573   8739  .0117
2005 23.0400   8712   8794  .0115
2006 23.0500   8797   8859  .0114
2007 23.0600   8852   8932  .0113
2008 23.0700   8932   9010  .0112
2009 23.0800   9090   9091  .0110
2010 23.0900   9122   9165  .0110
2011 23.1000   9151   9245  .0109
2012 23.1100   9161   9307  .0109
2013 23.1200   9320   9366  .0107
2014 23.1300   9351   9421  .0107
2015 23.1400   9390   9479  .0106
2016 23.1500   9543   9527  .0105
2017 23.1600   9619   9569  .0104
2018 23.1700   9671   9599  .0103
2019 23.1800   9790   9607  .0102
2020 23.1900   9631   9599  .0104
2021 23.2000   9592   9581  .0104
2022 23.2100   9603   9560  .0104
2023 23.2200   9726   9540  .0103
2024 23.2300   9778   9519  .0102
2025 23.2400   9786   9497  .0102
2026 23.2500   9709   9470  .0103
2027 23.2600   9761   9434  .0102
2028 23.2700   9736   9384  .0103
2029 23.2800   9472   9318  .0106
2030 23.2900   9368   9211  .0107
2031 23.3000   9045   9056  .0111
2032 23.3100   8875   8859  .0113
2033 23.3200   8660   8629  .0115
2034 23.3300   8390   8378  .0119
2035 23.3400   8059   8115  .0124
2036 23.3500   7859   7856  .0127
2037 23.3600   7596   7594  .0132
2038 23.3700   7276   7434  .0137
2039 23.3800   7003   7197  .0143
2040 23.3900   6843   6976  .0146
2041 23.4000   6540   6774  .0153
2042 23.4100   6414   6591  .0156
2043 23.4200   6138   6425  .0163
2044 23.4300   6043   6286  .0165
2045 23.4400   5940   6170  .0168
2046 23.4500   5898   6064  .0170
2047 23.4600   5931   5990  .0169
2048 23.4700   5876   5935  .0170
2049 23.4800   5858   5916  .0171
2050 23.4900   5795   5898  .0173
2051 23.5000   5744   5897  .0174
2052 23.5100   5791   5911  .0173
2053 23.5200   5821   5939  .0172
2054 23.5300   5947   5982  .0168
2055 23.5400   6019   6038  .0166
2056 23.5500   6075   6106  .0165
2057 23.5600   6093   6188  .0164
2058 23.5700   6286   6283  .0159
2059 23.5800   6455   6390  .0155
2060 23.5900   6579   6509  .0152
2061 23.6000   6690   6639  .0149
2062 23.6100   6862   6779  .0146
2063 23.6200   7082   6928  .0141
2064 23.6300   7250   7088  .0138
2065 23.6400   7319   7247  .0137
2066 23.6500   7315   7408  .0137
2067 23.6600   7600   7568  .0132
2068 23.6700   7746   7726  .0129
2069 23.6800   7909   7878  .0126
2070 23.6900   8020   8017  .0125
2071 23.7000   8166   8144  .0122
2072 23.7100   8370   8268  .0119
2073 23.7200   8381   8398  .0119
2074 23.7300   8592   8543  .0116
2075 23.7400   8747   8708  .0114
2076 23.7500   8996   8899  .0111
2077 23.7600   9166   9116  .0109
2078 23.7700   9398   9362  .0106
2079 23.7800   9825   9632  .0102
2080 23.7900  10100   9923  .0099
2081 23.8000  10371  10228  .0096
2082 23.8100  10674  10538  .0094
2083 23.8200  10845  10843  .0092
2084 23.8300  11032  11136  .0091
2085 23.8400  11315  11377  .0088
2086 23.8500  11584  11613  .0086
2087 23.8600  11835  11786  .0084
2088 23.8700  11858  11903  .0084
2089 23.8800  12061  11981  .0083
2090 23.8900  12041  12036  .0083
2091 23.9000  11956  12079  .0084
2092 23.9100  11985  12120  .0083
2093 23.9200  12106  12162  .0083
2094 23.9300  12191  12204  .0082
2095 23.9400  12117  12233  .0083
2096 23.9500  12195  12253  .0082
2097 23.9600  12183  12275  .0082
2098 23.9700  12349  12307  .0081
2099 23.9800  12419  12356  .0081
2100 23.9900  12424  12423  .0080
2101 24.0000  12607  12509  .0079
2102 24.0100  12668  12613  .0079
2103 24.0200  12717  12731  .0079
2104 24.0300  12877  12855  .0078
2105 24.0400  13075  12974  .0076
2106 24.0500  13273  13087  .0075
2107 24.0600  13280  13190  .0075
2108 24.0700  13451  13287  .0074
2109 24.0800  13655  13376  .0073
2110 24.0900  13607  13461  .0073
2111 24.1000  13648  13554  .0073
2112 24.1100  13828  13646  .0072
2113 24.1200  13829  13734  .0072
2114 24.1300  13831  13814  .0072
2115 24.1400  13748  13879  .0073
2116 24.1500  13965  13925  .0072
2117 24.1600  13932  13943  .0072
2118 24.1700  13937  13930  .0072
2119 24.1800  13838  13880  .0072
2120 24.1900  13599  13769  .0074
2121 24.2000  13262  13576  .0075
2122 24.2100  13101  13313  .0076
2123 24.2200  12763  12991  .0078
2124 24.2300  12289  12627  .0081
2125 24.2400  12130  12236  .0082
2126 24.2500  11747  11834  .0085
2127 24.2600  11325  11434  .0088
2128 24.2700  11026  11039  .0091
2129 24.2800  10714  10661  .0093
2130 24.2900  10447  10306  .0096
2131 24.3000  10023   9998  .0100
2132 24.3100   9773   9706  .0102
2133 24.3200   9529   9443  .0105
2134 24.3300   9340   9213  .0107
2135 24.3400   9127   9013  .0110
2136 24.3500   8974   8842  .0111
2137 24.3600   8919   8695  .0112
2138 24.3700   8692   8568  .0115
2139 24.3800   8490   8456  .0118
2140 24.3900   8319   8353  .0120
2141 24.4000   8200   8257  .0122
2142 24.4100   8173   8163  .0122
2143 24.4200   8054   8051  .0124
2144 24.4300   7870   7931  .0127
2145 24.4400   7759   7796  .0129
2146 24.4500   7611   7650  .0131
2147 24.4600   7475   7503  .0134
2148 24.4700   7263   7358  .0138
2149 24.4800   7130   7221  .0140
2150 24.4900   6934   7095  .0144
2151 24.5000   6799   6983  .0147
2152 24.5100   6721   6887  .0149
2153 24.5200   6670   6809  .0150
2154 24.5300   6671   6750  .0150
2155 24.5400   6535   6711  .0153
2156 24.5500   6655   6690  .0150
2157 24.5600   6737   6690  .0148
2158 24.5700   6724   6708  .0149
2159 24.5800   6737   6746  .0148
2160 24.5900   6795   6794  .0147
2161 24.6000   6854   6868  .0146
2162 24.6100   7104   6960  .0141
2163 24.6200   7222   7066  .0138
2164 24.6300   7337   7192  .0136
2165 24.6400   7469   7332  .0134
2166 24.6500   7611   7493  .0131
2167 24.6600   7783   7662  .0128
2168 24.6700   7873   7843  .0127
2169 24.6800   8095   8035  .0124
2170 24.6900   8256   8235  .0121
2171 24.7000   8495   8440  .0118
2172 24.7100   8715   8648  .0115
2173 24.7200   8810   8872  .0114
2174 24.7300   9104   9082  .0110
2175 24.7400   9295   9299  .0108
2176 24.7500   9479   9497  .0105
2177 24.7600   9593   9689  .0104
2178 24.7700   9891   9881  .0101
2179 24.7800  10049  10075  .0100
2180 24.7900  10274  10275  .0097
2181 24.8000  10506  10483  .0095
2182 24.8100  10742  10698  .0093
2183 24.8200  10848  10920  .0092
2184 24.8300  11056  11145  .0090
2185 24.8400  11362  11381  .0088
2186 24.8500  11494  11619  .0087
2187 24.8600  11777  11855  .0085
2188 24.8700  11980  12087  .0083
2189 24.8800  12270  12312  .0081
2190 24.8900  12523  12532  .0080
2191 24.9000  12722  12755  .0079
2192 24.9100  12918  12979  .0077
2193 24.9200  13104  13210  .0076
2194 24.9300  13448  13451  .0074
2195 24.9400  13599  13704  .0074
2196 24.9500  13893  13967  .0072
2197 24.9600  14061  14241  .0071
2198 24.9700  14374  14530  .0070
2199 24.9800  14835  14842  .0067
2200 24.9900  15043  15180  .0066
2201 25.0000  15350  15546  .0065
2202 25.0100  15830  15934  .0063
2203 25.0200  16270  16348  .0061
2204 25.0300  16795  16779  .0060
2205 25.0400  17154  17229  .0058
2206 25.0500  17740  17693  .0056
2207 25.0600  18297  18166  .0055
2208 25.0700  18887  18632  .0053
2209 25.0800  19206  19078  .0052
2210 25.0900  19669  19487  .0051
2211 25.1000  19837  19841  .0050
2212 25.1100  20082  20121  .0050
2213 25.1200  20106  20310  .0050
2214 25.1300  20331  20395  .0049
2215 25.1400  20159  20349  .0050
2216 25.1500  20033  20129  .0050
2217 25.1600  19450  19708  .0051
2218 25.1700  18816  19111  .0053
2219 25.1800  17988  18369  .0056
2220 25.1900  17408  17504  .0057
2221 25.2000  16529  16555  .0060
2222 25.2100  15396  15558  .0065
2223 25.2200  14486  14540  .0069
2224 25.2300  13439  13540  .0074
2225 25.2400  12450  12573  .0080
2226 25.2500  11576  11656  .0086
2227 25.2600  10802  10798  .0093
2228 25.2700  10054  10007  .0099
2229 25.2800   9330   9286  .0107
2230 25.2900   8640   8637  .0116
2231 25.3000   8018   8058  .0125
2232 25.3100   7679   7546  .0130
2233 25.3200   7258   7094  .0138
2234 25.3300   6829   6704  .0146
2235 25.3400   6484   6369  .0154
2236 25.3500   6309   6091  .0159
2237 25.3600   6120   5853  .0163
2238 25.3700   5847   5647  .0171
2239 25.3800   5603   5475  .0178
2240 25.3900   5441   5332  .0184
2241 25.4000   5296   5213  .0189
2242 25.4100   5234   5117  .0191
2243 25.4200   5148   5040  .0194
2244 25.4300   5091   4979  .0196
2245 25.4400   4986   4932  .0201
2246 25.4500   4941   4897  .0202
2247 25.4600   4998   4872  .0200
2248 25.4700   4904   4854  .0204
2249 25.4800   4855   4849  .0206
2250 25.4900   4828   4838  .0207
2251 25.5000   4665   4826  .0214
2252 25.5100   4720   4810  .0212
2253 25.5200   4704   4788  .0213
2254 25.5300   4601   4756  .0217
2255 25.5400   4553   4712  .0220
2256 25.5500   4459   4658  .0224
2257 25.5600   4455   4599  .0224
2258 25.5700   4366   4539  .0229
2259 25.5800   4349   4482  .0230
2260 25.5900   4311   4429  .0232
2261 25.6000   4281   4384  .0234
2262 25.6100   4260   4345  .0235
2263 25.6200   4219   4314  .0237
2264 25.6300   4156   4299  .0241
2265 25.6400   4175   4284  .0240
2266 25.6500   4239   4275  .0236
2267 25.6600   4162   4273  .0240
2268 25.6700   4235   4277  .0236
2269 25.6800   4217   4287  .0237
2270 25.6900   4267   4302  .0234
2271 25.7000   4199   4323  .0238
2272 25.7100   4335   4350  .0231
2273 25.7200   4424   4382  .0226
2274 25.7300   4513   4420  .0222
2275 25.7400   4487   4463  .0223
2276 25.7500   4544   4513  .0220
2277 25.7600   4664   4570  .0214
2278 25.7700   4711   4630  .0212
2279 25.7800   4811   4703  .0208
2280 25.7900   4932   4785  .0203
2281 25.8000   4952   4877  .0202
2282 25.8100   5029   4979  .0199
2283 25.8200   5203   5097  .0192
2284 25.8300   5359   5225  .0187
2285 25.8400   5483   5367  .0182
2286 25.8500   5584   5523  .0179
2287 25.8600   5771   5696  .0173
2288 25.8700   5937   5885  .0168
2289 25.8800   6237   6090  .0160
2290 25.8900   6429   6309  .0156
2291 25.9000   6596   6540  .0152
2292 25.9100   6691   6794  .0149
2293 25.9200   6925   7033  .0144
2294 25.9300   7196   7265  .0139
2295 25.9400   7378   7480  .0136
2296 25.9500   7522   7670  .0133
2297 25.9600   7670   7826  .0130
2298 25.9700   7800   7931  .0128
2299 25.9800   7881   7979  .0127
2300 25.9900   8001   7980  .0125
2301 26.0000   7862   7945  .0127
2302 26.0100   7840   7878  .0128
2303 26.0200   7817   7794  .0128
2304 26.0300   7678   7693  .0130
2305 26.0400   7552   7575  .0132
2306 26.0500   7519   7431  .0133
2307 26.0600   7357   7265  .0136
2308 26.0700   7101   7083  .0141
2309 26.0800   6920   6896  .0145
2310 26.0900   6750   6704  .0148
2311 26.1000   6629   6518  .0151
2312 26.1100   6389   6342  .0157
2313 26.1200   6235   6176  .0160
2314 26.1300   6020   6028  .0166
2315 26.1400   5860   5895  .0171
2316 26.1500   5743   5776  .0174
2317 26.1600   5653   5664  .0177
2318 26.1700   5605   5584  .0178
2319 26.1800   5564   5521  .0180
2320 26.1900   5504   5474  .0182
2321 26.2000   5462   5444  .0183
2322 26.2100   5461   5427  .0183
2323 26.2200   5396   5422  .0185
2324 26.2300   5395   5430  .0185
2325 26.2400   5356   5449  .0187
2326 26.2500   5548   5479  .0180
2327 26.2600   5452   5513  .0183
2328 26.2700   5532   5558  .0181
2329 26.2800   5654   5613  .0177
2330 26.2900   5689   5677  .0176
2331 26.3000   5700   5751  .0175
2332 26.3100   5877   5835  .0170
2333 26.3200   5914   5927  .0169
2334 26.3300   5965   6026  .0168
2335 26.3400   5987   6128  .0167
2336 26.3500   6089   6232  .0164
2337 26.3600   6294   6333  .0159
2338 26.3700   6383   6428  .0157
2339 26.3800   6389   6515  .0157
2340 26.3900   6550   6586  .0153
2341 26.4000   6574   6639  .0152
2342 26.4100   6621   6680  .0151
2343 26.4200   6574   6715  .0152
2344 26.4300   6773   6748  .0148
2345 26.4400   6846   6782  .0146
2346 26.4500   6809   6821  .0147
2347 26.4600   6831   6863  .0146
2348 26.4700   6987   6906  .0143
2349 26.4800   6954   6951  .0144
2350 26.4900   7125   6997  .0140
2351 26.5000   7202   7042  .0139
2352 26.5100   7225   7084  .0138
2353 26.5200   7219   7119  .0139
2354 26.5300   7325   7143  .0137
2355 26.5400   7285   7154  .0137
2356 26.5500   7402   7148  .0135
2357 26.5600   7309   7117  .0137
2358 26.5700   7231   7052  .0138
2359 26.5800   7010   6955  .0143
2360 26.5900   6933   6832  .0144
2361 26.6000   6781   6686  .0147
2362 26.6100   6602   6526  .0151
2363 26.6200   6434   6354  .0155
2364 26.6300   6205   6176  .0161
2365 26.6400   5959   5995  .0168
2366 26.6500   5846   5818  .0171
2367 26.6600   5647   5647  .0177
2368 26.6700   5570   5489  .0180
2369 26.6800   5413   5341  .0185
2370 26.6900   5275   5208  .0190
2371 26.7000   5155   5091  .0194
2372 26.7100   5002   4994  .0200
2373 26.7200   4946   4912  .0202
2374 26.7300   4816   4847  .0208
2375 26.7400   4781   4799  .0209
2376 26.7500   4777   4769  .0209
2377 26.7600   4798   4759  .0208
2378 26.7700   4771   4763  .0210
2379 26.7800   4801   4783  .0208
2380 26.7900   4842   4818  .0207
2381 26.8000   4898   4865  .0204
2382 26.8100   4914   4928  .0204
2383 26.8200   4995   5004  .0200
2384 26.8300   4969   5090  .0201
2385 26.8400   5135   5183  .0195
2386 26.8500   5264   5278  .0190
2387 26.8600   5256   5379  .0190
2388 26.8700   5414   5477  .0185
2389 26.8800   5606   5565  .0178
2390 26.8900   5695   5703  .0176
2391 26.9000   5711   5773  .0175
2392 26.9100   5761   5830  .0174
2393 26.9200   5831   5840  .0171
2394 26.9300   5788   5863  .0173
2395 26.9400   5875   5876  .0170
2396 26.9500   5851   5891  .0171
2397 26.9600   5925   5903  .0169
2398 26.9700   6097   5920  .0164
2399 26.9800   6098   5943  .0164
2400 26.9900   6005   5971  .0167
2401 27.0000   6159   6005  .0162
2402 27.0100   6260   6041  .0160
2403 27.0200   6186   6073  .0162
2404 27.0300   6139   6098  .0163
2405 27.0400   6291   6110  .0159
2406 27.0500   6296   6109  .0159
2407 27.0600   6223   6087  .0161
2408 27.0700   6229   6041  .0161
2409 27.0800   6149   5976  .0163
2410 27.0900   5980   5898  .0167
2411 27.1000   5912   5816  .0169
2412 27.1100   5866   5736  .0170
2413 27.1200   5624   5662  .0178
2414 27.1300   5547   5599  .0180
2415 27.1400   5485   5548  .0182
2416 27.1500   5473   5510  .0183
2417 27.1600   5377   5487  .0186
2418 27.1700   5329   5479  .0188
2419 27.1800   5328   5482  .0188
2420 27.1900   5312   5503  .0188
2421 27.2000   5311   5537  .0188
2422 27.2100   5502   5584  .0182
2423 27.2200   5573   5641  .0179
2424 27.2300   5652   5705  .0177
2425 27.2400   5708   5775  .0175
2426 27.2500   5842   5848  .0171
2427 27.2600   5887   5921  .0170
2428 27.2700   5939   5990  .0168
2429 27.2800   6133   6054  .0163
2430 27.2900   6125   6110  .0163
2431 27.3000   6134   6153  .0163
2432 27.3100   6136   6178  .0163
2433 27.3200   6139   6183  .0163
2434 27.3300   6162   6170  .0162
2435 27.3400   6178   6136  .0162
2436 27.3500   6138   6080  .0163
2437 27.3600   5989   6004  .0167
2438 27.3700   5877   5908  .0170
2439 27.3800   5754   5793  .0174
2440 27.3900   5590   5663  .0179
2441 27.4000   5492   5523  .0182
2442 27.4100   5378   5380  .0186
2443 27.4200   5217   5239  .0192
2444 27.4300   5054   5103  .0198
2445 27.4400   4980   4976  .0201
2446 27.4500   4893   4860  .0204
2447 27.4600   4742   4755  .0211
2448 27.4700   4649   4664  .0215
2449 27.4800   4611   4586  .0217
2450 27.4900   4480   4535  .0223
2451 27.5000   4377   4483  .0228
2452 27.5100   4437   4444  .0225
2453 27.5200   4447   4417  .0225
2454 27.5300   4395   4402  .0228
2455 27.5400   4424   4398  .0226
2456 27.5500   4409   4405  .0227
2457 27.5600   4427   4421  .0226
2458 27.5700   4363   4447  .0229
2459 27.5800   4509   4482  .0222
2460 27.5900   4572   4525  .0219
2461 27.6000   4567   4576  .0219
2462 27.6100   4717   4634  .0212
2463 27.6200   4778   4699  .0209
2464 27.6300   4826   4770  .0207
2465 27.6400   4850   4847  .0206
2466 27.6500   4974   4928  .0201
2467 27.6600   5099   5013  .0196
2468 27.6700   5168   5101  .0193
2469 27.6800   5264   5192  .0190
2470 27.6900   5355   5284  .0187
2471 27.7000   5456   5378  .0183
2472 27.7100   5662   5470  .0177
2473 27.7200   5709   5562  .0175
2474 27.7300   5709   5653  .0175
2475 27.7400   5810   5743  .0172
2476 27.7500   5948   5831  .0168
2477 27.7600   6041   5922  .0166
2478 27.7700   6206   6014  .0161
2479 27.7800   6206   6101  .0161
2480 27.7900   6246   6196  .0160
2481 27.8000   6317   6290  .0158
2482 27.8100   6459   6388  .0155
2483 27.8200   6495   6477  .0154
2484 27.8300   6538   6558  .0153
2485 27.8400   6584   6631  .0152
2486 27.8500   6570   6689  .0152
2487 27.8600   6601   6733  .0151
2488 27.8700   6773   6759  .0148
2489 27.8800   6813   6763  .0147
2490 27.8900   6763   6741  .0148
2491 27.9000   6608   6686  .0151
2492 27.9100   6594   6604  .0152
2493 27.9200   6627   6500  .0151
2494 27.9300   6412   6380  .0156
2495 27.9400   6276   6242  .0159
2496 27.9500   6225   6091  .0161
2497 27.9600   5912   5932  .0169
2498 27.9700   5696   5771  .0176
2499 27.9800   5466   5611  .0183
2500 27.9900   5312   5456  .0188
2501 28.0000   5156   5307  .0194
2502 28.0100   5094   5169  .0196
2503 28.0200   4948   5041  .0202
2504 28.0300   4828   4925  .0207
2505 28.0400   4702   4822  .0213
2506 28.0500   4697   4732  .0213
2507 28.0600   4601   4656  .0217
2508 28.0700   4512   4592  .0222
2509 28.0800   4469   4540  .0224
2510 28.0900   4431   4499  .0226
2511 28.1000   4423   4470  .0226
2512 28.1100   4394   4451  .0228
2513 28.1200   4326   4440  .0231
2514 28.1300   4364   4438  .0229
2515 28.1400   4355   4443  .0230
2516 28.1500   4421   4455  .0226
2517 28.1600   4494   4471  .0223
2518 28.1700   4395   4491  .0228
2519 28.1800   4429   4514  .0226
2520 28.1900   4498   4539  .0222
2521 28.2000   4488   4566  .0223
2522 28.2100   4451   4595  .0225
2523 28.2200   4613   4623  .0217
2524 28.2300   4622   4652  .0216
2525 28.2400   4730   4681  .0211
2526 28.2500   4793   4713  .0209
2527 28.2600   4746   4750  .0211
2528 28.2700   4779   4788  .0209
2529 28.2800   4747   4834  .0211
2530 28.2900   4774   4883  .0209
2531 28.3000   4896   4940  .0204
2532 28.3100   5063   5005  .0198
2533 28.3200   4981   5080  .0201
2534 28.3300   5126   5162  .0195
2535 28.3400   5233   5259  .0191
2536 28.3500   5387   5370  .0186
2537 28.3600   5477   5496  .0183
2538 28.3700   5632   5637  .0178
2539 28.3800   5780   5795  .0173
2540 28.3900   5901   5966  .0169
2541 28.4000   6107   6162  .0164
2542 28.4100   6494   6379  .0154
2543 28.4200   6706   6618  .0149
2544 28.4300   6961   6881  .0144
2545 28.4400   7251   7177  .0138
2546 28.4500   7460   7491  .0134
2547 28.4600   7774   7829  .0129
2548 28.4700   8264   8197  .0121
2549 28.4800   8660   8590  .0115
2550 28.4900   9074   9012  .0110
2551 28.5000   9540   9461  .0105
2552 28.5100  10002   9933  .0100
2553 28.5200  10433  10426  .0096
2554 28.5300  10986  10935  .0091
2555 28.5400  11511  11453  .0087
2556 28.5500  12059  11973  .0083
2557 28.5600  12483  12483  .0080
2558 28.5700  12952  12971  .0077
2559 28.5800  13429  13438  .0074
2560 28.5900  13712  13835  .0073
2561 28.6000  13998  14164  .0071
2562 28.6100  14294  14409  .0070
2563 28.6200  14607  14558  .0068
2564 28.6300  14699  14604  .0068
2565 28.6400  14558  14530  .0069
2566 28.6500  14390  14319  .0069
2567 28.6600  14028  13980  .0071
2568 28.6700  13586  13538  .0074
2569 28.6800  13226  13018  .0076
2570 28.6900  12651  12444  .0079
2571 28.7000  11994  11835  .0083
2572 28.7100  11522  11212  .0087
2573 28.7200  10742  10591  .0093
2574 28.7300  10063   9985  .0099
2575 28.7400   9396   9405  .0106
2576 28.7500   8884   8855  .0113
2577 28.7600   8351   8343  .0120
2578 28.7700   7875   7873  .0127
2579 28.7800   7458   7446  .0134
2580 28.7900   7098   7063  .0141
2581 28.8000   6712   6725  .0149
2582 28.8100   6424   6429  .0156
2583 28.8200   6201   6172  .0161
2584 28.8300   5914   5954  .0169
2585 28.8400   5702   5769  .0175
2586 28.8500   5713   5614  .0175
2587 28.8600   5570   5486  .0180
2588 28.8700   5442   5381  .0184
2589 28.8800   5313   5296  .0188
2590 28.8900   5272   5225  .0190
2591 28.9000   5101   5166  .0196
2592 28.9100   5140   5116  .0195
2593 28.9200   5083   5073  .0197
2594 28.9300   4940   5033  .0202
2595 28.9400   4954   4997  .0202
2596 28.9500   4990   4958  .0200
2597 28.9600   4926   4918  .0203
2598 28.9700   4825   4875  .0207
2599 28.9800   4822   4832  .0207
2600 28.9900   4826   4788  .0207
2601 29.0000   4647   4746  .0215
2602 29.0100   4689   4706  .0213
2603 29.0200   4727   4671  .0212
2604 29.0300   4698   4642  .0213
2605 29.0400   4659   4620  .0215
2606 29.0500   4610   4606  .0217
2607 29.0600   4587   4600  .0218
2608 29.0700   4576   4604  .0219
2609 29.0800   4617   4619  .0217
2610 29.0900   4608   4647  .0217
2611 29.1000   4616   4685  .0217
2612 29.1100   4720   4735  .0212
2613 29.1200   4795   4798  .0209
2614 29.1300   4794   4875  .0209
2615 29.1400   4835   4965  .0207
2616 29.1500   4947   5068  .0202
2617 29.1600   5039   5186  .0198
2618 29.1700   5156   5316  .0194
2619 29.1800   5353   5460  .0187
2620 29.1900   5479   5615  .0183
2621 29.2000   5690   5780  .0176
2622 29.2100   5839   5953  .0171
2623 29.2200   6027   6130  .0166
2624 29.2300   6210   6306  .0161
2625 29.2400   6355   6475  .0157
2626 29.2500   6519   6635  .0153
2627 29.2600   6710   6777  .0149
2628 29.2700   6937   6895  .0144
2629 29.2800   7165   6985  .0140
2630 29.2900   7168   7038  .0140
2631 29.3000   7227   7053  .0138
2632 29.3100   7154   7024  .0140
2633 29.3200   7162   6950  .0140
2634 29.3300   7027   6840  .0142
2635 29.3400   6844   6698  .0146
2636 29.3500   6675   6532  .0150
2637 29.3600   6539   6347  .0153
2638 29.3700   6336   6148  .0158
2639 29.3800   6194   5941  .0161
2640 29.3900   5822   5728  .0172
2641 29.4000   5621   5514  .0178
2642 29.4100   5423   5303  .0184
2643 29.4200   5222   5099  .0191
2644 29.4300   5038   4906  .0198
2645 29.4400   4746   4726  .0211
2646 29.4500   4610   4559  .0217
2647 29.4600   4452   4408  .0225
2648 29.4700   4311   4271  .0232
2649 29.4800   4184   4149  .0239
2650 29.4900   4093   4043  .0244
2651 29.5000   3929   3951  .0255
2652 29.5100   3869   3872  .0258
2653 29.5200   3743   3806  .0267
2654 29.5300   3718   3752  .0269
2655 29.5400   3700   3709  .0270
2656 29.5500   3694   3675  .0271
2657 29.5600   3630   3650  .0275
2658 29.5700   3561   3634  .0281
2659 29.5800   3513   3623  .0285
2660 29.5900   3509   3621  .0285
2661 29.6000   3539   3624  .0283
2662 29.6100   3548   3633  .0282
2663 29.6200   3512   3647  .0285
2664 29.6300   3551   3665  .0282
2665 29.6400   3618   3688  .0276
2666 29.6500   3647   3720  .0274
2667 29.6600   3600   3749  .0278
2668 29.6700   3665   3779  .0273
2669 29.6800   3738   3812  .0268
2670 29.6900   3795   3847  .0264
2671 29.7000   3710   3883  .0270
2672 29.7100   3797   3918  .0263
2673 29.7200   3760   3953  .0266
2674 29.7300   3849   3987  .0260
2675 29.7400   3895   4018  .0257
2676 29.7500   3994   4053  .0250
2677 29.7600   3998   4079  .0250
2678 29.7700   4070   4103  .0246
2679 29.7800   4134   4125  .0242
2680 29.7900   4085   4145  .0245
2681 29.8000   4027   4166  .0248
2682 29.8100   4135   4189  .0242
2683 29.8200   4205   4213  .0238
2684 29.8300   4272   4239  .0234
2685 29.8400   4281   4261  .0234
2686 29.8500   4310   4290  .0232
2687 29.8600   4367   4319  .0229
2688 29.8700   4365   4347  .0229
2689 29.8800   4378   4372  .0228
2690 29.8900   4363   4394  .0229
2691 29.9000   4389   4413  .0228
2692 29.9100   4475   4431  .0223
2693 29.9200   4484   4449  .0223
2694 29.9300   4524   4470  .0221
2695 29.9400   4506   4492  .0222
2696 29.9500   4556   4519  .0219
2697 29.9600   4467   4552  .0224
2698 29.9700   4489   4592  .0223
2699 29.9800   4609   4637  .0217
2700 29.9900   4701   4688  .0213
2701 30.0000   4661   4742  .0215
2702 30.0100   4744   4800  .0211
2703 30.0200   4814   4859  .0208
2704 30.0300   4922   4919  .0203
2705 30.0400   4915   4976  .0203
2706 30.0500   4974   5029  .0201
2707 30.0600   5040   5078  .0198
2708 30.0700   5128   5122  .0195
2709 30.0800   5118   5161  .0195
2710 30.0900   5257   5196  .0190
2711 30.1000   5223   5229  .0191
2712 30.1100   5224   5259  .0191
2713 30.1200   5277   5287  .0190
2714 30.1300   5329   5312  .0188
2715 30.1400   5312   5336  .0188
2716 30.1500   5467   5359  .0183
2717 30.1600   5398   5382  .0185
2718 30.1700   5455   5402  .0183
2719 30.1800   5392   5418  .0185
2720 30.1900   5372   5430  .0186
2721 30.2000   5477   5435  .0183
2722 30.2100   5515   5432  .0181
2723 30.2200   5391   5420  .0185
2724 30.2300   5304   5397  .0189
2725 30.2400   5325   5361  .0188
2726 30.2500   5366   5313  .0186
2727 30.2600   5277   5256  .0190
2728 30.2700   5211   5194  .0192
2729 30.2800   5141   5129  .0195
2730 30.2900   5227   5066  .0191
2731 30.3000   5104   5005  .0196
2732 30.3100   5113   4949  .0196
2733 30.3200   4992   4899  .0200
2734 30.3300   4913   4860  .0204
2735 30.3400   4879   4826  .0205
2736 30.3500   4906   4801  .0204
2737 30.3600   4795   4785  .0209
2738 30.3700   4722   4780  .0212
2739 30.3800   4730   4764  .0211
2740 30.3900   4769   4784  .0210
2741 30.4000   4845   4816  .0206
2742 30.4100   4892   4871  .0204
2743 30.4200   4996   4930  .0200
2744 30.4300   5058   5004  .0198
2745 30.4400   5091   5090  .0196
2746 30.4500   5123   5186  .0195
2747 30.4600   5167   5296  .0194
2748 30.4700   5415   5415  .0185
2749 30.4800   5589   5543  .0179
2750 30.4900   5757   5677  .0174
2751 30.5000   5896   5814  .0170
2752 30.5100   6023   5951  .0166
2753 30.5200   6144   6085  .0163
2754 30.5300   6224   6212  .0161
2755 30.5400   6312   6327  .0158
2756 30.5500   6451   6427  .0155
2757 30.5600   6507   6508  .0154
2758 30.5700   6650   6565  .0150
2759 30.5800   6677   6597  .0150
2760 30.5900   6733   6602  .0149
2761 30.6000   6571   6574  .0152
2762 30.6100   6550   6511  .0153
2763 30.6200   6426   6418  .0156
2764 30.6300   6341   6299  .0158
2765 30.6400   6354   6159  .0157
2766 30.6500   6237   6003  .0160
2767 30.6600   5968   5835  .0168
2768 30.6700   5661   5660  .0177
2769 30.6800   5512   5482  .0181
2770 30.6900   5348   5304  .0187
2771 30.7000   5124   5127  .0195
2772 30.7100   4994   4955  .0200
2773 30.7200   4860   4789  .0206
2774 30.7300   4663   4630  .0214
2775 30.7400   4386   4480  .0228
2776 30.7500   4338   4340  .0231
2777 30.7600   4249   4207  .0235
2778 30.7700   4143   4088  .0241
2779 30.7800   3960   3980  .0253
2780 30.7900   3870   3882  .0258
2781 30.8000   3769   3795  .0265
2782 30.8100   3760   3719  .0266
2783 30.8200   3644   3652  .0274
2784 30.8300   3523   3593  .0284
2785 30.8400   3470   3545  .0288
2786 30.8500   3465   3505  .0289
2787 30.8600   3444   3472  .0290
2788 30.8700   3460   3447  .0289
2789 30.8800   3453   3428  .0290
2790 30.8900   3417   3416  .0293
2791 30.9000   3375   3408  .0296
2792 30.9100   3425   3406  .0292
2793 30.9200   3356   3408  .0298
2794 30.9300   3346   3414  .0299
2795 30.9400   3365   3420  .0297
2796 30.9500   3335   3432  .0300
2797 30.9600   3356   3446  .0298
2798 30.9700   3372   3461  .0297
2799 30.9800   3340   3477  .0299
2800 30.9900   3342   3493  .0299
2801 31.0000   3342   3508  .0299
2802 31.0100   3436   3522  .0291
2803 31.0200   3388   3534  .0295
2804 31.0300   3385   3544  .0295
2805 31.0400   3368   3551  .0297
2806 31.0500   3433   3555  .0291
2807 31.0600   3490   3555  .0287
2808 31.0700   3440   3551  .0291
2809 31.0800   3448   3544  .0290
2810 31.0900   3460   3534  .0289
2811 31.1000   3435   3522  .0291
2812 31.1100   3464   3507  .0289
2813 31.1200   3438   3484  .0291
2814 31.1300   3359   3467  .0298
2815 31.1400   3392   3449  .0295
2816 31.1500   3337   3432  .0300
2817 31.1600   3344   3413  .0299
2818 31.1700   3335   3395  .0300
2819 31.1800   3368   3379  .0297
2820 31.1900   3333   3364  .0300
2821 31.2000   3287   3352  .0304
2822 31.2100   3335   3343  .0300
2823 31.2200   3261   3337  .0307
2824 31.2300   3261   3335  .0307
2825 31.2400   3287   3340  .0304
2826 31.2500   3329   3349  .0300
2827 31.2600   3305   3361  .0303
2828 31.2700   3330   3380  .0300
2829 31.2800   3448   3404  .0290
2830 31.2900   3473   3434  .0288
2831 31.3000   3394   3471  .0295
2832 31.3100   3584   3513  .0279
2833 31.3200   3709   3563  .0270
2834 31.3300   3762   3619  .0266
2835 31.3400   3782   3682  .0264
2836 31.3500   3821   3751  .0262
2837 31.3600   3883   3826  .0258
2838 31.3700   3918   3907  .0255
2839 31.3800   4005   3994  .0250
2840 31.3900   4137   4085  .0242
2841 31.4000   4224   4179  .0237
2842 31.4100   4350   4277  .0230
2843 31.4200   4468   4376  .0224
2844 31.4300   4496   4475  .0222
2845 31.4400   4520   4574  .0221
2846 31.4500   4655   4672  .0215
2847 31.4600   4775   4769  .0209
2848 31.4700   4913   4864  .0204
2849 31.4800   5060   4958  .0198
2850 31.4900   5055   5053  .0198
2851 31.5000   5251   5145  .0190
2852 31.5100   5389   5236  .0186
2853 31.5200   5413   5326  .0185
2854 31.5300   5537   5415  .0181
2855 31.5400   5647   5504  .0177
2856 31.5500   5728   5596  .0175
2857 31.5600   5739   5693  .0174
2858 31.5700   5821   5795  .0172
2859 31.5800   5982   5904  .0167
2860 31.5900   6099   6018  .0164
2861 31.6000   6074   6135  .0165
2862 31.6100   6257   6252  .0160
2863 31.6200   6363   6367  .0157
2864 31.6300   6435   6477  .0155
2865 31.6400   6506   6574  .0154
2866 31.6500   6609   6653  .0151
2867 31.6600   6622   6711  .0151
2868 31.6700   6618   6740  .0151
2869 31.6800   6651   6738  .0150
2870 31.6900   6708   6701  .0149
2871 31.7000   6539   6626  .0153
2872 31.7100   6455   6512  .0155
2873 31.7200   6406   6358  .0156
2874 31.7300   6322   6164  .0158
2875 31.7400   6104   5942  .0164
2876 31.7500   5825   5702  .0172
2877 31.7600   5600   5454  .0179
2878 31.7700   5347   5208  .0187
2879 31.7800   5170   4969  .0193
2880 31.7900   4805   4743  .0208
2881 31.8000   4558   4532  .0219
2882 31.8100   4411   4339  .0227
2883 31.8200   4247   4162  .0235
2884 31.8300   4122   4004  .0243
2885 31.8400   3987   3864  .0251
2886 31.8500   3860   3741  .0259
2887 31.8600   3699   3633  .0270
2888 31.8700   3603   3540  .0278
2889 31.8800   3505   3459  .0285
2890 31.8900   3378   3391  .0296
2891 31.9000   3320   3332  .0301
2892 31.9100   3338   3282  .0300
2893 31.9200   3309   3238  .0302
2894 31.9300   3230   3200  .0310
2895 31.9400   3285   3169  .0304
2896 31.9500   3200   3143  .0313
2897 31.9600   3196   3120  .0313
2898 31.9700   3248   3101  .0308
2899 31.9800   3149   3085  .0318
2900 31.9900   3062   3072  .0327
2901 32.0000   3014   3062  .0332
2902 32.0100   3091   3050  .0324
2903 32.0200   3103   3045  .0322
2904 32.0300   3077   3042  .0325
2905 32.0400   3001   3041  .0333
2906 32.0500   3070   3043  .0326
2907 32.0600   3072   3046  .0326
2908 32.0700   3023   3051  .0331
2909 32.0800   2995   3058  .0334
2910 32.0900   3028   3065  .0330
2911 32.1000   3021   3074  .0331
2912 32.1100   3064   3083  .0326
2913 32.1200   3086   3092  .0324
2914 32.1300   3087   3102  .0324
2915 32.1400   3117   3111  .0321
2916 32.1500   3210   3118  .0312
2917 32.1600   3128   3124  .0320
2918 32.1700   3076   3128  .0325
2919 32.1800   3147   3131  .0318
2920 32.1900   3221   3131  .0310
2921 32.2000   3230   3129  .0310
2922 32.2100   3211   3126  .0311
2923 32.2200   3166   3119  .0316
2924 32.2300   3179   3109  .0315
2925 32.2400   3143   3097  .0318
2926 32.2500   3142   3083  .0318
2927 32.2600   3110   3066  .0322
2928 32.2700   3069   3048  .0326
2929 32.2800   3090   3028  .0324
2930 32.2900   2997   3008  .0334
2931 32.3000   2934   2988  .0341
2932 32.3100   3048   2970  .0328
2933 32.3200   2976   2952  .0336
2934 32.3300   2927   2936  .0342
2935 32.3400   2887   2922  .0346
2936 32.3500   2869   2910  .0349
2937 32.3600   2882   2901  .0347
2938 32.3700   2888   2894  .0346
2939 32.3800   2875   2890  .0348
2940 32.3900   2820   2889  .0355
2941 32.4000   2827   2891  .0354
2942 32.4100   2918   2895  .0343
2943 32.4200   2870   2902  .0348
2944 32.4300   2870   2911  .0348
2945 32.4400   2866   2923  .0349
2946 32.4500   2907   2937  .0344
2947 32.4600   2941   2954  .0340
2948 32.4700   2987   2973  .0335
2949 32.4800   2949   2993  .0339
2950 32.4900   2931   3015  .0341
2951 32.5000   3007   3038  .0333
2952 32.5100   3056   3062  .0327
2953 32.5200   3044   3086  .0329
2954 32.5300   3032   3110  .0330
2955 32.5400   3118   3133  .0321
2956 32.5500   3155   3155  .0317
2957 32.5600   3170   3175  .0315
2958 32.5700   3131   3192  .0319
2959 32.5800   3247   3208  .0308
2960 32.5900   3231   3220  .0310
2961 32.6000   3157   3221  .0317
2962 32.6100   3192   3228  .0313
2963 32.6200   3275   3233  .0305
2964 32.6300   3292   3238  .0304
2965 32.6400   3196   3242  .0313
2966 32.6500   3299   3247  .0303
2967 32.6600   3355   3252  .0298
2968 32.6700   3326   3259  .0301
2969 32.6800   3379   3268  .0296
2970 32.6900   3310   3280  .0302
2971 32.7000   3290   3293  .0304
2972 32.7100   3331   3309  .0300
2973 32.7200   3309   3329  .0302
2974 32.7300   3360   3346  .0298
2975 32.7400   3356   3364  .0298
2976 32.7500   3367   3381  .0297
2977 32.7600   3358   3397  .0298
2978 32.7700   3379   3409  .0296
2979 32.7800   3430   3418  .0292
2980 32.7900   3404   3423  .0294
2981 32.8000   3389   3425  .0295
2982 32.8100   3387   3425  .0295
2983 32.8200   3351   3423  .0298
2984 32.8300   3398   3421  .0294
2985 32.8400   3394   3418  .0295
2986 32.8500   3400   3416  .0294
2987 32.8600   3360   3415  .0298
2988 32.8700   3391   3414  .0295
2989 32.8800   3351   3414  .0298
2990 32.8900   3368   3413  .0297
2991 32.9000   3294   3411  .0304
2992 32.9100   3304   3408  .0303
2993 32.9200   3368   3402  .0297
2994 32.9300   3341   3393  .0299
2995 32.9400   3295   3383  .0303
2996 32.9500   3281   3370  .0305
2997 32.9600   3319   3354  .0301
2998 32.9700   3372   3339  .0297
2999 32.9800   3371   3325  .0297
3000 32.9900   3306   3310  .0302
3001 33.0000   3285   3297  .0304
3002 33.0100   3361   3278  .0298
3003 33.0200   3286   3268  .0304
3004 33.0300   3201   3260  .0312
3005 33.0400   3162   3255  .0316
3006 33.0500   3307   3254  .0302
3007 33.0600   3250   3256  .0308
3008 33.0700   3307   3262  .0302
3009 33.0800   3309   3271  .0302
3010 33.0900   3289   3283  .0304
3011 33.1000   3271   3300  .0306
3012 33.1100   3365   3316  .0297
3013 33.1200   3401   3335  .0294
3014 33.1300   3357   3354  .0298
3015 33.1400   3396   3374  .0294
3016 33.1500   3447   3394  .0290
3017 33.1600   3439   3414  .0291
3018 33.1700   3491   3432  .0286
3019 33.1800   3503   3450  .0285
3020 33.1900   3495   3465  .0286
3021 33.2000   3523   3478  .0284
3022 33.2100   3580   3488  .0279
3023 33.2200   3534   3494  .0283
3024 33.2300   3491   3495  .0286
3025 33.2400   3516   3491  .0284
3026 33.2500   3526   3480  .0284
3027 33.2600   3457   3463  .0289
3028 33.2700   3452   3439  .0290
3029 33.2800   3427   3407  .0292
3030 33.2900   3398   3375  .0294
3031 33.3000   3264   3337  .0306
3032 33.3100   3185   3296  .0314
3033 33.3200   3183   3254  .0314
3034 33.3300   3110   3213  .0322
3035 33.3400   3066   3173  .0326
3036 33.3500   3063   3135  .0326
3037 33.3600   2982   3100  .0335
3038 33.3700   2969   3069  .0337
3039 33.3800   2948   3041  .0339
3040 33.3900   2874   3018  .0348
3041 33.4000   2873   2999  .0348
3042 33.4100   2943   2984  .0340
3043 33.4200   2869   2974  .0349
3044 33.4300   2900   2967  .0345
3045 33.4400   2904   2964  .0344
3046 33.4500   2954   2964  .0339
3047 33.4600   3017   2968  .0331
3048 33.4700   3026   2973  .0330
3049 33.4800   3026   2981  .0330
3050 33.4900   3050   2989  .0328
3051 33.5000   2992   2998  .0334
3052 33.5100   3026   3005  .0330
3053 33.5200   3062   3012  .0327
3054 33.5300   3013   3016  .0332
3055 33.5400   3000   3017  .0333
3056 33.5500   3072   3015  .0326
3057 33.5600   3021   3010  .0331
3058 33.5700   2992   3000  .0334
3059 33.5800   3001   2987  .0333
3060 33.5900   3019   2971  .0331
3061 33.6000   2955   2953  .0338
3062 33.6100   3052   2933  .0328
3063 33.6200   2986   2912  .0335
3064 33.6300   2924   2891  .0342
3065 33.6400   2842   2871  .0352
3066 33.6500   2847   2853  .0351
3067 33.6600   2795   2835  .0358
3068 33.6700   2773   2820  .0361
3069 33.6800   2753   2807  .0363
3070 33.6900   2817   2796  .0355
3071 33.7000   2814   2788  .0355
3072 33.7100   2841   2782  .0352
3073 33.7200   2806   2779  .0356
3074 33.7300   2734   2779  .0366
3075 33.7400   2749   2782  .0364
3076 33.7500   2815   2788  .0355
3077 33.7600   2820   2797  .0355
3078 33.7700   2848   2809  .0351
3079 33.7800   2843   2825  .0352
3080 33.7900   2833   2843  .0353
3081 33.8000   2796   2864  .0358
3082 33.8100   2931   2889  .0341
3083 33.8200   2951   2916  .0339
3084 33.8300   2932   2946  .0341
3085 33.8400   3004   2978  .0333
3086 33.8500   3079   3013  .0325
3087 33.8600   3109   3050  .0322
3088 33.8700   3125   3089  .0320
3089 33.8800   3153   3129  .0317
3090 33.8900   3176   3170  .0315
3091 33.9000   3176   3212  .0315
3092 33.9100   3309   3253  .0302
3093 33.9200   3223   3293  .0310
3094 33.9300   3275   3331  .0305
3095 33.9400   3386   3366  .0295
3096 33.9500   3438   3398  .0291
3097 33.9600   3443   3424  .0290
3098 33.9700   3447   3445  .0290
3099 33.9800   3465   3458  .0289
3100 33.9900   3467   3465  .0288
3101 34.0000   3458   3464  .0289
3102 34.0100   3489   3457  .0287
3103 34.0200   3461   3447  .0289
3104 34.0300   3390   3433  .0295
3105 34.0400   3415   3418  .0293
3106 34.0500   3375   3401  .0296
3107 34.0600   3359   3384  .0298
3108 34.0700   3377   3367  .0296
3109 34.0800   3330   3350  .0300
3110 34.0900   3313   3333  .0302
3111 34.1000   3297   3317  .0303
3112 34.1100   3264   3302  .0306
3113 34.1200   3222   3288  .0310
3114 34.1300   3215   3274  .0311
3115 34.1400   3230   3263  .0310
3116 34.1500   3342   3251  .0299
3117 34.1600   3329   3240  .0300
3118 34.1700   3275   3232  .0305
3119 34.1800   3253   3225  .0307
3120 34.1900   3244   3221  .0308
3121 34.2000   3246   3219  .0308
3122 34.2100   3263   3218  .0306
3123 34.2200   3224   3218  .0310
3124 34.2300   3204   3218  .0312
3125 34.2400   3195   3218  .0313
3126 34.2500   3186   3216  .0314
3127 34.2600   3172   3212  .0315
3128 34.2700   3145   3206  .0318
3129 34.2800   3195   3199  .0313
3130 34.2900   3176   3192  .0315
3131 34.3000   3197   3189  .0313
3132 34.3100   3264   3189  .0306
3133 34.3200   3185   3194  .0314
3134 34.3300   3175   3207  .0315
3135 34.3400   3229   3227  .0310
3136 34.3500   3277   3254  .0305
3137 34.3600   3347   3289  .0299
3138 34.3700   3400   3329  .0294
3139 34.3800   3493   3376  .0286
3140 34.3900   3493   3427  .0286
3141 34.4000   3605   3480  .0277
3142 34.4100   3678   3535  .0272
3143 34.4200   3658   3590  .0273
3144 34.4300   3675   3642  .0272
3145 34.4400   3673   3693  .0272
3146 34.4500   3822   3740  .0262
3147 34.4600   3914   3784  .0255
3148 34.4700   3879   3827  .0258
3149 34.4800   3935   3866  .0254
3150 34.4900   3966   3905  .0252
3151 34.5000   3944   3936  .0254
3152 34.5100   3991   3963  .0251
3153 34.5200   4051   3982  .0247
3154 34.5300   3976   3994  .0252
3155 34.5400   4022   3998  .0249
3156 34.5500   4057   3993  .0246
3157 34.5600   4078   3980  .0245
3158 34.5700   4021   3958  .0249
3159 34.5800   3957   3931  .0253
3160 34.5900   3880   3897  .0258
3161 34.6000   3924   3856  .0255
3162 34.6100   3901   3812  .0256
3163 34.6200   3795   3760  .0264
3164 34.6300   3701   3704  .0270
3165 34.6400   3604   3643  .0277
3166 34.6500   3551   3580  .0282
3167 34.6600   3437   3516  .0291
3168 34.6700   3408   3451  .0293
3169 34.6800   3338   3386  .0300
3170 34.6900   3270   3322  .0306
3171 34.7000   3229   3261  .0310
3172 34.7100   3179   3203  .0315
3173 34.7200   3082   3148  .0324
3174 34.7300   3015   3096  .0332
3175 34.7400   2982   3048  .0335
3176 34.7500   2891   3002  .0346
3177 34.7600   2897   2959  .0345
3178 34.7700   2874   2920  .0348
3179 34.7800   2821   2884  .0354
3180 34.7900   2771   2850  .0361
3181 34.8000   2775   2819  .0360
3182 34.8100   2797   2792  .0358
3183 34.8200   2732   2766  .0366
3184 34.8300   2683   2744  .0373
3185 34.8400   2685   2724  .0372
3186 34.8500   2710   2707  .0369
3187 34.8600   2617   2692  .0382
3188 34.8700   2632   2680  .0380
3189 34.8800   2630   2669  .0380
3190 34.8900   2605   2660  .0384
3191 34.9000   2620   2652  .0382
3192 34.9100   2693   2645  .0371
3193 34.9200   2635   2639  .0380
3194 34.9300   2604   2632  .0384
3195 34.9400   2569   2625  .0389
3196 34.9500   2608   2618  .0383
3197 34.9600   2585   2611  .0387
3198 34.9700   2583   2603  .0387
3199 34.9800   2611   2595  .0383
3200 34.9900   2589   2587  .0386
3201 35.0000   2571   2580  .0389
3202 35.0100   2584   2573  .0387
3203 35.0200   2576   2567  .0388
3204 35.0300   2546   2562  .0393
3205 35.0400   2497   2559  .0400
3206 35.0500   2595   2555  .0385
3207 35.0600   2595   2555  .0385
3208 35.0700   2569   2557  .0389
3209 35.0800   2595   2560  .0385
3210 35.0900   2558   2566  .0391
3211 35.1000   2537   2573  .0394
3212 35.1100   2590   2582  .0386
3213 35.1200   2597   2593  .0385
3214 35.1300   2542   2607  .0393
3215 35.1400   2603   2622  .0384
3216 35.1500   2660   2640  .0376
3217 35.1600   2720   2659  .0368
3218 35.1700   2692   2681  .0371
3219 35.1800   2738   2704  .0365
3220 35.1900   2683   2729  .0373
3221 35.2000   2681   2756  .0373
3222 35.2100   2696   2783  .0371
3223 35.2200   2821   2812  .0354
3224 35.2300   2898   2841  .0345
3225 35.2400   2908   2872  .0344
3226 35.2500   2923   2902  .0342
3227 35.2600   2900   2932  .0345
3228 35.2700   2961   2962  .0338
3229 35.2800   3035   2990  .0329
3230 35.2900   3004   3017  .0333
3231 35.3000   3010   3043  .0332
3232 35.3100   3079   3068  .0325
3233 35.3200   3085   3092  .0324
3234 35.3300   3087   3115  .0324
3235 35.3400   3136   3138  .0319
3236 35.3500   3209   3161  .0312
3237 35.3600   3196   3188  .0313
3238 35.3700   3305   3214  .0303
3239 35.3800   3302   3242  .0303
3240 35.3900   3283   3271  .0305
3241 35.4000   3338   3301  .0300
3242 35.4100   3382   3330  .0296
3243 35.4200   3399   3357  .0294
3244 35.4300   3443   3379  .0290
3245 35.4400   3457   3395  .0289
3246 35.4500   3490   3401  .0287
3247 35.4600   3486   3398  .0287
3248 35.4700   3572   3384  .0280
3249 35.4800   3545   3361  .0282
3250 35.4900   3498   3331  .0286
3251 35.5000   3378   3298  .0296
3252 35.5100   3345   3262  .0299
3253 35.5200   3265   3226  .0306
3254 35.5300   3241   3193  .0309
3255 35.5400   3186   3163  .0314
3256 35.5500   3134   3139  .0319
3257 35.5600   3135   3121  .0319
3258 35.5700   3157   3109  .0317
3259 35.5800   3113   3103  .0321
3260 35.5900   3101   3105  .0322
3261 35.6000   3079   3112  .0325
3262 35.6100   3056   3126  .0327
3263 35.6200   3064   3146  .0326
3264 35.6300   3014   3170  .0332
3265 35.6400   3122   3198  .0320
3266 35.6500   3152   3230  .0317
3267 35.6600   3285   3264  .0304
3268 35.6700   3260   3298  .0307
3269 35.6800   3322   3333  .0301
3270 35.6900   3255   3365  .0307
3271 35.7000   3211   3395  .0311
3272 35.7100   3310   3420  .0302
3273 35.7200   3376   3441  .0296
3274 35.7300   3405   3455  .0294
3275 35.7400   3478   3462  .0288
3276 35.7500   3519   3463  .0284
3277 35.7600   3498   3457  .0286
3278 35.7700   3483   3445  .0287
3279 35.7800   3491   3429  .0286
3280 35.7900   3499   3409  .0286
3281 35.8000   3509   3387  .0285
3282 35.8100   3556   3365  .0281
3283 35.8200   3478   3343  .0288
3284 35.8300   3491   3324  .0286
3285 35.8400   3452   3308  .0290
3286 35.8500   3489   3297  .0287
3287 35.8600   3436   3291  .0291
3288 35.8700   3422   3292  .0292
3289 35.8800   3441   3299  .0291
3290 35.8900   3466   3314  .0289
3291 35.9000   3415   3336  .0293
3292 35.9100   3438   3366  .0291
3293 35.9200   3527   3401  .0284
3294 35.9300   3535   3442  .0283
3295 35.9400   3511   3486  .0285
3296 35.9500   3618   3529  .0276
3297 35.9600   3535   3574  .0283
3298 35.9700   3591   3614  .0278
3299 35.9800   3679   3647  .0272
3300 35.9900   3668   3674  .0273
3301 36.0000   3701   3693  .0270
3302 36.0100   3743   3706  .0267
3303 36.0200   3718   3714  .0269
3304 36.0300   3687   3718  .0271
3305 36.0400   3707   3720  .0270
3306 36.0500   3791   3720  .0264
3307 36.0600   3755   3718  .0266
3308 36.0700   3788   3713  .0264
3309 36.0800   3726   3704  .0268
3310 36.0900   3698   3687  .0270
3311 36.1000   3668   3666  .0273
3312 36.1100   3653   3637  .0274
3313 36.1200   3612   3602  .0277
3314 36.1300   3612   3562  .0277
3315 36.1400   3530   3517  .0283
3316 36.1500   3490   3470  .0287
3317 36.1600   3444   3422  .0290
3318 36.1700   3402   3374  .0294
3319 36.1800   3297   3328  .0303
3320 36.1900   3244   3284  .0308
3321 36.2000   3149   3244  .0318
3322 36.2100   3120   3208  .0321
3323 36.2200   3070   3177  .0326
3324 36.2300   3085   3150  .0324
3325 36.2400   3042   3127  .0329
3326 36.2500   2999   3110  .0333
3327 36.2600   3013   3097  .0332
3328 36.2700   3001   3087  .0333
3329 36.2800   3026   3082  .0330
3330 36.2900   3029   3078  .0330
3331 36.3000   3018   3077  .0331
3332 36.3100   3005   3076  .0333
3333 36.3200   3016   3074  .0332
3334 36.3300   2986   3072  .0335
3335 36.3400   3081   3067  .0325
3336 36.3500   3065   3059  .0326
3337 36.3600   2985   3048  .0335
3338 36.3700   2990   3033  .0334
3339 36.3800   3011   3016  .0332
3340 36.3900   3093   2996  .0323
3341 36.4000   3012   2973  .0332
3342 36.4100   3031   2949  .0330
3343 36.4200   3036   2924  .0329
3344 36.4300   2974   2900  .0336
3345 36.4400   2893   2877  .0346
3346 36.4500   2871   2855  .0348
3347 36.4600   2847   2835  .0351
3348 36.4700   2900   2817  .0345
3349 36.4800   2851   2802  .0351
3350 36.4900   2851   2790  .0351
3351 36.5000   2801   2781  .0357
3352 36.5100   2844   2776  .0352
3353 36.5200   2814   2771  .0355
3354 36.5300   2809   2771  .0356
3355 36.5400   2720   2774  .0368
3356 36.5500   2780   2780  .0360
3357 36.5600   2847   2787  .0351
3358 36.5700   2835   2797  .0353
3359 36.5800   2827   2808  .0354
3360 36.5900   2882   2820  .0347
3361 36.6000   2752   2833  .0363
3362 36.6100   2798   2845  .0357
3363 36.6200   2833   2857  .0353
3364 36.6300   2829   2868  .0353
3365 36.6400   2827   2876  .0354
3366 36.6500   2829   2882  .0353
3367 36.6600   2797   2885  .0358
3368 36.6700   2787   2885  .0359
3369 36.6800   2832   2882  .0353
3370 36.6900   2864   2876  .0349
3371 36.7000   2769   2867  .0361
3372 36.7100   2720   2855  .0368
3373 36.7200   2765   2840  .0362
3374 36.7300   2756   2824  .0363
3375 36.7400   2716   2805  .0368
3376 36.7500   2738   2784  .0365
3377 36.7600   2720   2762  .0368
3378 36.7700   2675   2739  .0374
3379 36.7800   2645   2713  .0378
3380 36.7900   2600   2688  .0385
3381 36.8000   2595   2663  .0385
3382 36.8100   2651   2637  .0377
3383 36.8200   2604   2611  .0384
3384 36.8300   2521   2586  .0397
3385 36.8400   2441   2562  .0410
3386 36.8500   2512   2539  .0398
3387 36.8600   2493   2517  .0401
3388 36.8700   2536   2497  .0394
3389 36.8800   2486   2478  .0402
3390 36.8900   2496   2462  .0401
3391 36.9000   2445   2449  .0409
3392 36.9100   2504   2437  .0399
3393 36.9200   2468   2428  .0405
3394 36.9300   2432   2420  .0411
3395 36.9400   2406   2415  .0416
3396 36.9500   2471   2414  .0405
3397 36.9600   2412   2414  .0415
3398 36.9700   2457   2417  .0407
3399 36.9800   2486   2422  .0402
3400 36.9900   2515   2429  .0398
3401 37.0000   2452   2439  .0408
3402 37.0100   2534   2451  .0395
3403 37.0200   2505   2466  .0399
3404 37.0300   2530   2483  .0395
3405 37.0400   2498   2502  .0400
3406 37.0500   2594   2523  .0386
3407 37.0600   2585   2546  .0387
3408 37.0700   2602   2571  .0384
3409 37.0800   2625   2597  .0381
3410 37.0900   2671   2625  .0374
3411 37.1000   2647   2655  .0378
3412 37.1100   2680   2686  .0373
3413 37.1200   2706   2718  .0370
3414 37.1300   2696   2750  .0371
3415 37.1400   2660   2783  .0376
3416 37.1500   2752   2816  .0363
3417 37.1600   2811   2848  .0356
3418 37.1700   2867   2879  .0349
3419 37.1800   2863   2909  .0349
3420 37.1900   2866   2935  .0349
3421 37.2000   2858   2957  .0350
3422 37.2100   2942   2974  .0340
3423 37.2200   2929   2986  .0341
3424 37.2300   2850   2990  .0351
3425 37.2400   2899   2987  .0345
3426 37.2500   2967   2977  .0337
3427 37.2600   2854   2961  .0350
3428 37.2700   2891   2938  .0346
3429 37.2800   2885   2911  .0347
3430 37.2900   2852   2879  .0351
3431 37.3000   2734   2844  .0366
3432 37.3100   2733   2807  .0366
3433 37.3200   2688   2768  .0372
3434 37.3300   2643   2726  .0378
3435 37.3400   2603   2687  .0384
3436 37.3500   2579   2647  .0388
3437 37.3600   2461   2607  .0406
3438 37.3700   2474   2570  .0404
3439 37.3800   2429   2535  .0412
3440 37.3900   2435   2501  .0411
3441 37.4000   2417   2471  .0414
3442 37.4100   2378   2441  .0421
3443 37.4200   2378   2413  .0421
3444 37.4300   2391   2388  .0418
3445 37.4400   2305   2365  .0434
3446 37.4500   2324   2343  .0430
3447 37.4600   2320   2323  .0431
3448 37.4700   2325   2306  .0430
3449 37.4800   2332   2289  .0429
3450 37.4900   2319   2274  .0431
3451 37.5000   2336   2261  .0428
3452 37.5100   2403   2249  .0416
3453 37.5200   2381   2237  .0420
3454 37.5300   2343   2228  .0427
3455 37.5400   2294   2218  .0436
3456 37.5500   2340   2210  .0427
3457 37.5600   2316   2203  .0432
3458 37.5700   2276   2196  .0439
3459 37.5800   2266   2190  .0441
3460 37.5900   2247   2186  .0445
3461 37.6000   2202   2182  .0454
3462 37.6100   2266   2179  .0441
3463 37.6200   2292   2176  .0436
3464 37.6300   2289   2175  .0437
3465 37.6400   2295   2174  .0436
3466 37.6500   2287   2174  .0437
3467 37.6600   2238   2175  .0447
3468 37.6700   2219   2177  .0451
3469 37.6800   2292   2180  .0436
3470 37.6900   2210   2183  .0452
3471 37.7000   2180   2187  .0459
3472 37.7100   2184   2192  .0458
3473 37.7200   2210   2195  .0452
3474 37.7300   2263   2202  .0442
3475 37.7400   2259   2209  .0443
3476 37.7500   2275   2217  .0440
3477 37.7600   2246   2226  .0445
3478 37.7700   2275   2235  .0440
3479 37.7800   2260   2245  .0442
3480 37.7900   2304   2255  .0434
3481 37.8000   2243   2267  .0446
3482 37.8100   2289   2279  .0437
3483 37.8200   2284   2290  .0438
3484 37.8300   2264   2305  .0442
3485 37.8400   2296   2322  .0436
3486 37.8500   2330   2340  .0429
3487 37.8600   2307   2360  .0433
3488 37.8700   2337   2382  .0428
3489 37.8800   2439   2405  .0410
3490 37.8900   2434   2429  .0411
3491 37.9000   2412   2455  .0415
3492 37.9100   2462   2481  .0406
3493 37.9200   2515   2507  .0398
3494 37.9300   2524   2533  .0396
3495 37.9400   2471   2557  .0405
3496 37.9500   2532   2581  .0395
3497 37.9600   2572   2604  .0389
3498 37.9700   2603   2626  .0384
3499 37.9800   2603   2647  .0384
3500 37.9900   2605   2667  .0384
3501 38.0000   2624   2688  .0381
3502 38.0100   2704   2709  .0370
3503 38.0200   2769   2732  .0361
3504 38.0300   2776   2753  .0360
3505 38.0400   2779   2774  .0360
3506 38.0500   2852   2796  .0351
3507 38.0600   2795   2820  .0358
3508 38.0700   2844   2845  .0352
3509 38.0800   2913   2873  .0343
3510 38.0900   2935   2902  .0341
3511 38.1000   2920   2934  .0342
3512 38.1100   2978   2967  .0336
3513 38.1200   3072   3001  .0326
3514 38.1300   3029   3034  .0330
3515 38.1400   3041   3065  .0329
3516 38.1500   3114   3091  .0321
3517 38.1600   3095   3111  .0323
3518 38.1700   3107   3122  .0322
3519 38.1800   3137   3125  .0319
3520 38.1900   3111   3120  .0321
3521 38.2000   3047   3109  .0328
3522 38.2100   3046   3093  .0328
3523 38.2200   3043   3074  .0329
3524 38.2300   3010   3054  .0332
3525 38.2400   3023   3034  .0331
3526 38.2500   3047   3015  .0328
3527 38.2600   3048   2997  .0328
3528 38.2700   3030   2981  .0330
3529 38.2800   3003   2968  .0333
3530 38.2900   2973   2957  .0336
3531 38.3000   2845   2949  .0351
3532 38.3100   2906   2943  .0344
3533 38.3200   2880   2940  .0347
3534 38.3300   2864   2940  .0349
3535 38.3400   2919   2942  .0343
3536 38.3500   2935   2947  .0341
3537 38.3600   2907   2954  .0344
3538 38.3700   2975   2962  .0336
3539 38.3800   2889   2972  .0346
3540 38.3900   2960   2983  .0338
3541 38.4000   2912   2993  .0343
3542 38.4100   2996   3004  .0334
3543 38.4200   2989   3015  .0335
3544 38.4300   2994   3025  .0334
3545 38.4400   2963   3034  .0337
3546 38.4500   3040   3042  .0329
3547 38.4600   3030   3050  .0330
3548 38.4700   3054   3058  .0327
3549 38.4800   3077   3067  .0325
3550 38.4900   3131   3077  .0319
3551 38.5000   3100   3089  .0323
3552 38.5100   3125   3102  .0320
3553 38.5200   3086   3118  .0324
3554 38.5300   3147   3136  .0318
3555 38.5400   3196   3157  .0313
3556 38.5500   3186   3182  .0314
3557 38.5600   3207   3207  .0312
3558 38.5700   3269   3234  .0306
3559 38.5800   3226   3261  .0310
3560 38.5900   3262   3287  .0307
3561 38.6000   3231   3311  .0310
3562 38.6100   3350   3331  .0299
3563 38.6200   3315   3344  .0302
3564 38.6300   3270   3351  .0306
3565 38.6400   3259   3348  .0307
3566 38.6500   3343   3337  .0299
3567 38.6600   3329   3317  .0300
3568 38.6700   3272   3289  .0306
3569 38.6800   3254   3252  .0307
3570 38.6900   3168   3209  .0316
3571 38.7000   3091   3161  .0324
3572 38.7100   3105   3108  .0322
3573 38.7200   3002   3052  .0333
3574 38.7300   2904   2993  .0344
3575 38.7400   2884   2934  .0347
3576 38.7500   2845   2873  .0351
3577 38.7600   2819   2814  .0355
3578 38.7700   2787   2756  .0359
3579 38.7800   2687   2700  .0372
3580 38.7900   2646   2646  .0378
3581 38.8000   2577   2595  .0388
3582 38.8100   2517   2547  .0397
3583 38.8200   2521   2502  .0397
3584 38.8300   2460   2459  .0407
3585 38.8400   2420   2420  .0413
3586 38.8500   2400   2385  .0417
3587 38.8600   2440   2352  .0410
3588 38.8700   2374   2322  .0421
3589 38.8800   2386   2294  .0419
3590 38.8900   2336   2270  .0428
3591 38.9000   2292   2248  .0436
3592 38.9100   2278   2228  .0439
3593 38.9200   2253   2210  .0444
3594 38.9300   2285   2197  .0438
3595 38.9400   2242   2184  .0446
3596 38.9500   2226   2172  .0449
3597 38.9600   2216   2162  .0451
3598 38.9700   2266   2154  .0441
3599 38.9800   2209   2146  .0453
3600 38.9900   2204   2141  .0454
3601 39.0000   2224   2137  .0450
3602 39.0100   2222   2134  .0450
3603 39.0200   2192   2132  .0456
3604 39.0300   2181   2132  .0459
3605 39.0400   2179   2133  .0459
3606 39.0500   2232   2135  .0448
3607 39.0600   2211   2139  .0452
3608 39.0700   2193   2144  .0456
3609 39.0800   2230   2151  .0448
3610 39.0900   2246   2159  .0445
3611 39.1000   2255   2169  .0443
3612 39.1100   2235   2181  .0447
3613 39.1200   2211   2192  .0452
3614 39.1300   2272   2207  .0440
3615 39.1400   2304   2225  .0434
3616 39.1500   2332   2244  .0429
3617 39.1600   2318   2266  .0431
3618 39.1700   2306   2291  .0434
3619 39.1800   2309   2318  .0433
3620 39.1900   2353   2349  .0425
3621 39.2000   2368   2382  .0422
3622 39.2100   2452   2419  .0408
3623 39.2200   2515   2459  .0398
3624 39.2300   2504   2502  .0399
3625 39.2400   2555   2550  .0391
3626 39.2500   2680   2601  .0373
3627 39.2600   2689   2657  .0372
3628 39.2700   2745   2717  .0364
3629 39.2800   2780   2782  .0360
3630 39.2900   2846   2851  .0351
3631 39.3000   2881   2924  .0347
3632 39.3100   2947   2999  .0339
3633 39.3200   3001   3075  .0333
3634 39.3300   3057   3149  .0327
3635 39.3400   3176   3219  .0315
3636 39.3500   3227   3280  .0310
3637 39.3600   3237   3328  .0309
3638 39.3700   3251   3362  .0308
3639 39.3800   3337   3378  .0300
3640 39.3900   3374   3380  .0296
3641 39.4000   3298   3367  .0303
3642 39.4100   3255   3342  .0307
3643 39.4200   3275   3308  .0305
3644 39.4300   3286   3267  .0304
3645 39.4400   3203   3220  .0312
3646 39.4500   3160   3168  .0316
3647 39.4600   3125   3116  .0320
3648 39.4700   3049   3063  .0328
3649 39.4800   3025   3010  .0331
3650 39.4900   2967   2958  .0337
3651 39.5000   2893   2906  .0346
3652 39.5100   2853   2854  .0351
3653 39.5200   2786   2805  .0359
3654 39.5300   2716   2757  .0368
3655 39.5400   2661   2710  .0376
3656 39.5500   2629   2665  .0380
3657 39.5600   2591   2622  .0386
3658 39.5700   2562   2580  .0390
3659 39.5800   2539   2541  .0394
3660 39.5900   2530   2504  .0395
3661 39.6000   2462   2468  .0406
3662 39.6100   2501   2435  .0400
3663 39.6200   2373   2404  .0421
3664 39.6300   2348   2375  .0426
3665 39.6400   2305   2348  .0434
3666 39.6500   2298   2323  .0435
3667 39.6600   2289   2300  .0437
3668 39.6700   2231   2279  .0448
3669 39.6800   2202   2260  .0454
3670 39.6900   2203   2243  .0454
3671 39.7000   2203   2228  .0454
3672 39.7100   2240   2216  .0446
3673 39.7200   2228   2205  .0449
3674 39.7300   2247   2196  .0445
3675 39.7400   2248   2190  .0445
3676 39.7500   2240   2185  .0446
3677 39.7600   2165   2182  .0462
3678 39.7700   2184   2182  .0458
3679 39.7800   2184   2183  .0458
3680 39.7900   2181   2186  .0459
3681 39.8000   2110   2191  .0474
3682 39.8100   2180   2197  .0459
3683 39.8200   2231   2205  .0448
3684 39.8300   2252   2214  .0444
3685 39.8400   2256   2224  .0443
3686 39.8500   2279   2236  .0439
3687 39.8600   2272   2249  .0440
3688 39.8700   2278   2263  .0439
3689 39.8800   2286   2277  .0437
3690 39.8900   2288   2292  .0437
3691 39.9000   2270   2307  .0441
3692 39.9100   2339   2323  .0428
3693 39.9200   2338   2338  .0428
3694 39.9300   2333   2353  .0429
3695 39.9400   2328   2367  .0430
3696 39.9500   2365   2381  .0423
3697 39.9600   2394   2393  .0418
3698 39.9700   2400   2404  .0417
3699 39.9800   2414   2414  .0414
3700 39.9900   2384   2424  .0419
3701 40.0000   2407   2433  .0415
3702 40.0100   2457   2441  .0407
3703 40.0200   2417   2449  .0414
3704 40.0300   2416   2457  .0414
3705 40.0400   2449   2465  .0408
3706 40.0500   2443   2473  .0409
3707 40.0600   2495   2482  .0401
3708 40.0700   2456   2491  .0407
3709 40.0800   2443   2501  .0409
3710 40.0900   2437   2510  .0410
3711 40.1000   2455   2519  .0407
3712 40.1100   2500   2528  .0400
3713 40.1200   2493   2535  .0401
3714 40.1300   2534   2542  .0395
3715 40.1400   2495   2546  .0401
3716 40.1500   2522   2550  .0397
3717 40.1600   2557   2552  .0391
3718 40.1700   2517   2552  .0397
3719 40.1800   2577   2552  .0388
3720 40.1900   2506   2549  .0399
3721 40.2000   2465   2546  .0406
3722 40.2100   2518   2543  .0397
3723 40.2200   2534   2540  .0395
3724 40.2300   2487   2537  .0402
3725 40.2400   2516   2536  .0397
3726 40.2500   2517   2536  .0397
3727 40.2600   2493   2539  .0401
3728 40.2700   2507   2544  .0399
3729 40.2800   2544   2553  .0393
3730 40.2900   2560   2564  .0391
3731 40.3000   2533   2579  .0395
3732 40.3100   2594   2597  .0386
3733 40.3200   2642   2618  .0379
3734 40.3300   2655   2642  .0377
3735 40.3400   2711   2669  .0369
3736 40.3500   2736   2694  .0365
3737 40.3600   2699   2720  .0371
3738 40.3700   2814   2744  .0355
3739 40.3800   2856   2764  .0350
3740 40.3900   2846   2781  .0351
3741 40.4000   2780   2793  .0360
3742 40.4100   2844   2801  .0352
3743 40.4200   2895   2807  .0345
3744 40.4300   2878   2811  .0347
3745 40.4400   2805   2814  .0357
3746 40.4500   2810   2817  .0356
3747 40.4600   2789   2820  .0359
3748 40.4700   2834   2824  .0353
3749 40.4800   2862   2828  .0349
3750 40.4900   2841   2835  .0352
3751 40.5000   2740   2842  .0365
3752 40.5100   2811   2850  .0356
3753 40.5200   2859   2858  .0350
3754 40.5300   2864   2865  .0349
3755 40.5400   2848   2872  .0351
3756 40.5500   2804   2876  .0357
3757 40.5600   2810   2876  .0356
3758 40.5700   2819   2873  .0355
3759 40.5800   2840   2867  .0352
3760 40.5900   2879   2858  .0347
3761 40.6000   2835   2846  .0353
3762 40.6100   2790   2830  .0358
3763 40.6200   2780   2811  .0360
3764 40.6300   2746   2789  .0364
3765 40.6400   2747   2766  .0364
3766 40.6500   2758   2742  .0363
3767 40.6600   2672   2716  .0374
3768 40.6700   2702   2689  .0370
3769 40.6800   2705   2661  .0370
3770 40.6900   2658   2634  .0376
3771 40.7000   2644   2606  .0378
3772 40.7100   2612   2580  .0383
3773 40.7200   2602   2553  .0384
3774 40.7300   2535   2528  .0394
3775 40.7400   2490   2501  .0402
3776 40.7500   2528   2479  .0396
3777 40.7600   2516   2458  .0397
3778 40.7700   2486   2437  .0402
3779 40.7800   2479   2419  .0403
3780 40.7900   2467   2404  .0405
3781 40.8000   2425   2390  .0412
3782 40.8100   2493   2380  .0401
3783 40.8200   2474   2371  .0404
3784 40.8300   2401   2365  .0416
3785 40.8400   2355   2362  .0425
3786 40.8500   2422   2361  .0413
3787 40.8600   2365   2364  .0423
3788 40.8700   2397   2369  .0417
3789 40.8800   2403   2377  .0416
3790 40.8900   2462   2388  .0406
3791 40.9000   2438   2403  .0410
3792 40.9100   2513   2420  .0398
3793 40.9200   2486   2440  .0402
3794 40.9300   2465   2463  .0406
3795 40.9400   2492   2489  .0401
3796 40.9500   2543   2517  .0393
3797 40.9600   2521   2547  .0397
3798 40.9700   2540   2578  .0394
3799 40.9800   2617   2612  .0382
3800 40.9900   2604   2646  .0384
3801 41.0000   2609   2680  .0383
3802 41.0100   2682   2714  .0373
3803 41.0200   2750   2747  .0364
3804 41.0300   2770   2777  .0361
3805 41.0400   2775   2806  .0360
3806 41.0500   2815   2829  .0355
3807 41.0600   2818   2848  .0355
3808 41.0700   2912   2861  .0343
3809 41.0800   2909   2868  .0344
3810 41.0900   2876   2870  .0348
3811 41.1000   2816   2866  .0355
3812 41.1100   2879   2858  .0347
3813 41.1200   2871   2845  .0348
3814 41.1300   2811   2829  .0356
3815 41.1400   2832   2810  .0353
3816 41.1500   2839   2789  .0352
3817 41.1600   2755   2766  .0363
3818 41.1700   2699   2743  .0371
3819 41.1800   2687   2719  .0372
3820 41.1900   2617   2697  .0382
3821 41.2000   2575   2676  .0388
3822 41.2100   2668   2658  .0375
3823 41.2200   2650   2642  .0377
3824 41.2300   2600   2628  .0385
3825 41.2400   2586   2618  .0387
3826 41.2500   2583   2611  .0387
3827 41.2600   2540   2609  .0394
3828 41.2700   2549   2610  .0392
3829 41.2800   2561   2616  .0390
3830 41.2900   2552   2627  .0392
3831 41.3000   2537   2641  .0394
3832 41.3100   2611   2661  .0383
3833 41.3200   2691   2684  .0372
3834 41.3300   2672   2711  .0374
3835 41.3400   2685   2743  .0372
3836 41.3500   2713   2777  .0369
3837 41.3600   2735   2813  .0366
3838 41.3700   2784   2850  .0359
3839 41.3800   2767   2888  .0361
3840 41.3900   2853   2924  .0351
3841 41.4000   2850   2959  .0351
3842 41.4100   2905   2991  .0344
3843 41.4200   2965   3018  .0337
3844 41.4300   2973   3041  .0336
3845 41.4400   2991   3058  .0334
3846 41.4500   3087   3069  .0324
3847 41.4600   3105   3073  .0322
3848 41.4700   3146   3069  .0318
3849 41.4800   3126   3057  .0320
3850 41.4900   3135   3037  .0319
3851 41.5000   3037   3011  .0329
3852 41.5100   3147   2980  .0318
3853 41.5200   3073   2944  .0325
3854 41.5300   2971   2905  .0337
3855 41.5400   2910   2864  .0344
3856 41.5500   2951   2823  .0339
3857 41.5600   2905   2781  .0344
3858 41.5700   2884   2740  .0347
3859 41.5800   2783   2702  .0359
3860 41.5900   2760   2666  .0362
3861 41.6000   2677   2632  .0374
3862 41.6100   2645   2602  .0378
3863 41.6200   2596   2574  .0385
3864 41.6300   2515   2551  .0398
3865 41.6400   2473   2530  .0404
3866 41.6500   2476   2514  .0404
3867 41.6600   2491   2502  .0401
3868 41.6700   2438   2492  .0410
3869 41.6800   2438   2486  .0410
3870 41.6900   2442   2482  .0410
3871 41.7000   2388   2480  .0419
3872 41.7100   2369   2480  .0422
3873 41.7200   2402   2482  .0416
3874 41.7300   2387   2484  .0419
3875 41.7400   2403   2487  .0416
3876 41.7500   2410   2490  .0415
3877 41.7600   2414   2492  .0414
3878 41.7700   2484   2495  .0403
3879 41.7800   2430   2499  .0412
3880 41.7900   2470   2500  .0405
3881 41.8000   2470   2502  .0405
3882 41.8100   2489   2504  .0402
3883 41.8200   2522   2506  .0397
3884 41.8300   2558   2510  .0391
3885 41.8400   2483   2515  .0403
3886 41.8500   2511   2523  .0398
3887 41.8600   2491   2533  .0401
3888 41.8700   2571   2546  .0389
3889 41.8800   2595   2563  .0385
3890 41.8900   2610   2584  .0383
3891 41.9000   2535   2610  .0394
3892 41.9100   2640   2640  .0379
3893 41.9200   2675   2674  .0374
3894 41.9300   2712   2713  .0369
3895 41.9400   2714   2757  .0368
3896 41.9500   2796   2804  .0358
3897 41.9600   2811   2855  .0356
3898 41.9700   2834   2908  .0353
3899 41.9800   2931   2962  .0341
3900 41.9900   2932   3017  .0341
3901 42.0000   2917   3069  .0343
3902 42.0100   3046   3118  .0328
3903 42.0200   3126   3161  .0320
3904 42.0300   3172   3195  .0315
3905 42.0400   3109   3220  .0322
3906 42.0500   3187   3232  .0314
3907 42.0600   3204   3233  .0312
3908 42.0700   3226   3223  .0310
3909 42.0800   3249   3203  .0308
3910 42.0900   3251   3176  .0308
3911 42.1000   3239   3142  .0309
3912 42.1100   3169   3103  .0316
3913 42.1200   3075   3060  .0325
3914 42.1300   3084   3015  .0324
3915 42.1400   2995   2970  .0334
3916 42.1500   2949   2925  .0339
3917 42.1600   2923   2882  .0342
3918 42.1700   2859   2841  .0350
3919 42.1800   2843   2804  .0352
3920 42.1900   2781   2771  .0360
3921 42.2000   2740   2743  .0365
3922 42.2100   2752   2720  .0363
3923 42.2200   2837   2702  .0352
3924 42.2300   2805   2692  .0357
3925 42.2400   2770   2688  .0361
3926 42.2500   2808   2691  .0356
3927 42.2600   2837   2702  .0352
3928 42.2700   2820   2720  .0355
3929 42.2800   2860   2746  .0350
3930 42.2900   2836   2778  .0353
3931 42.3000   2904   2817  .0344
3932 42.3100   2962   2861  .0338
3933 42.3200   3022   2908  .0331
3934 42.3300   3034   2956  .0330
3935 42.3400   3075   3003  .0325
3936 42.3500   3030   3045  .0330
3937 42.3600   3094   3080  .0323
3938 42.3700   3144   3103  .0318
3939 42.3800   3117   3111  .0321
3940 42.3900   3094   3105  .0323
3941 42.4000   3117   3087  .0321
3942 42.4100   3088   3060  .0324
3943 42.4200   3033   3024  .0330
3944 42.4300   3004   2982  .0333
3945 42.4400   2932   2937  .0341
3946 42.4500   2892   2890  .0346
3947 42.4600   2913   2844  .0343
3948 42.4700   2873   2798  .0348
3949 42.4800   2805   2755  .0357
3950 42.4900   2697   2716  .0371
3951 42.5000   2682   2680  .0373
3952 42.5100   2650   2648  .0377
3953 42.5200   2573   2620  .0389
3954 42.5300   2568   2595  .0389
3955 42.5400   2523   2574  .0396
3956 42.5500   2543   2557  .0393
3957 42.5600   2570   2542  .0389
3958 42.5700   2512   2530  .0398
3959 42.5800   2538   2519  .0394
3960 42.5900   2525   2510  .0396
3961 42.6000   2491   2500  .0401
3962 42.6100   2531   2492  .0395
3963 42.6200   2573   2483  .0389
3964 42.6300   2512   2475  .0398
3965 42.6400   2552   2466  .0392
3966 42.6500   2543   2457  .0393
3967 42.6600   2457   2447  .0407
3968 42.6700   2456   2438  .0407
3969 42.6800   2484   2428  .0403
3970 42.6900   2428   2418  .0412
3971 42.7000   2362   2409  .0423
3972 42.7100   2440   2400  .0410
3973 42.7200   2462   2391  .0406
3974 42.7300   2434   2383  .0411
3975 42.7400   2336   2375  .0428
3976 42.7500   2349   2367  .0426
3977 42.7600   2338   2361  .0428
3978 42.7700   2308   2356  .0433
3979 42.7800   2330   2352  .0429
3980 42.7900   2310   2349  .0433
3981 42.8000   2299   2347  .0435
3982 42.8100   2362   2346  .0423
3983 42.8200   2312   2347  .0433
3984 42.8300   2268   2348  .0441
3985 42.8400   2249   2351  .0445
3986 42.8500   2283   2355  .0438
3987 42.8600   2290   2360  .0437
3988 42.8700   2291   2365  .0436
3989 42.8800   2284   2289  .0438
3990 42.8900   2320   2293  .0431
3991 42.9000   2300   2297  .0435
3992 42.9100   2279   2302  .0439
3993 42.9200   2280   2308  .0439
3994 42.9300   2290   2313  .0437
3995 42.9400   2290   2318  .0437
3996 42.9500   2329   2324  .0429
3997 42.9600   2353   2330  .0425
3998 42.9700   2310   2338  .0433
3999 42.9800   2338   2346  .0428
4000 42.9900   2294   2356  .0436
4001 43.0000   2372   2369  .0422
4002 43.0100   2418   2385  .0414
4003 43.0200   2404   2403  .0416
4004 43.0300   2412   2426  .0415
4005 43.0400   2412   2452  .0415
4006 43.0500   2471   2484  .0405
4007 43.0600   2515   2520  .0398
4008 43.0700   2584   2561  .0387
4009 43.0800   2618   2608  .0382
4010 43.0900   2630   2660  .0380
4011 43.1000   2766   2718  .0362
4012 43.1100   2851   2780  .0351
4013 43.1200   2934   2846  .0341
4014 43.1300   2993   2915  .0334
4015 43.1400   3026   2986  .0330
4016 43.1500   3135   3056  .0319
4017 43.1600   3119   3124  .0321
4018 43.1700   3160   3186  .0316
4019 43.1800   3265   3239  .0306
4020 43.1900   3299   3281  .0303
4021 43.2000   3295   3310  .0303
4022 43.2100   3433   3327  .0291
4023 43.2200   3402   3333  .0294
4024 43.2300   3371   3328  .0297
4025 43.2400   3441   3315  .0291
4026 43.2500   3439   3294  .0291
4027 43.2600   3399   3271  .0294
4028 43.2700   3354   3246  .0298
4029 43.2800   3358   3220  .0298
4030 43.2900   3302   3195  .0303
4031 43.3000   3296   3171  .0303
4032 43.3100   3278   3149  .0305
4033 43.3200   3189   3130  .0314
4034 43.3300   3105   3113  .0322
4035 43.3400   3088   3100  .0324
4036 43.3500   3101   3089  .0322
4037 43.3600   3051   3081  .0328
4038 43.3700   3054   3074  .0327
4039 43.3800   2984   3069  .0335
4040 43.3900   2999   3063  .0333
4041 43.4000   2948   3056  .0339
4042 43.4100   3010   3049  .0332
4043 43.4200   3057   3042  .0327
4044 43.4300   3008   3034  .0332
4045 43.4400   3021   3027  .0331
4046 43.4500   3124   3020  .0320
4047 43.4600   3094   3012  .0323
4048 43.4700   2972   3005  .0336
4049 43.4800   2995   2998  .0334
4050 43.4900   3028   2992  .0330
4051 43.5000   2972   2987  .0336
4052 43.5100   3035   2982  .0329
4053 43.5200   3053   2978  .0328
4054 43.5300   2984   2974  .0335
4055 43.5400   2956   2971  .0338
4056 43.5500   2962   2969  .0338
4057 43.5600   2995   2968  .0334
4058 43.5700   2969   2968  .0337
4059 43.5800   3010   2968  .0332
4060 43.5900   2963   2969  .0337
4061 43.6000   2954   2970  .0339
4062 43.6100   2913   2972  .0343
4063 43.6200   2918   2973  .0343
4064 43.6300   2895   2973  .0345
4065 43.6400   2934   2973  .0341
4066 43.6500   2952   2972  .0339
4067 43.6600   2938   2970  .0340
4068 43.6700   2963   2967  .0337
4069 43.6800   2934   2964  .0341
4070 43.6900   2954   2961  .0339
4071 43.7000   2973   2960  .0336
4072 43.7100   2971   2960  .0337
4073 43.7200   2949   2961  .0339
4074 43.7300   2962   2962  .0338
4075 43.7400   2947   2968  .0339
4076 43.7500   2988   2976  .0335
4077 43.7600   2958   2987  .0338
4078 43.7700   2940   3001  .0340
4079 43.7800   2903   3015  .0344
4080 43.7900   2876   3034  .0348
4081 43.8000   2894   3056  .0346
4082 43.8100   2923   3081  .0342
4083 43.8200   2963   3107  .0337
4084 43.8300   2964   3135  .0337
4085 43.8400   2953   3164  .0339
4086 43.8500   3022   3193  .0331
4087 43.8600   3066   3221  .0326
4088 43.8700   3112   3248  .0321
4089 43.8800   3166   3273  .0316
4090 43.8900   3218   3295  .0311
4091 43.9000   3175   3314  .0315
4092 43.9100   3271   3330  .0306
4093 43.9200   3306   3343  .0302
4094 43.9300   3317   3352  .0301
4095 43.9400   3274   3356  .0305
4096 43.9500   3383   3357  .0296
4097 43.9600   3391   3353  .0295
4098 43.9700   3377   3343  .0296
4099 43.9800   3403   3329  .0294
4100 43.9900   3381   3312  .0296
4101 44.0000   3392   3290  .0295
4102 44.0100   3371   3266  .0297
4103 44.0200   3399   3239  .0294
4104 44.0300   3352   3210  .0298
4105 44.0400   3309   3178  .0302
4106 44.0500   3202   3145  .0312
4107 44.0600   3148   3112  .0318
4108 44.0700   3128   3079  .0320
4109 44.0800   3095   3046  .0323
4110 44.0900   3121   3013  .0320
4111 44.1000   3015   2982  .0332
4112 44.1100   2964   2953  .0337
4113 44.1200   3014   2926  .0332
4114 44.1300   2939   2901  .0340
4115 44.1400   2856   2879  .0350
4116 44.1500   2893   2861  .0346
4117 44.1600   2881   2846  .0347
4118 44.1700   2857   2834  .0350
4119 44.1800   2839   2827  .0352
4120 44.1900   2816   2824  .0355
4121 44.2000   2777   2826  .0360
4122 44.2100   2876   2832  .0348
4123 44.2200   2851   2842  .0351
4124 44.2300   2838   2858  .0352
4125 44.2400   2854   2878  .0350
4126 44.2500   2911   2902  .0344
4127 44.2600   2891   2931  .0346
4128 44.2700   2956   2964  .0338
4129 44.2800   3034   3000  .0330
4130 44.2900   3021   3039  .0331
4131 44.3000   3022   3080  .0331
4132 44.3100   3118   3122  .0321
4133 44.3200   3159   3165  .0317
4134 44.3300   3201   3206  .0312
4135 44.3400   3247   3245  .0308
4136 44.3500   3315   3280  .0302
4137 44.3600   3385   3311  .0295
4138 44.3700   3282   3335  .0305
4139 44.3800   3331   3353  .0300
4140 44.3900   3305   3364  .0303
4141 44.4000   3294   3371  .0304
4142 44.4100   3405   3374  .0294
4143 44.4200   3437   3373  .0291
4144 44.4300   3375   3368  .0296
4145 44.4400   3417   3361  .0293
4146 44.4500   3458   3352  .0289
4147 44.4600   3441   3340  .0291
4148 44.4700   3373   3327  .0296
4149 44.4800   3293   3313  .0304
4150 44.4900   3250   3298  .0308
4151 44.5000   3227   3283  .0310
4152 44.5100   3269   3267  .0306
4153 44.5200   3251   3251  .0308
4154 44.5300   3186   3235  .0314
4155 44.5400   3244   3219  .0308
4156 44.5500   3221   3203  .0310
4157 44.5600   3184   3187  .0314
4158 44.5700   3180   3171  .0314
4159 44.5800   3128   3157  .0320
4160 44.5900   3087   3143  .0324
4161 44.6000   3048   3129  .0328
4162 44.6100   3078   3115  .0325
4163 44.6200   3068   3101  .0326
4164 44.6300   3036   3084  .0329
4165 44.6400   2974   3069  .0336
4166 44.6500   2991   3054  .0334
4167 44.6600   2975   3037  .0336
4168 44.6700   2986   3018  .0335
4169 44.6800   2981   2999  .0335
4170 44.6900   2881   2979  .0347
4171 44.7000   2893   2958  .0346
4172 44.7100   2960   2936  .0338
4173 44.7200   2916   2914  .0343
4174 44.7300   2891   2891  .0346
4175 44.7400   2839   2869  .0352
4176 44.7500   2832   2847  .0353
4177 44.7600   2858   2825  .0350
4178 44.7700   2885   2804  .0347
4179 44.7800   2844   2784  .0352
4180 44.7900   2792   2764  .0358
4181 44.8000   2747   2745  .0364
4182 44.8100   2804   2727  .0357
4183 44.8200   2826   2711  .0354
4184 44.8300   2695   2695  .0371
4185 44.8400   2665   2681  .0375
4186 44.8500   2667   2667  .0375
4187 44.8600   2659   2655  .0376
4188 44.8700   2650   2643  .0377
4189 44.8800   2678   2633  .0373
4190 44.8900   2645   2623  .0378
4191 44.9000   2632   2614  .0380
4192 44.9100   2599   2606  .0385
4193 44.9200   2587   2599  .0387
4194 44.9300   2606   2593  .0384
4195 44.9400   2512   2587  .0398
4196 44.9500   2537   2582  .0394
4197 44.9600   2502   2578  .0400
4198 44.9700   2532   2574  .0395
4199 44.9800   2571   2570  .0389
4200 44.9900   2590   2567  .0386
4201 45.0000   2508   2564  .0399
4202 45.0100   2548   2560  .0392
4203 45.0200   2490   2557  .0402
4204 45.0300   2502   2553  .0400
4205 45.0400   2514   2548  .0398
4206 45.0500   2470   2544  .0405
4207 45.0600   2490   2540  .0402
4208 45.0700   2529   2536  .0395
4209 45.0800   2485   2532  .0402
4210 45.0900   2508   2528  .0399
4211 45.1000   2516   2525  .0397
4212 45.1100   2485   2522  .0402
4213 45.1200   2514   2520  .0398
4214 45.1300   2506   2518  .0399
4215 45.1400   2488   2518  .0402
4216 45.1500   2489   2518  .0402
4217 45.1600   2585   2519  .0387
4218 45.1700   2543   2522  .0393
4219 45.1800   2488   2524  .0402
4220 45.1900   2461   2528  .0406
4221 45.2000   2463   2532  .0406
4222 45.2100   2527   2536  .0396
4223 45.2200   2537   2540  .0394
4224 45.2300   2469   2544  .0405
4225 45.2400   2490   2546  .0402
4226 45.2500   2534   2549  .0395
4227 45.2600   2514   2551  .0398
4228 45.2700   2536   2552  .0394
4229 45.2800   2532   2552  .0395
4230 45.2900   2504   2550  .0399
4231 45.3000   2461   2548  .0406
4232 45.3100   2525   2544  .0396
4233 45.3200   2565   2539  .0390
4234 45.3300   2570   2533  .0389
4235 45.3400   2543   2526  .0393
4236 45.3500   2589   2518  .0386
4237 45.3600   2588   2509  .0386
4238 45.3700   2557   2500  .0391
4239 45.3800   2583   2490  .0387
4240 45.3900   2547   2479  .0393
4241 45.4000   2495   2468  .0401
4242 45.4100   2533   2457  .0395
4243 45.4200   2539   2445  .0394
4244 45.4300   2499   2432  .0400
4245 45.4400   2492   2420  .0401
4246 45.4500   2508   2407  .0399
4247 45.4600   2470   2394  .0405
4248 45.4700   2450   2382  .0408
4249 45.4800   2450   2369  .0408
4250 45.4900   2382   2356  .0420
4251 45.5000   2335   2344  .0428
4252 45.5100   2395   2331  .0418
4253 45.5200   2386   2319  .0419
4254 45.5300   2284   2306  .0438
4255 45.5400   2248   2293  .0445
4256 45.5500   2264   2281  .0442
4257 45.5600   2234   2269  .0448
4258 45.5700   2315   2258  .0432
4259 45.5800   2303   2246  .0434
4260 45.5900   2224   2236  .0450
4261 45.6000   2205   2225  .0454
4262 45.6100   2267   2214  .0441
4263 45.6200   2224   2204  .0450
4264 45.6300   2208   2195  .0453
4265 45.6400   2197   2186  .0455
4266 45.6500   2231   2177  .0448
4267 45.6600   2223   2170  .0450
4268 45.6700   2192   2162  .0456
4269 45.6800   2204   2156  .0454
4270 45.6900   2165   2150  .0462
4271 45.7000   2153   2145  .0464
4272 45.7100   2125   2141  .0471
4273 45.7200   2104   2138  .0475
4274 45.7300   2160   2136  .0463
4275 45.7400   2155   2134  .0464
4276 45.7500   2194   2134  .0456
4277 45.7600   2155   2135  .0464
4278 45.7700   2141   2136  .0467
4279 45.7800   2194   2139  .0456
4280 45.7900   2166   2142  .0462
4281 45.8000   2150   2147  .0465
4282 45.8100   2189   2153  .0457
4283 45.8200   2186   2160  .0457
4284 45.8300   2208   2168  .0453
4285 45.8400   2209   2177  .0453
4286 45.8500   2218   2186  .0451
4287 45.8600   2204   2197  .0454
4288 45.8700   2218   2208  .0451
4289 45.8800   2272   2221  .0440
4290 45.8900   2260   2235  .0442
4291 45.9000   2275   2250  .0440
4292 45.9100   2282   2265  .0438
4293 45.9200   2305   2281  .0434
4294 45.9300   2299   2298  .0435
4295 45.9400   2299   2316  .0435
4296 45.9500   2360   2335  .0424
4297 45.9600   2352   2355  .0425
4298 45.9700   2389   2376  .0419
4299 45.9800   2370   2398  .0422
4300 45.9900   2342   2422  .0427
4301 46.0000   2349   2447  .0426
4302 46.0100   2412   2474  .0415
4303 46.0200   2433   2501  .0411
4304 46.0300   2418   2530  .0414
4305 46.0400   2478   2560  .0404
4306 46.0500   2545   2590  .0393
4307 46.0600   2546   2620  .0393
4308 46.0700   2576   2649  .0388
4309 46.0800   2603   2676  .0384
4310 46.0900   2616   2704  .0382
4311 46.1000   2628   2728  .0381
4312 46.1100   2713   2749  .0369
4313 46.1200   2703   2767  .0370
4314 46.1300   2724   2782  .0367
4315 46.1400   2761   2794  .0362
4316 46.1500   2835   2802  .0353
4317 46.1600   2836   2807  .0353
4318 46.1700   2789   2807  .0359
4319 46.1800   2820   2805  .0355
4320 46.1900   2808   2799  .0356
4321 46.2000   2793   2790  .0358
4322 46.2100   2790   2778  .0358
4323 46.2200   2798   2764  .0357
4324 46.2300   2776   2747  .0360
4325 46.2400   2810   2729  .0356
4326 46.2500   2763   2709  .0362
4327 46.2600   2705   2687  .0370
4328 46.2700   2722   2666  .0367
4329 46.2800   2720   2645  .0368
4330 46.2900   2727   2623  .0367
4331 46.3000   2577   2602  .0388
4332 46.3100   2618   2581  .0382
4333 46.3200   2637   2561  .0379
4334 46.3300   2607   2541  .0384
4335 46.3400   2556   2522  .0391
4336 46.3500   2524   2503  .0396
4337 46.3600   2527   2486  .0396
4338 46.3700   2445   2469  .0409
4339 46.3800   2427   2453  .0412
4340 46.3900   2445   2438  .0409
4341 46.4000   2458   2424  .0407
4342 46.4100   2416   2411  .0414
4343 46.4200   2420   2399  .0413
4344 46.4300   2454   2388  .0407
4345 46.4400   2430   2377  .0412
4346 46.4500   2379   2368  .0420
4347 46.4600   2353   2359  .0425
4348 46.4700   2346   2352  .0426
4349 46.4800   2338   2344  .0428
4350 46.4900   2326   2338  .0430
4351 46.5000   2326   2332  .0430
4352 46.5100   2370   2327  .0422
4353 46.5200   2405   2323  .0416
4354 46.5300   2370   2319  .0422
4355 46.5400   2350   2316  .0426
4356 46.5500   2336   2314  .0428
4357 46.5600   2334   2312  .0428
4358 46.5700   2346   2312  .0426
4359 46.5800   2333   2311  .0429
4360 46.5900   2317   2312  .0432
4361 46.6000   2265   2313  .0442
4362 46.6100   2272   2314  .0440
4363 46.6200   2278   2316  .0439
4364 46.6300   2290   2319  .0437
4365 46.6400   2300   2322  .0435
4366 46.6500   2333   2326  .0429
4367 46.6600   2288   2330  .0437
4368 46.6700   2308   2335  .0433
4369 46.6800   2330   2340  .0429
4370 46.6900   2315   2346  .0432
4371 46.7000   2274   2352  .0440
4372 46.7100   2325   2359  .0430
4373 46.7200   2338   2366  .0428
4374 46.7300   2331   2373  .0429
4375 46.7400   2300   2381  .0435
4376 46.7500   2327   2389  .0430
4377 46.7600   2353   2397  .0425
4378 46.7700   2406   2405  .0416
4379 46.7800   2373   2414  .0421
4380 46.7900   2415   2423  .0414
4381 46.8000   2350   2433  .0426
4382 46.8100   2418   2443  .0414
4383 46.8200   2395   2453  .0418
4384 46.8300   2411   2463  .0415
4385 46.8400   2400   2473  .0417
4386 46.8500   2407   2483  .0415
4387 46.8600   2408   2492  .0415
4388 46.8700   2445   2502  .0409
4389 46.8800   2464   2512  .0406
4390 46.8900   2442   2523  .0410
4391 46.9000   2450   2533  .0408
4392 46.9100   2449   2544  .0408
4393 46.9200   2500   2554  .0400
4394 46.9300   2513   2566  .0398
4395 46.9400   2503   2577  .0400
4396 46.9500   2536   2589  .0394
4397 46.9600   2572   2601  .0389
4398 46.9700   2590   2614  .0386
4399 46.9800   2624   2625  .0381
4400 46.9900   2666   2637  .0375
4401 47.0000   2579   2648  .0388
4402 47.0100   2603   2658  .0384
4403 47.0200   2665   2666  .0375
4404 47.0300   2621   2672  .0382
4405 47.0400   2602   2676  .0384
4406 47.0500   2682   2676  .0373
4407 47.0600   2669   2674  .0375
4408 47.0700   2748   2669  .0364
4409 47.0800   2760   2663  .0362
4410 47.0900   2710   2654  .0369
4411 47.1000   2677   2645  .0374
4412 47.1100   2754   2634  .0363
4413 47.1200   2709   2623  .0369
4414 47.1300   2678   2611  .0373
4415 47.1400   2657   2599  .0376
4416 47.1500   2682   2587  .0373
4417 47.1600   2651   2575  .0377
4418 47.1700   2561   2564  .0390
4419 47.1800   2648   2554  .0378
4420 47.1900   2583   2546  .0387
4421 47.2000   2568   2538  .0389
4422 47.2100   2593   2532  .0386
4423 47.2200   2561   2528  .0390
4424 47.2300   2560   2525  .0391
4425 47.2400   2567   2525  .0390
4426 47.2500   2579   2526  .0388
4427 47.2600   2577   2529  .0388
4428 47.2700   2620   2533  .0382
4429 47.2800   2676   2540  .0374
4430 47.2900   2655   2549  .0377
4431 47.3000   2553   2559  .0392
4432 47.3100   2576   2571  .0388
4433 47.3200   2573   2584  .0389
4434 47.3300   2620   2598  .0382
4435 47.3400   2597   2613  .0385
4436 47.3500   2603   2630  .0384
4437 47.3600   2590   2647  .0386
4438 47.3700   2690   2666  .0372
4439 47.3800   2679   2686  .0373
4440 47.3900   2683   2707  .0373
4441 47.4000   2687   2729  .0372
4442 47.4100   2786   2752  .0359
4443 47.4200   2841   2776  .0352
4444 47.4300   2829   2800  .0353
4445 47.4400   2767   2825  .0361
4446 47.4500   2840   2850  .0352
4447 47.4600   2841   2875  .0352
4448 47.4700   2950   2901  .0339
4449 47.4800   2910   2925  .0344
4450 47.4900   2998   2950  .0334
4451 47.5000   3082   2973  .0324
4452 47.5100   3089   2996  .0324
4453 47.5200   3122   3018  .0320
4454 47.5300   3069   3039  .0326
4455 47.5400   3027   3059  .0330
4456 47.5500   3068   3079  .0326
4457 47.5600   3144   3097  .0318
4458 47.5700   3168   3115  .0316
4459 47.5800   3218   3132  .0311
4460 47.5900   3224   3147  .0310
4461 47.6000   3234   3161  .0309
4462 47.6100   3190   3173  .0313
4463 47.6200   3204   3183  .0312
4464 47.6300   3247   3192  .0308
4465 47.6400   3238   3199  .0309
4466 47.6500   3238   3204  .0309
4467 47.6600   3208   3207  .0312
4468 47.6700   3318   3207  .0301
4469 47.6800   3264   3206  .0306
4470 47.6900   3271   3203  .0306
4471 47.7000   3188   3198  .0314
4472 47.7100   3241   3191  .0309
4473 47.7200   3230   3182  .0310
4474 47.7300   3177   3172  .0315
4475 47.7400   3134   3161  .0319
4476 47.7500   3147   3149  .0318
4477 47.7600   3111   3136  .0321
4478 47.7700   3068   3122  .0326
4479 47.7800   3079   3108  .0325
4480 47.7900   3080   3094  .0325
4481 47.8000   3026   3080  .0330
4482 47.8100   3033   3067  .0330
4483 47.8200   2953   3055  .0339
4484 47.8300   2984   3044  .0335
4485 47.8400   2961   3035  .0338
4486 47.8500   2933   3026  .0341
4487 47.8600   2933   3019  .0341
4488 47.8700   2989   3013  .0335
4489 47.8800   2967   3007  .0337
4490 47.8900   2944   3002  .0340
4491 47.9000   2878   2997  .0347
4492 47.9100   2924   2992  .0342
4493 47.9200   2934   2987  .0341
4494 47.9300   2920   2980  .0342
4495 47.9400   2945   2973  .0340
4496 47.9500   3054   2963  .0327
4497 47.9600   2993   2950  .0334
4498 47.9700   2946   2935  .0339
4499 47.9800   2959   2918  .0338
4500 47.9900   2950   2900  .0339
4501 48.0000   2920   2882  .0342
4502 48.0100   2902   2862  .0345
4503 48.0200   2841   2842  .0352
4504 48.0300   2846   2821  .0351
4505 48.0400   2850   2800  .0351
4506 48.0500   2828   2779  .0354
4507 48.0600   2774   2757  .0360
4508 48.0700   2810   2736  .0356
4509 48.0800   2777   2715  .0360
4510 48.0900   2744   2695  .0364
4511 48.1000   2777   2675  .0360
4512 48.1100   2685   2655  .0372
4513 48.1200   2707   2636  .0369
4514 48.1300   2651   2618  .0377
4515 48.1400   2610   2600  .0383
4516 48.1500   2668   2583  .0375
4517 48.1600   2616   2567  .0382
4518 48.1700   2630   2551  .0380
4519 48.1800   2550   2536  .0392
4520 48.1900   2540   2521  .0394
4521 48.2000   2559   2507  .0391
4522 48.2100   2506   2493  .0399
4523 48.2200   2520   2480  .0397
4524 48.2300   2482   2467  .0403
4525 48.2400   2428   2454  .0412
4526 48.2500   2430   2440  .0412
4527 48.2600   2395   2427  .0418
4528 48.2700   2390   2415  .0418
4529 48.2800   2369   2403  .0422
4530 48.2900   2338   2393  .0428
4531 48.3000   2302   2383  .0434
4532 48.3100   2301   2374  .0435
4533 48.3200   2323   2366  .0430
4534 48.3300   2307   2360  .0433
4535 48.3400   2273   2355  .0440
4536 48.3500   2305   2351  .0434
4537 48.3600   2297   2349  .0435
4538 48.3700   2298   2349  .0435
4539 48.3800   2296   2351  .0436
4540 48.3900   2272   2354  .0440
4541 48.4000   2279   2358  .0439
4542 48.4100   2258   2364  .0443
4543 48.4200   2239   2372  .0447
4544 48.4300   2294   2381  .0436
4545 48.4400   2373   2391  .0421
4546 48.4500   2403   2402  .0416
4547 48.4600   2318   2415  .0431
4548 48.4700   2354   2428  .0425
4549 48.4800   2379   2442  .0420
4550 48.4900   2429   2455  .0412
4551 48.5000   2393   2469  .0418
4552 48.5100   2414   2483  .0414
4553 48.5200   2462   2497  .0406
4554 48.5300   2449   2510  .0408
4555 48.5400   2497   2523  .0400
4556 48.5500   2524   2535  .0396
4557 48.5600   2517   2545  .0397
4558 48.5700   2499   2555  .0400
4559 48.5800   2540   2563  .0394
4560 48.5900   2544   2570  .0393
4561 48.6000   2551   2576  .0392
4562 48.6100   2584   2581  .0387
4563 48.6200   2581   2585  .0387
4564 48.6300   2600   2588  .0385
4565 48.6400   2619   2589  .0382
4566 48.6500   2630   2591  .0380
4567 48.6600   2638   2592  .0379
4568 48.6700   2694   2592  .0371
4569 48.6800   2695   2591  .0371
4570 48.6900   2645   2590  .0378
4571 48.7000   2645   2589  .0378
4572 48.7100   2695   2587  .0371
4573 48.7200   2677   2584  .0374
4574 48.7300   2617   2582  .0382
4575 48.7400   2576   2580  .0388
4576 48.7500   2643   2578  .0378
4577 48.7600   2709   2576  .0369
4578 48.7700   2653   2574  .0377
4579 48.7800   2615   2572  .0382
4580 48.7900   2668   2571  .0375
4581 48.8000   2624   2570  .0381
4582 48.8100   2619   2570  .0382
4583 48.8200   2625   2570  .0381
4584 48.8300   2562   2571  .0390
4585 48.8400   2557   2573  .0391
4586 48.8500   2621   2575  .0382
4587 48.8600   2603   2579  .0384
4588 48.8700   2580   2583  .0388
4589 48.8800   2615   2588  .0382
4590 48.8900   2535   2593  .0394
4591 48.9000   2593   2598  .0386
4592 48.9100   2549   2603  .0392
4593 48.9200   2550   2608  .0392
4594 48.9300   2511   2612  .0398
4595 48.9400   2469   2614  .0405
4596 48.9500   2556   2615  .0391
4597 48.9600   2546   2615  .0393
4598 48.9700   2575   2613  .0388
4599 48.9800   2568   2609  .0389
4600 48.9900   2577   2604  .0388
4601 49.0000   2552   2598  .0392
4602 49.0100   2561   2591  .0390
4603 49.0200   2551   2584  .0392
4604 49.0300   2496   2577  .0401
4605 49.0400   2511   2569  .0398
4606 49.0500   2527   2562  .0396
4607 49.0600   2474   2555  .0404
4608 49.0700   2478   2549  .0404
4609 49.0800   2495   2543  .0401
4610 49.0900   2490   2537  .0402
4611 49.1000   2485   2533  .0402
4612 49.1100   2535   2530  .0394
4613 49.1200   2509   2528  .0399
4614 49.1300   2464   2527  .0406
4615 49.1400   2436   2527  .0411
4616 49.1500   2518   2528  .0397
4617 49.1600   2445   2529  .0409
4618 49.1700   2477   2532  .0404
4619 49.1800   2498   2534  .0400
4620 49.1900   2544   2538  .0393
4621 49.2000   2486   2541  .0402
4622 49.2100   2484   2544  .0403
4623 49.2200   2559   2548  .0391
4624 49.2300   2526   2551  .0396
4625 49.2400   2569   2555  .0389
4626 49.2500   2589   2558  .0386
4627 49.2600   2584   2562  .0387
4628 49.2700   2581   2566  .0387
4629 49.2800   2608   2571  .0383
4630 49.2900   2634   2576  .0380
4631 49.3000   2654   2582  .0377
4632 49.3100   2687   2587  .0372
4633 49.3200   2647   2593  .0378
4634 49.3300   2635   2599  .0380
4635 49.3400   2635   2605  .0380
4636 49.3500   2655   2609  .0377
4637 49.3600   2622   2613  .0381
4638 49.3700   2585   2615  .0387
4639 49.3800   2622   2615  .0381
4640 49.3900   2531   2613  .0395
4641 49.4000   2543   2608  .0393
4642 49.4100   2576   2601  .0388
4643 49.4200   2544   2592  .0393
4644 49.4300   2526   2580  .0396
4645 49.4400   2559   2566  .0391
4646 49.4500   2537   2549  .0394
4647 49.4600   2474   2531  .0404
4648 49.4700   2466   2511  .0406
4649 49.4800   2417   2490  .0414
4650 49.4900   2406   2467  .0416
4651 49.5000   2404   2443  .0416
4652 49.5100   2426   2419  .0412
4653 49.5200   2380   2394  .0420
4654 49.5300   2307   2369  .0433
4655 49.5400   2252   2344  .0444
4656 49.5500   2306   2319  .0434
4657 49.5600   2259   2296  .0443
4658 49.5700   2247   2272  .0445
4659 49.5800   2305   2250  .0434
4660 49.5900   2244   2229  .0446
4661 49.6000   2233   2209  .0448
4662 49.6100   2193   2190  .0456
4663 49.6200   2182   2173  .0458
4664 49.6300   2150   2157  .0465
4665 49.6400   2113   2143  .0473
4666 49.6500   2167   2131  .0461
4667 49.6600   2144   2120  .0466
4668 49.6700   2115   2110  .0473
4669 49.6800   2101   2103  .0476
4670 49.6900   2098   2097  .0477
4671 49.7000   2082   2093  .0480
4672 49.7100   2107   2091  .0475
4673 49.7200   2086   2090  .0479
4674 49.7300   2063   2091  .0485
4675 49.7400   2075   2094  .0482
4676 49.7500   2151   2098  .0465
4677 49.7600   2110   2104  .0474
4678 49.7700   2110   2112  .0474
4679 49.7800   2152   2121  .0465
4680 49.7900   2177   2132  .0459
4681 49.8000   2139   2144  .0468
4682 49.8100   2222   2157  .0450
4683 49.8200   2213   2171  .0452
4684 49.8300   2217   2186  .0451
4685 49.8400   2213   2202  .0452
4686 49.8500   2232   2219  .0448
4687 49.8600   2262   2236  .0442
4688 49.8700   2213   2253  .0452
4689 49.8800   2219   2271  .0451
4690 49.8900   2286   2289  .0437
4691 49.9000   2306   2307  .0434
4692 49.9100   2320   2325  .0431
4693 49.9200   2352   2342  .0425
4694 49.9300   2401   2358  .0416
4695 49.9400   2426   2373  .0412
4696 49.9500   2402   2387  .0416
4697 49.9600   2453   2399  .0408
4698 49.9700   2433   2410  .0411
4699 49.9800   2399   2420  .0417
4700 49.9900   2435   2429  .0411
4701 50.0000   2437   2436  .0410
4702 50.0100   2445   2442  .0409
4703 50.0200   2489   2447  .0402
4704 50.0300   2464   2450  .0406
4705 50.0400   2465   2452  .0406
4706 50.0500   2455   2453  .0407
4707 50.0600   2421   2453  .0413
4708 50.0700   2479   2452  .0403
4709 50.0800   2461   2450  .0406
4710 50.0900   2511   2447  .0398
4711 50.1000   2427   2443  .0412
4712 50.1100   2503   2437  .0400
4713 50.1200   2466   2430  .0406
4714 50.1300   2443   2422  .0409
4715 50.1400   2352   2412  .0425
4716 50.1500   2341   2402  .0427
4717 50.1600   2397   2391  .0417
4718 50.1700   2384   2380  .0419
4719 50.1800   2401   2368  .0416
4720 50.1900   2415   2355  .0414
4721 50.2000   2356   2342  .0424
4722 50.2100   2303   2329  .0434
4723 50.2200   2297   2314  .0435
4724 50.2300   2269   2300  .0441
4725 50.2400   2262   2285  .0442
4726 50.2500   2305   2270  .0434
4727 50.2600   2244   2255  .0446
4728 50.2700   2263   2240  .0442
4729 50.2800   2231   2225  .0448
4730 50.2900   2221   2211  .0450
4731 50.3000   2186   2197  .0457
4732 50.3100   2161   2183  .0463
4733 50.3200   2150   2170  .0465
4734 50.3300   2130   2158  .0469
4735 50.3400   2114   2146  .0473
4736 50.3500   2132   2135  .0469
4737 50.3600   2139   2124  .0468
4738 50.3700   2086   2115  .0479
4739 50.3800   2085   2106  .0480
4740 50.3900   2123   2097  .0471
4741 50.4000   2081   2089  .0481
4742 50.4100   2064   2082  .0484
4743 50.4200   2051   2076  .0488
4744 50.4300   2073   2071  .0482
4745 50.4400   2028   2066  .0493
4746 50.4500   2062   2062  .0485
4747 50.4600   2089   2059  .0479
4748 50.4700   2077   2056  .0481
4749 50.4800   2013   2054  .0497
4750 50.4900   1992   2052  .0502
4751 50.5000   2002   2051  .0500
4752 50.5100   2085   2050  .0480
4753 50.5200   2101   2049  .0476
4754 50.5300   2079   2047  .0481
4755 50.5400   2007   2047  .0498
4756 50.5500   2062   2046  .0485
4757 50.5600   2103   2046  .0476
4758 50.5700   2045   2046  .0489
4759 50.5800   2012   2046  .0497
4760 50.5900   2051   2046  .0488
4761 50.6000   2054   2046  .0487
4762 50.6100   2043   2046  .0489
4763 50.6200   2011   2046  .0497
4764 50.6300   2009   2045  .0498
4765 50.6400   2037   2044  .0491
4766 50.6500   2044   2043  .0489
4767 50.6600   2008   2042  .0498
4768 50.6700   2003   2040  .0499
4769 50.6800   2057   2037  .0486
4770 50.6900   2018   2035  .0496
4771 50.7000   1941   2031  .0515
4772 50.7100   1985   2027  .0504
4773 50.7200   2013   2023  .0497
4774 50.7300   2052   2017  .0487
4775 50.7400   2020   2012  .0495
4776 50.7500   2054   2006  .0487
4777 50.7600   1978   2000  .0506
4778 50.7700   1947   1994  .0514
4779 50.7800   1948   1987  .0513
4780 50.7900   1942   1981  .0515
4781 50.8000   1912   1974  .0523
4782 50.8100   1941   1967  .0515
4783 50.8200   1986   1960  .0504
4784 50.8300   1959   1953  .0510
4785 50.8400   1910   1946  .0524
4786 50.8500   1922   1940  .0520
4787 50.8600   1884   1933  .0531
4788 50.8700   1884   1927  .0531
4789 50.8800   1865   1921  .0536
4790 50.8900   1899   1914  .0527
4791 50.9000   1874   1909  .0534
4792 50.9100   1913   1903  .0523
4793 50.9200   1901   1898  .0526
4794 50.9300   1958   1894  .0511
4795 50.9400   1912   1889  .0523
4796 50.9500   1926   1885  .0519
4797 50.9600   1880   1882  .0532
4798 50.9700   1875   1879  .0533
4799 50.9800   1863   1877  .0537
4800 50.9900   1868   1875  .0535
4801 51.0000   1857   1874  .0539
4802 51.0100   1907   1873  .0524
4803 51.0200   1869   1873  .0535
4804 51.0300   1830   1873  .0546
4805 51.0400   1884   1874  .0531
4806 51.0500   1943   1875  .0515
4807 51.0600   1928   1877  .0519
4808 51.0700   1929   1880  .0518
4809 51.0800   1913   1883  .0523
4810 51.0900   1907   1886  .0524
4811 51.1000   1913   1891  .0523
4812 51.1100   1925   1896  .0519
4813 51.1200   1947   1901  .0514
4814 51.1300   1929   1907  .0518
4815 51.1400   1906   1914  .0525
4816 51.1500   1951   1921  .0513
4817 51.1600   1936   1929  .0517
4818 51.1700   1931   1938  .0518
4819 51.1800   1933   1947  .0517
4820 51.1900   1995   1957  .0501
4821 51.2000   1976   1968  .0506
4822 51.2100   2007   1979  .0498
4823 51.2200   2062   1991  .0485
4824 51.2300   2059   2004  .0486
4825 51.2400   2024   2017  .0494
4826 51.2500   2029   2030  .0493
4827 51.2600   2017   2043  .0496
4828 51.2700   2063   2057  .0485
4829 51.2800   2111   2068  .0474
4830 51.2900   2086   2080  .0479
4831 51.3000   2077   2092  .0481
4832 51.3100   2085   2102  .0480
4833 51.3200   2108   2111  .0474
4834 51.3300   2070   2118  .0483
4835 51.3400   2099   2124  .0476
4836 51.3500   2175   2127  .0460
4837 51.3600   2130   2128  .0469
4838 51.3700   2170   2127  .0461
4839 51.3800   2159   2124  .0463
4840 51.3900   2134   2121  .0469
4841 51.4000   2142   2116  .0467
4842 51.4100   2148   2111  .0466
4843 51.4200   2133   2105  .0469
4844 51.4300   2082   2099  .0480
4845 51.4400   2082   2093  .0480
4846 51.4500   2060   2088  .0485
4847 51.4600   2075   2082  .0482
4848 51.4700   2086   2077  .0479
4849 51.4800   2070   2073  .0483
4850 51.4900   2048   2069  .0488
4851 51.5000   2024   2065  .0494
4852 51.5100   2028   2062  .0493
4853 51.5200   2067   2060  .0484
4854 51.5300   2051   2058  .0488
4855 51.5400   2005   2056  .0499
4856 51.5500   2071   2056  .0483
4857 51.5600   2002   2056  .0500
4858 51.5700   2022   2056  .0495
4859 51.5800   2046   2056  .0489
4860 51.5900   2022   2056  .0495
4861 51.6000   1995   2057  .0501
4862 51.6100   2012   2058  .0497
4863 51.6200   2018   2059  .0496
4864 51.6300   2102   2059  .0476
4865 51.6400   2086   2060  .0479
4866 51.6500   2146   2060  .0466
4867 51.6600   2155   2061  .0464
4868 51.6700   2057   2060  .0486
4869 51.6800   2038   2060  .0491
4870 51.6900   2104   2060  .0475
4871 51.7000   2063   2059  .0485
4872 51.7100   2057   2059  .0486
4873 51.7200   2096   2059  .0477
4874 51.7300   2100   2058  .0476
4875 51.7400   2091   2058  .0478
4876 51.7500   2105   2056  .0475
4877 51.7600   2074   2055  .0482
4878 51.7700   2096   2054  .0477
4879 51.7800   2056   2053  .0486
4880 51.7900   2061   2052  .0485
4881 51.8000   2004   2050  .0499
4882 51.8100   2034   2048  .0492
4883 51.8200   2066   2046  .0484
4884 51.8300   2076   2045  .0482
4885 51.8400   1973   2044  .0507
4886 51.8500   1986   2043  .0504
4887 51.8600   2014   2042  .0497
4888 51.8700   2039   2042  .0490
4889 51.8800   2035   2043  .0491
4890 51.8900   2019   2044  .0495
4891 51.9000   2060   2045  .0485
4892 51.9100   2074   2048  .0482
4893 51.9200   2105   2051  .0475
4894 51.9300   2075   2054  .0482
4895 51.9400   2088   2059  .0479
4896 51.9500   2084   2064  .0480
4897 51.9600   2071   2070  .0483
4898 51.9700   2070   2076  .0483
4899 51.9800   2066   2083  .0484
4900 51.9900   2072   2090  .0483
4901 52.0000   2112   2098  .0473
4902 52.0100   2099   2106  .0476
4903 52.0200   2103   2114  .0476
4904 52.0300   2124   2123  .0471
4905 52.0400   2154   2132  .0464
4906 52.0500   2147   2141  .0466
4907 52.0600   2132   2150  .0469
4908 52.0700   2149   2159  .0465
4909 52.0800   2216   2167  .0451
4910 52.0900   2229   2175  .0449
4911 52.1000   2170   2182  .0461
4912 52.1100   2211   2188  .0452
4913 52.1200   2247   2193  .0445
4914 52.1300   2173   2196  .0460
4915 52.1400   2165   2200  .0462
4916 52.1500   2233   2203  .0448
4917 52.1600   2167   2205  .0461
4918 52.1700   2233   2207  .0448
4919 52.1800   2267   2210  .0441
4920 52.1900   2224   2212  .0450
4921 52.2000   2235   2214  .0447
4922 52.2100   2271   2217  .0440
4923 52.2200   2219   2220  .0451
4924 52.2300   2247   2224  .0445
4925 52.2400   2231   2228  .0448
4926 52.2500   2257   2233  .0443
4927 52.2600   2255   2239  .0443
4928 52.2700   2277   2246  .0439
4929 52.2800   2276   2254  .0439
4930 52.2900   2316   2263  .0432
4931 52.3000   2358   2273  .0424
4932 52.3100   2386   2284  .0419
4933 52.3200   2313   2297  .0432
4934 52.3300   2319   2311  .0431
4935 52.3400   2288   2327  .0437
4936 52.3500   2388   2343  .0419
4937 52.3600   2384   2359  .0419
4938 52.3700   2376   2376  .0421
4939 52.3800   2403   2392  .0416
4940 52.3900   2374   2407  .0421
4941 52.4000   2370   2421  .0422
4942 52.4100   2402   2432  .0416
4943 52.4200   2449   2441  .0408
4944 52.4300   2446   2448  .0409
4945 52.4400   2450   2453  .0408
4946 52.4500   2453   2457  .0408
4947 52.4600   2434   2459  .0411
4948 52.4700   2462   2461  .0406
4949 52.4800   2521   2462  .0397
4950 52.4900   2546   2462  .0393
4951 52.5000   2408   2462  .0415
4952 52.5100   2458   2462  .0407
4953 52.5200   2459   2461  .0407
4954 52.5300   2466   2460  .0406
4955 52.5400   2450   2459  .0408
4956 52.5500   2484   2458  .0403
4957 52.5600   2446   2456  .0409
4958 52.5700   2457   2453  .0407
4959 52.5800   2436   2449  .0411
4960 52.5900   2381   2444  .0420
4961 52.6000   2351   2437  .0425
4962 52.6100   2333   2429  .0429
4963 52.6200   2384   2420  .0419
4964 52.6300   2402   2411  .0416
4965 52.6400   2413   2401  .0414
4966 52.6500   2445   2392  .0409
4967 52.6600   2411   2382  .0415
4968 52.6700   2424   2372  .0413
4969 52.6800   2403   2363  .0416
4970 52.6900   2373   2353  .0421
4971 52.7000   2358   2345  .0424
4972 52.7100   2327   2337  .0430
4973 52.7200   2380   2329  .0420
4974 52.7300   2313   2323  .0432
4975 52.7400   2288   2318  .0437
4976 52.7500   2316   2314  .0432
4977 52.7600   2304   2312  .0434
4978 52.7700   2256   2311  .0443
4979 52.7800   2273   2312  .0440
4980 52.7900   2286   2314  .0437
4981 52.8000   2288   2317  .0437
4982 52.8100   2244   2322  .0446
4983 52.8200   2253   2328  .0444
4984 52.8300   2276   2334  .0439
4985 52.8400   2284   2341  .0438
4986 52.8500   2353   2349  .0425
4987 52.8600   2302   2357  .0434
4988 52.8700   2318   2364  .0431
4989 52.8800   2332   2371  .0429
4990 52.8900   2362   2378  .0423
4991 52.9000   2398   2384  .0417
4992 52.9100   2383   2388  .0420
4993 52.9200   2341   2392  .0427
4994 52.9300   2414   2396  .0414
4995 52.9400   2480   2398  .0403
4996 52.9500   2493   2399  .0401
4997 52.9600   2430   2400  .0412
4998 52.9700   2476   2401  .0404
4999 52.9800   2442   2400  .0410
5000 52.9900   2438   2399  .0410
5001 53.0000   2437   2397  .0410
5002 53.0100   2424   2395  .0413
5003 53.0200   2464   2391  .0406
5004 53.0300   2414   2386  .0414
5005 53.0400   2392   2381  .0418
5006 53.0500   2441   2375  .0410
5007 53.0600   2402   2369  .0416
5008 53.0700   2367   2362  .0422
5009 53.0800   2372   2355  .0422
5010 53.0900   2395   2348  .0418
5011 53.1000   2375   2340  .0421
5012 53.1100   2348   2331  .0426
5013 53.1200   2338   2322  .0428
5014 53.1300   2281   2312  .0438
5015 53.1400   2232   2302  .0448
5016 53.1500   2289   2291  .0437
5017 53.1600   2254   2280  .0444
5018 53.1700   2239   2269  .0447
5019 53.1800   2264   2258  .0442
5020 53.1900   2222   2246  .0450
5021 53.2000   2154   2233  .0464
5022 53.2100   2168   2221  .0461
5023 53.2200   2202   2209  .0454
5024 53.2300   2124   2196  .0471
5025 53.2400   2188   2184  .0457
5026 53.2500   2179   2172  .0459
5027 53.2600   2111   2159  .0474
5028 53.2700   2109   2147  .0474
5029 53.2800   2158   2136  .0463
5030 53.2900   2103   2124  .0476
5031 53.3000   2016   2112  .0496
5032 53.3100   2031   2101  .0492
5033 53.3200   2019   2090  .0495
5034 53.3300   2019   2079  .0495
5035 53.3400   1988   2069  .0503
5036 53.3500   2018   2058  .0496
5037 53.3600   1960   2048  .0510
5038 53.3700   1960   2038  .0510
5039 53.3800   1984   2028  .0504
5040 53.3900   1965   2018  .0509
5041 53.4000   1901   2009  .0526
5042 53.4100   1944   1999  .0514
5043 53.4200   1930   1991  .0518
5044 53.4300   1913   1983  .0523
5045 53.4400   1880   1975  .0532
5046 53.4500   1891   1967  .0529
5047 53.4600   1872   1961  .0534
5048 53.4700   1914   1954  .0522
5049 53.4800   1906   1949  .0525
5050 53.4900   1898   1943  .0527
5051 53.5000   1864   1938  .0536
5052 53.5100   1919   1934  .0521
5053 53.5200   1935   1930  .0517
5054 53.5300   1891   1926  .0529
5055 53.5400   1895   1923  .0528
5056 53.5500   1893   1919  .0528
5057 53.5600   1911   1916  .0523
5058 53.5700   1911   1913  .0523
5059 53.5800   1853   1911  .0540
5060 53.5900   1874   1908  .0534
5061 53.6000   1859   1905  .0538
5062 53.6100   1913   1903  .0523
5063 53.6200   1881   1900  .0532
5064 53.6300   1891   1898  .0529
5065 53.6400   1895   1896  .0528
5066 53.6500   1888   1894  .0530
5067 53.6600   1873   1892  .0534
5068 53.6700   1872   1890  .0534
5069 53.6800   1923   1889  .0520
5070 53.6900   1901   1887  .0526
5071 53.7000   1870   1886  .0535
5072 53.7100   1896   1884  .0527
5073 53.7200   1894   1883  .0528
5074 53.7300   1838   1882  .0544
5075 53.7400   1861   1881  .0537
5076 53.7500   1888   1880  .0530
5077 53.7600   1850   1880  .0541
5078 53.7700   1816   1879  .0551
5079 53.7800   1865   1878  .0536
5080 53.7900   1847   1877  .0541
5081 53.8000   1815   1877  .0551
5082 53.8100   1890   1876  .0529
5083 53.8200   1874   1875  .0534
5084 53.8300   1897   1874  .0527
5085 53.8400   1876   1873  .0533
5086 53.8500   1853   1872  .0540
5087 53.8600   1836   1871  .0545
5088 53.8700   1906   1870  .0525
5089 53.8800   1892   1869  .0529
5090 53.8900   1841   1868  .0543
5091 53.9000   1805   1867  .0554
5092 53.9100   1846   1865  .0542
5093 53.9200   1883   1864  .0531
5094 53.9300   1915   1863  .0522
5095 53.9400   1871   1862  .0534
5096 53.9500   1905   1860  .0525
5097 53.9600   1897   1859  .0527
5098 53.9700   1917   1858  .0522
5099 53.9800   1926   1858  .0519
5100 53.9900   1907   1857  .0524
5101 54.0000   1902   1857  .0526
5102 54.0100   1913   1857  .0523
5103 54.0200   1902   1857  .0526
5104 54.0300   1909   1858  .0524
5105 54.0400   1919   1859  .0521
5106 54.0500   1982   1860  .0505
5107 54.0600   1953   1862  .0512
5108 54.0700   1892   1864  .0529
5109 54.0800   1918   1867  .0521
5110 54.0900   1921   1871  .0521
5111 54.1000   1931   1875  .0518
5112 54.1100   1996   1880  .0501
5113 54.1200   1931   1885  .0518
5114 54.1300   1944   1890  .0514
5115 54.1400   1907   1896  .0524
5116 54.1500   1938   1903  .0516
5117 54.1600   1980   1910  .0505
5118 54.1700   1963   1917  .0509
5119 54.1800   1983   1925  .0504
5120 54.1900   1953   1932  .0512
5121 54.2000   1911   1939  .0523
5122 54.2100   1973   1946  .0507
5123 54.2200   1989   1953  .0503
5124 54.2300   2027   1958  .0493
5125 54.2400   1947   1964  .0514
5126 54.2500   1958   1968  .0511
5127 54.2600   1973   1972  .0507
5128 54.2700   1960   1975  .0510
5129 54.2800   1956   1978  .0511
5130 54.2900   1975   1981  .0506
5131 54.3000   1997   1983  .0501
5132 54.3100   1987   1986  .0503
5133 54.3200   2003   1988  .0499
5134 54.3300   1999   1991  .0500
5135 54.3400   2007   1993  .0498
5136 54.3500   1987   1995  .0503
5137 54.3600   2042   1997  .0490
5138 54.3700   2029   1999  .0493
5139 54.3800   2026   2002  .0494
5140 54.3900   1987   2005  .0503
5141 54.4000   2002   2007  .0500
5142 54.4100   2007   2010  .0498
5143 54.4200   2002   2012  .0500
5144 54.4300   2033   2015  .0492
5145 54.4400   2020   2018  .0495
5146 54.4500   1993   2021  .0502
5147 54.4600   2043   2024  .0489
5148 54.4700   2021   2027  .0495
5149 54.4800   2003   2030  .0499
5150 54.4900   2035   2033  .0491
5151 54.5000   2046   2036  .0489
5152 54.5100   2043   2040  .0489
5153 54.5200   2058   2044  .0486
5154 54.5300   2048   2048  .0488
5155 54.5400   2032   2053  .0492
5156 54.5500   2047   2057  .0489
5157 54.5600   2054   2061  .0487
5158 54.5700   2086   2066  .0479
5159 54.5800   2102   2070  .0476
5160 54.5900   2063   2074  .0485
5161 54.6000   2034   2078  .0492
5162 54.6100   2047   2081  .0489
5163 54.6200   2106   2085  .0475
5164 54.6300   2130   2088  .0469
5165 54.6400   2075   2091  .0482
5166 54.6500   2078   2093  .0481
5167 54.6600   2091   2095  .0478
5168 54.6700   2096   2097  .0477
5169 54.6800   2127   2099  .0470
5170 54.6900   2144   2100  .0466
5171 54.7000   2126   2102  .0470
5172 54.7100   2097   2102  .0477
5173 54.7200   2054   2103  .0487
5174 54.7300   2086   2103  .0479
5175 54.7400   2173   2103  .0460
5176 54.7500   2169   2103  .0461
5177 54.7600   2111   2101  .0474
5178 54.7700   2126   2099  .0470
5179 54.7800   2129   2096  .0470
5180 54.7900   2120   2093  .0472
5181 54.8000   2090   2089  .0478
5182 54.8100   2077   2084  .0481
5183 54.8200   2050   2079  .0488
5184 54.8300   2037   2073  .0491
5185 54.8400   2060   2068  .0485
5186 54.8500   2082   2062  .0480
5187 54.8600   2088   2057  .0479
5188 54.8700   2124   2051  .0471
5189 54.8800   2142   2046  .0467
5190 54.8900   2108   2040  .0474
5191 54.9000   2082   2035  .0480
5192 54.9100   2076   2029  .0482
5193 54.9200   2067   2024  .0484
5194 54.9300   2069   2019  .0483
5195 54.9400   2116   2013  .0473
5196 54.9500   2084   2009  .0480
5197 54.9600   2090   2004  .0478
5198 54.9700   2007   1999  .0498
5199 54.9800   1998   1994  .0501
5200 54.9900   2004   1990  .0499
5201 55.0000   2052   1985  .0487
5202 55.0100   2003   1980  .0499
5203 55.0200   2012   1976  .0497
5204 55.0300   2018   1971  .0496
5205 55.0400   1961   1967  .0510
5206 55.0500   2000   1963  .0500
5207 55.0600   1995   1959  .0501
5208 55.0700   1947   1955  .0514
5209 55.0800   1999   1952  .0500
5210 55.0900   2034   1950  .0492
5211 55.1000   1993   1948  .0502
5212 55.1100   2001   1946  .0500
5213 55.1200   1994   1946  .0502
5214 55.1300   1977   1946  .0506
5215 55.1400   1902   1947  .0526
5216 55.1500   1993   1948  .0502
5217 55.1600   1964   1951  .0509
5218 55.1700   2015   1954  .0496
5219 55.1800   1975   1958  .0506
5220 55.1900   1940   1963  .0515
5221 55.2000   1933   1969  .0517
5222 55.2100   1977   1974  .0506
5223 55.2200   1966   1981  .0509
5224 55.2300   1989   1988  .0503
5225 55.2400   1979   1995  .0505
5226 55.2500   2028   2002  .0493
5227 55.2600   2072   2009  .0483
5228 55.2700   2024   2016  .0494
5229 55.2800   2028   2022  .0493
5230 55.2900   2051   2028  .0488
5231 55.3000   2049   2034  .0488
5232 55.3100   2061   2040  .0485
5233 55.3200   2082   2045  .0480
5234 55.3300   2097   2051  .0477
5235 55.3400   2109   2056  .0474
5236 55.3500   2083   2060  .0480
5237 55.3600   2093   2064  .0478
5238 55.3700   2111   2067  .0474
5239 55.3800   2093   2068  .0478
5240 55.3900   2086   2069  .0479
5241 55.4000   2092   2069  .0478
5242 55.4100   2126   2067  .0470
5243 55.4200   2145   2065  .0466
5244 55.4300   2167   2062  .0461
5245 55.4400   2119   2058  .0472
5246 55.4500   2109   2053  .0474
5247 55.4600   2101   2047  .0476
5248 55.4700   2058   2039  .0486
5249 55.4800   2092   2031  .0478
5250 55.4900   2102   2021  .0476
5251 55.5000   2130   2011  .0469
5252 55.5100   2135   2000  .0468
5253 55.5200   2048   1989  .0488
5254 55.5300   2063   1978  .0485
5255 55.5400   2065   1966  .0484
5256 55.5500   2058   1955  .0486
5257 55.5600   1976   1944  .0506
5258 55.5700   1963   1934  .0509
5259 55.5800   1910   1923  .0524
5260 55.5900   1925   1914  .0519
5261 55.6000   1936   1905  .0517
5262 55.6100   1942   1897  .0515
5263 55.6200   1927   1889  .0519
5264 55.6300   1897   1882  .0527
5265 55.6400   1874   1877  .0534
5266 55.6500   1898   1871  .0527
5267 55.6600   1850   1867  .0541
5268 55.6700   1918   1863  .0521
5269 55.6800   1886   1861  .0530
5270 55.6900   1865   1858  .0536
5271 55.7000   1829   1857  .0547
5272 55.7100   1852   1856  .0540
5273 55.7200   1858   1857  .0538
5274 55.7300   1876   1857  .0533
5275 55.7400   1841   1859  .0543
5276 55.7500   1878   1861  .0532
5277 55.7600   1833   1864  .0546
5278 55.7700   1872   1868  .0534
5279 55.7800   1897   1872  .0527
5280 55.7900   1883   1877  .0531
5281 55.8000   1896   1883  .0527
5282 55.8100   1924   1889  .0520
5283 55.8200   1943   1896  .0515
5284 55.8300   1906   1904  .0525
5285 55.8400   1889   1912  .0529
5286 55.8500   1853   1921  .0540
5287 55.8600   1822   1931  .0549
5288 55.8700   1877   1941  .0533
5289 55.8800   1935   1952  .0517
5290 55.8900   1975   1964  .0506
5291 55.9000   1905   1975  .0525
5292 55.9100   1950   1987  .0513
5293 55.9200   1981   1999  .0505
5294 55.9300   1978   2011  .0506
5295 55.9400   1946   2023  .0514
5296 55.9500   1966   2034  .0509
5297 55.9600   1970   2045  .0508
5298 55.9700   2038   2055  .0491
5299 55.9800   2004   2065  .0499
5300 55.9900   1973   2073  .0507
5301 56.0000   1985   2082  .0504
5302 56.0100   2037   2089  .0491
5303 56.0200   2026   2095  .0494
5304 56.0300   1997   2100  .0501
5305 56.0400   2014   2105  .0497
5306 56.0500   2034   2107  .0492
5307 56.0600   2090   2109  .0478
5308 56.0700   2083   2109  .0480
5309 56.0800   2067   2108  .0484
5310 56.0900   2091   2106  .0478
5311 56.1000   2066   2103  .0484
5312 56.1100   2090   2100  .0478
5313 56.1200   2116   2095  .0473
5314 56.1300   2089   2090  .0479
5315 56.1400   2079   2085  .0481
5316 56.1500   2135   2080  .0468
5317 56.1600   2090   2074  .0478
5318 56.1700   2096   2068  .0477
5319 56.1800   2093   2061  .0478
5320 56.1900   2011   2055  .0497
5321 56.2000   2061   2048  .0485
5322 56.2100   2089   2041  .0479
5323 56.2200   2088   2034  .0479
5324 56.2300   2081   2027  .0481
5325 56.2400   2016   2020  .0496
5326 56.2500   2046   2014  .0489
5327 56.2600   2056   2009  .0486
5328 56.2700   2054   2003  .0487
5329 56.2800   2027   1999  .0493
5330 56.2900   1977   1995  .0506
5331 56.3000   1968   1992  .0508
5332 56.3100   1983   1989  .0504
5333 56.3200   1985   1988  .0504
5334 56.3300   1967   1988  .0508
5335 56.3400   1947   1987  .0514
5336 56.3500   2027   1988  .0493
5337 56.3600   2003   1990  .0499
5338 56.3700   2036   1993  .0491
5339 56.3800   2032   1996  .0492
5340 56.3900   2003   1999  .0499
5341 56.4000   1998   2002  .0501
5342 56.4100   1987   2005  .0503
5343 56.4200   2001   2007  .0500
5344 56.4300   2048   2008  .0488
5345 56.4400   2012   2009  .0497
5346 56.4500   2022   2008  .0495
5347 56.4600   1997   2005  .0501
5348 56.4700   1986   2002  .0504
5349 56.4800   2039   1997  .0490
5350 56.4900   2044   1992  .0489
5351 56.5000   2021   1986  .0495
5352 56.5100   1991   1980  .0502
5353 56.5200   1962   1972  .0510
5354 56.5300   1928   1964  .0519
5355 56.5400   1941   1956  .0515
5356 56.5500   1958   1948  .0511
5357 56.5600   1957   1940  .0511
5358 56.5700   1999   1932  .0500
5359 56.5800   1961   1924  .0510
5360 56.5900   1953   1916  .0512
5361 56.6000   1913   1908  .0523
5362 56.6100   1947   1901  .0514
5363 56.6200   1937   1894  .0516
5364 56.6300   1908   1888  .0524
5365 56.6400   1872   1882  .0534
5366 56.6500   1852   1877  .0540
5367 56.6600   1866   1872  .0536
5368 56.6700   1863   1868  .0537
5369 56.6800   1833   1865  .0546
5370 56.6900   1827   1862  .0547
5371 56.7000   1801   1860  .0555
5372 56.7100   1833   1859  .0546
5373 56.7200   1839   1859  .0544
5374 56.7300   1810   1860  .0552
5375 56.7400   1813   1862  .0552
5376 56.7500   1886   1865  .0530
5377 56.7600   1861   1869  .0537
5378 56.7700   1842   1874  .0543
5379 56.7800   1811   1880  .0552
5380 56.7900   1818   1887  .0550
5381 56.8000   1849   1896  .0541
5382 56.8100   1893   1905  .0528
5383 56.8200   1902   1916  .0526
5384 56.8300   1933   1927  .0517
5385 56.8400   1950   1939  .0513
5386 56.8500   1948   1952  .0513
5387 56.8600   1966   1966  .0509
5388 56.8700   1973   1979  .0507
5389 56.8800   2006   1993  .0499
5390 56.8900   2034   2007  .0492
5391 56.9000   2075   2020  .0482
5392 56.9100   2054   2033  .0487
5393 56.9200   2013   2045  .0497
5394 56.9300   2016   2056  .0496
5395 56.9400   2063   2064  .0485
5396 56.9500   2120   2072  .0472
5397 56.9600   2125   2077  .0471
5398 56.9700   2096   2079  .0477
5399 56.9800   2084   2080  .0480
5400 56.9900   2142   2078  .0467
5401 57.0000   2106   2074  .0475
5402 57.0100   2123   2070  .0471
5403 57.0200   2110   2064  .0474
5404 57.0300   2131   2057  .0469
5405 57.0400   2132   2049  .0469
5406 57.0500   2110   2040  .0474
5407 57.0600   2122   2031  .0471
5408 57.0700   2118   2021  .0472
5409 57.0800   2072   2011  .0483
5410 57.0900   2018   2000  .0496
5411 57.1000   1988   1989  .0503
5412 57.1100   2068   1979  .0484
5413 57.1200   2025   1968  .0494
5414 57.1300   2015   1957  .0496
5415 57.1400   1998   1947  .0501
5416 57.1500   1980   1937  .0505
5417 57.1600   1905   1927  .0525
5418 57.1700   1885   1917  .0531
5419 57.1800   1895   1908  .0528
5420 57.1900   1883   1899  .0531
5421 57.2000   1801   1891  .0555
5422 57.2100   1824   1883  .0548
5423 57.2200   1846   1876  .0542
5424 57.2300   1865   1869  .0536
5425 57.2400   1830   1863  .0546
5426 57.2500   1860   1857  .0538
5427 57.2600   1827   1851  .0547
5428 57.2700   1802   1846  .0555
5429 57.2800   1776   1841  .0563
5430 57.2900   1749   1836  .0572
5431 57.3000   1725   1832  .0580
5432 57.3100   1794   1828  .0557
5433 57.3200   1824   1824  .0548
5434 57.3300   1833   1821  .0546
5435 57.3400   1809   1818  .0553
5436 57.3500   1784   1815  .0561
5437 57.3600   1808   1812  .0553
5438 57.3700   1736   1809  .0576
5439 57.3800   1759   1807  .0569
5440 57.3900   1764   1804  .0567
5441 57.4000   1711   1802  .0584
5442 57.4100   1771   1799  .0565
5443 57.4200   1757   1797  .0569
5444 57.4300   1784   1795  .0561
5445 57.4400   1765   1792  .0567
5446 57.4500   1747   1790  .0572
5447 57.4600   1704   1788  .0587
5448 57.4700   1707   1786  .0586
5449 57.4800   1712   1784  .0584
5450 57.4900   1707   1782  .0586
5451 57.5000   1703   1780  .0587
5452 57.5100   1775   1778  .0563
5453 57.5200   1814   1776  .0551
5454 57.5300   1751   1774  .0571
5455 57.5400   1725   1773  .0580
5456 57.5500   1781   1771  .0561
5457 57.5600   1768   1769  .0566
5458 57.5700   1715   1767  .0583
5459 57.5800   1729   1765  .0578
5460 57.5900   1787   1764  .0560
5461 57.6000   1773   1763  .0564
5462 57.6100   1779   1762  .0562
5463 57.6200   1752   1762  .0571
5464 57.6300   1764   1762  .0567
5465 57.6400   1773   1763  .0564
5466 57.6500   1795   1765  .0557
5467 57.6600   1806   1767  .0554
5468 57.6700   1809   1770  .0553
5469 57.6800   1782   1773  .0561
5470 57.6900   1798   1777  .0556
5471 57.7000   1761   1781  .0568
5472 57.7100   1811   1786  .0552
5473 57.7200   1827   1791  .0547
5474 57.7300   1778   1797  .0562
5475 57.7400   1776   1802  .0563
5476 57.7500   1807   1807  .0553
5477 57.7600   1844   1812  .0542
5478 57.7700   1834   1817  .0545
5479 57.7800   1829   1820  .0547
5480 57.7900   1838   1822  .0544
5481 57.8000   1771   1824  .0565
5482 57.8100   1844   1825  .0542
5483 57.8200   1860   1824  .0538
5484 57.8300   1837   1822  .0544
5485 57.8400   1816   1820  .0551
5486 57.8500   1851   1817  .0540
5487 57.8600   1812   1813  .0552
5488 57.8700   1818   1810  .0550
5489 57.8800   1800   1805  .0556
5490 57.8900   1803   1801  .0555
5491 57.9000   1747   1796  .0572
5492 57.9100   1797   1791  .0556
5493 57.9200   1804   1786  .0554
5494 57.9300   1742   1781  .0574
5495 57.9400   1726   1776  .0579
5496 57.9500   1791   1771  .0558
5497 57.9600   1801   1766  .0555
5498 57.9700   1790   1760  .0559
5499 57.9800   1745   1755  .0573
5500 57.9900   1741   1750  .0574
5501 58.0000   1734   1745  .0577
5502 58.0100   1735   1740  .0576
5503 58.0200   1730   1735  .0578
5504 58.0300   1696   1730  .0590
5505 58.0400   1716   1726  .0583
5506 58.0500   1674   1723  .0597
5507 58.0600   1680   1720  .0595
5508 58.0700   1688   1717  .0592
5509 58.0800   1722   1715  .0581
5510 58.0900   1724   1713  .0580
5511 58.1000   1687   1711  .0593
5512 58.1100   1735   1710  .0576
5513 58.1200   1716   1710  .0583
5514 58.1300   1702   1710  .0588
5515 58.1400   1735   1710  .0576
5516 58.1500   1736   1711  .0576
5517 58.1600   1706   1712  .0586
5518 58.1700   1717   1714  .0582
5519 58.1800   1762   1715  .0568
5520 58.1900   1715   1717  .0583
5521 58.2000   1675   1720  .0597
5522 58.2100   1715   1722  .0583
5523 58.2200   1749   1724  .0572
5524 58.2300   1739   1726  .0575
5525 58.2400   1759   1728  .0569
5526 58.2500   1784   1730  .0561
5527 58.2600   1736   1732  .0576
5528 58.2700   1716   1733  .0583
5529 58.2800   1750   1734  .0571
5530 58.2900   1755   1735  .0570
5531 58.3000   1743   1736  .0574
5532 58.3100   1748   1737  .0572
5533 58.3200   1760   1737  .0568
5534 58.3300   1780   1737  .0562
5535 58.3400   1750   1737  .0571
5536 58.3500   1717   1737  .0582
5537 58.3600   1748   1736  .0572
5538 58.3700   1733   1736  .0577
5539 58.3800   1735   1736  .0576
5540 58.3900   1712   1736  .0584
5541 58.4000   1674   1736  .0597
5542 58.4100   1698   1737  .0589
5543 58.4200   1739   1737  .0575
5544 58.4300   1734   1738  .0577
5545 58.4400   1711   1738  .0584
5546 58.4500   1715   1739  .0583
5547 58.4600   1693   1741  .0591
5548 58.4700   1712   1742  .0584
5549 58.4800   1737   1744  .0576
5550 58.4900   1768   1746  .0566
5551 58.5000   1815   1748  .0551
5552 58.5100   1775   1751  .0563
5553 58.5200   1748   1754  .0572
5554 58.5300   1772   1757  .0564
5555 58.5400   1803   1760  .0555
5556 58.5500   1828   1764  .0547
5557 58.5600   1822   1767  .0549
5558 58.5700   1833   1771  .0546
5559 58.5800   1854   1774  .0539
5560 58.5900   1807   1777  .0553
5561 58.6000   1804   1781  .0554
5562 58.6100   1842   1783  .0543
5563 58.6200   1869   1786  .0535
5564 58.6300   1826   1788  .0548
5565 58.6400   1844   1790  .0542
5566 58.6500   1888   1792  .0530
5567 58.6600   1837   1793  .0544
5568 58.6700   1866   1794  .0536
5569 58.6800   1873   1795  .0534
5570 58.6900   1880   1796  .0532
5571 58.7000   1803   1797  .0555
5572 58.7100   1843   1798  .0543
5573 58.7200   1835   1799  .0545
5574 58.7300   1862   1801  .0537
5575 58.7400   1837   1802  .0544
5576 58.7500   1890   1804  .0529
5577 58.7600   1860   1806  .0538
5578 58.7700   1836   1808  .0545
5579 58.7800   1861   1811  .0537
5580 58.7900   1833   1813  .0546
5581 58.8000   1828   1815  .0547
5582 58.8100   1831   1818  .0546
5583 58.8200   1795   1820  .0557
5584 58.8300   1860   1823  .0538
5585 58.8400   1898   1825  .0527
5586 58.8500   1881   1827  .0532
5587 58.8600   1835   1829  .0545
5588 58.8700   1843   1830  .0543
5589 58.8800   1894   1832  .0528
5590 58.8900   1909   1833  .0524
5591 58.9000   1885   1834  .0531
5592 58.9100   1865   1836  .0536
5593 58.9200   1866   1837  .0536
5594 58.9300   1899   1838  .0527
5595 58.9400   1914   1840  .0522
5596 58.9500   1912   1841  .0523
5597 58.9600   1850   1842  .0541
5598 58.9700   1854   1843  .0539
5599 58.9800   1941   1844  .0515
5600 58.9900   1861   1845  .0537
5601 59.0000   1866   1846  .0536
5602 59.0100   1913   1846  .0523
5603 59.0200   1903   1847  .0525
5604 59.0300   1889   1847  .0529
5605 59.0400   1855   1847  .0539
5606 59.0500   1854   1847  .0539
5607 59.0600   1846   1847  .0542
5608 59.0700   1843   1848  .0543
5609 59.0800   1836   1848  .0545
5610 59.0900   1868   1849  .0535
5611 59.1000   1863   1849  .0537
5612 59.1100   1917   1850  .0522
5613 59.1200   1891   1850  .0529
5614 59.1300   1839   1851  .0544
5615 59.1400   1850   1852  .0541
5616 59.1500   1862   1854  .0537
5617 59.1600   1810   1856  .0552
5618 59.1700   1814   1858  .0551
5619 59.1800   1837   1860  .0544
5620 59.1900   1872   1862  .0534
5621 59.2000   1874   1865  .0534
5622 59.2100   1911   1869  .0523
5623 59.2200   1903   1872  .0525
5624 59.2300   1859   1876  .0538
5625 59.2400   1876   1881  .0533
5626 59.2500   1855   1885  .0539
5627 59.2600   1860   1890  .0538
5628 59.2700   1869   1894  .0535
5629 59.2800   1903   1899  .0525
5630 59.2900   1863   1904  .0537
5631 59.3000   1838   1909  .0544
5632 59.3100   1847   1914  .0541
5633 59.3200   1917   1919  .0522
5634 59.3300   1893   1923  .0528
5635 59.3400   1888   1928  .0530
5636 59.3500   1905   1932  .0525
5637 59.3600   1878   1935  .0532
5638 59.3700   1930   1937  .0518
5639 59.3800   1941   1939  .0515
5640 59.3900   1948   1941  .0513
5641 59.4000   1927   1943  .0519
5642 59.4100   1918   1944  .0521
5643 59.4200   1968   1945  .0508
5644 59.4300   1908   1945  .0524
5645 59.4400   1932   1945  .0518
5646 59.4500   1950   1943  .0513
5647 59.4600   1955   1942  .0512
5648 59.4700   1962   1940  .0510
5649 59.4800   1906   1937  .0525
5650 59.4900   1889   1934  .0529
5651 59.5000   1885   1931  .0531
5652 59.5100   1891   1926  .0529
5653 59.5200   1939   1922  .0516
5654 59.5300   1886   1917  .0530
5655 59.5400   1833   1912  .0546
5656 59.5500   1830   1906  .0546
5657 59.5600   1806   1900  .0554
5658 59.5700   1865   1894  .0536
5659 59.5800   1825   1887  .0548
5660 59.5900   1807   1880  .0553
5661 59.6000   1811   1873  .0552
5662 59.6100   1828   1866  .0547
5663 59.6200   1769   1859  .0565
5664 59.6300   1738   1852  .0575
5665 59.6400   1696   1845  .0590
5666 59.6500   1778   1839  .0562
5667 59.6600   1745   1832  .0573
5668 59.6700   1703   1826  .0587
5669 59.6800   1727   1819  .0579
5670 59.6900   1683   1814  .0594
5671 59.7000   1682   1808  .0595
5672 59.7100   1750   1802  .0571
5673 59.7200   1681   1797  .0595
5674 59.7300   1677   1791  .0596
5675 59.7400   1692   1786  .0591
5676 59.7500   1748   1780  .0572
5677 59.7600   1760   1774  .0568
5678 59.7700   1739   1768  .0575
5679 59.7800   1746   1762  .0573
5680 59.7900   1723   1756  .0580
5681 59.8000   1678   1749  .0596
5682 59.8100   1706   1742  .0586
5683 59.8200   1675   1735  .0597
5684 59.8300   1643   1728  .0609
5685 59.8400   1639   1721  .0610
5686 59.8500   1680   1715  .0595
5687 59.8600   1679   1708  .0596
5688 59.8700   1677   1701  .0596
5689 59.8800   1695   1694  .0590
5690 59.8900   1661   1688  .0602
5691 59.9000   1648   1681  .0607
5692 59.9100   1709   1675  .0585
5693 59.9200   1646   1669  .0608
5694 59.9300   1637   1664  .0611
5695 59.9400   1682   1658  .0595
5696 59.9500   1693   1653  .0591
5697 59.9600   1632   1648  .0613
5698 59.9700   1646   1643  .0608
5699 59.9800   1668   1639  .0600
5700 59.9900   1613   1634  .0620
5701 60.0000   1593   1630  .0628
5702 60.0100   1635   1627  .0612
5703 60.0200   1654   1624  .0605
5704 60.0300   1612   1621  .0620
5705 60.0400   1573   1618  .0636
5706 60.0500   1595   1616  .0627
5707 60.0600   1576   1614  .0635
5708 60.0700   1601   1613  .0625
5709 60.0800   1614   1612  .0620
5710 60.0900   1588   1611  .0630
5711 60.1000   1587   1611  .0630
5712 60.1100   1617   1611  .0618
5713 60.1200   1625   1611  .0615
5714 60.1300   1619   1612  .0618
5715 60.1400   1581   1613  .0633
5716 60.1500   1595   1614  .0627
5717 60.1600   1589   1616  .0629
5718 60.1700   1620   1618  .0617
5719 60.1800   1616   1620  .0619
5720 60.1900   1602   1622  .0624
5721 60.2000   1585   1624  .0631
5722 60.2100   1645   1627  .0608
5723 60.2200   1636   1629  .0611
5724 60.2300   1598   1632  .0626
5725 60.2400   1563   1634  .0640
5726 60.2500   1593   1636  .0628
5727 60.2600   1623   1638  .0616
5728 60.2700   1660   1639  .0602
5729 60.2800   1672   1641  .0598
5730 60.2900   1657   1641  .0604
5731 60.3000   1614   1641  .0620
5732 60.3100   1648   1641  .0607
5733 60.3200   1635   1641  .0612
5734 60.3300   1617   1640  .0618
5735 60.3400   1650   1639  .0606
5736 60.3500   1621   1638  .0617
5737 60.3600   1647   1637  .0607
5738 60.3700   1658   1637  .0603
5739 60.3800   1676   1636  .0597
5740 60.3900   1680   1635  .0595
5741 60.4000   1648   1635  .0607
5742 60.4100   1657   1635  .0604
5743 60.4200   1605   1635  .0623
5744 60.4300   1611   1635  .0621
5745 60.4400   1573   1636  .0636
5746 60.4500   1612   1636  .0620
5747 60.4600   1585   1638  .0631
5748 60.4700   1582   1639  .0632
5749 60.4800   1610   1640  .0621
5750 60.4900   1616   1642  .0619
5751 60.5000   1609   1644  .0622
5752 60.5100   1660   1646  .0602
5753 60.5200   1652   1648  .0605
5754 60.5300   1654   1649  .0605
5755 60.5400   1626   1651  .0615
5756 60.5500   1624   1653  .0616
5757 60.5600   1622   1654  .0617
5758 60.5700   1619   1656  .0618
5759 60.5800   1675   1658  .0597
5760 60.5900   1633   1659  .0612
5761 60.6000   1612   1661  .0620
5762 60.6100   1669   1662  .0599
5763 60.6200   1695   1664  .0590
5764 60.6300   1686   1665  .0593
5765 60.6400   1658   1666  .0603
5766 60.6500   1706   1667  .0586
5767 60.6600   1644   1668  .0608
5768 60.6700   1668   1668  .0600
5769 60.6800   1666   1669  .0600
5770 60.6900   1628   1669  .0614
5771 60.7000   1616   1668  .0619
5772 60.7100   1650   1667  .0606
5773 60.7200   1634   1666  .0612
5774 60.7300   1678   1665  .0596
5775 60.7400   1613   1663  .0620
5776 60.7500   1658   1662  .0603
5777 60.7600   1671   1660  .0598
5778 60.7700   1655   1659  .0604
5779 60.7800   1664   1657  .0601
5780 60.7900   1650   1656  .0606
5781 60.8000   1590   1654  .0629
5782 60.8100   1650   1653  .0606
5783 60.8200   1659   1651  .0603
5784 60.8300   1673   1650  .0598
5785 60.8400   1657   1649  .0604
5786 60.8500   1690   1648  .0592
5787 60.8600   1629   1647  .0614
5788 60.8700   1665   1646  .0601
5789 60.8800   1691   1646  .0591
5790 60.8900   1635   1645  .0612
5791 60.9000   1624   1645  .0616
5792 60.9100   1685   1645  .0593
5793 60.9200   1653   1645  .0605
5794 60.9300   1663   1645  .0601
5795 60.9400   1656   1646  .0604
5796 60.9500   1675   1646  .0597
5797 60.9600   1647   1647  .0607
5798 60.9700   1641   1647  .0609
5799 60.9800   1647   1648  .0607
5800 60.9900   1659   1649  .0603
5801 61.0000   1620   1650  .0617
5802 61.0100   1673   1650  .0598
5803 61.0200   1659   1651  .0603
5804 61.0300   1647   1651  .0607
5805 61.0400   1611   1651  .0621
5806 61.0500   1689   1650  .0592
5807 61.0600   1648   1649  .0607
5808 61.0700   1706   1648  .0586
5809 61.0800   1735   1646  .0576
5810 61.0900   1714   1645  .0583
5811 61.1000   1634   1643  .0612
5812 61.1100   1666   1641  .0600
5813 61.1200   1638   1638  .0611
5814 61.1300   1662   1636  .0602
5815 61.1400   1655   1633  .0604
5816 61.1500   1667   1630  .0600
5817 61.1600   1636   1627  .0611
5818 61.1700   1637   1624  .0611
5819 61.1800   1627   1620  .0615
5820 61.1900   1644   1617  .0608
5821 61.2000   1607   1613  .0622
5822 61.2100   1623   1609  .0616
5823 61.2200   1618   1605  .0618
5824 61.2300   1596   1601  .0627
5825 61.2400   1573   1597  .0636
5826 61.2500   1639   1593  .0610
5827 61.2600   1601   1589  .0625
5828 61.2700   1589   1585  .0629
5829 61.2800   1558   1582  .0642
5830 61.2900   1553   1578  .0644
5831 61.3000   1550   1574  .0645
5832 61.3100   1575   1571  .0635
5833 61.3200   1611   1567  .0621
5834 61.3300   1572   1564  .0636
5835 61.3400   1538   1561  .0650
5836 61.3500   1569   1559  .0637
5837 61.3600   1583   1556  .0632
5838 61.3700   1607   1554  .0622
5839 61.3800   1584   1552  .0631
5840 61.3900   1585   1550  .0631
5841 61.4000   1591   1549  .0629
5842 61.4100   1606   1548  .0623
5843 61.4200   1578   1547  .0634
5844 61.4300   1547   1547  .0646
5845 61.4400   1633   1546  .0612
5846 61.4500   1596   1547  .0627
5847 61.4600   1567   1547  .0638
5848 61.4700   1560   1548  .0641
5849 61.4800   1605   1550  .0623
5850 61.4900   1594   1551  .0627
5851 61.5000   1580   1553  .0633
5852 61.5100   1559   1555  .0641
5853 61.5200   1584   1557  .0631
5854 61.5300   1593   1560  .0628
5855 61.5400   1571   1564  .0637
5856 61.5500   1597   1567  .0626
5857 61.5600   1597   1571  .0626
5858 61.5700   1593   1575  .0628
5859 61.5800   1609   1579  .0622
5860 61.5900   1568   1583  .0638
5861 61.6000   1546   1588  .0647
5862 61.6100   1592   1592  .0628
5863 61.6200   1589   1596  .0629
5864 61.6300   1611   1600  .0621
5865 61.6400   1581   1604  .0633
5866 61.6500   1649   1608  .0606
5867 61.6600   1607   1612  .0622
5868 61.6700   1590   1615  .0629
5869 61.6800   1594   1618  .0627
5870 61.6900   1593   1620  .0628
5871 61.7000   1571   1623  .0637
5872 61.7100   1601   1625  .0625
5873 61.7200   1610   1627  .0621
5874 61.7300   1606   1629  .0623
5875 61.7400   1619   1630  .0618
5876 61.7500   1587   1631  .0630
5877 61.7600   1585   1632  .0631
5878 61.7700   1639   1633  .0610
5879 61.7800   1603   1633  .0624
5880 61.7900   1615   1633  .0619
5881 61.8000   1592   1633  .0628
5882 61.8100   1643   1633  .0609
5883 61.8200   1617   1633  .0618
5884 61.8300   1624   1633  .0616
5885 61.8400   1620   1632  .0617
5886 61.8500   1627   1631  .0615
5887 61.8600   1603   1630  .0624
5888 61.8700   1643   1629  .0609
5889 61.8800   1682   1627  .0595
5890 61.8900   1645   1626  .0608
5891 61.9000   1614   1624  .0620
5892 61.9100   1607   1622  .0622
5893 61.9200   1620   1621  .0617
5894 61.9300   1595   1619  .0627
5895 61.9400   1607   1617  .0622
5896 61.9500   1640   1615  .0610
5897 61.9600   1647   1614  .0607
5898 61.9700   1599   1612  .0625
5899 61.9800   1608   1611  .0622
5900 61.9900   1612   1610  .0620
5901 62.0000   1554   1609  .0644
5902 62.0100   1564   1608  .0639
5903 62.0200   1580   1608  .0633
5904 62.0300   1566   1607  .0639
5905 62.0400   1579   1607  .0633
5906 62.0500   1561   1607  .0641
5907 62.0600   1576   1607  .0635
5908 62.0700   1558   1607  .0642
5909 62.0800   1572   1607  .0636
5910 62.0900   1622   1607  .0617
5911 62.1000   1547   1607  .0646
5912 62.1100   1591   1607  .0629
5913 62.1200   1541   1607  .0649
5914 62.1300   1580   1606  .0633
5915 62.1400   1577   1606  .0634
5916 62.1500   1570   1605  .0637
5917 62.1600   1575   1604  .0635
5918 62.1700   1569   1603  .0637
5919 62.1800   1563   1603  .0640
5920 62.1900   1614   1602  .0620
5921 62.2000   1594   1602  .0627
5922 62.2100   1604   1602  .0623
5923 62.2200   1594   1602  .0627
5924 62.2300   1597   1602  .0626
5925 62.2400   1563   1603  .0640
5926 62.2500   1591   1603  .0629
5927 62.2600   1515   1604  .0660
5928 62.2700   1587   1605  .0630
5929 62.2800   1579   1606  .0633
5930 62.2900   1554   1607  .0644
5931 62.3000   1591   1608  .0629
5932 62.3100   1596   1609  .0627
5933 62.3200   1560   1611  .0641
5934 62.3300   1579   1612  .0633
5935 62.3400   1534   1613  .0652
5936 62.3500   1577   1614  .0634
5937 62.3600   1565   1616  .0639
5938 62.3700   1576   1617  .0635
5939 62.3800   1545   1617  .0647
5940 62.3900   1593   1618  .0628
5941 62.4000   1551   1619  .0645
5942 62.4100   1568   1619  .0638
5943 62.4200   1559   1619  .0641
5944 62.4300   1542   1619  .0649
5945 62.4400   1519   1618  .0658
5946 62.4500   1581   1618  .0633
5947 62.4600   1538   1617  .0650
5948 62.4700   1588   1616  .0630
5949 62.4800   1589   1615  .0629
5950 62.4900   1617   1614  .0618
5951 62.5000   1588   1613  .0630
5952 62.5100   1610   1612  .0621
5953 62.5200   1608   1610  .0622
5954 62.5300   1579   1609  .0633
5955 62.5400   1567   1607  .0638
5956 62.5500   1622   1606  .0617
5957 62.5600   1550   1604  .0645
5958 62.5700   1549   1602  .0646
5959 62.5800   1550   1601  .0645
5960 62.5900   1560   1599  .0641
5961 62.6000   1508   1597  .0663
5962 62.6100   1566   1596  .0639
5963 62.6200   1609   1594  .0622
5964 62.6300   1560   1592  .0641
5965 62.6400   1572   1591  .0636
5966 62.6500   1578   1590  .0634
5967 62.6600   1548   1588  .0646
5968 62.6700   1581   1587  .0633
5969 62.6800   1597   1586  .0626
5970 62.6900   1587   1585  .0630
5971 62.7000   1587   1585  .0630
5972 62.7100   1597   1584  .0626
5973 62.7200   1617   1584  .0618
5974 62.7300   1637   1583  .0611
5975 62.7400   1585   1583  .0631
5976 62.7500   1578   1583  .0634
5977 62.7600   1537   1583  .0651
5978 62.7700   1558   1584  .0642
5979 62.7800   1561   1584  .0641
5980 62.7900   1614   1585  .0620
5981 62.8000   1548   1586  .0646
5982 62.8100   1581   1587  .0633
5983 62.8200   1581   1588  .0633
5984 62.8300   1602   1590  .0624
5985 62.8400   1575   1591  .0635
5986 62.8500   1589   1593  .0629
5987 62.8600   1624   1594  .0616
5988 62.8700   1580   1596  .0633
5989 62.8800   1603   1598  .0624
5990 62.8900   1582   1600  .0632
5991 62.9000   1547   1601  .0646
5992 62.9100   1630   1603  .0613
5993 62.9200   1614   1604  .0620
5994 62.9300   1577   1605  .0634
5995 62.9400   1589   1606  .0629
5996 62.9500   1608   1607  .0622
5997 62.9600   1602   1608  .0624
5998 62.9700   1572   1608  .0636
5999 62.9800   1599   1608  .0625
6000 62.9900   1638   1608  .0611
6001 63.0000   1607   1607  .0622
6002 63.0100   1658   1607  .0603
6003 63.0200   1665   1606  .0601
6004 63.0300   1665   1605  .0601
6005 63.0400   1680   1603  .0595
6006 63.0500   1742   1602  .0574
6007 63.0600   1704   1601  .0587
6008 63.0700   1654   1599  .0605
6009 63.0800   1664   1597  .0601
6010 63.0900   1654   1595  .0605
6011 63.1000   1618   1593  .0618
6012 63.1100   1652   1591  .0605
6013 63.1200   1645   1589  .0608
6014 63.1300   1583   1586  .0632
6015 63.1400   1608   1584  .0622
6016 63.1500   1614   1581  .0620
6017 63.1600   1620   1579  .0617
6018 63.1700   1642   1576  .0609
6019 63.1800   1688   1574  .0592
6020 63.1900   1636   1571  .0611
6021 63.2000   1599   1568  .0625
6022 63.2100   1654   1566  .0605
6023 63.2200   1624   1564  .0616
6024 63.2300   1583   1561  .0632
6025 63.2400   1602   1559  .0624
6026 63.2500   1631   1557  .0613
6027 63.2600   1596   1554  .0627
6028 63.2700   1589   1552  .0629
6029 63.2800   1592   1550  .0628
6030 63.2900   1598   1548  .0626
6031 63.3000   1546   1546  .0647
6032 63.3100   1602   1544  .0624
6033 63.3200   1588   1542  .0630
6034 63.3300   1557   1539  .0642
6035 63.3400   1552   1538  .0644
6036 63.3500   1570   1536  .0637
6037 63.3600   1549   1534  .0646
6038 63.3700   1583   1532  .0632
6039 63.3800   1555   1530  .0643
6040 63.3900   1586   1529  .0631
6041 63.4000   1545   1528  .0647
6042 63.4100   1562   1526  .0640
6043 63.4200   1548   1525  .0646
6044 63.4300   1561   1524  .0641
6045 63.4400   1547   1523  .0646
6046 63.4500   1522   1523  .0657
6047 63.4600   1516   1522  .0660
6048 63.4700   1528   1522  .0654
6049 63.4800   1548   1522  .0646
6050 63.4900   1540   1523  .0649
6051 63.5000   1528   1523  .0654
6052 63.5100   1560   1525  .0641
6053 63.5200   1557   1526  .0642
6054 63.5300   1492   1528  .0670
6055 63.5400   1517   1531  .0659
6056 63.5500   1519   1534  .0658
6057 63.5600   1532   1538  .0653
6058 63.5700   1543   1542  .0648
6059 63.5800   1520   1547  .0658
6060 63.5900   1559   1552  .0641
6061 63.6000   1522   1557  .0657
6062 63.6100   1563   1563  .0640
6063 63.6200   1535   1570  .0651
6064 63.6300   1535   1577  .0651
6065 63.6400   1547   1584  .0646
6066 63.6500   1605   1591  .0623
6067 63.6600   1577   1598  .0634
6068 63.6700   1588   1605  .0630
6069 63.6800   1591   1611  .0629
6070 63.6900   1577   1618  .0634
6071 63.7000   1571   1623  .0637
6072 63.7100   1624   1628  .0616
6073 63.7200   1649   1633  .0606
6074 63.7300   1673   1636  .0598
6075 63.7400   1644   1638  .0608
6076 63.7500   1663   1640  .0601
6077 63.7600   1610   1641  .0621
6078 63.7700   1633   1641  .0612
6079 63.7800   1630   1641  .0613
6080 63.7900   1602   1640  .0624
6081 63.8000   1593   1638  .0628
6082 63.8100   1634   1636  .0612
6083 63.8200   1629   1634  .0614
6084 63.8300   1604   1631  .0623
6085 63.8400   1574   1628  .0635
6086 63.8500   1578   1624  .0634
6087 63.8600   1588   1621  .0630
6088 63.8700   1622   1616  .0617
6089 63.8800   1589   1612  .0629
6090 63.8900   1593   1608  .0628
6091 63.9000   1586   1603  .0631
6092 63.9100   1574   1598  .0635
6093 63.9200   1559   1593  .0641
6094 63.9300   1514   1588  .0661
6095 63.9400   1524   1582  .0656
6096 63.9500   1519   1577  .0658
6097 63.9600   1538   1572  .0650
6098 63.9700   1579   1567  .0633
6099 63.9800   1578   1561  .0634
6100 63.9900   1571   1556  .0637
6101 64.0000   1509   1551  .0663
6102 64.0100   1545   1546  .0647
6103 64.0200   1532   1541  .0653
6104 64.0300   1501   1537  .0666
6105 64.0400   1515   1532  .0660
6106 64.0500   1528   1528  .0654
6107 64.0600   1509   1524  .0663
6108 64.0700   1502   1520  .0666
6109 64.0800   1492   1516  .0670
6110 64.0900   1500   1512  .0667
6111 64.1000   1490   1509  .0671
6112 64.1100   1553   1506  .0644
6113 64.1200   1544   1503  .0648
6114 64.1300   1510   1500  .0662
6115 64.1400   1542   1497  .0649
6116 64.1500   1503   1495  .0665
6117 64.1600   1531   1493  .0653
6118 64.1700   1511   1491  .0662
6119 64.1800   1531   1489  .0653
6120 64.1900   1522   1488  .0657
6121 64.2000   1529   1487  .0654
6122 64.2100   1532   1486  .0653
6123 64.2200   1469   1485  .0681
6124 64.2300   1495   1484  .0669
6125 64.2400   1541   1484  .0649
6126 64.2500   1523   1484  .0657
6127 64.2600   1463   1484  .0684
6128 64.2700   1553   1484  .0644
6129 64.2800   1579   1484  .0633
6130 64.2900   1549   1485  .0646
6131 64.3000   1490   1486  .0671
6132 64.3100   1488   1487  .0672
6133 64.3200   1527   1488  .0655
6134 64.3300   1519   1489  .0658
6135 64.3400   1517   1491  .0659
6136 64.3500   1513   1492  .0661
6137 64.3600   1500   1494  .0667
6138 64.3700   1512   1495  .0661
6139 64.3800   1506   1497  .0664
6140 64.3900   1490   1499  .0671
6141 64.4000   1453   1500  .0688
6142 64.4100   1496   1502  .0668
6143 64.4200   1502   1503  .0666
6144 64.4300   1467   1505  .0682
6145 64.4400   1460   1506  .0685
6146 64.4500   1494   1508  .0669
6147 64.4600   1526   1509  .0655
6148 64.4700   1549   1510  .0646
6149 64.4800   1543   1511  .0648
6150 64.4900   1498   1511  .0668
6151 64.5000   1467   1512  .0682
6152 64.5100   1482   1513  .0675
6153 64.5200   1453   1513  .0688
6154 64.5300   1483   1514  .0674
6155 64.5400   1487   1515  .0672
6156 64.5500   1551   1516  .0645
6157 64.5600   1491   1516  .0671
6158 64.5700   1450   1517  .0690
6159 64.5800   1483   1518  .0674
6160 64.5900   1483   1518  .0674
6161 64.6000   1484   1519  .0674
6162 64.6100   1519   1520  .0658
6163 64.6200   1538   1521  .0650
6164 64.6300   1535   1521  .0651
6165 64.6400   1536   1522  .0651
6166 64.6500   1531   1523  .0653
6167 64.6600   1539   1523  .0650
6168 64.6700   1561   1524  .0641
6169 64.6800   1517   1524  .0659
6170 64.6900   1496   1525  .0668
6171 64.7000   1472   1525  .0679
6172 64.7100   1530   1526  .0654
6173 64.7200   1549   1526  .0646
6174 64.7300   1546   1526  .0647
6175 64.7400   1562   1526  .0640
6176 64.7500   1562   1527  .0640
6177 64.7600   1528   1527  .0654
6178 64.7700   1544   1528  .0648
6179 64.7800   1575   1528  .0635
6180 64.7900   1591   1529  .0629
6181 64.8000   1575   1529  .0635
6182 64.8100   1566   1530  .0639
6183 64.8200   1593   1530  .0628
6184 64.8300   1626   1531  .0615
6185 64.8400   1562   1531  .0640
6186 64.8500   1575   1532  .0635
6187 64.8600   1575   1533  .0635
6188 64.8700   1565   1534  .0639
6189 64.8800   1571   1535  .0637
6190 64.8900   1574   1536  .0635
6191 64.9000   1582   1537  .0632
6192 64.9100   1557   1538  .0642
6193 64.9200   1588   1540  .0630
6194 64.9300   1536   1541  .0651
6195 64.9400   1501   1543  .0666
6196 64.9500   1570   1545  .0637
6197 64.9600   1584   1547  .0631
6198 64.9700   1582   1549  .0632
6199 64.9800   1611   1552  .0621
6200 64.9900   1581   1555  .0633
6201 65.0000   1562   1558  .0640
6202 65.0100   1603   1561  .0624
6203 65.0200   1602   1565  .0624
6204 65.0300   1579   1569  .0633
6205 65.0400   1521   1573  .0657
6206 65.0500   1587   1577  .0630
6207 65.0600   1559   1582  .0641
6208 65.0700   1603   1586  .0624
6209 65.0800   1586   1590  .0631
6210 65.0900   1611   1594  .0621
6211 65.1000   1554   1598  .0644
6212 65.1100   1605   1601  .0623
6213 65.1200   1627   1604  .0615
6214 65.1300   1605   1606  .0623
6215 65.1400   1592   1608  .0628
6216 65.1500   1602   1609  .0624
6217 65.1600   1580   1610  .0633
6218 65.1700   1581   1610  .0633
6219 65.1800   1591   1609  .0629
6220 65.1900   1614   1609  .0620
6221 65.2000   1599   1609  .0625
6222 65.2100   1621   1608  .0617
6223 65.2200   1638   1608  .0611
6224 65.2300   1647   1607  .0607
6225 65.2400   1621   1606  .0617
6226 65.2500   1615   1606  .0619
6227 65.2600   1609   1605  .0622
6228 65.2700   1610   1604  .0621
6229 65.2800   1618   1604  .0618
6230 65.2900   1652   1603  .0605
6231 65.3000   1614   1603  .0620
6232 65.3100   1632   1602  .0613
6233 65.3200   1572   1602  .0636
6234 65.3300   1603   1602  .0624
6235 65.3400   1573   1601  .0636
6236 65.3500   1577   1601  .0634
6237 65.3600   1580   1601  .0633
6238 65.3700   1563   1601  .0640
6239 65.3800   1547   1601  .0646
6240 65.3900   1557   1600  .0642
6241 65.4000   1536   1600  .0651
6242 65.4100   1591   1600  .0629
6243 65.4200   1629   1600  .0614
6244 65.4300   1616   1599  .0619
6245 65.4400   1586   1599  .0631
6246 65.4500   1630   1599  .0613
6247 65.4600   1584   1598  .0631
6248 65.4700   1586   1598  .0631
6249 65.4800   1607   1597  .0622
6250 65.4900   1598   1596  .0626
6251 65.5000   1533   1595  .0652
6252 65.5100   1560   1594  .0641
6253 65.5200   1571   1593  .0637
6254 65.5300   1543   1592  .0648
6255 65.5400   1579   1591  .0633
6256 65.5500   1570   1590  .0637
6257 65.5600   1549   1588  .0646
6258 65.5700   1555   1587  .0643
6259 65.5800   1564   1586  .0639
6260 65.5900   1557   1585  .0642
6261 65.6000   1537   1584  .0651
6262 65.6100   1541   1583  .0649
6263 65.6200   1574   1581  .0635
6264 65.6300   1538   1580  .0650
6265 65.6400   1525   1579  .0656
6266 65.6500   1527   1577  .0655
6267 65.6600   1481   1576  .0675
6268 65.6700   1519   1575  .0658
6269 65.6800   1505   1573  .0664
6270 65.6900   1567   1572  .0638
6271 65.7000   1564   1571  .0639
6272 65.7100   1568   1569  .0638
6273 65.7200   1570   1568  .0637
6274 65.7300   1566   1567  .0639
6275 65.7400   1526   1566  .0655
6276 65.7500   1535   1565  .0651
6277 65.7600   1550   1564  .0645
6278 65.7700   1552   1563  .0644
6279 65.7800   1565   1563  .0639
6280 65.7900   1554   1562  .0644
6281 65.8000   1501   1562  .0666
6282 65.8100   1546   1562  .0647
6283 65.8200   1558   1563  .0642
6284 65.8300   1555   1563  .0643
6285 65.8400   1591   1564  .0629
6286 65.8500   1584   1565  .0631
6287 65.8600   1570   1566  .0637
6288 65.8700   1646   1567  .0608
6289 65.8800   1612   1569  .0620
6290 65.8900   1639   1570  .0610
6291 65.9000   1549   1572  .0646
6292 65.9100   1583   1574  .0632
6293 65.9200   1593   1575  .0628
6294 65.9300   1594   1577  .0627
6295 65.9400   1588   1579  .0630
6296 65.9500   1601   1581  .0625
6297 65.9600   1628   1583  .0614
6298 65.9700   1611   1585  .0621
6299 65.9800   1631   1587  .0613
6300 65.9900   1607   1589  .0622
6301 66.0000   1625   1592  .0615
6302 66.0100   1647   1594  .0607
6303 66.0200   1639   1596  .0610
6304 66.0300   1628   1598  .0614
6305 66.0400   1647   1601  .0607
6306 66.0500   1633   1603  .0612
6307 66.0600   1622   1605  .0617
6308 66.0700   1634   1607  .0612
6309 66.0800   1690   1609  .0592
6310 66.0900   1662   1610  .0602
6311 66.1000   1649   1612  .0606
6312 66.1100   1693   1614  .0591
6313 66.1200   1646   1615  .0608
6314 66.1300   1622   1617  .0617
6315 66.1400   1618   1618  .0618
6316 66.1500   1637   1619  .0611
6317 66.1600   1616   1621  .0619
6318 66.1700   1609   1621  .0622
6319 66.1800   1637   1622  .0611
6320 66.1900   1630   1623  .0613
6321 66.2000   1597   1623  .0626
6322 66.2100   1591   1623  .0629
6323 66.2200   1586   1622  .0631
6324 66.2300   1593   1621  .0628
6325 66.2400   1626   1620  .0615
6326 66.2500   1620   1618  .0617
6327 66.2600   1608   1616  .0622
6328 66.2700   1618   1613  .0618
6329 66.2800   1665   1610  .0601
6330 66.2900   1574   1607  .0635
6331 66.3000   1552   1604  .0644
6332 66.3100   1577   1601  .0634
6333 66.3200   1579   1597  .0633
6334 66.3300   1593   1594  .0628
6335 66.3400   1604   1590  .0623
6336 66.3500   1615   1587  .0619
6337 66.3600   1566   1583  .0639
6338 66.3700   1569   1580  .0637
6339 66.3800   1549   1576  .0646
6340 66.3900   1523   1573  .0657
6341 66.4000   1545   1570  .0647
6342 66.4100   1579   1567  .0633
6343 66.4200   1552   1564  .0644
6344 66.4300   1562   1562  .0640
6345 66.4400   1540   1559  .0649
6346 66.4500   1587   1557  .0630
6347 66.4600   1568   1555  .0638
6348 66.4700   1560   1553  .0641
6349 66.4800   1618   1552  .0618
6350 66.4900   1560   1551  .0641
6351 66.5000   1522   1549  .0657
6352 66.5100   1539   1549  .0650
6353 66.5200   1550   1548  .0645
6354 66.5300   1541   1548  .0649
6355 66.5400   1547   1547  .0646
6356 66.5500   1586   1548  .0631
6357 66.5600   1556   1548  .0643
6358 66.5700   1553   1549  .0644
6359 66.5800   1562   1550  .0640
6360 66.5900   1550   1551  .0645
6361 66.6000   1513   1552  .0661
6362 66.6100   1579   1554  .0633
6363 66.6200   1608   1555  .0622
6364 66.6300   1574   1557  .0635
6365 66.6400   1564   1559  .0639
6366 66.6500   1592   1560  .0628
6367 66.6600   1556   1562  .0643
6368 66.6700   1579   1564  .0633
6369 66.6800   1614   1566  .0620
6370 66.6900   1602   1567  .0624
6371 66.7000   1560   1568  .0641
6372 66.7100   1582   1569  .0632
6373 66.7200   1586   1570  .0631
6374 66.7300   1603   1571  .0624
6375 66.7400   1559   1572  .0641
6376 66.7500   1550   1572  .0645
6377 66.7600   1601   1573  .0625
6378 66.7700   1613   1574  .0620
6379 66.7800   1601   1574  .0625
6380 66.7900   1621   1575  .0617
6381 66.8000   1578   1576  .0634
6382 66.8100   1601   1576  .0625
6383 66.8200   1613   1577  .0620
6384 66.8300   1602   1578  .0624
6385 66.8400   1572   1579  .0636
6386 66.8500   1584   1581  .0631
6387 66.8600   1593   1583  .0628
6388 66.8700   1599   1584  .0625
6389 66.8800   1601   1587  .0625
6390 66.8900   1609   1589  .0622
6391 66.9000   1579   1591  .0633
6392 66.9100   1599   1594  .0625
6393 66.9200   1599   1597  .0625
6394 66.9300   1609   1600  .0622
6395 66.9400   1607   1603  .0622
6396 66.9500   1636   1606  .0611
6397 66.9600   1599   1609  .0625
6398 66.9700   1612   1613  .0620
6399 66.9800   1590   1616  .0629
6400 66.9900   1582   1618  .0632
6401 67.0000   1584   1621  .0631
6402 67.0100   1637   1623  .0611
6403 67.0200   1628   1625  .0614
6404 67.0300   1637   1627  .0611
6405 67.0400   1643   1628  .0609
6406 67.0500   1661   1629  .0602
6407 67.0600   1659   1630  .0603
6408 67.0700   1656   1631  .0604
6409 67.0800   1662   1632  .0602
6410 67.0900   1673   1633  .0598
6411 67.1000   1682   1633  .0595
6412 67.1100   1694   1634  .0590
6413 67.1200   1689   1634  .0592
6414 67.1300   1631   1634  .0613
6415 67.1400   1644   1635  .0608
6416 67.1500   1651   1635  .0606
6417 67.1600   1642   1636  .0609
6418 67.1700   1672   1636  .0598
6419 67.1800   1646   1636  .0608
6420 67.1900   1659   1636  .0603
6421 67.2000   1593   1637  .0628
6422 67.2100   1631   1637  .0613
6423 67.2200   1650   1637  .0606
6424 67.2300   1659   1637  .0603
6425 67.2400   1646   1637  .0608
6426 67.2500   1661   1636  .0602
6427 67.2600   1640   1636  .0610
6428 67.2700   1659   1636  .0603
6429 67.2800   1634   1635  .0612
6430 67.2900   1594   1634  .0627
6431 67.3000   1575   1633  .0635
6432 67.3100   1655   1632  .0604
6433 67.3200   1673   1630  .0598
6434 67.3300   1626   1629  .0615
6435 67.3400   1660   1627  .0602
6436 67.3500   1708   1626  .0585
6437 67.3600   1684   1624  .0594
6438 67.3700   1615   1622  .0619
6439 67.3800   1641   1620  .0609
6440 67.3900   1631   1619  .0613
6441 67.4000   1650   1617  .0606
6442 67.4100   1630   1615  .0613
6443 67.4200   1643   1613  .0609
6444 67.4300   1653   1611  .0605
6445 67.4400   1640   1610  .0610
6446 67.4500   1624   1608  .0616
6447 67.4600   1617   1607  .0618
6448 67.4700   1658   1606  .0603
6449 67.4800   1644   1605  .0608
6450 67.4900   1661   1604  .0602
6451 67.5000   1604   1604  .0623
6452 67.5100   1625   1604  .0615
6453 67.5200   1619   1605  .0618
6454 67.5300   1654   1605  .0605
6455 67.5400   1589   1606  .0629
6456 67.5500   1621   1608  .0617
6457 67.5600   1620   1610  .0617
6458 67.5700   1624   1612  .0616
6459 67.5800   1631   1614  .0613
6460 67.5900   1625   1617  .0615
6461 67.6000   1610   1620  .0621
6462 67.6100   1679   1623  .0596
6463 67.6200   1628   1627  .0614
6464 67.6300   1627   1630  .0615
6465 67.6400   1650   1634  .0606
6466 67.6500   1700   1638  .0588
6467 67.6600   1674   1642  .0597
6468 67.6700   1642   1646  .0609
6469 67.6800   1673   1650  .0598
6470 67.6900   1692   1653  .0591
6471 67.7000   1706   1657  .0586
6472 67.7100   1669   1660  .0599
6473 67.7200   1669   1663  .0599
6474 67.7300   1732   1665  .0577
6475 67.7400   1725   1667  .0580
6476 67.7500   1706   1669  .0586
6477 67.7600   1664   1670  .0601
6478 67.7700   1667   1671  .0600
6479 67.7800   1698   1672  .0589
6480 67.7900   1703   1672  .0587
6481 67.8000   1659   1671  .0603
6482 67.8100   1733   1671  .0577
6483 67.8200   1719   1669  .0582
6484 67.8300   1672   1668  .0598
6485 67.8400   1693   1666  .0591
6486 67.8500   1676   1664  .0597
6487 67.8600   1640   1661  .0610
6488 67.8700   1647   1659  .0607
6489 67.8800   1651   1656  .0606
6490 67.8900   1664   1652  .0601
6491 67.9000   1666   1649  .0600
6492 67.9100   1660   1645  .0602
6493 67.9200   1693   1642  .0591
6494 67.9300   1637   1638  .0611
6495 67.9400   1621   1634  .0617
6496 67.9500   1625   1630  .0615
6497 67.9600   1621   1626  .0617
6498 67.9700   1624   1622  .0616
6499 67.9800   1600   1619  .0625
6500 67.9900   1624   1615  .0616
6501 68.0000   1585   1611  .0631
6502 68.0100   1630   1607  .0613
6503 68.0200   1629   1604  .0614
6504 68.0300   1628   1600  .0614
6505 68.0400   1571   1597  .0637
6506 68.0500   1575   1594  .0635
6507 68.0600   1567   1590  .0638
6508 68.0700   1586   1587  .0631
6509 68.0800   1608   1585  .0622
6510 68.0900   1594   1582  .0627
6511 68.1000   1550   1579  .0645
6512 68.1100   1648   1577  .0607
6513 68.1200   1671   1575  .0598
6514 68.1300   1590   1573  .0629
6515 68.1400   1572   1571  .0636
6516 68.1500   1579   1570  .0633
6517 68.1600   1556   1569  .0643
6518 68.1700   1561   1568  .0641
6519 68.1800   1615   1568  .0619
6520 68.1900   1572   1567  .0636
6521 68.2000   1551   1567  .0645
6522 68.2100   1552   1568  .0644
6523 68.2200   1552   1568  .0644
6524 68.2300   1571   1568  .0637
6525 68.2400   1553   1569  .0644
6526 68.2500   1560   1569  .0641
6527 68.2600   1536   1570  .0651
6528 68.2700   1584   1570  .0631
6529 68.2800   1582   1571  .0632
6530 68.2900   1557   1571  .0642
6531 68.3000   1567   1572  .0638
6532 68.3100   1560   1572  .0641
6533 68.3200   1575   1572  .0635
6534 68.3300   1592   1572  .0628
6535 68.3400   1559   1572  .0641
6536 68.3500   1611   1572  .0621
6537 68.3600   1530   1572  .0654
6538 68.3700   1557   1573  .0642
6539 68.3800   1586   1573  .0631
6540 68.3900   1588   1573  .0630
6541 68.4000   1528   1573  .0654
6542 68.4100   1592   1573  .0628
6543 68.4200   1585   1573  .0631
6544 68.4300   1560   1574  .0641
6545 68.4400   1551   1574  .0645
6546 68.4500   1584   1574  .0631
6547 68.4600   1573   1573  .0636
6548 68.4700   1618   1573  .0618
6549 68.4800   1591   1573  .0629
6550 68.4900   1603   1573  .0624
6551 68.5000   1557   1573  .0642
6552 68.5100   1610   1572  .0621
6553 68.5200   1634   1572  .0612
6554 68.5300   1602   1572  .0624
6555 68.5400   1581   1572  .0633
6556 68.5500   1590   1571  .0629
6557 68.5600   1551   1571  .0645
6558 68.5700   1564   1571  .0639
6559 68.5800   1607   1571  .0622
6560 68.5900   1578   1571  .0634
6561 68.6000   1520   1571  .0658
6562 68.6100   1580   1571  .0633
6563 68.6200   1557   1571  .0642
6564 68.6300   1542   1571  .0649
6565 68.6400   1497   1570  .0668
6566 68.6500   1572   1570  .0636
6567 68.6600   1535   1569  .0651
6568 68.6700   1517   1569  .0659
6569 68.6800   1545   1568  .0647
6570 68.6900   1555   1567  .0643
6571 68.7000   1513   1565  .0661
6572 68.7100   1532   1564  .0653
6573 68.7200   1520   1562  .0658
6574 68.7300   1512   1561  .0661
6575 68.7400   1542   1559  .0649
6576 68.7500   1591   1557  .0629
6577 68.7600   1542   1555  .0649
6578 68.7700   1570   1552  .0637
6579 68.7800   1548   1550  .0646
6580 68.7900   1550   1548  .0645
6581 68.8000   1486   1547  .0673
6582 68.8100   1546   1545  .0647
6583 68.8200   1579   1543  .0633
6584 68.8300   1556   1541  .0643
6585 68.8400   1587   1540  .0630
6586 68.8500   1597   1539  .0626
6587 68.8600   1559   1537  .0641
6588 68.8700   1537   1536  .0651
6589 68.8800   1533   1536  .0652
6590 68.8900   1545   1535  .0647
6591 68.9000   1518   1535  .0659
6592 68.9100   1594   1535  .0627
6593 68.9200   1555   1535  .0643
6594 68.9300   1552   1535  .0644
6595 68.9400   1528   1535  .0654
6596 68.9500   1552   1536  .0644
6597 68.9600   1566   1536  .0639
6598 68.9700   1526   1537  .0655
6599 68.9800   1541   1538  .0649
6600 68.9900   1603   1539  .0624
6601 69.0000   1483   1540  .0674
6602 69.0100   1517   1541  .0659
6603 69.0200   1528   1542  .0654
6604 69.0300   1516   1543  .0660
6605 69.0400   1517   1543  .0659
6606 69.0500   1538   1544  .0650
6607 69.0600   1549   1545  .0646
6608 69.0700   1579   1545  .0633
6609 69.0800   1605   1546  .0623
6610 69.0900   1560   1546  .0641
6611 69.1000   1548   1546  .0646
6612 69.1100   1570   1546  .0637
6613 69.1200   1594   1546  .0627
6614 69.1300   1591   1546  .0629
6615 69.1400   1557   1545  .0642
6616 69.1500   1535   1545  .0651
6617 69.1600   1575   1544  .0635
6618 69.1700   1556   1543  .0643
6619 69.1800   1619   1543  .0618
6620 69.1900   1615   1542  .0619
6621 69.2000   1532   1540  .0653
6622 69.2100   1563   1539  .0640
6623 69.2200   1530   1538  .0654
6624 69.2300   1491   1536  .0671
6625 69.2400   1535   1535  .0651
6626 69.2500   1517   1533  .0659
6627 69.2600   1516   1532  .0660
6628 69.2700   1524   1530  .0656
6629 69.2800   1542   1529  .0649
6630 69.2900   1539   1527  .0650
6631 69.3000   1477   1526  .0677
6632 69.3100   1488   1525  .0672
6633 69.3200   1499   1524  .0667
6634 69.3300   1524   1523  .0656
6635 69.3400   1512   1522  .0661
6636 69.3500   1530   1521  .0654
6637 69.3600   1504   1520  .0665
6638 69.3700   1520   1520  .0658
6639 69.3800   1545   1519  .0647
6640 69.3900   1513   1519  .0661
6641 69.4000   1496   1519  .0668
6642 69.4100   1592   1518  .0628
6643 69.4200   1584   1518  .0631
6644 69.4300   1514   1519  .0661
6645 69.4400   1512   1519  .0661
6646 69.4500   1496   1519  .0668
6647 69.4600   1495   1519  .0669
6648 69.4700   1545   1519  .0647
6649 69.4800   1505   1520  .0664
6650 69.4900   1490   1520  .0671
6651 69.5000   1469   1521  .0681
6652 69.5100   1486   1521  .0673
6653 69.5200   1487   1522  .0672
6654 69.5300   1480   1523  .0676
6655 69.5400   1497   1524  .0668
6656 69.5500   1567   1525  .0638
6657 69.5600   1541   1527  .0649
6658 69.5700   1497   1528  .0668
6659 69.5800   1518   1530  .0659
6660 69.5900   1550   1531  .0645
6661 69.6000   1559   1533  .0641
6662 69.6100   1558   1535  .0642
6663 69.6200   1547   1538  .0646
6664 69.6300   1553   1540  .0644
6665 69.6400   1569   1542  .0637
6666 69.6500   1555   1545  .0643
6667 69.6600   1514   1547  .0661
6668 69.6700   1569   1550  .0637
6669 69.6800   1561   1553  .0641
6670 69.6900   1556   1555  .0643
6671 69.7000   1556   1558  .0643
6672 69.7100   1541   1561  .0649
6673 69.7200   1559   1564  .0641
6674 69.7300   1528   1566  .0654
6675 69.7400   1586   1569  .0631
6676 69.7500   1572   1572  .0636
6677 69.7600   1571   1574  .0637
6678 69.7700   1564   1577  .0639
6679 69.7800   1535   1579  .0651
6680 69.7900   1586   1581  .0631
6681 69.8000   1564   1583  .0639
6682 69.8100   1568   1586  .0638
6683 69.8200   1567   1587  .0638
6684 69.8300   1564   1589  .0639
6685 69.8400   1574   1591  .0635
6686 69.8500   1565   1593  .0639
6687 69.8600   1520   1594  .0658
6688 69.8700   1532   1596  .0653
6689 69.8800   1579   1597  .0633
6690 69.8900   1650   1598  .0606
6691 69.9000   1558   1599  .0642
6692 69.9100   1572   1601  .0636
6693 69.9200   1574   1602  .0635
6694 69.9300   1589   1603  .0629
6695 69.9400   1622   1604  .0617
6696 69.9500   1629   1604  .0614
6697 69.9600   1623   1605  .0616
6698 69.9700   1592   1606  .0628
6699 69.9800   1566   1607  .0639
6700 69.9900   1571   1608  .0637
6701 70.0000   1538   1608  .0650
6702 70.0100   1569   1609  .0637
6703 70.0200   1565   1610  .0639
6704 70.0300   1546   1611  .0647
6705 70.0400   1582   1612  .0632
6706 70.0500   1600   1613  .0625
6707 70.0600   1588   1614  .0630
6708 70.0700   1578   1615  .0634
6709 70.0800   1579   1616  .0633
6710 70.0900   1582   1617  .0632
6711 70.1000   1573   1619  .0636
6712 70.1100   1585   1620  .0631
6713 70.1200   1566   1622  .0639
6714 70.1300   1582   1624  .0632
6715 70.1400   1563   1626  .0640
6716 70.1500   1610   1628  .0621
6717 70.1600   1649   1630  .0606
6718 70.1700   1586   1633  .0631
6719 70.1800   1565   1635  .0639
6720 70.1900   1588   1637  .0630
6721 70.2000   1570   1640  .0637
6722 70.2100   1600   1642  .0625
6723 70.2200   1604   1644  .0623
6724 70.2300   1606   1646  .0623
6725 70.2400   1603   1648  .0624
6726 70.2500   1618   1650  .0618
6727 70.2600   1625   1651  .0615
6728 70.2700   1615   1653  .0619
6729 70.2800   1630   1653  .0613
6730 70.2900   1691   1654  .0591
6731 70.3000   1624   1654  .0616
6732 70.3100   1663   1653  .0601
6733 70.3200   1652   1652  .0605
6734 70.3300   1652   1650  .0605
6735 70.3400   1626   1648  .0615
6736 70.3500   1619   1646  .0618
6737 70.3600   1616   1644  .0619
6738 70.3700   1619   1642  .0618
6739 70.3800   1641   1639  .0609
6740 70.3900   1642   1637  .0609
6741 70.4000   1611   1634  .0621
6742 70.4100   1653   1631  .0605
6743 70.4200   1649   1629  .0606
6744 70.4300   1618   1626  .0618
6745 70.4400   1606   1624  .0623
6746 70.4500   1601   1621  .0625
6747 70.4600   1608   1619  .0622
6748 70.4700   1605   1616  .0623
6749 70.4800   1614   1614  .0620
6750 70.4900   1629   1612  .0614
6751 70.5000   1625   1609  .0615
6752 70.5100   1611   1607  .0621
6753 70.5200   1602   1604  .0624
6754 70.5300   1565   1602  .0639
6755 70.5400   1607   1599  .0622
6756 70.5500   1606   1597  .0623
6757 70.5600   1568   1594  .0638
6758 70.5700   1573   1591  .0636
6759 70.5800   1591   1588  .0629
6760 70.5900   1611   1585  .0621
6761 70.6000   1573   1582  .0636
6762 70.6100   1626   1578  .0615
6763 70.6200   1597   1575  .0626
6764 70.6300   1596   1571  .0627
6765 70.6400   1573   1568  .0636
6766 70.6500   1561   1565  .0641
6767 70.6600   1540   1562  .0649
6768 70.6700   1567   1558  .0638
6769 70.6800   1524   1555  .0656
6770 70.6900   1548   1553  .0646
6771 70.7000   1561   1550  .0641
6772 70.7100   1581   1547  .0633
6773 70.7200   1593   1545  .0628
6774 70.7300   1543   1543  .0648
6775 70.7400   1547   1541  .0646
6776 70.7500   1555   1540  .0643
6777 70.7600   1551   1538  .0645
6778 70.7700   1574   1537  .0635
6779 70.7800   1557   1536  .0642
6780 70.7900   1586   1535  .0631
6781 70.8000   1546   1535  .0647
6782 70.8100   1540   1534  .0649
6783 70.8200   1548   1534  .0646
6784 70.8300   1520   1534  .0658
6785 70.8400   1519   1534  .0658
6786 70.8500   1572   1534  .0636
6787 70.8600   1531   1535  .0653
6788 70.8700   1493   1535  .0670
6789 70.8800   1533   1535  .0652
6790 70.8900   1509   1536  .0663
6791 70.9000   1501   1537  .0666
6792 70.9100   1485   1537  .0673
6793 70.9200   1533   1538  .0652
6794 70.9300   1566   1538  .0639
6795 70.9400   1569   1539  .0637
6796 70.9500   1621   1539  .0617
6797 70.9600   1569   1540  .0637
6798 70.9700   1563   1540  .0640
6799 70.9800   1525   1541  .0656
6800 70.9900   1540   1541  .0649
6801 71.0000   1561   1542  .0641
6802 71.0100   1589   1543  .0629
6803 71.0200   1549   1544  .0646
6804 71.0300   1566   1545  .0639
6805 71.0400   1598   1545  .0626
6806 71.0500   1596   1546  .0627
6807 71.0600   1555   1547  .0643
6808 71.0700   1577   1547  .0634
6809 71.0800   1573   1547  .0636
6810 71.0900   1527   1548  .0655
6811 71.1000   1526   1548  .0655
6812 71.1100   1575   1547  .0635
6813 71.1200   1599   1547  .0625
6814 71.1300   1578   1546  .0634
6815 71.1400   1537   1546  .0651
6816 71.1500   1583   1545  .0632
6817 71.1600   1578   1545  .0634
6818 71.1700   1595   1544  .0627
6819 71.1800   1594   1544  .0627
6820 71.1900   1581   1543  .0633
6821 71.2000   1535   1543  .0651
6822 71.2100   1574   1542  .0635
6823 71.2200   1596   1542  .0627
6824 71.2300   1584   1542  .0631
6825 71.2400   1575   1542  .0635
6826 71.2500   1581   1542  .0633
6827 71.2600   1544   1542  .0648
6828 71.2700   1560   1542  .0641
6829 71.2800   1585   1542  .0631
6830 71.2900   1575   1543  .0635
6831 71.3000   1551   1544  .0645
6832 71.3100   1591   1545  .0629
6833 71.3200   1593   1546  .0628
6834 71.3300   1562   1547  .0640
6835 71.3400   1556   1549  .0643
6836 71.3500   1598   1551  .0626
6837 71.3600   1563   1553  .0640
6838 71.3700   1561   1556  .0641
6839 71.3800   1598   1559  .0626
6840 71.3900   1605   1561  .0623
6841 71.4000   1585   1565  .0631
6842 71.4100   1596   1568  .0627
6843 71.4200   1594   1571  .0627
6844 71.4300   1595   1575  .0627
6845 71.4400   1561   1578  .0641
6846 71.4500   1566   1582  .0639
6847 71.4600   1559   1585  .0641
6848 71.4700   1562   1588  .0640
6849 71.4800   1604   1591  .0623
6850 71.4900   1612   1594  .0620
6851 71.5000   1567   1596  .0638
6852 71.5100   1612   1598  .0620
6853 71.5200   1593   1600  .0628
6854 71.5300   1573   1602  .0636
6855 71.5400   1563   1603  .0640
6856 71.5500   1625   1603  .0615
6857 71.5600   1599   1604  .0625
6858 71.5700   1572   1604  .0636
6859 71.5800   1594   1604  .0627
6860 71.5900   1561   1604  .0641
6861 71.6000   1563   1604  .0640
6862 71.6100   1634   1604  .0612
6863 71.6200   1601   1603  .0625
6864 71.6300   1545   1603  .0647
6865 71.6400   1564   1602  .0639
6866 71.6500   1612   1601  .0620
6867 71.6600   1634   1601  .0612
6868 71.6700   1592   1600  .0628
6869 71.6800   1601   1599  .0625
6870 71.6900   1589   1597  .0629
6871 71.7000   1533   1596  .0652
6872 71.7100   1544   1595  .0648
6873 71.7200   1612   1594  .0620
6874 71.7300   1580   1592  .0633
6875 71.7400   1557   1591  .0642
6876 71.7500   1603   1589  .0624
6877 71.7600   1582   1588  .0632
6878 71.7700   1568   1587  .0638
6879 71.7800   1559   1585  .0641
6880 71.7900   1544   1584  .0648
6881 71.8000   1556   1583  .0643
6882 71.8100   1624   1582  .0616
6883 71.8200   1630   1581  .0613
6884 71.8300   1561   1581  .0641
6885 71.8400   1570   1580  .0637
6886 71.8500   1584   1580  .0631
6887 71.8600   1566   1579  .0639
6888 71.8700   1578   1579  .0634
6889 71.8800   1608   1579  .0622
6890 71.8900   1556   1579  .0643
6891 71.9000   1569   1579  .0637
6892 71.9100   1619   1579  .0618
6893 71.9200   1581   1580  .0633
6894 71.9300   1550   1581  .0645
6895 71.9400   1526   1581  .0655
6896 71.9500   1573   1582  .0636
6897 71.9600   1605   1583  .0623
6898 71.9700   1580   1585  .0633
6899 71.9800   1606   1586  .0623
6900 71.9900   1593   1588  .0628
6901 72.0000   1557   1590  .0642
6902 72.0100   1574   1592  .0635
6903 72.0200   1577   1594  .0634
6904 72.0300   1604   1597  .0623
6905 72.0400   1574   1600  .0635
6906 72.0500   1586   1602  .0631
6907 72.0600   1554   1605  .0644
6908 72.0700   1569   1608  .0637
6909 72.0800   1596   1611  .0627
6910 72.0900   1541   1614  .0649
6911 72.1000   1547   1617  .0646
6912 72.1100   1597   1620  .0626
6913 72.1200   1575   1623  .0635
6914 72.1300   1604   1626  .0623
6915 72.1400   1563   1628  .0640
6916 72.1500   1616   1631  .0619
6917 72.1600   1623   1633  .0616
6918 72.1700   1592   1635  .0628
6919 72.1800   1597   1636  .0626
6920 72.1900   1577   1638  .0634
6921 72.2000   1604   1639  .0623
6922 72.2100   1617   1640  .0618
6923 72.2200   1641   1640  .0609
6924 72.2300   1585   1640  .0631
6925 72.2400   1565   1640  .0639
6926 72.2500   1599   1639  .0625
6927 72.2600   1626   1638  .0615
6928 72.2700   1650   1636  .0606
6929 72.2800   1582   1634  .0632
6930 72.2900   1594   1632  .0627
6931 72.3000   1577   1630  .0634
6932 72.3100   1634   1628  .0612
6933 72.3200   1647   1625  .0607
6934 72.3300   1639   1623  .0610
6935 72.3400   1617   1620  .0618
6936 72.3500   1602   1617  .0624
6937 72.3600   1578   1614  .0634
6938 72.3700   1584   1611  .0631
6939 72.3800   1585   1608  .0631
6940 72.3900   1616   1606  .0619
6941 72.4000   1564   1603  .0639
6942 72.4100   1563   1600  .0640
6943 72.4200   1578   1597  .0634
6944 72.4300   1581   1594  .0633
6945 72.4400   1555   1591  .0643
6946 72.4500   1546   1588  .0647
6947 72.4600   1559   1585  .0641
6948 72.4700   1586   1583  .0631
6949 72.4800   1579   1580  .0633
6950 72.4900   1532   1577  .0653
6951 72.5000   1538   1575  .0650
6952 72.5100   1570   1573  .0637
6953 72.5200   1575   1571  .0635
6954 72.5300   1556   1569  .0643
6955 72.5400   1560   1567  .0641
6956 72.5500   1520   1566  .0658
6957 72.5600   1521   1564  .0657
6958 72.5700   1583   1563  .0632
6959 72.5800   1603   1562  .0624
6960 72.5900   1596   1561  .0627
6961 72.6000   1569   1560  .0637
6962 72.6100   1601   1560  .0625
6963 72.6200   1601   1559  .0625
6964 72.6300   1586   1559  .0631
6965 72.6400   1556   1559  .0643
6966 72.6500   1573   1559  .0636
6967 72.6600   1551   1560  .0645
6968 72.6700   1557   1560  .0642
6969 72.6800   1580   1561  .0633
6970 72.6900   1585   1562  .0631
6971 72.7000   1538   1563  .0650
6972 72.7100   1572   1564  .0636
6973 72.7200   1555   1565  .0643
6974 72.7300   1594   1567  .0627
6975 72.7400   1551   1568  .0645
6976 72.7500   1579   1570  .0633
6977 72.7600   1568   1572  .0638
6978 72.7700   1568   1574  .0638
6979 72.7800   1562   1575  .0640
6980 72.7900   1550   1577  .0645
6981 72.8000   1527   1579  .0655
6982 72.8100   1570   1581  .0637
6983 72.8200   1632   1583  .0613
6984 72.8300   1580   1585  .0633
6985 72.8400   1573   1587  .0636
6986 72.8500   1562   1589  .0640
6987 72.8600   1562   1591  .0640
6988 72.8700   1618   1593  .0618
6989 72.8800   1614   1595  .0620
6990 72.8900   1608   1597  .0622
6991 72.9000   1543   1599  .0648
6992 72.9100   1594   1601  .0627
6993 72.9200   1622   1603  .0617
6994 72.9300   1620   1605  .0617
6995 72.9400   1641   1607  .0609
6996 72.9500   1689   1608  .0592
6997 72.9600   1631   1610  .0613
6998 72.9700   1591   1611  .0629
6999 72.9800   1579   1612  .0633
7000 72.9900   1566   1613  .0639
7001 73.0000   1555   1614  .0643
7002 73.0100   1594   1614  .0627
7003 73.0200   1594   1615  .0627
7004 73.0300   1585   1615  .0631
7005 73.0400   1611   1615  .0621
7006 73.0500   1632   1615  .0613
7007 73.0600   1617   1616  .0618
7008 73.0700   1542   1616  .0649
7009 73.0800   1543   1616  .0648
7010 73.0900   1621   1616  .0617
7011 73.1000   1583   1616  .0632
7012 73.1100   1606   1616  .0623
7013 73.1200   1650   1616  .0606
7014 73.1300   1597   1616  .0626
7015 73.1400   1610   1615  .0621
7016 73.1500   1595   1615  .0627
7017 73.1600   1626   1615  .0615
7018 73.1700   1638   1615  .0611
7019 73.1800   1639   1615  .0610
7020 73.1900   1608   1614  .0622
7021 73.2000   1603   1614  .0624
7022 73.2100   1625   1614  .0615
7023 73.2200   1613   1614  .0620
7024 73.2300   1632   1614  .0613
7025 73.2400   1603   1614  .0624
7026 73.2500   1596   1613  .0627
7027 73.2600   1608   1613  .0622
7028 73.2700   1592   1613  .0628
7029 73.2800   1606   1614  .0623
7030 73.2900   1661   1614  .0602
7031 73.3000   1667   1614  .0600
7032 73.3100   1644   1614  .0608
7033 73.3200   1698   1614  .0589
7034 73.3300   1590   1615  .0629
7035 73.3400   1581   1615  .0633
7036 73.3500   1670   1615  .0599
7037 73.3600   1659   1616  .0603
7038 73.3700   1663   1616  .0601
7039 73.3800   1659   1616  .0603
7040 73.3900   1618   1616  .0618
7041 73.4000   1590   1617  .0629
7042 73.4100   1595   1617  .0627
7043 73.4200   1623   1618  .0616
7044 73.4300   1675   1618  .0597
7045 73.4400   1649   1618  .0606
7046 73.4500   1592   1619  .0628
7047 73.4600   1582   1619  .0632
7048 73.4700   1576   1619  .0635
7049 73.4800   1642   1619  .0609
7050 73.4900   1633   1619  .0612
7051 73.5000   1611   1618  .0621
7052 73.5100   1644   1618  .0608
7053 73.5200   1636   1617  .0611
7054 73.5300   1617   1616  .0618
7055 73.5400   1622   1615  .0617
7056 73.5500   1656   1614  .0604
7057 73.5600   1607   1612  .0622
7058 73.5700   1624   1611  .0616
7059 73.5800   1632   1609  .0613
7060 73.5900   1587   1607  .0630
7061 73.6000   1585   1605  .0631
7062 73.6100   1601   1602  .0625
7063 73.6200   1605   1600  .0623
7064 73.6300   1604   1597  .0623
7065 73.6400   1515   1594  .0660
7066 73.6500   1553   1592  .0644
7067 73.6600   1563   1589  .0640
7068 73.6700   1563   1586  .0640
7069 73.6800   1545   1584  .0647
7070 73.6900   1550   1581  .0645
7071 73.7000   1592   1578  .0628
7072 73.7100   1605   1575  .0623
7073 73.7200   1579   1572  .0633
7074 73.7300   1593   1569  .0628
7075 73.7400   1578   1567  .0634
7076 73.7500   1576   1564  .0635
7077 73.7600   1578   1562  .0634
7078 73.7700   1550   1559  .0645
7079 73.7800   1560   1557  .0641
7080 73.7900   1549   1554  .0646
7081 73.8000   1518   1552  .0659
7082 73.8100   1574   1550  .0635
7083 73.8200   1526   1548  .0655
7084 73.8300   1531   1547  .0653
7085 73.8400   1513   1545  .0661
7086 73.8500   1569   1543  .0637
7087 73.8600   1523   1542  .0657
7088 73.8700   1547   1541  .0646
7089 73.8800   1576   1540  .0635
7090 73.8900   1578   1539  .0634
7091 73.9000   1520   1538  .0658
7092 73.9100   1522   1537  .0657
7093 73.9200   1549   1536  .0646
7094 73.9300   1560   1536  .0641
7095 73.9400   1537   1535  .0651
7096 73.9500   1565   1535  .0639
7097 73.9600   1578   1534  .0634
7098 73.9700   1572   1534  .0636
7099 73.9800   1532   1533  .0653
7100 73.9900   1479   1533  .0676
7101 74.0000   1538   1533  .0650
7102 74.0100   1580   1532  .0633
7103 74.0200   1557   1532  .0642
7104 74.0300   1517   1532  .0659
7105 74.0400   1511   1531  .0662
7106 74.0500   1571   1531  .0637
7107 74.0600   1549   1530  .0646
7108 74.0700   1561   1530  .0641
7109 74.0800   1531   1529  .0653
7110 74.0900   1533   1529  .0652
7111 74.1000   1495   1528  .0669
7112 74.1100   1540   1528  .0649
7113 74.1200   1524   1527  .0656
7114 74.1300   1508   1527  .0663
7115 74.1400   1557   1526  .0642
7116 74.1500   1582   1526  .0632
7117 74.1600   1521   1526  .0657
7118 74.1700   1545   1526  .0647
7119 74.1800   1642   1526  .0609
7120 74.1900   1598   1526  .0626
7121 74.2000   1535   1526  .0651
7122 74.2100   1524   1527  .0656
7123 74.2200   1539   1527  .0650
7124 74.2300   1534   1527  .0652
7125 74.2400   1556   1528  .0643
7126 74.2500   1550   1529  .0645
7127 74.2600   1555   1529  .0643
7128 74.2700   1521   1530  .0657
7129 74.2800   1534   1531  .0652
7130 74.2900   1572   1532  .0636
7131 74.3000   1500   1533  .0667
7132 74.3100   1539   1534  .0650
7133 74.3200   1574   1535  .0635
7134 74.3300   1556   1537  .0643
7135 74.3400   1550   1538  .0645
7136 74.3500   1549   1539  .0646
7137 74.3600   1622   1541  .0617
7138 74.3700   1599   1542  .0625
7139 74.3800   1588   1544  .0630
7140 74.3900   1563   1545  .0640
7141 74.4000   1492   1547  .0670
7142 74.4100   1552   1549  .0644
7143 74.4200   1536   1551  .0651
7144 74.4300   1559   1553  .0641
7145 74.4400   1564   1554  .0639
7146 74.4500   1530   1556  .0654
7147 74.4600   1553   1558  .0644
7148 74.4700   1587   1560  .0630
7149 74.4800   1556   1562  .0643
7150 74.4900   1605   1564  .0623
7151 74.5000   1552   1566  .0644
7152 74.5100   1568   1568  .0638
7153 74.5200   1564   1570  .0639
7154 74.5300   1612   1572  .0620
7155 74.5400   1586   1574  .0631
7156 74.5500   1621   1576  .0617
7157 74.5600   1603   1577  .0624
7158 74.5700   1549   1579  .0646
7159 74.5800   1584   1581  .0631
7160 74.5900   1581   1582  .0633
7161 74.6000   1533   1584  .0652
7162 74.6100   1602   1585  .0624
7163 74.6200   1649   1586  .0606
7164 74.6300   1661   1587  .0602
7165 74.6400   1643   1588  .0609
7166 74.6500   1612   1589  .0620
7167 74.6600   1575   1589  .0635
7168 74.6700   1605   1590  .0623
7169 74.6800   1598   1591  .0626
7170 74.6900   1545   1592  .0647
7171 74.7000   1549   1592  .0646
7172 74.7100   1574   1592  .0635
7173 74.7200   1587   1593  .0630
7174 74.7300   1615   1593  .0619
7175 74.7400   1580   1594  .0633
7176 74.7500   1597   1594  .0626
7177 74.7600   1592   1594  .0628
7178 74.7700   1603   1594  .0624
7179 74.7800   1610   1594  .0621
7180 74.7900   1599   1594  .0625
7181 74.8000   1579   1594  .0633
7182 74.8100   1575   1594  .0635
7183 74.8200   1651   1594  .0606
7184 74.8300   1642   1593  .0609
7185 74.8400   1586   1593  .0631
7186 74.8500   1627   1592  .0615
7187 74.8600   1582   1591  .0632
7188 74.8700   1606   1590  .0623
7189 74.8800   1567   1589  .0638
7190 74.8900   1564   1588  .0639
7191 74.9000   1528   1587  .0654
7192 74.9100   1555   1586  .0643
7193 74.9200   1552   1585  .0644
7194 74.9300   1561   1584  .0641
7195 74.9400   1560   1583  .0641
7196 74.9500   1570   1582  .0637
7197 74.9600   1565   1581  .0639
7198 74.9700   1562   1580  .0640
7199 74.9800   1585   1579  .0631
7200 74.9900   1588   1578  .0630
7201 75.0000   1543   1577  .0648
