# Supplementary material for: Acemetacin cocrystal structures by powder X-ray diffraction
Source: IUCrJ. 2017 Mar 8;4(Pt 3):206–14. doi: 10.1107/S2052252517002305 (PMC5414395; doi:10.1107/S2052252517002305)
Supplement: Supplementary file 4 [file m-04-00206-ACMNAMIsup4.rtv]

#data_pattern_NAM-I
data_ACMNAMI
loop_
      _pd_proc_point_id                           
      _pd_proc_2theta_corrected           
      _pd_proc_intensity_net                     
      _pd_calc_intensity_net                     
      _pd_proc_ls_weight                  # x100 !

   1  3.0000   3006   2972  .0333
   2  3.0100   3017   2974  .0331
   3  3.0200   2986   2976  .0335
   4  3.0300   3052   2978  .0328
   5  3.0400   3069   2981  .0326
   6  3.0500   3030   2983  .0330
   7  3.0600   2999   2985  .0333
   8  3.0700   3037   2987  .0329
   9  3.0800   3023   2989  .0331
  10  3.0900   3053   2992  .0328
  11  3.1000   3070   2994  .0326
  12  3.1100   3051   2996  .0328
  13  3.1200   3080   2998  .0325
  14  3.1300   3091   3000  .0324
  15  3.1400   3080   3003  .0325
  16  3.1500   3092   3005  .0323
  17  3.1600   3066   3007  .0326
  18  3.1700   3058   3009  .0327
  19  3.1800   3089   3011  .0324
  20  3.1900   3161   3014  .0316
  21  3.2000   3126   3016  .0320
  22  3.2100   3055   3018  .0327
  23  3.2200   3036   3020  .0329
  24  3.2300   3054   3023  .0327
  25  3.2400   3112   3025  .0321
  26  3.2500   3125   3027  .0320
  27  3.2600   3046   3029  .0328
  28  3.2700   3074   3032  .0325
  29  3.2800   3047   3034  .0328
  30  3.2900   2981   3036  .0335
  31  3.3000   2986   3038  .0335
  32  3.3100   3078   3041  .0325
  33  3.3200   3100   3043  .0323
  34  3.3300   3043   3045  .0329
  35  3.3400   3034   3048  .0330
  36  3.3500   3080   3050  .0325
  37  3.3600   3010   3052  .0332
  38  3.3700   3075   3055  .0325
  39  3.3800   3107   3057  .0322
  40  3.3900   3026   3059  .0330
  41  3.4000   3103   3062  .0322
  42  3.4100   3087   3064  .0324
  43  3.4200   3052   3066  .0328
  44  3.4300   3066   3069  .0326
  45  3.4400   3092   3071  .0323
  46  3.4500   3095   3074  .0323
  47  3.4600   3091   3076  .0324
  48  3.4700   3119   3079  .0321
  49  3.4800   3055   3081  .0327
  50  3.4900   3074   3084  .0325
  51  3.5000   3122   3086  .0320
  52  3.5100   3124   3089  .0320
  53  3.5200   3138   3092  .0319
  54  3.5300   3170   3094  .0315
  55  3.5400   3135   3097  .0319
  56  3.5500   3048   3100  .0328
  57  3.5600   3027   3102  .0330
  58  3.5700   3010   3105  .0332
  59  3.5800   3063   3108  .0326
  60  3.5900   3104   3111  .0322
  61  3.6000   3097   3114  .0323
  62  3.6100   3142   3117  .0318
  63  3.6200   3117   3120  .0321
  64  3.6300   3063   3123  .0326
  65  3.6400   3081   3126  .0325
  66  3.6500   3105   3129  .0322
  67  3.6600   3070   3132  .0326
  68  3.6700   3126   3136  .0320
  69  3.6800   3048   3139  .0328
  70  3.6900   3086   3142  .0324
  71  3.7000   3096   3146  .0323
  72  3.7100   3152   3150  .0317
  73  3.7200   3158   3153  .0317
  74  3.7300   3209   3157  .0312
  75  3.7400   3150   3161  .0317
  76  3.7500   3182   3165  .0314
  77  3.7600   3116   3169  .0321
  78  3.7700   3179   3173  .0315
  79  3.7800   3107   3177  .0322
  80  3.7900   3155   3182  .0317
  81  3.8000   3123   3186  .0320
  82  3.8100   3216   3191  .0311
  83  3.8200   3164   3195  .0316
  84  3.8300   3064   3200  .0326
  85  3.8400   3083   3205  .0324
  86  3.8500   3178   3209  .0315
  87  3.8600   3118   3214  .0321
  88  3.8700   3077   3219  .0325
  89  3.8800   3113   3224  .0321
  90  3.8900   3161   3228  .0316
  91  3.9000   3152   3233  .0317
  92  3.9100   3174   3237  .0315
  93  3.9200   3239   3241  .0309
  94  3.9300   3236   3245  .0309
  95  3.9400   3249   3249  .0308
  96  3.9500   3151   3252  .0317
  97  3.9600   3152   3255  .0317
  98  3.9700   3156   3257  .0317
  99  3.9800   3087   3259  .0324
 100  3.9900   3158   3260  .0317
 101  4.0000   3194   3260  .0313
 102  4.0100   3200   3260  .0313
 103  4.0200   3137   3260  .0319
 104  4.0300   3178   3259  .0315
 105  4.0400   3184   3257  .0314
 106  4.0500   3305   3255  .0303
 107  4.0600   3191   3253  .0313
 108  4.0700   3224   3251  .0310
 109  4.0800   3266   3249  .0306
 110  4.0900   3295   3247  .0303
 111  4.1000   3328   3246  .0300
 112  4.1100   3347   3245  .0299
 113  4.1200   3290   3246  .0304
 114  4.1300   3322   3249  .0301
 115  4.1400   3386   3252  .0295
 116  4.1500   3409   3258  .0293
 117  4.1600   3359   3265  .0298
 118  4.1700   3295   3274  .0303
 119  4.1800   3375   3285  .0296
 120  4.1900   3339   3297  .0299
 121  4.2000   3326   3309  .0301
 122  4.2100   3434   3322  .0291
 123  4.2200   3402   3334  .0294
 124  4.2300   3450   3344  .0290
 125  4.2400   3429   3352  .0292
 126  4.2500   3339   3358  .0299
 127  4.2600   3388   3361  .0295
 128  4.2700   3415   3355  .0293
 129  4.2800   3399   3340  .0294
 130  4.2900   3377   3320  .0296
 131  4.3000   3433   3302  .0291
 132  4.3100   3316   3288  .0302
 133  4.3200   3264   3280  .0306
 134  4.3300   3355   3277  .0298
 135  4.3400   3343   3278  .0299
 136  4.3500   3189   3281  .0314
 137  4.3600   3172   3284  .0315
 138  4.3700   3194   3286  .0313
 139  4.3800   3183   3288  .0314
 140  4.3900   3174   3287  .0315
 141  4.4000   3202   3286  .0312
 142  4.4100   3233   3283  .0309
 143  4.4200   3185   3280  .0314
 144  4.4300   3174   3276  .0315
 145  4.4400   3155   3272  .0317
 146  4.4500   3273   3268  .0306
 147  4.4600   3175   3264  .0315
 148  4.4700   3091   3261  .0324
 149  4.4800   3091   3258  .0324
 150  4.4900   3175   3255  .0315
 151  4.5000   3206   3253  .0312
 152  4.5100   3207   3251  .0312
 153  4.5200   3169   3249  .0316
 154  4.5300   3104   3247  .0322
 155  4.5400   3162   3246  .0316
 156  4.5500   3131   3245  .0319
 157  4.5600   3164   3244  .0316
 158  4.5700   3220   3244  .0311
 159  4.5800   3201   3243  .0312
 160  4.5900   3247   3243  .0308
 161  4.6000   3211   3243  .0311
 162  4.6100   3198   3243  .0313
 163  4.6200   3239   3243  .0309
 164  4.6300   3146   3243  .0318
 165  4.6400   3203   3243  .0312
 166  4.6500   3271   3243  .0306
 167  4.6600   3222   3244  .0310
 168  4.6700   3242   3244  .0308
 169  4.6800   3236   3244  .0309
 170  4.6900   3270   3245  .0306
 171  4.7000   3264   3245  .0306
 172  4.7100   3298   3246  .0303
 173  4.7200   3230   3246  .0310
 174  4.7300   3121   3247  .0320
 175  4.7400   3157   3248  .0317
 176  4.7500   3190   3248  .0313
 177  4.7600   3154   3249  .0317
 178  4.7700   3216   3250  .0311
 179  4.7800   3157   3250  .0317
 180  4.7900   3224   3251  .0310
 181  4.8000   3213   3252  .0311
 182  4.8100   3328   3253  .0300
 183  4.8200   3229   3253  .0310
 184  4.8300   3244   3254  .0308
 185  4.8400   3214   3255  .0311
 186  4.8500   3243   3256  .0308
 187  4.8600   3189   3257  .0314
 188  4.8700   3271   3258  .0306
 189  4.8800   3258   3258  .0307
 190  4.8900   3221   3259  .0310
 191  4.9000   3282   3260  .0305
 192  4.9100   3305   3261  .0303
 193  4.9200   3333   3262  .0300
 194  4.9300   3207   3263  .0312
 195  4.9400   3201   3263  .0312
 196  4.9500   3183   3264  .0314
 197  4.9600   3187   3265  .0314
 198  4.9700   3266   3266  .0306
 199  4.9800   3313   3267  .0302
 200  4.9900   3233   3268  .0309
 201  5.0000   3229   3269  .0310
 202  5.0100   3326   3270  .0301
 203  5.0200   3288   3270  .0304
 204  5.0300   3217   3271  .0311
 205  5.0400   3216   3272  .0311
 206  5.0500   3389   3273  .0295
 207  5.0600   3232   3274  .0309
 208  5.0700   3230   3275  .0310
 209  5.0800   3235   3276  .0309
 210  5.0900   3230   3277  .0310
 211  5.1000   3307   3277  .0302
 212  5.1100   3310   3278  .0302
 213  5.1200   3236   3279  .0309
 214  5.1300   3220   3280  .0311
 215  5.1400   3180   3281  .0314
 216  5.1500   3213   3282  .0311
 217  5.1600   3205   3283  .0312
 218  5.1700   3313   3283  .0302
 219  5.1800   3279   3284  .0305
 220  5.1900   3281   3285  .0305
 221  5.2000   3257   3286  .0307
 222  5.2100   3288   3287  .0304
 223  5.2200   3298   3288  .0303
 224  5.2300   3269   3288  .0306
 225  5.2400   3269   3289  .0306
 226  5.2500   3274   3290  .0305
 227  5.2600   3253   3291  .0307
 228  5.2700   3291   3292  .0304
 229  5.2800   3336   3293  .0300
 230  5.2900   3277   3293  .0305
 231  5.3000   3261   3294  .0307
 232  5.3100   3400   3295  .0294
 233  5.3200   3304   3296  .0303
 234  5.3300   3350   3297  .0299
 235  5.3400   3295   3297  .0303
 236  5.3500   3298   3298  .0303
 237  5.3600   3345   3299  .0299
 238  5.3700   3321   3300  .0301
 239  5.3800   3185   3301  .0314
 240  5.3900   3255   3301  .0307
 241  5.4000   3265   3302  .0306
 242  5.4100   3250   3303  .0308
 243  5.4200   3305   3304  .0303
 244  5.4300   3273   3304  .0306
 245  5.4400   3285   3305  .0304
 246  5.4500   3308   3306  .0302
 247  5.4600   3289   3307  .0304
 248  5.4700   3350   3308  .0299
 249  5.4800   3311   3308  .0302
 250  5.4900   3269   3309  .0306
 251  5.5000   3340   3310  .0299
 252  5.5100   3398   3310  .0294
 253  5.5200   3305   3311  .0303
 254  5.5300   3362   3312  .0297
 255  5.5400   3331   3313  .0300
 256  5.5500   3305   3313  .0303
 257  5.5600   3272   3314  .0306
 258  5.5700   3244   3315  .0308
 259  5.5800   3329   3315  .0300
 260  5.5900   3383   3316  .0296
 261  5.6000   3380   3317  .0296
 262  5.6100   3386   3318  .0295
 263  5.6200   3316   3318  .0302
 264  5.6300   3321   3319  .0301
 265  5.6400   3321   3320  .0301
 266  5.6500   3297   3320  .0303
 267  5.6600   3242   3321  .0308
 268  5.6700   3355   3322  .0298
 269  5.6800   3333   3322  .0300
 270  5.6900   3335   3323  .0300
 271  5.7000   3394   3324  .0295
 272  5.7100   3398   3324  .0294
 273  5.7200   3404   3325  .0294
 274  5.7300   3374   3326  .0296
 275  5.7400   3356   3367  .0298
 276  5.7500   3322   3368  .0301
 277  5.7600   3322   3369  .0301
 278  5.7700   3343   3371  .0299
 279  5.7800   3357   3372  .0298
 280  5.7900   3373   3373  .0296
 281  5.8000   3405   3374  .0294
 282  5.8100   3358   3375  .0298
 283  5.8200   3349   3377  .0299
 284  5.8300   3328   3378  .0300
 285  5.8400   3430   3378  .0292
 286  5.8500   3416   3379  .0293
 287  5.8600   3401   3381  .0294
 288  5.8700   3417   3382  .0293
 289  5.8800   3345   3383  .0299
 290  5.8900   3365   3384  .0297
 291  5.9000   3386   3386  .0295
 292  5.9100   3427   3387  .0292
 293  5.9200   3389   3388  .0295
 294  5.9300   3476   3390  .0288
 295  5.9400   3471   3391  .0288
 296  5.9500   3443   3393  .0290
 297  5.9600   3470   3394  .0288
 298  5.9700   3403   3395  .0294
 299  5.9800   3417   3397  .0293
 300  5.9900   3426   3398  .0292
 301  6.0000   3482   3400  .0287
 302  6.0100   3455   3401  .0289
 303  6.0200   3284   3403  .0305
 304  6.0300   3450   3404  .0290
 305  6.0400   3362   3406  .0297
 306  6.0500   3412   3407  .0293
 307  6.0600   3422   3409  .0292
 308  6.0700   3471   3411  .0288
 309  6.0800   3481   3412  .0287
 310  6.0900   3528   3414  .0283
 311  6.1000   3504   3416  .0285
 312  6.1100   3496   3417  .0286
 313  6.1200   3334   3419  .0300
 314  6.1300   3328   3421  .0300
 315  6.1400   3384   3423  .0296
 316  6.1500   3450   3424  .0290
 317  6.1600   3374   3426  .0296
 318  6.1700   3413   3428  .0293
 319  6.1800   3498   3430  .0286
 320  6.1900   3467   3432  .0288
 321  6.2000   3465   3434  .0289
 322  6.2100   3503   3436  .0285
 323  6.2200   3501   3438  .0286
 324  6.2300   3529   3440  .0283
 325  6.2400   3586   3443  .0279
 326  6.2500   3608   3445  .0277
 327  6.2600   3599   3447  .0278
 328  6.2700   3569   3449  .0280
 329  6.2800   3590   3452  .0279
 330  6.2900   3570   3454  .0280
 331  6.3000   3517   3457  .0284
 332  6.3100   3595   3459  .0278
 333  6.3200   3522   3462  .0284
 334  6.3300   3521   3465  .0284
 335  6.3400   3490   3467  .0287
 336  6.3500   3499   3470  .0286
 337  6.3600   3492   3473  .0286
 338  6.3700   3511   3476  .0285
 339  6.3800   3564   3479  .0281
 340  6.3900   3489   3482  .0287
 341  6.4000   3497   3486  .0286
 342  6.4100   3576   3489  .0280
 343  6.4200   3529   3492  .0283
 344  6.4300   3560   3496  .0281
 345  6.4400   3593   3500  .0278
 346  6.4500   3582   3503  .0279
 347  6.4600   3615   3507  .0277
 348  6.4700   3661   3511  .0273
 349  6.4800   3663   3515  .0273
 350  6.4900   3676   3520  .0272
 351  6.5000   3603   3524  .0278
 352  6.5100   3557   3529  .0281
 353  6.5200   3574   3534  .0280
 354  6.5300   3648   3539  .0274
 355  6.5400   3638   3544  .0275
 356  6.5500   3619   3549  .0276
 357  6.5600   3609   3555  .0277
 358  6.5700   3703   3560  .0270
 359  6.5800   3801   3566  .0263
 360  6.5900   3732   3573  .0268
 361  6.6000   3620   3579  .0276
 362  6.6100   3622   3586  .0276
 363  6.6200   3677   3674  .0272
 364  6.6300   3683   3682  .0272
 365  6.6400   3728   3691  .0268
 366  6.6500   3670   3700  .0272
 367  6.6600   3627   3709  .0276
 368  6.6700   3706   3719  .0270
 369  6.6800   3764   3729  .0266
 370  6.6900   3765   3740  .0266
 371  6.7000   3747   3751  .0267
 372  6.7100   3822   3762  .0262
 373  6.7200   3796   3774  .0263
 374  6.7300   3874   3787  .0258
 375  6.7400   3879   3800  .0258
 376  6.7500   3810   3813  .0262
 377  6.7600   3785   3827  .0264
 378  6.7700   3823   3841  .0262
 379  6.7800   3841   3856  .0260
 380  6.7900   3749   3871  .0267
 381  6.8000   3848   3887  .0260
 382  6.8100   3815   3903  .0262
 383  6.8200   3959   3919  .0253
 384  6.8300   4007   3936  .0250
 385  6.8400   3967   3953  .0252
 386  6.8500   3883   3970  .0258
 387  6.8600   3879   3987  .0258
 388  6.8700   3958   4004  .0253
 389  6.8800   3992   4021  .0251
 390  6.8900   4061   4037  .0246
 391  6.9000   3962   4053  .0252
 392  6.9100   4008   4069  .0250
 393  6.9200   4008   4084  .0250
 394  6.9300   3972   4098  .0252
 395  6.9400   4019   4111  .0249
 396  6.9500   4138   4123  .0242
 397  6.9600   3972   4135  .0252
 398  6.9700   3963   4145  .0252
 399  6.9800   4038   4155  .0248
 400  6.9900   4192   4164  .0239
 401  7.0000   4198   4172  .0238
 402  7.0100   4142   4181  .0241
 403  7.0200   4138   4189  .0242
 404  7.0300   4249   4199  .0235
 405  7.0400   4179   4210  .0239
 406  7.0500   4172   4236  .0240
 407  7.0600   4288   4252  .0233
 408  7.0700   4326   4272  .0231
 409  7.0800   4391   4295  .0228
 410  7.0900   4403   4324  .0227
 411  7.1000   4447   4359  .0225
 412  7.1100   4418   4399  .0226
 413  7.1200   4398   4447  .0227
 414  7.1300   4507   4501  .0222
 415  7.1400   4548   4561  .0220
 416  7.1500   4643   4626  .0215
 417  7.1600   4696   4695  .0213
 418  7.1700   4704   4766  .0213
 419  7.1800   4796   4836  .0209
 420  7.1900   4911   4903  .0204
 421  7.2000   5008   4963  .0200
 422  7.2100   5065   5014  .0197
 423  7.2200   4977   5052  .0201
 424  7.2300   5101   5076  .0196
 425  7.2400   5134   5080  .0195
 426  7.2500   5039   5021  .0198
 427  7.2600   4955   4903  .0202
 428  7.2700   4965   4755  .0201
 429  7.2800   4805   4606  .0208
 430  7.2900   4567   4472  .0219
 431  7.3000   4494   4358  .0223
 432  7.3100   4301   4265  .0233
 433  7.3200   4178   4191  .0239
 434  7.3300   4170   4130  .0240
 435  7.3400   4097   4082  .0244
 436  7.3500   4060   4042  .0246
 437  7.3600   4000   4009  .0250
 438  7.3700   4022   3982  .0249
 439  7.3800   3995   3960  .0250
 440  7.3900   3927   3943  .0255
 441  7.4000   4001   3929  .0250
 442  7.4100   3967   3918  .0252
 443  7.4200   3900   3910  .0256
 444  7.4300   3918   3905  .0255
 445  7.4400   3974   3901  .0252
 446  7.4500   3949   3900  .0253
 447  7.4600   3960   3901  .0253
 448  7.4700   4057   3903  .0246
 449  7.4800   4098   3907  .0244
 450  7.4900   4062   3912  .0246
 451  7.5000   4023   3918  .0249
 452  7.5100   4028   3926  .0248
 453  7.5200   4006   3935  .0250
 454  7.5300   4007   3945  .0250
 455  7.5400   4023   3955  .0249
 456  7.5500   4091   3967  .0244
 457  7.5600   4056   3980  .0247
 458  7.5700   4068   3994  .0246
 459  7.5800   4008   4010  .0250
 460  7.5900   4097   4026  .0244
 461  7.6000   4068   4043  .0246
 462  7.6100   4107   4061  .0243
 463  7.6200   4045   4081  .0247
 464  7.6300   4169   4101  .0240
 465  7.6400   4178   4123  .0239
 466  7.6500   4205   4145  .0238
 467  7.6600   4154   4169  .0241
 468  7.6700   4165   4194  .0240
 469  7.6800   4234   4220  .0236
 470  7.6900   4304   4247  .0232
 471  7.7000   4216   4275  .0237
 472  7.7100   4269   4304  .0234
 473  7.7200   4310   4333  .0232
 474  7.7300   4393   4364  .0228
 475  7.7400   4421   4395  .0226
 476  7.7500   4443   4426  .0225
 477  7.7600   4329   4458  .0231
 478  7.7700   4369   4490  .0229
 479  7.7800   4474   4523  .0224
 480  7.7900   4487   4554  .0223
 481  7.8000   4511   4586  .0222
 482  7.8100   4617   4617  .0217
 483  7.8200   4548   4647  .0220
 484  7.8300   4557   4675  .0219
 485  7.8400   4747   4703  .0211
 486  7.8500   4750   4730  .0211
 487  7.8600   4698   4755  .0213
 488  7.8700   4735   4779  .0211
 489  7.8800   4741   4802  .0211
 490  7.8900   4814   4824  .0208
 491  7.9000   4942   4846  .0202
 492  7.9100   5107   4868  .0196
 493  7.9200   4964   5021  .0201
 494  7.9300   4972   5048  .0201
 495  7.9400   5048   5078  .0198
 496  7.9500   5044   5111  .0198
 497  7.9600   4961   5151  .0202
 498  7.9700   5113   5197  .0196
 499  7.9800   5229   5252  .0191
 500  7.9900   5330   5317  .0188
 501  8.0000   5434   5394  .0184
 502  8.0100   5540   5483  .0181
 503  8.0200   5672   5584  .0176
 504  8.0300   5774   5699  .0173
 505  8.0400   5889   5826  .0170
 506  8.0500   6039   5964  .0166
 507  8.0600   6043   6110  .0165
 508  8.0700   6286   6261  .0159
 509  8.0800   6615   6411  .0151
 510  8.0900   6632   6555  .0151
 511  8.1000   6666   6687  .0150
 512  8.1100   6840   6800  .0146
 513  8.1200   7003   6889  .0143
 514  8.1300   6983   6949  .0143
 515  8.1400   6946   6976  .0144
 516  8.1500   6791   6918  .0147
 517  8.1600   6753   6716  .0148
 518  8.1700   6485   6423  .0154
 519  8.1800   6112   6093  .0164
 520  8.1900   5724   5772  .0175
 521  8.2000   5463   5481  .0183
 522  8.2100   5187   5230  .0193
 523  8.2200   4974   5019  .0201
 524  8.2300   4821   4845  .0207
 525  8.2400   4615   4702  .0217
 526  8.2500   4577   4586  .0218
 527  8.2600   4440   4490  .0225
 528  8.2700   4293   4413  .0233
 529  8.2800   4231   4349  .0236
 530  8.2900   4204   4296  .0238
 531  8.3000   4154   4253  .0241
 532  8.3100   4130   4217  .0242
 533  8.3200   4029   4187  .0248
 534  8.3300   3990   4162  .0251
 535  8.3400   4042   4142  .0247
 536  8.3500   4070   4126  .0246
 537  8.3600   4028   4112  .0248
 538  8.3700   4041   4102  .0247
 539  8.3800   4002   4095  .0250
 540  8.3900   3986   4090  .0251
 541  8.4000   3956   4088  .0253
 542  8.4100   3988   4089  .0251
 543  8.4200   4088   4093  .0245
 544  8.4300   4125   4099  .0242
 545  8.4400   4136   4109  .0242
 546  8.4500   4163   4121  .0240
 547  8.4600   4044   4137  .0247
 548  8.4700   4107   4156  .0243
 549  8.4800   4228   4177  .0237
 550  8.4900   4242   4201  .0236
 551  8.5000   4209   4227  .0238
 552  8.5100   4188   4254  .0239
 553  8.5200   4312   4282  .0232
 554  8.5300   4366   4309  .0229
 555  8.5400   4358   4334  .0229
 556  8.5500   4401   4357  .0227
 557  8.5600   4415   4375  .0227
 558  8.5700   4471   4389  .0224
 559  8.5800   4412   4398  .0227
 560  8.5900   4403   4392  .0227
 561  8.6000   4341   4363  .0230
 562  8.6100   4353   4318  .0230
 563  8.6200   4302   4266  .0232
 564  8.6300   4278   4215  .0234
 565  8.6400   4302   4169  .0232
 566  8.6500   4241   4129  .0236
 567  8.6600   4163   4098  .0240
 568  8.6700   4190   4073  .0239
 569  8.6800   4186   4054  .0239
 570  8.6900   4111   4041  .0243
 571  8.7000   4113   4033  .0243
 572  8.7100   4193   4028  .0238
 573  8.7200   4191   4027  .0239
 574  8.7300   4103   4029  .0244
 575  8.7400   4088   4033  .0245
 576  8.7500   4137   4039  .0242
 577  8.7600   4122   4047  .0243
 578  8.7700   4182   4056  .0239
 579  8.7800   4046   4068  .0247
 580  8.7900   4142   4080  .0241
 581  8.8000   4091   4091  .0244
 582  8.8100   4244   4107  .0236
 583  8.8200   4269   4123  .0234
 584  8.8300   4221   4141  .0237
 585  8.8400   4304   4160  .0232
 586  8.8500   4199   4180  .0238
 587  8.8600   4308   4201  .0232
 588  8.8700   4278   4224  .0234
 589  8.8800   4384   4248  .0228
 590  8.8900   4333   4274  .0231
 591  8.9000   4312   4301  .0232
 592  8.9100   4443   4329  .0225
 593  8.9200   4508   4359  .0222
 594  8.9300   4493   4390  .0223
 595  8.9400   4426   4424  .0226
 596  8.9500   4410   4458  .0227
 597  8.9600   4480   4495  .0223
 598  8.9700   4510   4533  .0222
 599  8.9800   4486   4573  .0223
 600  8.9900   4602   4614  .0217
 601  9.0000   4662   4658  .0215
 602  9.0100   4632   4703  .0216
 603  9.0200   4677   4750  .0214
 604  9.0300   4679   4798  .0214
 605  9.0400   4803   4848  .0208
 606  9.0500   4835   4899  .0207
 607  9.0600   4752   4952  .0210
 608  9.0700   4865   5006  .0206
 609  9.0800   4967   5060  .0201
 610  9.0900   5021   5115  .0199
 611  9.1000   5040   5171  .0198
 612  9.1100   5132   5227  .0195
 613  9.1200   5108   5283  .0196
 614  9.1300   5170   5339  .0193
 615  9.1400   5247   5394  .0191
 616  9.1500   5266   5448  .0190
 617  9.1600   5380   5501  .0186
 618  9.1700   5433   5554  .0184
 619  9.1800   5405   5605  .0185
 620  9.1900   5435   5656  .0184
 621  9.2000   5565   5707  .0180
 622  9.2100   5716   5757  .0175
 623  9.2200   5721   5809  .0175
 624  9.2300   5824   5863  .0172
 625  9.2400   5916   5919  .0169
 626  9.2500   5995   5981  .0167
 627  9.2600   6061   6048  .0165
 628  9.2700   6146   6124  .0163
 629  9.2800   6294   6211  .0159
 630  9.2900   6419   6310  .0156
 631  9.3000   6539   6425  .0153
 632  9.3100   6617   6556  .0151
 633  9.3200   6691   6707  .0149
 634  9.3300   6869   6878  .0146
 635  9.3400   7048   7070  .0142
 636  9.3500   7255   7283  .0138
 637  9.3600   7435   7515  .0134
 638  9.3700   7672   7763  .0130
 639  9.3800   7966   8022  .0126
 640  9.3900   8152   8286  .0123
 641  9.4000   8317   8545  .0120
 642  9.4100   8704   8791  .0115
 643  9.4200   9055   9012  .0110
 644  9.4300   9270   9198  .0108
 645  9.4400   9450   9339  .0106
 646  9.4500   9436   9427  .0106
 647  9.4600   9390   9456  .0106
 648  9.4700   9261   9325  .0108
 649  9.4800   9049   8964  .0111
 650  9.4900   8562   8448  .0117
 651  9.5000   8000   7856  .0125
 652  9.5100   7507   7258  .0133
 653  9.5200   6972   6696  .0143
 654  9.5300   6461   6192  .0155
 655  9.5400   6037   5753  .0166
 656  9.5500   5637   5379  .0177
 657  9.5600   5291   5066  .0189
 658  9.5700   4913   4807  .0204
 659  9.5800   4733   4594  .0211
 660  9.5900   4508   4419  .0222
 661  9.6000   4315   4277  .0232
 662  9.6100   4118   4160  .0243
 663  9.6200   3965   4064  .0252
 664  9.6300   3959   3983  .0253
 665  9.6400   3861   3916  .0259
 666  9.6500   3792   3859  .0264
 667  9.6600   3783   3809  .0264
 668  9.6700   3720   3766  .0269
 669  9.6800   3626   3729  .0276
 670  9.6900   3748   3696  .0267
 671  9.7000   3633   3666  .0275
 672  9.7100   3627   3640  .0276
 673  9.7200   3522   3611  .0284
 674  9.7300   3537   3590  .0283
 675  9.7400   3601   3571  .0278
 676  9.7500   3630   3554  .0275
 677  9.7600   3527   3538  .0284
 678  9.7700   3491   3524  .0286
 679  9.7800   3516   3511  .0284
 680  9.7900   3456   3498  .0289
 681  9.8000   3404   3487  .0294
 682  9.8100   3378   3477  .0296
 683  9.8200   3450   3468  .0290
 684  9.8300   3455   3459  .0289
 685  9.8400   3441   3451  .0291
 686  9.8500   3391   3443  .0295
 687  9.8600   3312   3436  .0302
 688  9.8700   3370   3429  .0297
 689  9.8800   3383   3423  .0296
 690  9.8900   3406   3417  .0294
 691  9.9000   3350   3412  .0299
 692  9.9100   3446   3407  .0290
 693  9.9200   3333   3402  .0300
 694  9.9300   3347   3397  .0299
 695  9.9400   3437   3393  .0291
 696  9.9500   3370   3389  .0297
 697  9.9600   3274   3385  .0305
 698  9.9700   3304   3381  .0303
 699  9.9800   3367   3378  .0297
 700  9.9900   3366   3374  .0297
 701 10.0000   3360   3371  .0298
 702 10.0100   3347   3368  .0299
 703 10.0200   3277   3365  .0305
 704 10.0300   3241   3363  .0309
 705 10.0400   3265   3360  .0306
 706 10.0500   3298   3357  .0303
 707 10.0600   3273   3355  .0306
 708 10.0700   3295   3353  .0303
 709 10.0800   3308   3351  .0302
 710 10.0900   3265   3348  .0306
 711 10.1000   3263   3346  .0306
 712 10.1100   3280   3344  .0305
 713 10.1200   3251   3343  .0308
 714 10.1300   3216   3341  .0311
 715 10.1400   3249   3339  .0308
 716 10.1500   3293   3337  .0304
 717 10.1600   3253   3336  .0307
 718 10.1700   3293   3333  .0304
 719 10.1800   3348   3332  .0299
 720 10.1900   3318   3330  .0301
 721 10.2000   3265   3329  .0306
 722 10.2100   3261   3328  .0307
 723 10.2200   3234   3326  .0309
 724 10.2300   3295   3325  .0303
 725 10.2400   3266   3324  .0306
 726 10.2500   3280   3323  .0305
 727 10.2600   3318   3321  .0301
 728 10.2700   3261   3320  .0307
 729 10.2800   3249   3319  .0308
 730 10.2900   3285   3318  .0304
 731 10.3000   3255   3317  .0307
 732 10.3100   3292   3316  .0304
 733 10.3200   3324   3315  .0301
 734 10.3300   3259   3314  .0307
 735 10.3400   3271   3314  .0306
 736 10.3500   3338   3313  .0300
 737 10.3600   3273   3312  .0306
 738 10.3700   3220   3311  .0311
 739 10.3800   3258   3310  .0307
 740 10.3900   3227   3310  .0310
 741 10.4000   3197   3309  .0313
 742 10.4100   3282   3308  .0305
 743 10.4200   3254   3308  .0307
 744 10.4300   3394   3307  .0295
 745 10.4400   3321   3307  .0301
 746 10.4500   3348   3306  .0299
 747 10.4600   3257   3306  .0307
 748 10.4700   3360   3305  .0298
 749 10.4800   3276   3305  .0305
 750 10.4900   3255   3304  .0307
 751 10.5000   3206   3304  .0312
 752 10.5100   3220   3304  .0311
 753 10.5200   3312   3303  .0302
 754 10.5300   3362   3303  .0297
 755 10.5400   3352   3303  .0298
 756 10.5500   3272   3303  .0306
 757 10.5600   3255   3303  .0307
 758 10.5700   3305   3302  .0303
 759 10.5800   3364   3302  .0297
 760 10.5900   3344   3302  .0299
 761 10.6000   3270   3302  .0306
 762 10.6100   3331   3302  .0300
 763 10.6200   3201   3302  .0312
 764 10.6300   3236   3303  .0309
 765 10.6400   3364   3303  .0297
 766 10.6500   3375   3303  .0296
 767 10.6600   3350   3303  .0299
 768 10.6700   3319   3303  .0301
 769 10.6800   3307   3304  .0302
 770 10.6900   3249   3304  .0308
 771 10.7000   3286   3304  .0304
 772 10.7100   3274   3305  .0305
 773 10.7200   3262   3305  .0307
 774 10.7300   3222   3306  .0310
 775 10.7400   3298   3306  .0303
 776 10.7500   3222   3306  .0310
 777 10.7600   3167   3307  .0316
 778 10.7700   3189   3307  .0314
 779 10.7800   3250   3308  .0308
 780 10.7900   3287   3308  .0304
 781 10.8000   3284   3309  .0305
 782 10.8100   3340   3309  .0299
 783 10.8200   3263   3310  .0306
 784 10.8300   3258   3311  .0307
 785 10.8400   3266   3311  .0306
 786 10.8500   3257   3312  .0307
 787 10.8600   3264   3313  .0306
 788 10.8700   3297   3315  .0303
 789 10.8800   3297   3316  .0303
 790 10.8900   3282   3318  .0305
 791 10.9000   3290   3320  .0304
 792 10.9100   3261   3323  .0307
 793 10.9200   3316   3326  .0302
 794 10.9300   3282   3329  .0305
 795 10.9400   3284   3332  .0305
 796 10.9500   3282   3336  .0305
 797 10.9600   3297   3340  .0303
 798 10.9700   3365   3345  .0297
 799 10.9800   3309   3349  .0302
 800 10.9900   3268   3353  .0306
 801 11.0000   3268   3357  .0306
 802 11.0100   3345   3360  .0299
 803 11.0200   3345   3363  .0299
 804 11.0300   3316   3365  .0302
 805 11.0400   3356   3366  .0298
 806 11.0500   3324   3365  .0301
 807 11.0600   3274   3354  .0305
 808 11.0700   3319   3347  .0301
 809 11.0800   3303   3338  .0303
 810 11.0900   3318   3327  .0301
 811 11.1000   3364   3316  .0297
 812 11.1100   3345   3305  .0299
 813 11.1200   3286   3295  .0304
 814 11.1300   3302   3287  .0303
 815 11.1400   3277   3279  .0305
 816 11.1500   3284   3272  .0305
 817 11.1600   3307   3266  .0302
 818 11.1700   3238   3262  .0309
 819 11.1800   3274   3258  .0305
 820 11.1900   3315   3254  .0302
 821 11.2000   3296   3252  .0303
 822 11.2100   3243   3249  .0308
 823 11.2200   3192   3247  .0313
 824 11.2300   3230   3248  .0310
 825 11.2400   3288   3246  .0304
 826 11.2500   3271   3245  .0306
 827 11.2600   3263   3244  .0306
 828 11.2700   3331   3243  .0300
 829 11.2800   3329   3242  .0300
 830 11.2900   3252   3241  .0308
 831 11.3000   3302   3240  .0303
 832 11.3100   3267   3239  .0306
 833 11.3200   3162   3239  .0316
 834 11.3300   3290   3238  .0304
 835 11.3400   3226   3237  .0310
 836 11.3500   3257   3287  .0307
 837 11.3600   3189   3287  .0314
 838 11.3700   3297   3287  .0303
 839 11.3800   3280   3287  .0305
 840 11.3900   3254   3287  .0307
 841 11.4000   3198   3287  .0313
 842 11.4100   3271   3287  .0306
 843 11.4200   3205   3287  .0312
 844 11.4300   3252   3287  .0308
 845 11.4400   3258   3288  .0307
 846 11.4500   3250   3288  .0308
 847 11.4600   3202   3288  .0312
 848 11.4700   3288   3289  .0304
 849 11.4800   3232   3289  .0309
 850 11.4900   3166   3289  .0316
 851 11.5000   3251   3290  .0308
 852 11.5100   3292   3290  .0304
 853 11.5200   3312   3291  .0302
 854 11.5300   3310   3291  .0302
 855 11.5400   3285   3292  .0304
 856 11.5500   3349   3292  .0299
 857 11.5600   3277   3293  .0305
 858 11.5700   3305   3293  .0303
 859 11.5800   3362   3294  .0297
 860 11.5900   3271   3295  .0306
 861 11.6000   3325   3295  .0301
 862 11.6100   3364   3296  .0297
 863 11.6200   3314   3297  .0302
 864 11.6300   3301   3297  .0303
 865 11.6400   3304   3298  .0303
 866 11.6500   3340   3299  .0299
 867 11.6600   3246   3300  .0308
 868 11.6700   3269   3301  .0306
 869 11.6800   3309   3302  .0302
 870 11.6900   3336   3303  .0300
 871 11.7000   3284   3304  .0305
 872 11.7100   3362   3305  .0297
 873 11.7200   3292   3306  .0304
 874 11.7300   3328   3307  .0300
 875 11.7400   3263   3308  .0306
 876 11.7500   3311   3309  .0302
 877 11.7600   3397   3310  .0294
 878 11.7700   3407   3312  .0294
 879 11.7800   3347   3313  .0299
 880 11.7900   3363   3314  .0297
 881 11.8000   3331   3316  .0300
 882 11.8100   3337   3317  .0300
 883 11.8200   3361   3319  .0298
 884 11.8300   3316   3320  .0302
 885 11.8400   3377   3322  .0296
 886 11.8500   3312   3323  .0302
 887 11.8600   3306   3325  .0302
 888 11.8700   3348   3327  .0299
 889 11.8800   3367   3329  .0297
 890 11.8900   3362   3331  .0297
 891 11.9000   3358   3333  .0298
 892 11.9100   3376   3335  .0296
 893 11.9200   3328   3337  .0300
 894 11.9300   3354   3339  .0298
 895 11.9400   3338   3341  .0300
 896 11.9500   3320   3344  .0301
 897 11.9600   3323   3346  .0301
 898 11.9700   3402   3349  .0294
 899 11.9800   3292   3352  .0304
 900 11.9900   3337   3354  .0300
 901 12.0000   3369   3357  .0297
 902 12.0100   3509   3360  .0285
 903 12.0200   3412   3363  .0293
 904 12.0300   3458   3366  .0289
 905 12.0400   3436   3370  .0291
 906 12.0500   3417   3373  .0293
 907 12.0600   3384   3377  .0296
 908 12.0700   3440   3380  .0291
 909 12.0800   3461   3384  .0289
 910 12.0900   3387   3388  .0295
 911 12.1000   3395   3392  .0295
 912 12.1100   3428   3396  .0292
 913 12.1200   3439   3401  .0291
 914 12.1300   3383   3406  .0296
 915 12.1400   3410   3410  .0293
 916 12.1500   3465   3415  .0289
 917 12.1600   3396   3421  .0294
 918 12.1700   3426   3426  .0292
 919 12.1800   3571   3432  .0280
 920 12.1900   3544   3438  .0282
 921 12.2000   3456   3444  .0289
 922 12.2100   3466   3450  .0289
 923 12.2200   3426   3457  .0292
 924 12.2300   3572   3464  .0280
 925 12.2400   3635   3471  .0275
 926 12.2500   3566   3479  .0280
 927 12.2600   3584   3487  .0279
 928 12.2700   3658   3495  .0273
 929 12.2800   3628   3504  .0276
 930 12.2900   3624   3513  .0276
 931 12.3000   3668   3522  .0273
 932 12.3100   3662   3532  .0273
 933 12.3200   3665   3543  .0273
 934 12.3300   3670   3554  .0272
 935 12.3400   3678   3565  .0272
 936 12.3500   3684   3577  .0271
 937 12.3600   3750   3590  .0267
 938 12.3700   3780   3603  .0265
 939 12.3800   3789   3617  .0264
 940 12.3900   3815   3632  .0262
 941 12.4000   3789   3647  .0264
 942 12.4100   3799   3663  .0263
 943 12.4200   3785   3680  .0264
 944 12.4300   3720   3697  .0269
 945 12.4400   3789   3716  .0264
 946 12.4500   3780   3833  .0265
 947 12.4600   3756   3854  .0266
 948 12.4700   3924   3877  .0255
 949 12.4800   3964   3900  .0252
 950 12.4900   3936   3924  .0254
 951 12.5000   4003   3950  .0250
 952 12.5100   4033   3976  .0248
 953 12.5200   4039   4003  .0248
 954 12.5300   4078   4032  .0245
 955 12.5400   4174   4061  .0240
 956 12.5500   4190   4091  .0239
 957 12.5600   4179   4122  .0239
 958 12.5700   4201   4154  .0238
 959 12.5800   4161   4187  .0240
 960 12.5900   4128   4221  .0242
 961 12.6000   4199   4364  .0238
 962 12.6100   4314   4401  .0232
 963 12.6200   4260   4440  .0235
 964 12.6300   4363   4479  .0229
 965 12.6400   4491   4520  .0223
 966 12.6500   4512   4562  .0222
 967 12.6600   4479   4606  .0223
 968 12.6700   4551   4652  .0220
 969 12.6800   4631   4701  .0216
 970 12.6900   4759   4753  .0210
 971 12.7000   4669   4808  .0214
 972 12.7100   4806   4867  .0208
 973 12.7200   4883   4930  .0205
 974 12.7300   4942   4999  .0202
 975 12.7400   5064   5074  .0197
 976 12.7500   5135   5156  .0195
 977 12.7600   5156   5245  .0194
 978 12.7700   5353   5341  .0187
 979 12.7800   5415   5446  .0185
 980 12.7900   5530   5559  .0181
 981 12.8000   5612   5680  .0178
 982 12.8100   5725   5808  .0175
 983 12.8200   5832   5940  .0171
 984 12.8300   6085   6073  .0164
 985 12.8400   6251   6206  .0160
 986 12.8500   6433   6336  .0155
 987 12.8600   6379   6460  .0157
 988 12.8700   6506   6573  .0154
 989 12.8800   6697   6672  .0149
 990 12.8900   6745   6751  .0148
 991 12.9000   6866   6807  .0146
 992 12.9100   6842   6836  .0146
 993 12.9200   6863   6829  .0146
 994 12.9300   6762   6733  .0148
 995 12.9400   6582   6553  .0152
 996 12.9500   6357   6314  .0157
 997 12.9600   5953   6044  .0168
 998 12.9700   5735   5764  .0174
 999 12.9800   5467   5491  .0183
1000 12.9900   5197   5238  .0192
1001 13.0000   4991   5009  .0200
1002 13.0100   4780   4808  .0209
1003 13.0200   4622   4636  .0216
1004 13.0300   4508   4492  .0222
1005 13.0400   4484   4373  .0223
1006 13.0500   4281   4277  .0234
1007 13.0600   4235   4201  .0236
1008 13.0700   4302   4199  .0232
1009 13.0800   4216   4154  .0237
1010 13.0900   4170   4121  .0240
1011 13.1000   4056   4096  .0247
1012 13.1100   4139   4078  .0242
1013 13.1200   4063   4066  .0246
1014 13.1300   4060   4059  .0246
1015 13.1400   4074   4055  .0245
1016 13.1500   4086   4054  .0245
1017 13.1600   4061   4056  .0246
1018 13.1700   4055   4060  .0247
1019 13.1800   4102   4066  .0244
1020 13.1900   4071   4073  .0246
1021 13.2000   4012   4083  .0249
1022 13.2100   3976   4094  .0252
1023 13.2200   4067   4106  .0246
1024 13.2300   4101   4120  .0244
1025 13.2400   3996   4135  .0250
1026 13.2500   4031   4151  .0248
1027 13.2600   4112   4169  .0243
1028 13.2700   4114   4188  .0243
1029 13.2800   4241   4209  .0236
1030 13.2900   4227   4231  .0237
1031 13.3000   4206   4254  .0238
1032 13.3100   4316   4279  .0232
1033 13.3200   4263   4305  .0235
1034 13.3300   4308   4333  .0232
1035 13.3400   4381   4363  .0228
1036 13.3500   4394   4394  .0228
1037 13.3600   4388   4426  .0228
1038 13.3700   4509   4461  .0222
1039 13.3800   4542   4498  .0220
1040 13.3900   4571   4536  .0219
1041 13.4000   4575   4577  .0219
1042 13.4100   4669   4619  .0214
1043 13.4200   4791   4664  .0209
1044 13.4300   4721   4712  .0212
1045 13.4400   4867   4762  .0205
1046 13.4500   4974   4814  .0201
1047 13.4600   4951   4870  .0202
1048 13.4700   4971   4928  .0201
1049 13.4800   4987   4989  .0201
1050 13.4900   5081   5053  .0197
1051 13.5000   5217   5121  .0192
1052 13.5100   5268   5192  .0190
1053 13.5200   5336   5267  .0187
1054 13.5300   5518   5345  .0181
1055 13.5400   5591   5427  .0179
1056 13.5500   5593   5512  .0179
1057 13.5600   5686   5601  .0176
1058 13.5700   5827   5695  .0172
1059 13.5800   5943   5792  .0168
1060 13.5900   5994   5893  .0167
1061 13.6000   6016   5999  .0166
1062 13.6100   6200   6109  .0161
1063 13.6200   6285   6223  .0159
1064 13.6300   6399   6342  .0156
1065 13.6400   6551   6467  .0153
1066 13.6500   6742   6596  .0148
1067 13.6600   6870   6732  .0146
1068 13.6700   6925   6874  .0144
1069 13.6800   6909   7024  .0145
1070 13.6900   7097   7183  .0141
1071 13.7000   7343   7352  .0136
1072 13.7100   7483   7532  .0134
1073 13.7200   7745   7725  .0129
1074 13.7300   7982   7934  .0125
1075 13.7400   8333   8159  .0120
1076 13.7500   8508   8404  .0118
1077 13.7600   8654   8669  .0116
1078 13.7700   8933   8957  .0112
1079 13.7800   9199   9269  .0109
1080 13.7900   9605   9605  .0104
1081 13.8000   9806   9965  .0102
1082 13.8100  10165  10347  .0098
1083 13.8200  10691  10817  .0094
1084 13.8300  11044  11228  .0091
1085 13.8400  11613  11644  .0086
1086 13.8500  12185  12054  .0082
1087 13.8600  12662  12446  .0079
1088 13.8700  12805  12810  .0078
1089 13.8800  13123  13135  .0076
1090 13.8900  13533  13410  .0074
1091 13.9000  13771  13631  .0073
1092 13.9100  13734  13746  .0073
1093 13.9200  13601  13667  .0074
1094 13.9300  13435  13439  .0074
1095 13.9400  13035  13127  .0077
1096 13.9500  12552  12790  .0080
1097 13.9600  12271  12477  .0081
1098 13.9700  11971  12215  .0084
1099 13.9800  11649  12023  .0086
1100 13.9900  11518  11904  .0087
1101 14.0000  11489  11855  .0087
1102 14.0100  11627  11864  .0086
1103 14.0200  11712  11915  .0085
1104 14.0300  12054  11987  .0083
1105 14.0400  12211  12059  .0082
1106 14.0500  12340  12108  .0081
1107 14.0600  12352  12118  .0081
1108 14.0700  12499  12073  .0080
1109 14.0800  12070  11868  .0083
1110 14.0900  11543  11447  .0087
1111 14.1000  11016  10865  .0091
1112 14.1100  10330  10188  .0097
1113 14.1200   9533   9478  .0105
1114 14.1300   8795   8780  .0114
1115 14.1400   8040   8127  .0124
1116 14.1500   7342   7536  .0136
1117 14.1600   6727   7017  .0149
1118 14.1700   6446   6573  .0155
1119 14.1800   6079   6202  .0165
1120 14.1900   5720   5899  .0175
1121 14.2000   5471   5657  .0183
1122 14.2100   5339   5468  .0187
1123 14.2200   5254   5322  .0190
1124 14.2300   5088   5214  .0197
1125 14.2400   5026   5134  .0199
1126 14.2500   4946   5078  .0202
1127 14.2600   4979   5040  .0201
1128 14.2700   5128   5018  .0195
1129 14.2800   5087   5006  .0197
1130 14.2900   5008   5005  .0200
1131 14.3000   5096   5011  .0196
1132 14.3100   5001   5025  .0200
1133 14.3200   5031   5045  .0199
1134 14.3300   5156   5072  .0194
1135 14.3400   5145   5104  .0194
1136 14.3500   5218   5143  .0192
1137 14.3600   5320   5188  .0188
1138 14.3700   5336   5240  .0187
1139 14.3800   5323   5300  .0188
1140 14.3900   5369   5368  .0186
1141 14.4000   5508   5445  .0182
1142 14.4100   5597   5531  .0179
1143 14.4200   5744   5628  .0174
1144 14.4300   5745   5737  .0174
1145 14.4400   5846   5856  .0171
1146 14.4500   5977   5987  .0167
1147 14.4600   6006   6129  .0167
1148 14.4700   6174   6280  .0162
1149 14.4800   6389   6438  .0157
1150 14.4900   6527   6601  .0153
1151 14.5000   6639   6763  .0151
1152 14.5100   6786   6921  .0147
1153 14.5200   7005   7068  .0143
1154 14.5300   7242   7199  .0138
1155 14.5400   7422   7303  .0135
1156 14.5500   7531   7385  .0133
1157 14.5600   7515   7438  .0133
1158 14.5700   7525   7426  .0133
1159 14.5800   7295   7322  .0137
1160 14.5900   7151   7146  .0140
1161 14.6000   6926   6925  .0144
1162 14.6100   6622   6682  .0151
1163 14.6200   6363   6438  .0157
1164 14.6300   6076   6204  .0165
1165 14.6400   5913   5988  .0169
1166 14.6500   5635   5794  .0177
1167 14.6600   5483   5622  .0182
1168 14.6700   5441   5473  .0184
1169 14.6800   5322   5342  .0188
1170 14.6900   5207   5223  .0192
1171 14.7000   5164   5101  .0194
1172 14.7100   5082   4977  .0197
1173 14.7200   4916   4855  .0203
1174 14.7300   4834   4738  .0207
1175 14.7400   4834   4628  .0207
1176 14.7500   4794   4528  .0209
1177 14.7600   4624   4439  .0216
1178 14.7700   4587   4361  .0218
1179 14.7800   4515   4295  .0221
1180 14.7900   4403   4239  .0227
1181 14.8000   4294   4194  .0233
1182 14.8100   4283   4194  .0233
1183 14.8200   4192   4167  .0239
1184 14.8300   4111   4149  .0243
1185 14.8400   4179   4138  .0239
1186 14.8500   4210   4132  .0238
1187 14.8600   4155   4133  .0241
1188 14.8700   4132   4137  .0242
1189 14.8800   4136   4147  .0242
1190 14.8900   4225   4159  .0237
1191 14.9000   4219   4176  .0237
1192 14.9100   4204   4195  .0238
1193 14.9200   4186   4217  .0239
1194 14.9300   4241   4241  .0236
1195 14.9400   4276   4269  .0234
1196 14.9500   4313   4298  .0232
1197 14.9600   4382   4331  .0228
1198 14.9700   4545   4365  .0220
1199 14.9800   4511   4402  .0222
1200 14.9900   4521   4442  .0221
1201 15.0000   4539   4485  .0220
1202 15.0100   4685   4529  .0213
1203 15.0200   4590   4576  .0218
1204 15.0300   4669   4625  .0214
1205 15.0400   4703   4677  .0213
1206 15.0500   4846   4731  .0206
1207 15.0600   4838   4788  .0207
1208 15.0700   4964   4847  .0201
1209 15.0800   4960   4910  .0202
1210 15.0900   4940   4976  .0202
1211 15.1000   5010   5047  .0200
1212 15.1100   5122   5121  .0195
1213 15.1200   5192   5201  .0193
1214 15.1300   5170   5287  .0193
1215 15.1400   5270   5379  .0190
1216 15.1500   5425   5479  .0184
1217 15.1600   5458   5589  .0183
1218 15.1700   5692   5708  .0176
1219 15.1800   5863   5839  .0171
1220 15.1900   5943   5983  .0168
1221 15.2000   6142   6142  .0163
1222 15.2100   6180   6315  .0162
1223 15.2200   6418   6503  .0156
1224 15.2300   6676   6707  .0150
1225 15.2400   6835   6925  .0146
1226 15.2500   6948   7156  .0144
1227 15.2600   7320   7396  .0137
1228 15.2700   7615   7641  .0131
1229 15.2800   7765   7883  .0129
1230 15.2900   8062   8116  .0124
1231 15.3000   8371   8330  .0119
1232 15.3100   8623   8517  .0116
1233 15.3200   8838   8666  .0113
1234 15.3300   8939   8769  .0112
1235 15.3400   9056   8821  .0110
1236 15.3500   8927   8803  .0112
1237 15.3600   8742   8640  .0114
1238 15.3700   8394   8343  .0119
1239 15.3800   7923   7952  .0126
1240 15.3900   7340   7505  .0136
1241 15.4000   6984   7037  .0143
1242 15.4100   6432   6574  .0155
1243 15.4200   5956   6127  .0168
1244 15.4300   5590   5725  .0179
1245 15.4400   5203   5365  .0192
1246 15.4500   4872   5049  .0205
1247 15.4600   4554   4779  .0220
1248 15.4700   4419   4551  .0226
1249 15.4800   4338   4361  .0231
1250 15.4900   4207   4206  .0238
1251 15.5000   3984   4080  .0251
1252 15.5100   3978   3978  .0251
1253 15.5200   3872   3896  .0258
1254 15.5300   3793   3830  .0264
1255 15.5400   3797   3777  .0263
1256 15.5500   3762   3734  .0266
1257 15.5600   3656   3699  .0274
1258 15.5700   3668   3670  .0273
1259 15.5800   3606   3645  .0277
1260 15.5900   3611   3624  .0277
1261 15.6000   3649   3597  .0274
1262 15.6100   3693   3581  .0271
1263 15.6200   3579   3568  .0279
1264 15.6300   3498   3557  .0286
1265 15.6400   3558   3548  .0281
1266 15.6500   3561   3580  .0281
1267 15.6600   3489   3573  .0287
1268 15.6700   3440   3568  .0291
1269 15.6800   3486   3564  .0287
1270 15.6900   3530   3560  .0283
1271 15.7000   3514   3558  .0285
1272 15.7100   3554   3556  .0281
1273 15.7200   3364   3555  .0297
1274 15.7300   3457   3555  .0289
1275 15.7400   3481   3556  .0287
1276 15.7500   3532   3557  .0283
1277 15.7600   3462   3559  .0289
1278 15.7700   3515   3562  .0284
1279 15.7800   3572   3565  .0280
1280 15.7900   3543   3569  .0282
1281 15.8000   3506   3574  .0285
1282 15.8100   3584   3579  .0279
1283 15.8200   3527   3585  .0284
1284 15.8300   3602   3592  .0278
1285 15.8400   3609   3599  .0277
1286 15.8500   3600   3607  .0278
1287 15.8600   3516   3615  .0284
1288 15.8700   3553   3624  .0281
1289 15.8800   3619   3634  .0276
1290 15.8900   3662   3645  .0273
1291 15.9000   3681   3657  .0272
1292 15.9100   3629   3669  .0276
1293 15.9200   3668   3682  .0273
1294 15.9300   3806   3696  .0263
1295 15.9400   3847   3711  .0260
1296 15.9500   3709   3727  .0270
1297 15.9600   3701   3744  .0270
1298 15.9700   3775   3762  .0265
1299 15.9800   3803   3780  .0263
1300 15.9900   3879   3800  .0258
1301 16.0000   3841   3821  .0260
1302 16.0100   3902   3862  .0256
1303 16.0200   3862   3886  .0259
1304 16.0300   3912   3910  .0256
1305 16.0400   3916   3936  .0255
1306 16.0500   4018   3964  .0249
1307 16.0600   4013   3992  .0249
1308 16.0700   4107   4022  .0243
1309 16.0800   4116   4054  .0243
1310 16.0900   4148   4087  .0241
1311 16.1000   4195   4122  .0238
1312 16.1100   4179   4154  .0239
1313 16.1200   4183   4193  .0239
1314 16.1300   4248   4234  .0235
1315 16.1400   4320   4277  .0231
1316 16.1500   4356   4323  .0230
1317 16.1600   4427   4373  .0226
1318 16.1700   4445   4426  .0225
1319 16.1800   4484   4484  .0223
1320 16.1900   4496   4546  .0222
1321 16.2000   4594   4613  .0218
1322 16.2100   4679   4687  .0214
1323 16.2200   4695   4767  .0213
1324 16.2300   4834   4854  .0207
1325 16.2400   4820   4949  .0207
1326 16.2500   4991   5052  .0200
1327 16.2600   5105   5163  .0196
1328 16.2700   5121   5281  .0195
1329 16.2800   5282   5406  .0189
1330 16.2900   5487   5537  .0182
1331 16.3000   5697   5671  .0176
1332 16.3100   5800   5806  .0172
1333 16.3200   5960   5937  .0168
1334 16.3300   6248   6062  .0160
1335 16.3400   6322   6174  .0158
1336 16.3500   6277   6269  .0159
1337 16.3600   6338   6343  .0158
1338 16.3700   6318   6393  .0158
1339 16.3800   6314   6415  .0158
1340 16.3900   6324   6389  .0158
1341 16.4000   6266   6289  .0160
1342 16.4100   6103   6128  .0164
1343 16.4200   5895   5923  .0170
1344 16.4300   5697   5694  .0176
1345 16.4400   5572   5457  .0179
1346 16.4500   5306   5222  .0188
1347 16.4600   5052   5000  .0198
1348 16.4700   4885   4796  .0205
1349 16.4800   4587   4613  .0218
1350 16.4900   4442   4452  .0225
1351 16.5000   4322   4314  .0231
1352 16.5100   4156   4199  .0241
1353 16.5200   4087   4104  .0245
1354 16.5300   4001   4026  .0250
1355 16.5400   3982   3965  .0251
1356 16.5500   4001   3917  .0250
1357 16.5600   3893   3880  .0257
1358 16.5700   3877   3852  .0258
1359 16.5800   3847   3831  .0260
1360 16.5900   3746   3816  .0267
1361 16.6000   3714   3805  .0269
1362 16.6100   3787   3796  .0264
1363 16.6200   3760   3790  .0266
1364 16.6300   3767   3785  .0265
1365 16.6400   3787   3780  .0264
1366 16.6500   3722   3795  .0269
1367 16.6600   3781   3787  .0264
1368 16.6700   3747   3779  .0267
1369 16.6800   3688   3771  .0271
1370 16.6900   3781   3763  .0264
1371 16.7000   3751   3757  .0267
1372 16.7100   3740   3752  .0267
1373 16.7200   3799   3749  .0263
1374 16.7300   3855   3747  .0259
1375 16.7400   3797   3747  .0263
1376 16.7500   3842   3750  .0260
1377 16.7600   3747   3758  .0267
1378 16.7700   3801   3765  .0263
1379 16.7800   3887   3773  .0257
1380 16.7900   3855   3783  .0259
1381 16.8000   3862   3795  .0259
1382 16.8100   3887   3808  .0257
1383 16.8200   3856   3823  .0259
1384 16.8300   3914   3839  .0255
1385 16.8400   3943   3857  .0254
1386 16.8500   3915   3877  .0255
1387 16.8600   3976   3897  .0252
1388 16.8700   4041   3920  .0247
1389 16.8800   4090   3944  .0244
1390 16.8900   4090   3969  .0244
1391 16.9000   4072   3996  .0246
1392 16.9100   4054   4025  .0247
1393 16.9200   4108   4055  .0243
1394 16.9300   4202   4079  .0238
1395 16.9400   4201   4113  .0238
1396 16.9500   4215   4148  .0237
1397 16.9600   4247   4186  .0235
1398 16.9700   4264   4292  .0235
1399 16.9800   4416   4334  .0226
1400 16.9900   4411   4379  .0227
1401 17.0000   4433   4427  .0226
1402 17.0100   4519   4477  .0221
1403 17.0200   4581   4531  .0218
1404 17.0300   4659   4588  .0215
1405 17.0400   4718   4658  .0212
1406 17.0500   4767   4723  .0210
1407 17.0600   4730   4794  .0211
1408 17.0700   4864   4870  .0206
1409 17.0800   4947   4952  .0202
1410 17.0900   4998   5042  .0200
1411 17.1000   5104   5138  .0196
1412 17.1100   5226   5243  .0191
1413 17.1200   5397   5356  .0185
1414 17.1300   5530   5479  .0181
1415 17.1400   5646   5610  .0177
1416 17.1500   5654   5757  .0177
1417 17.1600   5852   5906  .0171
1418 17.1700   5987   6062  .0167
1419 17.1800   6146   6223  .0163
1420 17.1900   6227   6387  .0161
1421 17.2000   6469   6549  .0155
1422 17.2100   6687   6707  .0150
1423 17.2200   6831   6854  .0146
1424 17.2300   6952   6987  .0144
1425 17.2400   7104   7098  .0141
1426 17.2500   7150   7185  .0140
1427 17.2600   7134   7243  .0140
1428 17.2700   7214   7268  .0139
1429 17.2800   7143   7229  .0140
1430 17.2900   7106   7111  .0141
1431 17.3000   6976   6931  .0143
1432 17.3100   6706   6706  .0149
1433 17.3200   6430   6457  .0156
1434 17.3300   6251   6198  .0160
1435 17.3400   5928   5944  .0169
1436 17.3500   5740   5702  .0174
1437 17.3600   5500   5481  .0182
1438 17.3700   5393   5282  .0185
1439 17.3800   5247   5163  .0191
1440 17.3900   5158   5016  .0194
1441 17.4000   4997   4895  .0200
1442 17.4100   4878   4798  .0205
1443 17.4200   4857   4724  .0206
1444 17.4300   4772   4671  .0210
1445 17.4400   4738   4636  .0211
1446 17.4500   4729   4618  .0211
1447 17.4600   4673   4614  .0214
1448 17.4700   4664   4623  .0214
1449 17.4800   4640   4643  .0216
1450 17.4900   4665   4674  .0214
1451 17.5000   4654   4713  .0215
1452 17.5100   4615   4760  .0217
1453 17.5200   4680   4814  .0214
1454 17.5300   4726   4873  .0212
1455 17.5400   4870   4937  .0205
1456 17.5500   5032   5003  .0199
1457 17.5600   5002   5069  .0200
1458 17.5700   5088   5133  .0197
1459 17.5800   5184   5194  .0193
1460 17.5900   5251   5247  .0190
1461 17.6000   5287   5291  .0189
1462 17.6100   5450   5323  .0183
1463 17.6200   5380   5342  .0186
1464 17.6300   5419   5345  .0185
1465 17.6400   5472   5316  .0183
1466 17.6500   5343   5252  .0187
1467 17.6600   5174   5159  .0193
1468 17.6700   5009   5048  .0200
1469 17.6800   4843   4986  .0206
1470 17.6900   4879   4861  .0205
1471 17.7000   4760   4739  .0210
1472 17.7100   4643   4623  .0215
1473 17.7200   4565   4516  .0219
1474 17.7300   4426   4420  .0226
1475 17.7400   4267   4335  .0234
1476 17.7500   4301   4263  .0233
1477 17.7600   4189   4202  .0239
1478 17.7700   4195   4151  .0238
1479 17.7800   4140   4141  .0242
1480 17.7900   4076   4110  .0245
1481 17.8000   4007   4086  .0250
1482 17.8100   4067   4070  .0246
1483 17.8200   4033   4059  .0248
1484 17.8300   4046   4053  .0247
1485 17.8400   3951   4050  .0253
1486 17.8500   3988   4052  .0251
1487 17.8600   3998   4056  .0250
1488 17.8700   3997   4062  .0250
1489 17.8800   3996   4071  .0250
1490 17.8900   3950   4081  .0253
1491 17.9000   3944   4093  .0254
1492 17.9100   4077   4107  .0245
1493 17.9200   4100   4122  .0244
1494 17.9300   4045   4138  .0247
1495 17.9400   4067   4156  .0246
1496 17.9500   4107   4176  .0243
1497 17.9600   4058   4196  .0246
1498 17.9700   4045   4218  .0247
1499 17.9800   4172   4242  .0240
1500 17.9900   4185   4267  .0239
1501 18.0000   4151   4293  .0241
1502 18.0100   4264   4317  .0235
1503 18.0200   4306   4347  .0232
1504 18.0300   4295   4378  .0233
1505 18.0400   4271   4411  .0234
1506 18.0500   4309   4445  .0232
1507 18.0600   4315   4482  .0232
1508 18.0700   4399   4520  .0227
1509 18.0800   4507   4561  .0222
1510 18.0900   4606   4603  .0217
1511 18.1000   4532   4648  .0221
1512 18.1100   4670   4695  .0214
1513 18.1200   4611   4745  .0217
1514 18.1300   4702   4797  .0213
1515 18.1400   4705   4852  .0213
1516 18.1500   4838   4910  .0207
1517 18.1600   4915   4971  .0203
1518 18.1700   4986   5035  .0201
1519 18.1800   5157   5103  .0194
1520 18.1900   5235   5175  .0191
1521 18.2000   5184   5251  .0193
1522 18.2100   5218   5331  .0192
1523 18.2200   5275   5416  .0190
1524 18.2300   5456   5506  .0183
1525 18.2400   5541   5601  .0180
1526 18.2500   5739   5702  .0174
1527 18.2600   5887   5809  .0170
1528 18.2700   5933   5922  .0169
1529 18.2800   6002   6042  .0167
1530 18.2900   6184   6170  .0162
1531 18.3000   6258   6304  .0160
1532 18.3100   6465   6447  .0155
1533 18.3200   6546   6598  .0153
1534 18.3300   6735   6756  .0148
1535 18.3400   7051   6923  .0142
1536 18.3500   7108   7098  .0141
1537 18.3600   7216   7279  .0139
1538 18.3700   7479   7468  .0134
1539 18.3800   7733   7663  .0129
1540 18.3900   7925   7863  .0126
1541 18.4000   8132   8069  .0123
1542 18.4100   8327   8277  .0120
1543 18.4200   8542   8488  .0117
1544 18.4300   8784   8699  .0114
1545 18.4400   8861   8911  .0113
1546 18.4500   9288   9121  .0108
1547 18.4600   9423   9329  .0106
1548 18.4700   9690   9530  .0103
1549 18.4800   9737   9708  .0103
1550 18.4900   9924   9868  .0101
1551 18.5000  10082  10017  .0099
1552 18.5100  10223  10161  .0098
1553 18.5200  10488  10307  .0095
1554 18.5300  10535  10458  .0095
1555 18.5400  10792  10618  .0093
1556 18.5500  11076  10783  .0090
1557 18.5600  11070  10951  .0090
1558 18.5700  11283  11118  .0089
1559 18.5800  11393  11281  .0088
1560 18.5900  11475  11432  .0087
1561 18.6000  11686  11566  .0086
1562 18.6100  11696  11674  .0085
1563 18.6200  11645  11750  .0086
1564 18.6300  11678  11789  .0086
1565 18.6400  11580  11782  .0086
1566 18.6500  11466  11672  .0087
1567 18.6600  11270  11450  .0089
1568 18.6700  10995  11141  .0091
1569 18.6800  10757  10771  .0093
1570 18.6900  10162  10369  .0098
1571 18.7000   9821   9960  .0102
1572 18.7100   9512   9562  .0105
1573 18.7200   9286   9190  .0108
1574 18.7300   8962   8854  .0112
1575 18.7400   8794   8559  .0114
1576 18.7500   8351   8309  .0120
1577 18.7600   8211   8105  .0122
1578 18.7700   7986   7947  .0125
1579 18.7800   7902   7831  .0127
1580 18.7900   7966   7755  .0126
1581 18.8000   7971   7715  .0125
1582 18.8100   7786   7706  .0128
1583 18.8200   7738   7726  .0129
1584 18.8300   7846   7769  .0127
1585 18.8400   7947   7832  .0126
1586 18.8500   8059   7909  .0124
1587 18.8600   8098   7993  .0123
1588 18.8700   8073   8082  .0124
1589 18.8800   8219   8178  .0122
1590 18.8900   8215   8282  .0122
1591 18.9000   8298   8396  .0121
1592 18.9100   8509   8521  .0118
1593 18.9200   8481   8657  .0118
1594 18.9300   8605   8801  .0116
1595 18.9400   8832   8951  .0113
1596 18.9500   8806   9101  .0114
1597 18.9600   8812   9261  .0113
1598 18.9700   9085   9423  .0110
1599 18.9800   9429   9600  .0106
1600 18.9900   9517   9755  .0105
1601 19.0000   9741   9898  .0103
1602 19.0100   9846  10022  .0102
1603 19.0200  10088  10120  .0099
1604 19.0300  10228  10187  .0098
1605 19.0400  10281  10218  .0097
1606 19.0500  10381  10195  .0096
1607 19.0600  10191  10083  .0098
1608 19.0700   9972   9873  .0100
1609 19.0800   9719   9594  .0103
1610 19.0900   9164   9272  .0109
1611 19.1000   8862   8928  .0113
1612 19.1100   8598   8581  .0116
1613 19.1200   8325   8246  .0120
1614 19.1300   8108   7935  .0123
1615 19.1400   7756   7654  .0129
1616 19.1500   7476   7409  .0134
1617 19.1600   7204   7201  .0139
1618 19.1700   7068   7033  .0141
1619 19.1800   6978   6903  .0143
1620 19.1900   6873   6810  .0145
1621 19.2000   6811   6754  .0147
1622 19.2100   6886   6731  .0145
1623 19.2200   7023   6739  .0142
1624 19.2300   6983   6776  .0143
1625 19.2400   7031   6840  .0142
1626 19.2500   7104   7066  .0141
1627 19.2600   7272   7180  .0138
1628 19.2700   7315   7317  .0137
1629 19.2800   7484   7475  .0134
1630 19.2900   7729   7655  .0129
1631 19.3000   7905   7853  .0127
1632 19.3100   8123   8073  .0123
1633 19.3200   8377   8314  .0119
1634 19.3300   8633   8574  .0116
1635 19.3400   9026   8852  .0111
1636 19.3500   9257   9147  .0108
1637 19.3600   9529   9461  .0105
1638 19.3700   9882   9781  .0101
1639 19.3800  10138  10108  .0099
1640 19.3900  10569  10436  .0095
1641 19.4000  10874  10795  .0092
1642 19.4100  11130  11107  .0090
1643 19.4200  11432  11399  .0087
1644 19.4300  11581  11662  .0086
1645 19.4400  11734  11890  .0085
1646 19.4500  12000  12075  .0083
1647 19.4600  11997  12212  .0083
1648 19.4700  12068  12261  .0083
1649 19.4800  12079  12193  .0083
1650 19.4900  11797  12021  .0085
1651 19.5000  11582  11762  .0086
1652 19.5100  11152  11434  .0090
1653 19.5200  10779  11057  .0093
1654 19.5300  10545  10646  .0095
1655 19.5400   9947  10202  .0101
1656 19.5500   9421   9718  .0106
1657 19.5600   8957   9208  .0112
1658 19.5700   8618   8687  .0116
1659 19.5800   8138   8172  .0123
1660 19.5900   7718   7672  .0130
1661 19.6000   7171   7198  .0139
1662 19.6100   6874   6757  .0145
1663 19.6200   6485   6352  .0154
1664 19.6300   6128   5987  .0163
1665 19.6400   5712   5660  .0175
1666 19.6500   5494   5371  .0182
1667 19.6600   5249   5118  .0191
1668 19.6700   5068   4898  .0197
1669 19.6800   5017   4708  .0199
1670 19.6900   4709   4544  .0212
1671 19.7000   4549   4488  .0220
1672 19.7100   4527   4370  .0221
1673 19.7200   4444   4270  .0225
1674 19.7300   4326   4186  .0231
1675 19.7400   4261   4114  .0235
1676 19.7500   4162   4054  .0240
1677 19.7600   4052   4002  .0247
1678 19.7700   4048   3958  .0247
1679 19.7800   3945   3920  .0253
1680 19.7900   3951   3887  .0253
1681 19.8000   3926   3858  .0255
1682 19.8100   3902   3834  .0256
1683 19.8200   3955   3812  .0253
1684 19.8300   3877   3793  .0258
1685 19.8400   3795   3777  .0264
1686 19.8500   3775   3763  .0265
1687 19.8600   3737   3750  .0268
1688 19.8700   3803   3739  .0263
1689 19.8800   3768   3730  .0265
1690 19.8900   3741   3799  .0267
1691 19.9000   3649   3793  .0274
1692 19.9100   3738   3789  .0268
1693 19.9200   3683   3786  .0272
1694 19.9300   3683   3784  .0272
1695 19.9400   3687   3783  .0271
1696 19.9500   3627   3807  .0276
1697 19.9600   3567   3809  .0280
1698 19.9700   3689   3823  .0271
1699 19.9800   3740   3827  .0267
1700 19.9900   3658   3831  .0273
1701 20.0000   3619   3588  .0276
1702 20.0100   3773   3601  .0265
1703 20.0200   3714   3616  .0269
1704 20.0300   3754   3631  .0266
1705 20.0400   3773   3647  .0265
1706 20.0500   3741   3665  .0267
1707 20.0600   3723   3683  .0269
1708 20.0700   3738   3701  .0268
1709 20.0800   3726   3721  .0268
1710 20.0900   3805   3742  .0263
1711 20.1000   3807   3764  .0263
1712 20.1100   3773   3787  .0265
1713 20.1200   3821   3811  .0262
1714 20.1300   3918   3835  .0255
1715 20.1400   3913   3861  .0256
1716 20.1500   3864   3888  .0259
1717 20.1600   3900   3917  .0256
1718 20.1700   3985   3946  .0251
1719 20.1800   4005   3977  .0250
1720 20.1900   3996   4009  .0250
1721 20.2000   3959   4042  .0253
1722 20.2100   4021   4077  .0249
1723 20.2200   4074   4113  .0245
1724 20.2300   4142   4151  .0241
1725 20.2400   4185   4190  .0239
1726 20.2500   4310   4251  .0232
1727 20.2600   4275   4293  .0234
1728 20.2700   4377   4338  .0228
1729 20.2800   4388   4385  .0228
1730 20.2900   4402   4433  .0227
1731 20.3000   4463   4483  .0224
1732 20.3100   4491   4535  .0223
1733 20.3200   4622   4589  .0216
1734 20.3300   4659   4645  .0215
1735 20.3400   4761   4700  .0210
1736 20.3500   4832   4761  .0207
1737 20.3600   4836   4824  .0207
1738 20.3700   4944   4879  .0202
1739 20.3800   4994   4946  .0200
1740 20.3900   4947   5040  .0202
1741 20.4000   5093   5114  .0196
1742 20.4100   5097   5191  .0196
1743 20.4200   5177   5272  .0193
1744 20.4300   5345   5357  .0187
1745 20.4400   5394   5447  .0185
1746 20.4500   5385   5542  .0186
1747 20.4600   5510   5642  .0181
1748 20.4700   5654   5749  .0177
1749 20.4800   5711   5862  .0175
1750 20.4900   5888   5982  .0170
1751 20.5000   6063   6110  .0165
1752 20.5100   6059   6245  .0165
1753 20.5200   6179   6388  .0162
1754 20.5300   6420   6539  .0156
1755 20.5400   6723   6700  .0149
1756 20.5500   6717   6869  .0149
1757 20.5600   6846   7047  .0146
1758 20.5700   7133   7235  .0140
1759 20.5800   7292   7431  .0137
1760 20.5900   7633   7636  .0131
1761 20.6000   7773   7848  .0129
1762 20.6100   8024   8067  .0125
1763 20.6200   8233   8291  .0121
1764 20.6300   8558   8520  .0117
1765 20.6400   8850   8751  .0113
1766 20.6500   9039   8984  .0111
1767 20.6600   9072   9218  .0110
1768 20.6700   9580   9452  .0104
1769 20.6800   9715   9685  .0103
1770 20.6900   9864   9916  .0101
1771 20.7000   9936  10131  .0101
1772 20.7100  10303  10335  .0097
1773 20.7200  10435  10536  .0096
1774 20.7300  10762  10741  .0093
1775 20.7400  10898  10998  .0092
1776 20.7500  11153  11243  .0090
1777 20.7600  11386  11504  .0088
1778 20.7700  11753  11786  .0085
1779 20.7800  12104  12112  .0083
1780 20.7900  12443  12474  .0080
1781 20.8000  12744  12877  .0078
1782 20.8100  13087  13321  .0076
1783 20.8200  13705  13807  .0073
1784 20.8300  14228  14337  .0070
1785 20.8400  14847  14908  .0067
1786 20.8500  15543  15520  .0064
1787 20.8600  16209  16168  .0062
1788 20.8700  16888  16858  .0059
1789 20.8800  17499  17566  .0057
1790 20.8900  18148  18292  .0055
1791 20.9000  18928  19026  .0053
1792 20.9100  19751  19749  .0051
1793 20.9200  20650  20445  .0048
1794 20.9300  21342  21100  .0047
1795 20.9400  22090  21698  .0045
1796 20.9500  22463  22225  .0045
1797 20.9600  22958  22665  .0044
1798 20.9700  23362  23007  .0043
1799 20.9800  23335  23241  .0043
1800 20.9900  23387  23361  .0043
1801 21.0000  23144  23216  .0043
1802 21.0100  22627  22838  .0044
1803 21.0200  22091  22278  .0045
1804 21.0300  21519  21578  .0046
1805 21.0400  20643  20799  .0048
1806 21.0500  20033  19990  .0050
1807 21.0600  19371  19189  .0052
1808 21.0700  18472  18425  .0054
1809 21.0800  17700  17721  .0056
1810 21.0900  17092  17088  .0059
1811 21.1000  16742  16542  .0060
1812 21.1100  16394  16084  .0061
1813 21.1200  15849  15718  .0063
1814 21.1300  15530  15445  .0064
1815 21.1400  15485  15262  .0065
1816 21.1500  15196  15168  .0066
1817 21.1600  15128  15155  .0066
1818 21.1700  15172  15218  .0066
1819 21.1800  15408  15349  .0065
1820 21.1900  15621  15539  .0064
1821 21.2000  15839  15782  .0063
1822 21.2100  16305  16070  .0061
1823 21.2200  16499  16397  .0061
1824 21.2300  16815  16760  .0059
1825 21.2400  17208  17149  .0058
1826 21.2500  17364  17540  .0058
1827 21.2600  17743  17931  .0056
1828 21.2700  18252  18332  .0055
1829 21.2800  18558  18755  .0054
1830 21.2900  19013  19208  .0053
1831 21.3000  19753  19689  .0051
1832 21.3100  20267  20219  .0049
1833 21.3200  20741  20787  .0048
1834 21.3300  21426  21384  .0047
1835 21.3400  22094  21989  .0045
1836 21.3500  22816  22592  .0044
1837 21.3600  23260  23164  .0043
1838 21.3700  24032  23677  .0042
1839 21.3800  24229  24103  .0041
1840 21.3900  24365  24417  .0041
1841 21.4000  24823  24587  .0040
1842 21.4100  24481  24508  .0041
1843 21.4200  24208  24175  .0041
1844 21.4300  23521  23630  .0043
1845 21.4400  22660  22896  .0044
1846 21.4500  21810  21964  .0046
1847 21.4600  20763  20892  .0048
1848 21.4700  19654  19737  .0051
1849 21.4800  18339  18555  .0055
1850 21.4900  17305  17392  .0058
1851 21.5000  16157  16282  .0062
1852 21.5100  15241  15252  .0066
1853 21.5200  14119  14317  .0071
1854 21.5300  13328  13487  .0075
1855 21.5400  12853  12765  .0078
1856 21.5500  12387  12148  .0081
1857 21.5600  11694  11631  .0086
1858 21.5700  11262  11206  .0089
1859 21.5800  10974  10863  .0091
1860 21.5900  10847  10591  .0092
1861 21.6000  10635  10379  .0094
1862 21.6100  10467  10215  .0096
1863 21.6200  10234  10089  .0098
1864 21.6300  10164   9990  .0098
1865 21.6400  10011   9910  .0100
1866 21.6500   9947   9840  .0101
1867 21.6600   9833   9756  .0102
1868 21.6700   9620   9650  .0104
1869 21.6800   9503   9542  .0105
1870 21.6900   9354   9408  .0107
1871 21.7000   9301   9273  .0108
1872 21.7100   9051   9142  .0110
1873 21.7200   8894   9023  .0112
1874 21.7300   8755   8918  .0114
1875 21.7400   8735   8830  .0114
1876 21.7500   8635   8762  .0116
1877 21.7600   8496   8712  .0118
1878 21.7700   8544   8682  .0117
1879 21.7800   8458   8671  .0118
1880 21.7900   8396   8678  .0119
1881 21.8000   8569   8693  .0117
1882 21.8100   8585   8715  .0116
1883 21.8200   8587   8746  .0116
1884 21.8300   8684   8788  .0115
1885 21.8400   8715   8843  .0115
1886 21.8500   8811   8914  .0113
1887 21.8600   8963   9000  .0112
1888 21.8700   9128   9100  .0110
1889 21.8800   9222   9212  .0108
1890 21.8900   9500   9329  .0105
1891 21.9000   9640   9447  .0104
1892 21.9100   9748   9562  .0103
1893 21.9200   9889   9656  .0101
1894 21.9300   9902   9727  .0101
1895 21.9400   9946   9768  .0101
1896 21.9500   9881   9775  .0101
1897 21.9600   9783   9703  .0102
1898 21.9700   9635   9562  .0104
1899 21.9800   9417   9364  .0106
1900 21.9900   9124   9112  .0110
1901 22.0000   8779   8812  .0114
1902 22.0100   8474   8481  .0118
1903 22.0200   8055   8132  .0124
1904 22.0300   7714   7782  .0130
1905 22.0400   7397   7441  .0135
1906 22.0500   7162   7117  .0140
1907 22.0600   6934   6818  .0144
1908 22.0700   6582   6546  .0152
1909 22.0800   6315   6305  .0158
1910 22.0900   6040   6093  .0166
1911 22.1000   5788   5912  .0173
1912 22.1100   5766   5759  .0173
1913 22.1200   5668   5633  .0176
1914 22.1300   5588   5532  .0179
1915 22.1400   5523   5454  .0181
1916 22.1500   5502   5409  .0182
1917 22.1600   5375   5371  .0186
1918 22.1700   5384   5349  .0186
1919 22.1800   5371   5342  .0186
1920 22.1900   5434   5349  .0184
1921 22.2000   5404   5369  .0185
1922 22.2100   5485   5433  .0182
1923 22.2200   5473   5476  .0183
1924 22.2300   5448   5528  .0184
1925 22.2400   5629   5591  .0178
1926 22.2500   5619   5663  .0178
1927 22.2600   5624   5745  .0178
1928 22.2700   5819   5837  .0172
1929 22.2800   5840   5939  .0171
1930 22.2900   5924   6052  .0169
1931 22.3000   6123   6176  .0163
1932 22.3100   6240   6312  .0160
1933 22.3200   6431   6461  .0155
1934 22.3300   6566   6622  .0152
1935 22.3400   6632   6798  .0151
1936 22.3500   6876   6988  .0145
1937 22.3600   7034   7194  .0142
1938 22.3700   7354   7416  .0136
1939 22.3800   7630   7654  .0131
1940 22.3900   7901   7909  .0127
1941 22.4000   8186   8180  .0122
1942 22.4100   8306   8467  .0120
1943 22.4200   8598   8768  .0116
1944 22.4300   9004   9081  .0111
1945 22.4400   9376   9404  .0107
1946 22.4500   9811   9731  .0102
1947 22.4600   9971  10060  .0100
1948 22.4700  10295  10386  .0097
1949 22.4800  10573  10700  .0095
1950 22.4900  11019  10996  .0091
1951 22.5000  11318  11266  .0088
1952 22.5100  11706  11505  .0085
1953 22.5200  11790  11703  .0085
1954 22.5300  11776  11848  .0085
1955 22.5400  11915  11937  .0084
1956 22.5500  11912  11948  .0084
1957 22.5600  11853  11870  .0084
1958 22.5700  11729  11719  .0085
1959 22.5800  11598  11509  .0086
1960 22.5900  11317  11252  .0088
1961 22.6000  11040  10965  .0091
1962 22.6100  10709  10664  .0093
1963 22.6200  10290  10362  .0097
1964 22.6300  10076  10071  .0099
1965 22.6400   9839   9797  .0102
1966 22.6500   9583   9547  .0104
1967 22.6600   9330   9320  .0107
1968 22.6700   9112   9117  .0110
1969 22.6800   8974   8934  .0111
1970 22.6900   8785   8768  .0114
1971 22.7000   8607   8613  .0116
1972 22.7100   8418   8462  .0119
1973 22.7200   8368   8311  .0120
1974 22.7300   8106   8156  .0123
1975 22.7400   7854   7976  .0127
1976 22.7500   7652   7769  .0131
1977 22.7600   7374   7540  .0136
1978 22.7700   7267   7293  .0138
1979 22.7800   6920   7005  .0145
1980 22.7900   6701   6734  .0149
1981 22.8000   6418   6460  .0156
1982 22.8100   6266   6193  .0160
1983 22.8200   5976   5935  .0167
1984 22.8300   5729   5692  .0175
1985 22.8400   5462   5465  .0183
1986 22.8500   5328   5256  .0188
1987 22.8600   5124   5066  .0195
1988 22.8700   4950   4895  .0202
1989 22.8800   4836   4743  .0207
1990 22.8900   4608   4608  .0217
1991 22.9000   4437   4490  .0225
1992 22.9100   4352   4372  .0230
1993 22.9200   4313   4285  .0232
1994 22.9300   4310   4210  .0232
1995 22.9400   4199   4147  .0238
1996 22.9500   4101   4094  .0244
1997 22.9600   4051   4049  .0247
1998 22.9700   4098   4012  .0244
1999 22.9800   4134   3982  .0242
2000 22.9900   4002   3986  .0250
2001 23.0000   3922   3967  .0255
2002 23.0100   3915   3952  .0255
2003 23.0200   3864   3941  .0259
2004 23.0300   3951   3933  .0253
2005 23.0400   3954   3929  .0253
2006 23.0500   3903   3927  .0256
2007 23.0600   3853   3927  .0260
2008 23.0700   3878   3930  .0258
2009 23.0800   3931   3936  .0254
2010 23.0900   3932   3943  .0254
2011 23.1000   3873   3953  .0258
2012 23.1100   3877   3965  .0258
2013 23.1200   3913   3979  .0256
2014 23.1300   4039   3989  .0248
2015 23.1400   4107   4008  .0243
2016 23.1500   4087   4029  .0245
2017 23.1600   4092   4054  .0244
2018 23.1700   4140   4080  .0242
2019 23.1800   4174   4110  .0240
2020 23.1900   4215   4142  .0237
2021 23.2000   4277   4178  .0234
2022 23.2100   4444   4217  .0225
2023 23.2200   4427   4259  .0226
2024 23.2300   4389   4289  .0228
2025 23.2400   4428   4339  .0226
2026 23.2500   4407   4394  .0227
2027 23.2600   4441   4453  .0225
2028 23.2700   4583   4517  .0218
2029 23.2800   4643   4586  .0215
2030 23.2900   4776   4660  .0209
2031 23.3000   4803   4740  .0208
2032 23.3100   4934   4826  .0203
2033 23.3200   5047   4917  .0198
2034 23.3300   5075   5015  .0197
2035 23.3400   5167   5119  .0194
2036 23.3500   5240   5229  .0191
2037 23.3600   5199   5344  .0192
2038 23.3700   5387   5465  .0186
2039 23.3800   5554   5590  .0180
2040 23.3900   5709   5718  .0175
2041 23.4000   5736   5843  .0174
2042 23.4100   5830   5974  .0172
2043 23.4200   6017   6103  .0166
2044 23.4300   6211   6229  .0161
2045 23.4400   6361   6350  .0157
2046 23.4500   6500   6463  .0154
2047 23.4600   6467   6568  .0155
2048 23.4700   6556   6664  .0153
2049 23.4800   6618   6745  .0151
2050 23.4900   6611   6801  .0151
2051 23.5000   6646   6835  .0150
2052 23.5100   6805   6848  .0147
2053 23.5200   6815   6854  .0147
2054 23.5300   6764   6855  .0148
2055 23.5400   6724   6855  .0149
2056 23.5500   6762   6857  .0148
2057 23.5600   6850   6863  .0146
2058 23.5700   6987   6874  .0143
2059 23.5800   6918   6925  .0145
2060 23.5900   6960   6945  .0144
2061 23.6000   7058   6968  .0142
2062 23.6100   7135   7009  .0140
2063 23.6200   7091   7033  .0141
2064 23.6300   7066   7049  .0142
2065 23.6400   7146   7053  .0140
2066 23.6500   7112   7049  .0141
2067 23.6600   6982   7038  .0143
2068 23.6700   7038   7020  .0142
2069 23.6800   7022   7005  .0142
2070 23.6900   6932   6999  .0144
2071 23.7000   7035   7001  .0142
2072 23.7100   6999   7018  .0143
2073 23.7200   7007   7052  .0143
2074 23.7300   7069   7107  .0141
2075 23.7400   7307   7183  .0137
2076 23.7500   7360   7282  .0136
2077 23.7600   7533   7401  .0133
2078 23.7700   7684   7541  .0130
2079 23.7800   7732   7695  .0129
2080 23.7900   8095   7868  .0124
2081 23.8000   8219   8052  .0122
2082 23.8100   8433   8244  .0119
2083 23.8200   8612   8438  .0116
2084 23.8300   8699   8628  .0115
2085 23.8400   8954   8808  .0112
2086 23.8500   9096   8972  .0110
2087 23.8600   9135   9109  .0109
2088 23.8700   9327   9204  .0107
2089 23.8800   9284   9255  .0108
2090 23.8900   9319   9260  .0107
2091 23.9000   9221   9221  .0108
2092 23.9100   9094   9140  .0110
2093 23.9200   8908   9009  .0112
2094 23.9300   8667   8811  .0115
2095 23.9400   8412   8557  .0119
2096 23.9500   8180   8259  .0122
2097 23.9600   7825   7934  .0128
2098 23.9700   7510   7594  .0133
2099 23.9800   7155   7264  .0140
2100 23.9900   6810   6929  .0147
2101 24.0000   6508   6607  .0154
2102 24.0100   6170   6303  .0162
2103 24.0200   5920   6018  .0169
2104 24.0300   5659   5753  .0177
2105 24.0400   5519   5508  .0181
2106 24.0500   5183   5283  .0193
2107 24.0600   4952   5079  .0202
2108 24.0700   4878   4896  .0205
2109 24.0800   4770   4733  .0210
2110 24.0900   4545   4588  .0220
2111 24.1000   4447   4461  .0225
2112 24.1100   4448   4351  .0225
2113 24.1200   4334   4255  .0231
2114 24.1300   4203   4172  .0238
2115 24.1400   4204   4101  .0238
2116 24.1500   4114   4040  .0243
2117 24.1600   4143   3988  .0241
2118 24.1700   3978   3944  .0251
2119 24.1800   3878   3907  .0258
2120 24.1900   3836   3890  .0261
2121 24.2000   3846   3864  .0260
2122 24.2100   3876   3870  .0258
2123 24.2200   3818   3854  .0262
2124 24.2300   3824   3841  .0262
2125 24.2400   3740   3832  .0267
2126 24.2500   3837   3826  .0261
2127 24.2600   3782   3822  .0264
2128 24.2700   3767   3834  .0265
2129 24.2800   3827   3836  .0261
2130 24.2900   3804   3838  .0263
2131 24.3000   3778   3844  .0265
2132 24.3100   3849   3852  .0260
2133 24.3200   3882   3863  .0258
2134 24.3300   3884   3876  .0257
2135 24.3400   3883   3891  .0258
2136 24.3500   3869   3907  .0258
2137 24.3600   3901   3927  .0256
2138 24.3700   3991   3950  .0251
2139 24.3800   3921   3975  .0255
2140 24.3900   3967   4003  .0252
2141 24.4000   4005   4025  .0250
2142 24.4100   4099   4059  .0244
2143 24.4200   4123   4097  .0243
2144 24.4300   4217   4138  .0237
2145 24.4400   4227   4183  .0237
2146 24.4500   4237   4232  .0236
2147 24.4600   4310   4322  .0232
2148 24.4700   4556   4381  .0219
2149 24.4800   4507   4445  .0222
2150 24.4900   4543   4515  .0220
2151 24.5000   4649   4591  .0215
2152 24.5100   4733   4674  .0211
2153 24.5200   4911   4758  .0204
2154 24.5300   5001   4855  .0200
2155 24.5400   5044   4959  .0198
2156 24.5500   5195   5071  .0192
2157 24.5600   5304   5192  .0189
2158 24.5700   5362   5319  .0186
2159 24.5800   5520   5457  .0181
2160 24.5900   5715   5603  .0175
2161 24.6000   5853   5758  .0171
2162 24.6100   5980   5921  .0167
2163 24.6200   6114   6090  .0164
2164 24.6300   6336   6265  .0158
2165 24.6400   6573   6445  .0152
2166 24.6500   6747   6625  .0148
2167 24.6600   6948   6804  .0144
2168 24.6700   7107   6978  .0141
2169 24.6800   7119   7142  .0140
2170 24.6900   7382   7296  .0135
2171 24.7000   7581   7427  .0132
2172 24.7100   7807   7535  .0128
2173 24.7200   7817   7612  .0128
2174 24.7300   7908   7654  .0126
2175 24.7400   7811   7662  .0128
2176 24.7500   7671   7621  .0130
2177 24.7600   7482   7523  .0134
2178 24.7700   7428   7375  .0135
2179 24.7800   7096   7190  .0141
2180 24.7900   6766   6979  .0148
2181 24.8000   6540   6752  .0153
2182 24.8100   6375   6521  .0157
2183 24.8200   6136   6293  .0163
2184 24.8300   5906   6075  .0169
2185 24.8400   5705   5869  .0175
2186 24.8500   5548   5680  .0180
2187 24.8600   5395   5509  .0185
2188 24.8700   5193   5357  .0193
2189 24.8800   5004   5225  .0200
2190 24.8900   5021   5112  .0199
2191 24.9000   4921   5017  .0203
2192 24.9100   4850   4941  .0206
2193 24.9200   4833   4881  .0207
2194 24.9300   4819   4837  .0208
2195 24.9400   4764   4807  .0210
2196 24.9500   4767   4792  .0210
2197 24.9600   4732   4788  .0211
2198 24.9700   4821   4797  .0207
2199 24.9800   4818   4816  .0208
2200 24.9900   4882   4845  .0205
2201 25.0000   4892   4884  .0204
2202 25.0100   4892   4932  .0204
2203 25.0200   5009   4989  .0200
2204 25.0300   5108   5055  .0196
2205 25.0400   5199   5129  .0192
2206 25.0500   5294   5213  .0189
2207 25.0600   5379   5306  .0186
2208 25.0700   5551   5408  .0180
2209 25.0800   5481   5523  .0182
2210 25.0900   5664   5646  .0177
2211 25.1000   5838   5780  .0171
2212 25.1100   5970   5926  .0168
2213 25.1200   6132   6085  .0163
2214 25.1300   6375   6258  .0157
2215 25.1400   6587   6446  .0152
2216 25.1500   6773   6649  .0148
2217 25.1600   6946   6882  .0144
2218 25.1700   7226   7117  .0138
2219 25.1800   7410   7369  .0135
2220 25.1900   7728   7637  .0129
2221 25.2000   7897   7922  .0127
2222 25.2100   8188   8221  .0122
2223 25.2200   8480   8533  .0118
2224 25.2300   8762   8856  .0114
2225 25.2400   9181   9186  .0109
2226 25.2500   9579   9519  .0104
2227 25.2600   9842   9848  .0102
2228 25.2700  10174  10166  .0098
2229 25.2800  10438  10468  .0096
2230 25.2900  10618  10745  .0094
2231 25.3000  11055  10988  .0090
2232 25.3100  11281  11196  .0089
2233 25.3200  11313  11348  .0088
2234 25.3300  11424  11425  .0088
2235 25.3400  11333  11424  .0088
2236 25.3500  11363  11351  .0088
2237 25.3600  11212  11218  .0089
2238 25.3700  11241  11036  .0089
2239 25.3800  11010  10805  .0091
2240 25.3900  10472  10526  .0095
2241 25.4000  10154  10229  .0098
2242 25.4100   9843   9890  .0102
2243 25.4200   9515   9538  .0105
2244 25.4300   9197   9183  .0109
2245 25.4400   8737   8832  .0114
2246 25.4500   8391   8484  .0119
2247 25.4600   8011   8143  .0125
2248 25.4700   7834   7815  .0128
2249 25.4800   7590   7509  .0132
2250 25.4900   7352   7222  .0136
2251 25.5000   7048   6999  .0142
2252 25.5100   6673   6765  .0150
2253 25.5200   6471   6559  .0155
2254 25.5300   6264   6382  .0160
2255 25.5400   6150   6232  .0163
2256 25.5500   6042   6109  .0166
2257 25.5600   5944   6013  .0168
2258 25.5700   5842   5940  .0171
2259 25.5800   5785   5891  .0173
2260 25.5900   5731   5864  .0174
2261 25.6000   5790   5857  .0173
2262 25.6100   5884   5870  .0170
2263 25.6200   5932   5899  .0169
2264 25.6300   5926   5948  .0169
2265 25.6400   5982   6015  .0167
2266 25.6500   6037   6098  .0166
2267 25.6600   6100   6197  .0164
2268 25.6700   6403   6313  .0156
2269 25.6800   6463   6436  .0155
2270 25.6900   6685   6582  .0150
2271 25.7000   6744   6744  .0148
2272 25.7100   6924   6920  .0144
2273 25.7200   7152   7111  .0140
2274 25.7300   7374   7317  .0136
2275 25.7400   7640   7535  .0131
2276 25.7500   8015   7767  .0125
2277 25.7600   8144   8010  .0123
2278 25.7700   8389   8264  .0119
2279 25.7800   8802   8527  .0114
2280 25.7900   9042   8798  .0111
2281 25.8000   9204   9077  .0109
2282 25.8100   9489   9361  .0105
2283 25.8200   9631   9654  .0104
2284 25.8300   9879   9937  .0101
2285 25.8400  10208  10219  .0098
2286 25.8500  10411  10499  .0096
2287 25.8600  10749  10775  .0093
2288 25.8700  11206  11047  .0089
2289 25.8800  11441  11316  .0087
2290 25.8900  11535  11582  .0087
2291 25.9000  11763  11842  .0085
2292 25.9100  12135  12093  .0082
2293 25.9200  12215  12330  .0082
2294 25.9300  12547  12548  .0080
2295 25.9400  12780  12744  .0078
2296 25.9500  12954  12904  .0077
2297 25.9600  12824  13020  .0078
2298 25.9700  13045  13092  .0077
2299 25.9800  13080  13111  .0076
2300 25.9900  12946  13068  .0077
2301 26.0000  12836  12973  .0078
2302 26.0100  12694  12840  .0079
2303 26.0200  12601  12684  .0079
2304 26.0300  12426  12515  .0080
2305 26.0400  12270  12345  .0081
2306 26.0500  12075  12180  .0083
2307 26.0600  11982  12027  .0083
2308 26.0700  11990  11877  .0083
2309 26.0800  11746  11731  .0085
2310 26.0900  11581  11590  .0086
2311 26.1000  11494  11457  .0087
2312 26.1100  11346  11331  .0088
2313 26.1200  11193  11211  .0089
2314 26.1300  11126  11095  .0090
2315 26.1400  11121  10977  .0090
2316 26.1500  11120  10851  .0090
2317 26.1600  10841  10713  .0092
2318 26.1700  10520  10555  .0095
2319 26.1800  10317  10374  .0097
2320 26.1900  10172  10141  .0098
2321 26.2000   9929   9845  .0101
2322 26.2100   9565   9499  .0105
2323 26.2200   9271   9115  .0108
2324 26.2300   8791   8709  .0114
2325 26.2400   8501   8294  .0118
2326 26.2500   8016   7884  .0125
2327 26.2600   7557   7486  .0132
2328 26.2700   7215   7109  .0139
2329 26.2800   6749   6757  .0148
2330 26.2900   6433   6432  .0155
2331 26.3000   6129   6136  .0163
2332 26.3100   5999   5870  .0167
2333 26.3200   5743   5633  .0174
2334 26.3300   5284   5424  .0189
2335 26.3400   5259   5242  .0190
2336 26.3500   5116   5086  .0195
2337 26.3600   4913   4952  .0204
2338 26.3700   4791   4840  .0209
2339 26.3800   4744   4746  .0211
2340 26.3900   4647   4670  .0215
2341 26.4000   4539   4609  .0220
2342 26.4100   4554   4561  .0220
2343 26.4200   4486   4525  .0223
2344 26.4300   4465   4499  .0224
2345 26.4400   4567   4481  .0219
2346 26.4500   4506   4472  .0222
2347 26.4600   4438   4468  .0225
2348 26.4700   4449   4468  .0225
2349 26.4800   4489   4473  .0223
2350 26.4900   4482   4480  .0223
2351 26.5000   4379   4490  .0228
2352 26.5100   4426   4500  .0226
2353 26.5200   4503   4511  .0222
2354 26.5300   4579   4521  .0218
2355 26.5400   4606   4530  .0217
2356 26.5500   4550   4531  .0220
2357 26.5600   4561   4536  .0219
2358 26.5700   4559   4535  .0219
2359 26.5800   4546   4532  .0220
2360 26.5900   4511   4527  .0222
2361 26.6000   4460   4522  .0224
2362 26.6100   4588   4518  .0218
2363 26.6200   4478   4517  .0223
2364 26.6300   4458   4520  .0224
2365 26.6400   4538   4528  .0220
2366 26.6500   4528   4542  .0221
2367 26.6600   4516   4563  .0221
2368 26.6700   4553   4590  .0220
2369 26.6800   4598   4625  .0217
2370 26.6900   4614   4668  .0217
2371 26.7000   4688   4718  .0213
2372 26.7100   4706   4776  .0212
2373 26.7200   4731   4845  .0211
2374 26.7300   4854   4918  .0206
2375 26.7400   4957   4998  .0202
2376 26.7500   5057   5084  .0198
2377 26.7600   5055   5187  .0198
2378 26.7700   5227   5297  .0191
2379 26.7800   5371   5398  .0186
2380 26.7900   5461   5503  .0183
2381 26.8000   5520   5609  .0181
2382 26.8100   5649   5716  .0177
2383 26.8200   5827   5821  .0172
2384 26.8300   5884   5921  .0170
2385 26.8400   5968   6016  .0168
2386 26.8500   5998   6112  .0167
2387 26.8600   6139   6198  .0163
2388 26.8700   6111   6274  .0164
2389 26.8800   6295   6345  .0159
2390 26.8900   6433   6406  .0155
2391 26.9000   6539   6456  .0153
2392 26.9100   6597   6497  .0152
2393 26.9200   6487   6531  .0154
2394 26.9300   6539   6564  .0153
2395 26.9400   6637   6597  .0151
2396 26.9500   6746   6632  .0148
2397 26.9600   6803   6672  .0147
2398 26.9700   6821   6718  .0147
2399 26.9800   6837   6778  .0146
2400 26.9900   6787   6841  .0147
2401 27.0000   6974   6914  .0143
2402 27.0100   6997   6996  .0143
2403 27.0200   7074   7085  .0141
2404 27.0300   7122   7180  .0140
2405 27.0400   7232   7285  .0138
2406 27.0500   7259   7401  .0138
2407 27.0600   7358   7528  .0136
2408 27.0700   7473   7660  .0134
2409 27.0800   7821   7814  .0128
2410 27.0900   8050   7981  .0124
2411 27.1000   8179   8159  .0122
2412 27.1100   8291   8346  .0121
2413 27.1200   8508   8540  .0118
2414 27.1300   8658   8737  .0116
2415 27.1400   8911   8929  .0112
2416 27.1500   9253   9124  .0108
2417 27.1600   9338   9315  .0107
2418 27.1700   9551   9498  .0105
2419 27.1800   9626   9661  .0104
2420 27.1900   9841   9797  .0102
2421 27.2000  10128   9911  .0099
2422 27.2100  10178  10009  .0098
2423 27.2200  10304  10098  .0097
2424 27.2300  10414  10182  .0096
2425 27.2400  10648  10266  .0094
2426 27.2500  10768  10351  .0093
2427 27.2600  10786  10439  .0093
2428 27.2700  10663  10525  .0094
2429 27.2800  10796  10607  .0093
2430 27.2900  10801  10679  .0093
2431 27.3000  10606  10735  .0094
2432 27.3100  10682  10767  .0094
2433 27.3200  10598  10770  .0094
2434 27.3300  10614  10738  .0094
2435 27.3400  10528  10656  .0095
2436 27.3500  10396  10520  .0096
2437 27.3600  10212  10329  .0098
2438 27.3700   9903  10075  .0101
2439 27.3800   9698   9770  .0103
2440 27.3900   9405   9426  .0106
2441 27.4000   9095   9059  .0110
2442 27.4100   8725   8682  .0115
2443 27.4200   8426   8306  .0119
2444 27.4300   7996   7941  .0125
2445 27.4400   7621   7593  .0131
2446 27.4500   7266   7268  .0138
2447 27.4600   6882   6970  .0145
2448 27.4700   6675   6699  .0150
2449 27.4800   6455   6458  .0155
2450 27.4900   6220   6246  .0161
2451 27.5000   5975   6061  .0167
2452 27.5100   5900   5904  .0169
2453 27.5200   5725   5771  .0175
2454 27.5300   5527   5660  .0181
2455 27.5400   5585   5568  .0179
2456 27.5500   5549   5493  .0180
2457 27.5600   5474   5430  .0183
2458 27.5700   5403   5376  .0185
2459 27.5800   5326   5327  .0188
2460 27.5900   5451   5282  .0183
2461 27.6000   5440   5235  .0184
2462 27.6100   5332   5187  .0188
2463 27.6200   5109   5130  .0196
2464 27.6300   5015   5060  .0199
2465 27.6400   5014   4974  .0199
2466 27.6500   4924   4880  .0203
2467 27.6600   4911   4778  .0204
2468 27.6700   4714   4671  .0212
2469 27.6800   4561   4564  .0219
2470 27.6900   4491   4457  .0223
2471 27.7000   4348   4358  .0230
2472 27.7100   4155   4259  .0241
2473 27.7200   4066   4166  .0246
2474 27.7300   4064   4077  .0246
2475 27.7400   3948   3995  .0253
2476 27.7500   3809   3913  .0263
2477 27.7600   3704   3841  .0270
2478 27.7700   3697   3775  .0270
2479 27.7800   3612   3715  .0277
2480 27.7900   3583   3660  .0279
2481 27.8000   3591   3602  .0278
2482 27.8100   3556   3558  .0281
2483 27.8200   3498   3519  .0286
2484 27.8300   3465   3485  .0289
2485 27.8400   3403   3456  .0294
2486 27.8500   3395   3430  .0295
2487 27.8600   3310   3409  .0302
2488 27.8700   3272   3391  .0306
2489 27.8800   3350   3377  .0299
2490 27.8900   3236   3365  .0309
2491 27.9000   3260   3357  .0307
2492 27.9100   3290   3348  .0304
2493 27.9200   3268   3345  .0306
2494 27.9300   3214   3346  .0311
2495 27.9400   3289   3349  .0304
2496 27.9500   3343   3354  .0299
2497 27.9600   3275   3351  .0305
2498 27.9700   3338   3363  .0300
2499 27.9800   3406   3377  .0294
2500 27.9900   3351   3394  .0298
2501 28.0000   3318   3414  .0301
2502 28.0100   3364   3438  .0297
2503 28.0200   3375   3464  .0296
2504 28.0300   3427   3494  .0292
2505 28.0400   3527   3527  .0284
2506 28.0500   3521   3563  .0284
2507 28.0600   3573   3602  .0280
2508 28.0700   3655   3644  .0274
2509 28.0800   3663   3689  .0273
2510 28.0900   3861   3737  .0259
2511 28.1000   3815   3786  .0262
2512 28.1100   3844   3836  .0260
2513 28.1200   3969   3886  .0252
2514 28.1300   3985   3935  .0251
2515 28.1400   3993   3982  .0250
2516 28.1500   4115   4027  .0243
2517 28.1600   4047   4068  .0247
2518 28.1700   4121   4104  .0243
2519 28.1800   4144   4132  .0241
2520 28.1900   4220   4155  .0237
2521 28.2000   4327   4175  .0231
2522 28.2100   4442   4197  .0225
2523 28.2200   4379   4221  .0228
2524 28.2300   4337   4250  .0231
2525 28.2400   4341   4285  .0230
2526 28.2500   4369   4327  .0229
2527 28.2600   4485   4377  .0223
2528 28.2700   4628   4435  .0216
2529 28.2800   4581   4501  .0218
2530 28.2900   4542   4577  .0220
2531 28.3000   4729   4660  .0211
2532 28.3100   4836   4753  .0207
2533 28.3200   4819   4854  .0208
2534 28.3300   4993   4962  .0200
2535 28.3400   5058   5079  .0198
2536 28.3500   5203   5205  .0192
2537 28.3600   5329   5341  .0188
2538 28.3700   5469   5491  .0183
2539 28.3800   5645   5650  .0177
2540 28.3900   5726   5822  .0175
2541 28.4000   5798   6005  .0172
2542 28.4100   6089   6201  .0164
2543 28.4200   6362   6407  .0157
2544 28.4300   6601   6623  .0151
2545 28.4400   6752   6847  .0148
2546 28.4500   7016   7078  .0143
2547 28.4600   7205   7313  .0139
2548 28.4700   7378   7553  .0136
2549 28.4800   7549   7794  .0132
2550 28.4900   7810   8029  .0128
2551 28.5000   8189   8257  .0122
2552 28.5100   8449   8468  .0118
2553 28.5200   8598   8655  .0116
2554 28.5300   8716   8815  .0115
2555 28.5400   9004   8941  .0111
2556 28.5500   8879   9021  .0113
2557 28.5600   8863   9047  .0113
2558 28.5700   9105   9017  .0110
2559 28.5800   9064   8931  .0110
2560 28.5900   9032   8795  .0111
2561 28.6000   8866   8613  .0113
2562 28.6100   8702   8393  .0115
2563 28.6200   8549   8145  .0117
2564 28.6300   8303   7880  .0120
2565 28.6400   7856   7604  .0127
2566 28.6500   7483   7330  .0134
2567 28.6600   7187   7060  .0139
2568 28.6700   6923   6795  .0144
2569 28.6800   6633   6542  .0151
2570 28.6900   6378   6304  .0157
2571 28.7000   6160   6083  .0162
2572 28.7100   5952   5881  .0168
2573 28.7200   5663   5698  .0177
2574 28.7300   5470   5537  .0183
2575 28.7400   5157   5388  .0194
2576 28.7500   5136   5254  .0195
2577 28.7600   4948   5132  .0202
2578 28.7700   4954   5020  .0202
2579 28.7800   4799   4915  .0208
2580 28.7900   4707   4815  .0212
2581 28.8000   4558   4716  .0219
2582 28.8100   4417   4613  .0226
2583 28.8200   4383   4505  .0228
2584 28.8300   4337   4395  .0231
2585 28.8400   4200   4282  .0238
2586 28.8500   4088   4170  .0245
2587 28.8600   3953   4061  .0253
2588 28.8700   3887   3954  .0257
2589 28.8800   3874   3853  .0258
2590 28.8900   3761   3758  .0266
2591 28.9000   3705   3668  .0270
2592 28.9100   3638   3584  .0275
2593 28.9200   3515   3507  .0284
2594 28.9300   3434   3438  .0291
2595 28.9400   3386   3375  .0295
2596 28.9500   3294   3318  .0304
2597 28.9600   3243   3268  .0308
2598 28.9700   3269   3223  .0306
2599 28.9800   3146   3195  .0318
2600 28.9900   3143   3160  .0318
2601 29.0000   3074   3123  .0325
2602 29.0100   3056   3097  .0327
2603 29.0200   3094   3074  .0323
2604 29.0300   3157   3054  .0317
2605 29.0400   3066   3037  .0326
2606 29.0500   3019   3023  .0331
2607 29.0600   2954   3011  .0339
2608 29.0700   3035   3001  .0329
2609 29.0800   2972   2992  .0336
2610 29.0900   2984   2987  .0335
2611 29.1000   2996   2981  .0334
2612 29.1100   2979   2975  .0336
2613 29.1200   2984   2969  .0335
2614 29.1300   3008   2964  .0332
2615 29.1400   2990   2958  .0334
2616 29.1500   2979   2953  .0336
2617 29.1600   2985   2947  .0335
2618 29.1700   3000   2934  .0333
2619 29.1800   2970   2926  .0337
2620 29.1900   2931   2917  .0341
2621 29.2000   2904   2908  .0344
2622 29.2100   2980   2899  .0336
2623 29.2200   2946   2890  .0339
2624 29.2300   2903   2881  .0344
2625 29.2400   2905   2873  .0344
2626 29.2500   2859   2866  .0350
2627 29.2600   2812   2859  .0356
2628 29.2700   2842   2845  .0352
2629 29.2800   2880   2842  .0347
2630 29.2900   2831   2838  .0353
2631 29.3000   2781   2837  .0360
2632 29.3100   2858   2837  .0350
2633 29.3200   2904   2838  .0344
2634 29.3300   2814   2840  .0355
2635 29.3400   2842   2843  .0352
2636 29.3500   2835   2848  .0353
2637 29.3600   2792   2854  .0358
2638 29.3700   2866   2864  .0349
2639 29.3800   2869   2876  .0349
2640 29.3900   2865   2886  .0349
2641 29.4000   2828   2898  .0354
2642 29.4100   2807   2911  .0356
2643 29.4200   2815   2925  .0355
2644 29.4300   2895   2940  .0345
2645 29.4400   2981   2954  .0335
2646 29.4500   2927   2972  .0342
2647 29.4600   2959   2992  .0338
2648 29.4700   3034   3014  .0330
2649 29.4800   3028   3037  .0330
2650 29.4900   2991   3062  .0334
2651 29.5000   2991   3090  .0334
2652 29.5100   3096   3119  .0323
2653 29.5200   3176   3149  .0315
2654 29.5300   3247   3182  .0308
2655 29.5400   3166   3216  .0316
2656 29.5500   3139   3251  .0319
2657 29.5600   3235   3287  .0309
2658 29.5700   3345   3324  .0299
2659 29.5800   3395   3361  .0295
2660 29.5900   3364   3397  .0297
2661 29.6000   3359   3431  .0298
2662 29.6100   3450   3463  .0290
2663 29.6200   3427   3493  .0292
2664 29.6300   3488   3519  .0287
2665 29.6400   3540   3540  .0282
2666 29.6500   3594   3556  .0278
2667 29.6600   3537   3566  .0283
2668 29.6700   3666   3570  .0273
2669 29.6800   3660   3565  .0273
2670 29.6900   3536   3551  .0283
2671 29.7000   3546   3527  .0282
2672 29.7100   3539   3495  .0283
2673 29.7200   3508   3458  .0285
2674 29.7300   3561   3417  .0281
2675 29.7400   3379   3375  .0296
2676 29.7500   3355   3330  .0298
2677 29.7600   3259   3287  .0307
2678 29.7700   3194   3244  .0313
2679 29.7800   3165   3204  .0316
2680 29.7900   3123   3167  .0320
2681 29.8000   3126   3132  .0320
2682 29.8100   3139   3101  .0319
2683 29.8200   3038   3074  .0329
2684 29.8300   3032   3050  .0330
2685 29.8400   2993   3030  .0334
2686 29.8500   2995   3014  .0334
2687 29.8600   2919   3002  .0343
2688 29.8700   2960   2993  .0338
2689 29.8800   2962   2987  .0338
2690 29.8900   2930   2986  .0341
2691 29.9000   2965   2987  .0337
2692 29.9100   2968   2993  .0337
2693 29.9200   3003   3002  .0333
2694 29.9300   3039   3014  .0329
2695 29.9400   2985   3030  .0335
2696 29.9500   2951   3050  .0339
2697 29.9600   2983   3073  .0335
2698 29.9700   3102   3100  .0322
2699 29.9800   3124   3130  .0320
2700 29.9900   3112   3165  .0321
2701 30.0000   3135   3204  .0319
2702 30.0100   3190   3246  .0313
2703 30.0200   3191   3293  .0313
2704 30.0300   3282   3344  .0305
2705 30.0400   3394   3399  .0295
2706 30.0500   3371   3457  .0297
2707 30.0600   3380   3520  .0296
2708 30.0700   3515   3586  .0284
2709 30.0800   3584   3655  .0279
2710 30.0900   3735   3725  .0268
2711 30.1000   3770   3798  .0265
2712 30.1100   3877   3870  .0258
2713 30.1200   3914   3944  .0255
2714 30.1300   3988   4014  .0251
2715 30.1400   4084   4081  .0245
2716 30.1500   4179   4144  .0239
2717 30.1600   4155   4202  .0241
2718 30.1700   4137   4251  .0242
2719 30.1800   4197   4291  .0238
2720 30.1900   4180   4322  .0239
2721 30.2000   4229   4347  .0236
2722 30.2100   4382   4367  .0228
2723 30.2200   4355   4385  .0230
2724 30.2300   4236   4398  .0236
2725 30.2400   4336   4411  .0231
2726 30.2500   4325   4439  .0231
2727 30.2600   4298   4450  .0233
2728 30.2700   4451   4462  .0225
2729 30.2800   4501   4471  .0222
2730 30.2900   4499   4476  .0222
2731 30.3000   4573   4477  .0219
2732 30.3100   4459   4471  .0224
2733 30.3200   4487   4469  .0223
2734 30.3300   4533   4465  .0221
2735 30.3400   4549   4459  .0220
2736 30.3500   4558   4453  .0219
2737 30.3600   4464   4445  .0224
2738 30.3700   4584   4437  .0218
2739 30.3800   4549   4430  .0220
2740 30.3900   4550   4420  .0220
2741 30.4000   4461   4418  .0224
2742 30.4100   4512   4419  .0222
2743 30.4200   4550   4422  .0220
2744 30.4300   4541   4434  .0220
2745 30.4400   4465   4452  .0224
2746 30.4500   4447   4476  .0225
2747 30.4600   4426   4506  .0226
2748 30.4700   4527   4540  .0221
2749 30.4800   4656   4576  .0215
2750 30.4900   4649   4617  .0215
2751 30.5000   4757   4660  .0210
2752 30.5100   4645   4704  .0215
2753 30.5200   4613   4748  .0217
2754 30.5300   4726   4789  .0212
2755 30.5400   4740   4827  .0211
2756 30.5500   4790   4861  .0209
2757 30.5600   4919   4891  .0203
2758 30.5700   5004   4919  .0200
2759 30.5800   5049   4945  .0198
2760 30.5900   4999   4970  .0200
2761 30.6000   5042   4995  .0198
2762 30.6100   5101   5021  .0196
2763 30.6200   5073   5048  .0197
2764 30.6300   5021   5074  .0199
2765 30.6400   5191   5098  .0193
2766 30.6500   5172   5123  .0193
2767 30.6600   5176   5147  .0193
2768 30.6700   5091   5178  .0196
2769 30.6800   5126   5215  .0195
2770 30.6900   5116   5258  .0195
2771 30.7000   5287   5309  .0189
2772 30.7100   5265   5366  .0190
2773 30.7200   5264   5430  .0190
2774 30.7300   5369   5500  .0186
2775 30.7400   5499   5573  .0182
2776 30.7500   5495   5647  .0182
2777 30.7600   5661   5722  .0177
2778 30.7700   5739   5793  .0174
2779 30.7800   5760   5858  .0174
2780 30.7900   5756   5912  .0174
2781 30.8000   5825   5952  .0172
2782 30.8100   5933   5976  .0169
2783 30.8200   6016   5986  .0166
2784 30.8300   5922   5979  .0169
2785 30.8400   6009   5958  .0166
2786 30.8500   5953   5921  .0168
2787 30.8600   5941   5864  .0168
2788 30.8700   5915   5783  .0169
2789 30.8800   5880   5679  .0170
2790 30.8900   5755   5559  .0174
2791 30.9000   5653   5428  .0177
2792 30.9100   5573   5292  .0179
2793 30.9200   5358   5155  .0187
2794 30.9300   5255   5022  .0190
2795 30.9400   5061   4897  .0198
2796 30.9500   4993   4780  .0200
2797 30.9600   4740   4673  .0211
2798 30.9700   4623   4578  .0216
2799 30.9800   4538   4495  .0220
2800 30.9900   4411   4422  .0227
2801 31.0000   4326   4361  .0231
2802 31.0100   4309   4309  .0232
2803 31.0200   4261   4266  .0235
2804 31.0300   4166   4229  .0240
2805 31.0400   4126   4198  .0242
2806 31.0500   4091   4169  .0244
2807 31.0600   3946   4142  .0253
2808 31.0700   4000   4115  .0250
2809 31.0800   4018   4086  .0249
2810 31.0900   4024   4056  .0249
2811 31.1000   4006   4022  .0250
2812 31.1100   3967   3981  .0252
2813 31.1200   3883   3934  .0258
2814 31.1300   3858   3883  .0259
2815 31.1400   3812   3828  .0262
2816 31.1500   3768   3773  .0265
2817 31.1600   3606   3719  .0277
2818 31.1700   3607   3667  .0277
2819 31.1800   3564   3617  .0281
2820 31.1900   3573   3571  .0280
2821 31.2000   3484   3528  .0287
2822 31.2100   3434   3490  .0291
2823 31.2200   3467   3456  .0288
2824 31.2300   3478   3427  .0288
2825 31.2400   3386   3402  .0295
2826 31.2500   3299   3381  .0303
2827 31.2600   3344   3363  .0299
2828 31.2700   3405   3349  .0294
2829 31.2800   3369   3338  .0297
2830 31.2900   3350   3328  .0299
2831 31.3000   3381   3319  .0296
2832 31.3100   3388   3310  .0295
2833 31.3200   3375   3301  .0296
2834 31.3300   3369   3291  .0297
2835 31.3400   3352   3280  .0298
2836 31.3500   3276   3265  .0305
2837 31.3600   3223   3247  .0310
2838 31.3700   3307   3227  .0302
2839 31.3800   3281   3205  .0305
2840 31.3900   3208   3183  .0312
2841 31.4000   3164   3160  .0316
2842 31.4100   3145   3137  .0318
2843 31.4200   3083   3114  .0324
2844 31.4300   3180   3093  .0314
2845 31.4400   3087   3073  .0324
2846 31.4500   3088   3053  .0324
2847 31.4600   3055   3034  .0327
2848 31.4700   3064   3015  .0326
2849 31.4800   3021   2996  .0331
2850 31.4900   3032   2978  .0330
2851 31.5000   2983   2959  .0335
2852 31.5100   3013   2939  .0332
2853 31.5200   2962   2919  .0338
2854 31.5300   2952   2899  .0339
2855 31.5400   2972   2880  .0336
2856 31.5500   2937   2862  .0340
2857 31.5600   2887   2846  .0346
2858 31.5700   2857   2831  .0350
2859 31.5800   2872   2819  .0348
2860 31.5900   2838   2808  .0352
2861 31.6000   2838   2805  .0352
2862 31.6100   2842   2799  .0352
2863 31.6200   2873   2796  .0348
2864 31.6300   2904   2794  .0344
2865 31.6400   2938   2795  .0340
2866 31.6500   2929   2800  .0341
2867 31.6600   2903   2806  .0344
2868 31.6700   2931   2814  .0341
2869 31.6800   2964   2825  .0337
2870 31.6900   2997   2837  .0334
2871 31.7000   2963   2850  .0337
2872 31.7100   3026   2868  .0330
2873 31.7200   3019   2889  .0331
2874 31.7300   3027   2913  .0330
2875 31.7400   3072   2940  .0326
2876 31.7500   3139   2971  .0319
2877 31.7600   3063   3005  .0326
2878 31.7700   3226   3044  .0310
2879 31.7800   3239   3088  .0309
2880 31.7900   3164   3136  .0316
2881 31.8000   3148   3191  .0318
2882 31.8100   3246   3250  .0308
2883 31.8200   3325   3313  .0301
2884 31.8300   3372   3384  .0297
2885 31.8400   3525   3462  .0284
2886 31.8500   3564   3547  .0281
2887 31.8600   3733   3639  .0268
2888 31.8700   3844   3739  .0260
2889 31.8800   3845   3846  .0260
2890 31.8900   3980   3961  .0251
2891 31.9000   4132   4083  .0242
2892 31.9100   4181   4212  .0239
2893 31.9200   4281   4348  .0234
2894 31.9300   4448   4491  .0225
2895 31.9400   4689   4638  .0213
2896 31.9500   4881   4790  .0205
2897 31.9600   4931   4944  .0203
2898 31.9700   5097   5100  .0196
2899 31.9800   5249   5254  .0191
2900 31.9900   5466   5404  .0183
2901 32.0000   5464   5548  .0183
2902 32.0100   5674   5681  .0176
2903 32.0200   5817   5802  .0172
2904 32.0300   5886   5907  .0170
2905 32.0400   5960   5992  .0168
2906 32.0500   6130   6055  .0163
2907 32.0600   6002   6094  .0167
2908 32.0700   6068   6108  .0165
2909 32.0800   6060   6099  .0165
2910 32.0900   6085   6063  .0164
2911 32.1000   5943   6001  .0168
2912 32.1100   5861   5919  .0171
2913 32.1200   5787   5818  .0173
2914 32.1300   5582   5703  .0179
2915 32.1400   5556   5577  .0180
2916 32.1500   5420   5440  .0185
2917 32.1600   5236   5298  .0191
2918 32.1700   5150   5151  .0194
2919 32.1800   5037   5000  .0199
2920 32.1900   4815   4842  .0208
2921 32.2000   4725   4683  .0212
2922 32.2100   4532   4522  .0221
2923 32.2200   4345   4363  .0230
2924 32.2300   4137   4209  .0242
2925 32.2400   3988   4060  .0251
2926 32.2500   3847   3918  .0260
2927 32.2600   3713   3786  .0269
2928 32.2700   3675   3663  .0272
2929 32.2800   3605   3548  .0277
2930 32.2900   3477   3444  .0288
2931 32.3000   3360   3348  .0298
2932 32.3100   3232   3261  .0309
2933 32.3200   3161   3182  .0316
2934 32.3300   3097   3111  .0323
2935 32.3400   3042   3046  .0329
2936 32.3500   3043   2988  .0329
2937 32.3600   2938   2936  .0340
2938 32.3700   2879   2890  .0347
2939 32.3800   2911   2848  .0344
2940 32.3900   2884   2811  .0347
2941 32.4000   2787   2777  .0359
2942 32.4100   2766   2747  .0362
2943 32.4200   2778   2721  .0360
2944 32.4300   2765   2697  .0362
2945 32.4400   2692   2675  .0371
2946 32.4500   2643   2655  .0378
2947 32.4600   2650   2638  .0377
2948 32.4700   2642   2623  .0379
2949 32.4800   2576   2609  .0388
2950 32.4900   2574   2597  .0389
2951 32.5000   2524   2588  .0396
2952 32.5100   2562   2580  .0390
2953 32.5200   2570   2574  .0389
2954 32.5300   2541   2568  .0394
2955 32.5400   2570   2565  .0389
2956 32.5500   2580   2562  .0388
2957 32.5600   2535   2558  .0394
2958 32.5700   2546   2558  .0393
2959 32.5800   2569   2558  .0389
2960 32.5900   2505   2563  .0399
2961 32.6000   2500   2565  .0400
2962 32.6100   2536   2568  .0394
2963 32.6200   2504   2571  .0399
2964 32.6300   2545   2574  .0393
2965 32.6400   2546   2578  .0393
2966 32.6500   2585   2581  .0387
2967 32.6600   2554   2584  .0392
2968 32.6700   2515   2586  .0398
2969 32.6800   2560   2587  .0391
2970 32.6900   2548   2586  .0392
2971 32.7000   2522   2585  .0397
2972 32.7100   2557   2581  .0391
2973 32.7200   2552   2576  .0392
2974 32.7300   2514   2568  .0398
2975 32.7400   2550   2559  .0392
2976 32.7500   2554   2547  .0392
2977 32.7600   2586   2536  .0387
2978 32.7700   2590   2523  .0386
2979 32.7800   2574   2504  .0389
2980 32.7900   2507   2492  .0399
2981 32.8000   2445   2480  .0409
2982 32.8100   2466   2468  .0406
2983 32.8200   2462   2458  .0406
2984 32.8300   2374   2449  .0421
2985 32.8400   2434   2442  .0411
2986 32.8500   2472   2435  .0405
2987 32.8600   2455   2429  .0407
2988 32.8700   2450   2425  .0408
2989 32.8800   2373   2421  .0421
2990 32.8900   2366   2419  .0423
2991 32.9000   2445   2418  .0409
2992 32.9100   2465   2417  .0406
2993 32.9200   2434   2418  .0411
2994 32.9300   2496   2419  .0401
2995 32.9400   2467   2422  .0405
2996 32.9500   2437   2425  .0410
2997 32.9600   2409   2429  .0415
2998 32.9700   2454   2436  .0407
2999 32.9800   2413   2442  .0414
3000 32.9900   2419   2449  .0413
3001 33.0000   2466   2458  .0406
3002 33.0100   2546   2467  .0393
3003 33.0200   2523   2477  .0396
3004 33.0300   2459   2488  .0407
3005 33.0400   2489   2501  .0402
3006 33.0500   2523   2514  .0396
3007 33.0600   2422   2528  .0413
3008 33.0700   2515   2544  .0398
3009 33.0800   2519   2561  .0397
3010 33.0900   2513   2578  .0398
3011 33.1000   2487   2596  .0402
3012 33.1100   2505   2615  .0399
3013 33.1200   2607   2635  .0384
3014 33.1300   2653   2655  .0377
3015 33.1400   2619   2676  .0382
3016 33.1500   2552   2697  .0392
3017 33.1600   2640   2718  .0379
3018 33.1700   2732   2739  .0366
3019 33.1800   2747   2760  .0364
3020 33.1900   2706   2780  .0370
3021 33.2000   2812   2800  .0356
3022 33.2100   2882   2818  .0347
3023 33.2200   2756   2836  .0363
3024 33.2300   2810   2852  .0356
3025 33.2400   2799   2867  .0357
3026 33.2500   2912   2881  .0343
3027 33.2600   2881   2893  .0347
3028 33.2700   2959   2906  .0338
3029 33.2800   3032   2919  .0330
3030 33.2900   2991   2934  .0334
3031 33.3000   3010   2949  .0332
3032 33.3100   3100   2967  .0323
3033 33.3200   3024   2986  .0331
3034 33.3300   3095   3007  .0323
3035 33.3400   3139   3030  .0319
3036 33.3500   3132   3054  .0319
3037 33.3600   3111   3081  .0321
3038 33.3700   3208   3110  .0312
3039 33.3800   3274   3140  .0305
3040 33.3900   3273   3171  .0306
3041 33.4000   3276   3203  .0305
3042 33.4100   3454   3237  .0290
3043 33.4200   3332   3272  .0300
3044 33.4300   3339   3310  .0299
3045 33.4400   3484   3350  .0287
3046 33.4500   3478   3391  .0288
3047 33.4600   3453   3434  .0290
3048 33.4700   3567   3478  .0280
3049 33.4800   3533   3523  .0283
3050 33.4900   3563   3569  .0281
3051 33.5000   3625   3614  .0276
3052 33.5100   3720   3659  .0269
3053 33.5200   3714   3702  .0269
3054 33.5300   3759   3742  .0266
3055 33.5400   3821   3779  .0262
3056 33.5500   3748   3810  .0267
3057 33.5600   3784   3838  .0264
3058 33.5700   3941   3862  .0254
3059 33.5800   3885   3884  .0257
3060 33.5900   3950   3903  .0253
3061 33.6000   4013   3921  .0249
3062 33.6100   4064   3935  .0246
3063 33.6200   4000   3947  .0250
3064 33.6300   4015   3955  .0249
3065 33.6400   4008   3961  .0250
3066 33.6500   3980   3964  .0251
3067 33.6600   3988   3962  .0251
3068 33.6700   3919   3956  .0255
3069 33.6800   3901   3945  .0256
3070 33.6900   3894   3928  .0257
3071 33.7000   3940   3902  .0254
3072 33.7100   3830   3867  .0261
3073 33.7200   3837   3823  .0261
3074 33.7300   3729   3770  .0268
3075 33.7400   3648   3709  .0274
3076 33.7500   3510   3643  .0285
3077 33.7600   3439   3572  .0291
3078 33.7700   3354   3500  .0298
3079 33.7800   3340   3428  .0299
3080 33.7900   3330   3357  .0300
3081 33.8000   3191   3289  .0313
3082 33.8100   3245   3223  .0308
3083 33.8200   3097   3162  .0323
3084 33.8300   3017   3106  .0331
3085 33.8400   2972   3054  .0336
3086 33.8500   2866   3007  .0349
3087 33.8600   2825   2964  .0354
3088 33.8700   2813   2924  .0355
3089 33.8800   2846   2890  .0351
3090 33.8900   2867   2859  .0349
3091 33.9000   2861   2828  .0350
3092 33.9100   2778   2804  .0360
3093 33.9200   2743   2783  .0365
3094 33.9300   2711   2763  .0369
3095 33.9400   2749   2745  .0364
3096 33.9500   2818   2729  .0355
3097 33.9600   2733   2714  .0366
3098 33.9700   2668   2700  .0375
3099 33.9800   2718   2686  .0368
3100 33.9900   2702   2672  .0370
3101 34.0000   2648   2659  .0378
3102 34.0100   2647   2645  .0378
3103 34.0200   2577   2632  .0388
3104 34.0300   2675   2620  .0374
3105 34.0400   2695   2608  .0371
3106 34.0500   2642   2597  .0379
3107 34.0600   2585   2587  .0387
3108 34.0700   2632   2579  .0380
3109 34.0800   2598   2571  .0385
3110 34.0900   2650   2566  .0377
3111 34.1000   2588   2561  .0386
3112 34.1100   2576   2558  .0388
3113 34.1200   2538   2556  .0394
3114 34.1300   2530   2555  .0395
3115 34.1400   2549   2555  .0392
3116 34.1500   2572   2553  .0389
3117 34.1600   2522   2558  .0397
3118 34.1700   2561   2562  .0390
3119 34.1800   2616   2566  .0382
3120 34.1900   2671   2570  .0374
3121 34.2000   2669   2576  .0375
3122 34.2100   2644   2583  .0378
3123 34.2200   2628   2591  .0381
3124 34.2300   2580   2601  .0388
3125 34.2400   2641   2612  .0379
3126 34.2500   2640   2626  .0379
3127 34.2600   2623   2642  .0381
3128 34.2700   2610   2660  .0383
3129 34.2800   2681   2681  .0373
3130 34.2900   2709   2704  .0369
3131 34.3000   2725   2729  .0367
3132 34.3100   2730   2757  .0366
3133 34.3200   2779   2786  .0360
3134 34.3300   2827   2818  .0354
3135 34.3400   2891   2850  .0346
3136 34.3500   2903   2884  .0344
3137 34.3600   2985   2919  .0335
3138 34.3700   3100   2953  .0323
3139 34.3800   3093   2987  .0323
3140 34.3900   3077   3019  .0325
3141 34.4000   3135   3049  .0319
3142 34.4100   3131   3076  .0319
3143 34.4200   3162   3099  .0316
3144 34.4300   3188   3116  .0314
3145 34.4400   3189   3128  .0314
3146 34.4500   3179   3134  .0315
3147 34.4600   3160   3132  .0316
3148 34.4700   3180   3123  .0314
3149 34.4800   3108   3104  .0322
3150 34.4900   3065   3076  .0326
3151 34.5000   3042   3041  .0329
3152 34.5100   2968   2999  .0337
3153 34.5200   2953   2953  .0339
3154 34.5300   2969   2904  .0337
3155 34.5400   2868   2855  .0349
3156 34.5500   2771   2806  .0361
3157 34.5600   2771   2758  .0361
3158 34.5700   2744   2713  .0364
3159 34.5800   2648   2670  .0378
3160 34.5900   2626   2630  .0381
3161 34.6000   2653   2593  .0377
3162 34.6100   2529   2559  .0395
3163 34.6200   2468   2528  .0405
3164 34.6300   2429   2500  .0412
3165 34.6400   2408   2476  .0415
3166 34.6500   2374   2453  .0421
3167 34.6600   2321   2434  .0431
3168 34.6700   2395   2417  .0418
3169 34.6800   2393   2402  .0418
3170 34.6900   2386   2390  .0419
3171 34.7000   2331   2379  .0429
3172 34.7100   2361   2371  .0424
3173 34.7200   2356   2364  .0424
3174 34.7300   2377   2359  .0421
3175 34.7400   2394   2356  .0418
3176 34.7500   2378   2354  .0421
3177 34.7600   2298   2354  .0435
3178 34.7700   2345   2354  .0426
3179 34.7800   2305   2357  .0434
3180 34.7900   2324   2360  .0430
3181 34.8000   2320   2365  .0431
3182 34.8100   2274   2370  .0440
3183 34.8200   2301   2377  .0435
3184 34.8300   2340   2384  .0427
3185 34.8400   2436   2393  .0411
3186 34.8500   2395   2402  .0418
3187 34.8600   2391   2412  .0418
3188 34.8700   2419   2423  .0413
3189 34.8800   2388   2434  .0419
3190 34.8900   2383   2446  .0420
3191 34.9000   2350   2458  .0426
3192 34.9100   2388   2471  .0419
3193 34.9200   2359   2483  .0424
3194 34.9300   2384   2496  .0419
3195 34.9400   2474   2508  .0404
3196 34.9500   2432   2520  .0411
3197 34.9600   2475   2532  .0404
3198 34.9700   2484   2544  .0403
3199 34.9800   2470   2554  .0405
3200 34.9900   2510   2564  .0398
3201 35.0000   2569   2573  .0389
3202 35.0100   2634   2581  .0380
3203 35.0200   2573   2587  .0389
3204 35.0300   2592   2592  .0386
3205 35.0400   2570   2595  .0389
3206 35.0500   2610   2596  .0383
3207 35.0600   2583   2597  .0387
3208 35.0700   2597   2598  .0385
3209 35.0800   2602   2598  .0384
3210 35.0900   2625   2599  .0381
3211 35.1000   2623   2601  .0381
3212 35.1100   2660   2603  .0376
3213 35.1200   2627   2606  .0381
3214 35.1300   2647   2610  .0378
3215 35.1400   2699   2615  .0371
3216 35.1500   2713   2622  .0369
3217 35.1600   2681   2629  .0373
3218 35.1700   2737   2638  .0365
3219 35.1800   2698   2648  .0371
3220 35.1900   2672   2659  .0374
3221 35.2000   2737   2670  .0365
3222 35.2100   2746   2682  .0364
3223 35.2200   2692   2696  .0371
3224 35.2300   2712   2710  .0369
3225 35.2400   2764   2725  .0362
3226 35.2500   2741   2740  .0365
3227 35.2600   2648   2754  .0378
3228 35.2700   2776   2769  .0360
3229 35.2800   2814   2783  .0355
3230 35.2900   2797   2798  .0358
3231 35.3000   2804   2814  .0357
3232 35.3100   2795   2831  .0358
3233 35.3200   2809   2848  .0356
3234 35.3300   2802   2866  .0357
3235 35.3400   2851   2884  .0351
3236 35.3500   2852   2902  .0351
3237 35.3600   2876   2919  .0348
3238 35.3700   2902   2936  .0345
3239 35.3800   2886   2952  .0347
3240 35.3900   2871   2965  .0348
3241 35.4000   2819   2974  .0355
3242 35.4100   2833   2983  .0353
3243 35.4200   2893   2990  .0346
3244 35.4300   2965   2997  .0337
3245 35.4400   3025   3005  .0331
3246 35.4500   3013   3015  .0332
3247 35.4600   3020   3027  .0331
3248 35.4700   3090   3042  .0324
3249 35.4800   3113   3059  .0321
3250 35.4900   3110   3079  .0322
3251 35.5000   3142   3100  .0318
3252 35.5100   3111   3123  .0321
3253 35.5200   3071   3145  .0326
3254 35.5300   3108   3166  .0322
3255 35.5400   3213   3185  .0311
3256 35.5500   3241   3201  .0309
3257 35.5600   3165   3213  .0316
3258 35.5700   3252   3221  .0308
3259 35.5800   3258   3221  .0307
3260 35.5900   3183   3215  .0314
3261 35.6000   3221   3200  .0310
3262 35.6100   3259   3173  .0307
3263 35.6200   3219   3137  .0311
3264 35.6300   3228   3094  .0310
3265 35.6400   3168   3048  .0316
3266 35.6500   3121   3003  .0320
3267 35.6600   3047   2958  .0328
3268 35.6700   3013   2916  .0332
3269 35.6800   3049   2879  .0328
3270 35.6900   3046   2846  .0328
3271 35.7000   2937   2816  .0340
3272 35.7100   2804   2792  .0357
3273 35.7200   2759   2772  .0362
3274 35.7300   2741   2756  .0365
3275 35.7400   2689   2744  .0372
3276 35.7500   2676   2734  .0374
3277 35.7600   2706   2726  .0370
3278 35.7700   2700   2719  .0370
3279 35.7800   2674   2714  .0374
3280 35.7900   2599   2710  .0385
3281 35.8000   2635   2707  .0380
3282 35.8100   2659   2704  .0376
3283 35.8200   2639   2702  .0379
3284 35.8300   2620   2701  .0382
3285 35.8400   2629   2697  .0380
3286 35.8500   2653   2697  .0377
3287 35.8600   2511   2696  .0398
3288 35.8700   2547   2693  .0393
3289 35.8800   2600   2688  .0385
3290 35.8900   2571   2683  .0389
3291 35.9000   2610   2675  .0383
3292 35.9100   2707   2664  .0369
3293 35.9200   2652   2651  .0377
3294 35.9300   2632   2635  .0380
3295 35.9400   2647   2616  .0378
3296 35.9500   2618   2594  .0382
3297 35.9600   2655   2567  .0377
3298 35.9700   2678   2537  .0373
3299 35.9800   2596   2505  .0385
3300 35.9900   2491   2473  .0401
3301 36.0000   2462   2441  .0406
3302 36.0100   2431   2410  .0411
3303 36.0200   2353   2381  .0425
3304 36.0300   2376   2354  .0421
3305 36.0400   2388   2330  .0419
3306 36.0500   2323   2307  .0430
3307 36.0600   2257   2287  .0443
3308 36.0700   2321   2269  .0431
3309 36.0800   2282   2253  .0438
3310 36.0900   2346   2239  .0426
3311 36.1000   2292   2227  .0436
3312 36.1100   2271   2216  .0440
3313 36.1200   2277   2206  .0439
3314 36.1300   2255   2198  .0443
3315 36.1400   2243   2192  .0446
3316 36.1500   2175   2186  .0460
3317 36.1600   2158   2181  .0463
3318 36.1700   2264   2178  .0442
3319 36.1800   2221   2175  .0450
3320 36.1900   2190   2174  .0457
3321 36.2000   2150   2173  .0465
3322 36.2100   2190   2172  .0457
3323 36.2200   2126   2173  .0470
3324 36.2300   2163   2174  .0462
3325 36.2400   2158   2175  .0463
3326 36.2500   2142   2180  .0467
3327 36.2600   2196   2184  .0455
3328 36.2700   2280   2188  .0439
3329 36.2800   2260   2192  .0442
3330 36.2900   2185   2198  .0458
3331 36.3000   2194   2205  .0456
3332 36.3100   2207   2212  .0453
3333 36.3200   2251   2220  .0444
3334 36.3300   2214   2230  .0452
3335 36.3400   2254   2240  .0444
3336 36.3500   2216   2251  .0451
3337 36.3600   2229   2264  .0449
3338 36.3700   2327   2277  .0430
3339 36.3800   2361   2292  .0424
3340 36.3900   2382   2307  .0420
3341 36.4000   2361   2321  .0424
3342 36.4100   2363   2338  .0423
3343 36.4200   2350   2357  .0426
3344 36.4300   2351   2377  .0425
3345 36.4400   2365   2397  .0423
3346 36.4500   2394   2419  .0418
3347 36.4600   2402   2441  .0416
3348 36.4700   2447   2463  .0409
3349 36.4800   2450   2486  .0408
3350 36.4900   2481   2510  .0403
3351 36.5000   2544   2534  .0393
3352 36.5100   2597   2557  .0385
3353 36.5200   2603   2580  .0384
3354 36.5300   2626   2603  .0381
3355 36.5400   2628   2625  .0381
3356 36.5500   2659   2646  .0376
3357 36.5600   2676   2666  .0374
3358 36.5700   2758   2685  .0363
3359 36.5800   2805   2703  .0357
3360 36.5900   2827   2720  .0354
3361 36.6000   2800   2735  .0357
3362 36.6100   2785   2749  .0359
3363 36.6200   2831   2761  .0353
3364 36.6300   2840   2772  .0352
3365 36.6400   2772   2780  .0361
3366 36.6500   2844   2786  .0352
3367 36.6600   2826   2789  .0354
3368 36.6700   2866   2789  .0349
3369 36.6800   2838   2785  .0352
3370 36.6900   2760   2777  .0362
3371 36.7000   2696   2765  .0371
3372 36.7100   2784   2748  .0359
3373 36.7200   2694   2728  .0371
3374 36.7300   2661   2704  .0376
3375 36.7400   2677   2677  .0374
3376 36.7500   2679   2649  .0373
3377 36.7600   2600   2619  .0385
3378 36.7700   2659   2589  .0376
3379 36.7800   2565   2559  .0390
3380 36.7900   2536   2529  .0394
3381 36.8000   2487   2501  .0402
3382 36.8100   2425   2474  .0412
3383 36.8200   2405   2448  .0416
3384 36.8300   2428   2424  .0412
3385 36.8400   2419   2401  .0413
3386 36.8500   2380   2381  .0420
3387 36.8600   2350   2362  .0426
3388 36.8700   2307   2345  .0433
3389 36.8800   2318   2329  .0431
3390 36.8900   2246   2315  .0445
3391 36.9000   2252   2303  .0444
3392 36.9100   2280   2292  .0439
3393 36.9200   2240   2283  .0446
3394 36.9300   2285   2275  .0438
3395 36.9400   2312   2268  .0433
3396 36.9500   2269   2263  .0441
3397 36.9600   2177   2259  .0459
3398 36.9700   2222   2257  .0450
3399 36.9800   2212   2256  .0452
3400 36.9900   2328   2255  .0430
3401 37.0000   2315   2255  .0432
3402 37.0100   2254   2257  .0444
3403 37.0200   2174   2258  .0460
3404 37.0300   2237   2261  .0447
3405 37.0400   2229   2262  .0449
3406 37.0500   2209   2266  .0453
3407 37.0600   2210   2270  .0452
3408 37.0700   2242   2275  .0446
3409 37.0800   2270   2280  .0441
3410 37.0900   2223   2287  .0450
3411 37.1000   2213   2293  .0452
3412 37.1100   2263   2300  .0442
3413 37.1200   2229   2307  .0449
3414 37.1300   2264   2315  .0442
3415 37.1400   2352   2322  .0425
3416 37.1500   2299   2330  .0435
3417 37.1600   2311   2338  .0433
3418 37.1700   2391   2346  .0418
3419 37.1800   2344   2353  .0427
3420 37.1900   2340   2361  .0427
3421 37.2000   2362   2368  .0423
3422 37.2100   2375   2374  .0421
3423 37.2200   2373   2381  .0421
3424 37.2300   2451   2387  .0408
3425 37.2400   2412   2393  .0415
3426 37.2500   2394   2399  .0418
3427 37.2600   2421   2405  .0413
3428 37.2700   2467   2410  .0405
3429 37.2800   2453   2416  .0408
3430 37.2900   2389   2421  .0419
3431 37.3000   2385   2427  .0419
3432 37.3100   2468   2433  .0405
3433 37.3200   2478   2440  .0404
3434 37.3300   2496   2446  .0401
3435 37.3400   2505   2453  .0399
3436 37.3500   2452   2460  .0408
3437 37.3600   2527   2467  .0396
3438 37.3700   2532   2475  .0395
3439 37.3800   2490   2486  .0402
3440 37.3900   2453   2494  .0408
3441 37.4000   2553   2502  .0392
3442 37.4100   2555   2510  .0391
3443 37.4200   2565   2518  .0390
3444 37.4300   2588   2526  .0386
3445 37.4400   2626   2533  .0381
3446 37.4500   2610   2541  .0383
3447 37.4600   2587   2550  .0387
3448 37.4700   2586   2557  .0387
3449 37.4800   2613   2565  .0383
3450 37.4900   2555   2572  .0391
3451 37.5000   2488   2579  .0402
3452 37.5100   2572   2584  .0389
3453 37.5200   2559   2588  .0391
3454 37.5300   2646   2591  .0378
3455 37.5400   2601   2594  .0384
3456 37.5500   2521   2597  .0397
3457 37.5600   2513   2601  .0398
3458 37.5700   2611   2607  .0383
3459 37.5800   2683   2613  .0373
3460 37.5900   2657   2622  .0376
3461 37.6000   2616   2632  .0382
3462 37.6100   2676   2643  .0374
3463 37.6200   2646   2656  .0378
3464 37.6300   2695   2671  .0371
3465 37.6400   2637   2687  .0379
3466 37.6500   2639   2704  .0379
3467 37.6600   2555   2723  .0391
3468 37.6700   2693   2743  .0371
3469 37.6800   2776   2765  .0360
3470 37.6900   2798   2787  .0357
3471 37.7000   2737   2812  .0365
3472 37.7100   2800   2836  .0357
3473 37.7200   2762   2862  .0362
3474 37.7300   2762   2887  .0362
3475 37.7400   2974   2912  .0336
3476 37.7500   2929   2937  .0341
3477 37.7600   2897   2961  .0345
3478 37.7700   2969   2982  .0337
3479 37.7800   2981   3002  .0335
3480 37.7900   2964   3019  .0337
3481 37.8000   2959   3034  .0338
3482 37.8100   3115   3046  .0321
3483 37.8200   3166   3055  .0316
3484 37.8300   3109   3061  .0322
3485 37.8400   3077   3063  .0325
3486 37.8500   3116   3063  .0321
3487 37.8600   3076   3062  .0325
3488 37.8700   3028   3060  .0330
3489 37.8800   3058   3057  .0327
3490 37.8900   3123   3054  .0320
3491 37.9000   3053   3051  .0328
3492 37.9100   3063   3049  .0326
3493 37.9200   3068   3047  .0326
3494 37.9300   3037   3046  .0329
3495 37.9400   3105   3044  .0322
3496 37.9500   3071   3044  .0326
3497 37.9600   3046   3043  .0328
3498 37.9700   3027   3041  .0330
3499 37.9800   3039   3039  .0329
3500 37.9900   2934   3035  .0341
3501 38.0000   2952   3030  .0339
3502 38.0100   3028   3025  .0330
3503 38.0200   3038   3021  .0329
3504 38.0300   3048   3018  .0328
3505 38.0400   3013   3018  .0332
3506 38.0500   3045   3019  .0328
3507 38.0600   2998   3024  .0334
3508 38.0700   3107   3032  .0322
3509 38.0800   3115   3042  .0321
3510 38.0900   3055   3056  .0327
3511 38.1000   3038   3072  .0329
3512 38.1100   3115   3091  .0321
3513 38.1200   3060   3112  .0327
3514 38.1300   3096   3134  .0323
3515 38.1400   3194   3158  .0313
3516 38.1500   3174   3182  .0315
3517 38.1600   3141   3205  .0318
3518 38.1700   3283   3228  .0305
3519 38.1800   3235   3248  .0309
3520 38.1900   3281   3267  .0305
3521 38.2000   3285   3283  .0304
3522 38.2100   3350   3294  .0299
3523 38.2200   3318   3301  .0301
3524 38.2300   3317   3303  .0301
3525 38.2400   3425   3300  .0292
3526 38.2500   3335   3293  .0300
3527 38.2600   3319   3282  .0301
3528 38.2700   3317   3267  .0301
3529 38.2800   3291   3249  .0304
3530 38.2900   3246   3227  .0308
3531 38.3000   3231   3201  .0310
3532 38.3100   3217   3173  .0311
3533 38.3200   3139   3143  .0319
3534 38.3300   3192   3111  .0313
3535 38.3400   3125   3078  .0320
3536 38.3500   3088   3044  .0324
3537 38.3600   3097   3011  .0323
3538 38.3700   3128   2977  .0320
3539 38.3800   2915   2943  .0343
3540 38.3900   2837   2910  .0352
3541 38.4000   2786   2878  .0359
3542 38.4100   2815   2846  .0355
3543 38.4200   2697   2817  .0371
3544 38.4300   2694   2789  .0371
3545 38.4400   2761   2763  .0362
3546 38.4500   2741   2739  .0365
3547 38.4600   2696   2717  .0371
3548 38.4700   2668   2697  .0375
3549 38.4800   2612   2679  .0383
3550 38.4900   2538   2663  .0394
3551 38.5000   2547   2649  .0393
3552 38.5100   2562   2637  .0390
3553 38.5200   2571   2627  .0389
3554 38.5300   2576   2619  .0388
3555 38.5400   2607   2613  .0384
3556 38.5500   2606   2610  .0384
3557 38.5600   2501   2609  .0400
3558 38.5700   2463   2608  .0406
3559 38.5800   2461   2608  .0406
3560 38.5900   2519   2610  .0397
3561 38.6000   2484   2614  .0403
3562 38.6100   2567   2620  .0390
3563 38.6200   2578   2628  .0388
3564 38.6300   2621   2638  .0382
3565 38.6400   2637   2650  .0379
3566 38.6500   2635   2664  .0380
3567 38.6600   2611   2681  .0383
3568 38.6700   2661   2700  .0376
3569 38.6800   2673   2720  .0374
3570 38.6900   2717   2743  .0368
3571 38.7000   2758   2768  .0363
3572 38.7100   2730   2795  .0366
3573 38.7200   2767   2824  .0361
3574 38.7300   2774   2855  .0360
3575 38.7400   2797   2887  .0358
3576 38.7500   2921   2920  .0342
3577 38.7600   2913   2955  .0343
3578 38.7700   2973   2990  .0336
3579 38.7800   2977   3027  .0336
3580 38.7900   2970   3066  .0337
3581 38.8000   3106   3102  .0322
3582 38.8100   3112   3138  .0321
3583 38.8200   3197   3173  .0313
3584 38.8300   3206   3207  .0312
3585 38.8400   3224   3240  .0310
3586 38.8500   3223   3273  .0310
3587 38.8600   3227   3303  .0310
3588 38.8700   3261   3332  .0307
3589 38.8800   3361   3358  .0298
3590 38.8900   3393   3381  .0295
3591 38.9000   3325   3400  .0301
3592 38.9100   3451   3418  .0290
3593 38.9200   3503   3433  .0285
3594 38.9300   3489   3447  .0287
3595 38.9400   3523   3460  .0284
3596 38.9500   3554   3473  .0281
3597 38.9600   3495   3486  .0286
3598 38.9700   3482   3501  .0287
3599 38.9800   3566   3519  .0280
3600 38.9900   3547   3538  .0282
3601 39.0000   3506   3561  .0285
3602 39.0100   3498   3586  .0286
3603 39.0200   3536   3615  .0283
3604 39.0300   3641   3646  .0275
3605 39.0400   3634   3681  .0275
3606 39.0500   3723   3719  .0269
3607 39.0600   3727   3759  .0268
3608 39.0700   3844   3801  .0260
3609 39.0800   3842   3846  .0260
3610 39.0900   3895   3892  .0257
3611 39.1000   3971   3938  .0252
3612 39.1100   4016   3985  .0249
3613 39.1200   4070   4031  .0246
3614 39.1300   4073   4076  .0246
3615 39.1400   4224   4119  .0237
3616 39.1500   4291   4157  .0233
3617 39.1600   4175   4190  .0240
3618 39.1700   4268   4218  .0234
3619 39.1800   4247   4241  .0235
3620 39.1900   4278   4259  .0234
3621 39.2000   4393   4272  .0228
3622 39.2100   4359   4278  .0229
3623 39.2200   4270   4279  .0234
3624 39.2300   4291   4272  .0233
3625 39.2400   4227   4257  .0237
3626 39.2500   4228   4233  .0237
3627 39.2600   4180   4200  .0239
3628 39.2700   4154   4153  .0241
3629 39.2800   4135   4092  .0242
3630 39.2900   3956   4018  .0253
3631 39.3000   3857   3934  .0259
3632 39.3100   3837   3843  .0261
3633 39.3200   3797   3749  .0263
3634 39.3300   3612   3654  .0277
3635 39.3400   3519   3561  .0284
3636 39.3500   3486   3471  .0287
3637 39.3600   3440   3385  .0291
3638 39.3700   3314   3306  .0302
3639 39.3800   3243   3233  .0308
3640 39.3900   3128   3166  .0320
3641 39.4000   3095   3107  .0323
3642 39.4100   3059   3053  .0327
3643 39.4200   2963   3005  .0337
3644 39.4300   2915   2963  .0343
3645 39.4400   2956   2927  .0338
3646 39.4500   2904   2895  .0344
3647 39.4600   2841   2869  .0352
3648 39.4700   2826   2846  .0354
3649 39.4800   2775   2827  .0360
3650 39.4900   2833   2812  .0353
3651 39.5000   2787   2799  .0359
3652 39.5100   2802   2790  .0357
3653 39.5200   2724   2783  .0367
3654 39.5300   2768   2778  .0361
3655 39.5400   2727   2776  .0367
3656 39.5500   2779   2775  .0360
3657 39.5600   2779   2776  .0360
3658 39.5700   2765   2778  .0362
3659 39.5800   2803   2782  .0357
3660 39.5900   2798   2786  .0357
3661 39.6000   2774   2790  .0360
3662 39.6100   2841   2796  .0352
3663 39.6200   2915   2802  .0343
3664 39.6300   2874   2809  .0348
3665 39.6400   2890   2817  .0346
3666 39.6500   2894   2827  .0346
3667 39.6600   2877   2838  .0348
3668 39.6700   2899   2851  .0345
3669 39.6800   2915   2866  .0343
3670 39.6900   2963   2882  .0337
3671 39.7000   2925   2900  .0342
3672 39.7100   2972   2918  .0336
3673 39.7200   2918   2937  .0343
3674 39.7300   2938   2958  .0340
3675 39.7400   2899   2978  .0345
3676 39.7500   3060   2999  .0327
3677 39.7600   3006   3019  .0333
3678 39.7700   3074   3039  .0325
3679 39.7800   3047   3056  .0328
3680 39.7900   3041   3072  .0329
3681 39.8000   3027   3087  .0330
3682 39.8100   3077   3099  .0325
3683 39.8200   3115   3109  .0321
3684 39.8300   3021   3116  .0331
3685 39.8400   3039   3120  .0329
3686 39.8500   3148   3121  .0318
3687 39.8600   3113   3119  .0321
3688 39.8700   3133   3114  .0319
3689 39.8800   3110   3105  .0322
3690 39.8900   3084   3093  .0324
3691 39.9000   3108   3078  .0322
3692 39.9100   3130   3060  .0319
3693 39.9200   3025   3041  .0331
3694 39.9300   2952   3019  .0339
3695 39.9400   2991   2996  .0334
3696 39.9500   3019   2973  .0331
3697 39.9600   2983   2949  .0335
3698 39.9700   3000   2925  .0333
3699 39.9800   2944   2900  .0340
3700 39.9900   2879   2877  .0347
3701 40.0000   2828   2853  .0354
3702 40.0100   2774   2830  .0360
3703 40.0200   2708   2805  .0369
3704 40.0300   2707   2782  .0369
3705 40.0400   2689   2758  .0372
3706 40.0500   2692   2735  .0371
3707 40.0600   2621   2712  .0382
3708 40.0700   2628   2690  .0381
3709 40.0800   2603   2668  .0384
3710 40.0900   2592   2646  .0386
3711 40.1000   2601   2622  .0384
3712 40.1100   2600   2600  .0385
3713 40.1200   2576   2580  .0388
3714 40.1300   2606   2558  .0384
3715 40.1400   2559   2537  .0391
3716 40.1500   2482   2516  .0403
3717 40.1600   2478   2496  .0404
3718 40.1700   2549   2478  .0392
3719 40.1800   2470   2460  .0405
3720 40.1900   2429   2443  .0412
3721 40.2000   2380   2428  .0420
3722 40.2100   2460   2414  .0407
3723 40.2200   2411   2401  .0415
3724 40.2300   2448   2386  .0408
3725 40.2400   2405   2375  .0416
3726 40.2500   2349   2363  .0426
3727 40.2600   2334   2353  .0428
3728 40.2700   2350   2342  .0426
3729 40.2800   2381   2333  .0420
3730 40.2900   2378   2323  .0421
3731 40.3000   2329   2314  .0429
3732 40.3100   2385   2306  .0419
3733 40.3200   2338   2298  .0428
3734 40.3300   2343   2290  .0427
3735 40.3400   2379   2283  .0420
3736 40.3500   2325   2277  .0430
3737 40.3600   2398   2271  .0417
3738 40.3700   2346   2265  .0426
3739 40.3800   2314   2261  .0432
3740 40.3900   2332   2257  .0429
3741 40.4000   2324   2255  .0430
3742 40.4100   2320   2253  .0431
3743 40.4200   2294   2252  .0436
3744 40.4300   2304   2252  .0434
3745 40.4400   2344   2253  .0427
3746 40.4500   2303   2255  .0434
3747 40.4600   2284   2259  .0438
3748 40.4700   2324   2264  .0430
3749 40.4800   2310   2270  .0433
3750 40.4900   2326   2278  .0430
3751 40.5000   2315   2287  .0432
3752 40.5100   2397   2298  .0417
3753 40.5200   2350   2310  .0426
3754 40.5300   2403   2324  .0416
3755 40.5400   2391   2339  .0418
3756 40.5500   2374   2354  .0421
3757 40.5600   2349   2372  .0426
3758 40.5700   2393   2391  .0418
3759 40.5800   2376   2410  .0421
3760 40.5900   2403   2431  .0416
3761 40.6000   2436   2452  .0411
3762 40.6100   2454   2473  .0407
3763 40.6200   2447   2494  .0409
3764 40.6300   2488   2515  .0402
3765 40.6400   2543   2536  .0393
3766 40.6500   2526   2555  .0396
3767 40.6600   2457   2573  .0407
3768 40.6700   2540   2590  .0394
3769 40.6800   2555   2604  .0391
3770 40.6900   2540   2617  .0394
3771 40.7000   2556   2627  .0391
3772 40.7100   2657   2634  .0376
3773 40.7200   2663   2637  .0376
3774 40.7300   2691   2638  .0372
3775 40.7400   2585   2637  .0387
3776 40.7500   2607   2633  .0384
3777 40.7600   2619   2629  .0382
3778 40.7700   2647   2625  .0378
3779 40.7800   2684   2620  .0373
3780 40.7900   2618   2616  .0382
3781 40.8000   2615   2612  .0382
3782 40.8100   2638   2609  .0379
3783 40.8200   2753   2608  .0363
3784 40.8300   2671   2608  .0374
3785 40.8400   2703   2611  .0370
3786 40.8500   2652   2616  .0377
3787 40.8600   2615   2623  .0382
3788 40.8700   2672   2633  .0374
3789 40.8800   2697   2647  .0371
3790 40.8900   2711   2661  .0369
3791 40.9000   2678   2681  .0373
3792 40.9100   2736   2704  .0365
3793 40.9200   2709   2730  .0369
3794 40.9300   2752   2759  .0363
3795 40.9400   2801   2791  .0357
3796 40.9500   2825   2826  .0354
3797 40.9600   2825   2863  .0354
3798 40.9700   2857   2903  .0350
3799 40.9800   2945   2944  .0340
3800 40.9900   2928   2986  .0342
3801 41.0000   2962   3030  .0338
3802 41.0100   3050   3075  .0328
3803 41.0200   3031   3120  .0330
3804 41.0300   3198   3164  .0313
3805 41.0400   3169   3207  .0316
3806 41.0500   3227   3250  .0310
3807 41.0600   3228   3290  .0310
3808 41.0700   3353   3328  .0298
3809 41.0800   3331   3362  .0300
3810 41.0900   3392   3393  .0295
3811 41.1000   3400   3418  .0294
3812 41.1100   3509   3439  .0285
3813 41.1200   3488   3456  .0287
3814 41.1300   3513   3469  .0285
3815 41.1400   3474   3478  .0288
3816 41.1500   3449   3479  .0290
3817 41.1600   3487   3482  .0287
3818 41.1700   3409   3484  .0293
3819 41.1800   3397   3480  .0294
3820 41.1900   3431   3476  .0291
3821 41.2000   3459   3470  .0289
3822 41.2100   3418   3461  .0293
3823 41.2200   3458   3449  .0289
3824 41.2300   3400   3435  .0294
3825 41.2400   3408   3419  .0293
3826 41.2500   3341   3401  .0299
3827 41.2600   3355   3382  .0298
3828 41.2700   3387   3361  .0295
3829 41.2800   3224   3339  .0310
3830 41.2900   3279   3316  .0305
3831 41.3000   3204   3292  .0312
3832 41.3100   3208   3267  .0312
3833 41.3200   3202   3240  .0312
3834 41.3300   3213   3211  .0311
3835 41.3400   3169   3181  .0316
3836 41.3500   3154   3147  .0317
3837 41.3600   3041   3110  .0329
3838 41.3700   3095   3072  .0323
3839 41.3800   3025   3032  .0331
3840 41.3900   3021   2990  .0331
3841 41.4000   2892   2949  .0346
3842 41.4100   2925   2909  .0342
3843 41.4200   2890   2869  .0346
3844 41.4300   2776   2831  .0360
3845 41.4400   2812   2794  .0356
3846 41.4500   2807   2760  .0356
3847 41.4600   2709   2728  .0369
3848 41.4700   2757   2699  .0363
3849 41.4800   2723   2672  .0367
3850 41.4900   2650   2648  .0377
3851 41.5000   2624   2627  .0381
3852 41.5100   2598   2609  .0385
3853 41.5200   2587   2594  .0387
3854 41.5300   2556   2581  .0391
3855 41.5400   2582   2572  .0387
3856 41.5500   2605   2563  .0384
3857 41.5600   2577   2560  .0388
3858 41.5700   2593   2559  .0386
3859 41.5800   2636   2561  .0379
3860 41.5900   2609   2566  .0383
3861 41.6000   2586   2573  .0387
3862 41.6100   2632   2582  .0380
3863 41.6200   2710   2594  .0369
3864 41.6300   2680   2608  .0373
3865 41.6400   2704   2624  .0370
3866 41.6500   2688   2642  .0372
3867 41.6600   2610   2661  .0383
3868 41.6700   2734   2681  .0366
3869 41.6800   2742   2702  .0365
3870 41.6900   2726   2723  .0367
3871 41.7000   2738   2745  .0365
3872 41.7100   2818   2767  .0355
3873 41.7200   2809   2788  .0356
3874 41.7300   2870   2809  .0348
3875 41.7400   2864   2828  .0349
3876 41.7500   2938   2845  .0340
3877 41.7600   2862   2861  .0349
3878 41.7700   2933   2876  .0341
3879 41.7800   2930   2888  .0341
3880 41.7900   2992   2899  .0334
3881 41.8000   2952   2908  .0339
3882 41.8100   2971   2914  .0337
3883 41.8200   3020   2919  .0331
3884 41.8300   3073   2920  .0325
3885 41.8400   3018   2919  .0331
3886 41.8500   2988   2914  .0335
3887 41.8600   2952   2907  .0339
3888 41.8700   2986   2896  .0335
3889 41.8800   2922   2883  .0342
3890 41.8900   2836   2867  .0353
3891 41.9000   2784   2847  .0359
3892 41.9100   2831   2826  .0353
3893 41.9200   2761   2802  .0362
3894 41.9300   2714   2779  .0368
3895 41.9400   2700   2755  .0370
3896 41.9500   2673   2733  .0374
3897 41.9600   2580   2710  .0388
3898 41.9700   2621   2688  .0382
3899 41.9800   2583   2668  .0387
3900 41.9900   2603   2648  .0384
3901 42.0000   2593   2630  .0386
3902 42.0100   2530   2613  .0395
3903 42.0200   2492   2597  .0401
3904 42.0300   2498   2582  .0400
3905 42.0400   2555   2569  .0391
3906 42.0500   2535   2555  .0394
3907 42.0600   2517   2542  .0397
3908 42.0700   2507   2531  .0399
3909 42.0800   2449   2521  .0408
3910 42.0900   2521   2511  .0397
3911 42.1000   2545   2502  .0393
3912 42.1100   2546   2494  .0393
3913 42.1200   2481   2487  .0403
3914 42.1300   2474   2481  .0404
3915 42.1400   2511   2476  .0398
3916 42.1500   2464   2473  .0406
3917 42.1600   2512   2472  .0398
3918 42.1700   2509   2472  .0399
3919 42.1800   2474   2474  .0404
3920 42.1900   2472   2478  .0405
3921 42.2000   2484   2484  .0403
3922 42.2100   2516   2493  .0397
3923 42.2200   2510   2502  .0398
3924 42.2300   2525   2515  .0396
3925 42.2400   2575   2530  .0388
3926 42.2500   2604   2548  .0384
3927 42.2600   2591   2568  .0386
3928 42.2700   2610   2591  .0383
3929 42.2800   2620   2615  .0382
3930 42.2900   2653   2642  .0377
3931 42.3000   2714   2671  .0368
3932 42.3100   2730   2702  .0366
3933 42.3200   2712   2735  .0369
3934 42.3300   2723   2770  .0367
3935 42.3400   2823   2805  .0354
3936 42.3500   2853   2841  .0351
3937 42.3600   2876   2879  .0348
3938 42.3700   2946   2917  .0339
3939 42.3800   2974   2954  .0336
3940 42.3900   3010   2992  .0332
3941 42.4000   3039   3029  .0329
3942 42.4100   3090   3064  .0324
3943 42.4200   3059   3097  .0327
3944 42.4300   3148   3128  .0318
3945 42.4400   3219   3157  .0311
3946 42.4500   3266   3181  .0306
3947 42.4600   3229   3202  .0310
3948 42.4700   3261   3219  .0307
3949 42.4800   3263   3230  .0306
3950 42.4900   3277   3237  .0305
3951 42.5000   3327   3238  .0301
3952 42.5100   3272   3231  .0306
3953 42.5200   3230   3217  .0310
3954 42.5300   3208   3197  .0312
3955 42.5400   3312   3171  .0302
3956 42.5500   3272   3140  .0306
3957 42.5600   3125   3105  .0320
3958 42.5700   3057   3069  .0327
3959 42.5800   3003   3032  .0333
3960 42.5900   2978   2994  .0336
3961 42.6000   2956   2958  .0338
3962 42.6100   2948   2923  .0339
3963 42.6200   2892   2890  .0346
3964 42.6300   2882   2859  .0347
3965 42.6400   2771   2831  .0361
3966 42.6500   2668   2806  .0375
3967 42.6600   2711   2784  .0369
3968 42.6700   2695   2766  .0371
3969 42.6800   2711   2750  .0369
3970 42.6900   2744   2736  .0364
3971 42.7000   2702   2725  .0370
3972 42.7100   2707   2716  .0369
3973 42.7200   2721   2708  .0368
3974 42.7300   2658   2702  .0376
3975 42.7400   2696   2696  .0371
3976 42.7500   2651   2691  .0377
3977 42.7600   2594   2685  .0386
3978 42.7700   2643   2680  .0378
3979 42.7800   2672   2673  .0374
3980 42.7900   2624   2665  .0381
3981 42.8000   2576   2657  .0388
3982 42.8100   2665   2649  .0375
3983 42.8200   2656   2641  .0377
3984 42.8300   2650   2634  .0377
3985 42.8400   2613   2626  .0383
3986 42.8500   2621   2620  .0382
3987 42.8600   2617   2614  .0382
3988 42.8700   2676   2610  .0374
3989 42.8800   2636   2606  .0379
3990 42.8900   2610   2603  .0383
3991 42.9000   2614   2600  .0383
3992 42.9100   2597   2599  .0385
3993 42.9200   2517   2598  .0397
3994 42.9300   2455   2598  .0407
3995 42.9400   2557   2599  .0391
3996 42.9500   2578   2600  .0388
3997 42.9600   2491   2603  .0401
3998 42.9700   2601   2607  .0384
3999 42.9800   2591   2612  .0386
4000 42.9900   2552   2618  .0392
4001 43.0000   2491   2530  .0401
4002 43.0100   2513   2537  .0398
4003 43.0200   2520   2546  .0397
4004 43.0300   2623   2555  .0381
4005 43.0400   2598   2566  .0385
4006 43.0500   2607   2577  .0384
4007 43.0600   2606   2589  .0384
4008 43.0700   2634   2601  .0380
4009 43.0800   2691   2613  .0372
4010 43.0900   2659   2625  .0376
4011 43.1000   2657   2635  .0376
4012 43.1100   2679   2645  .0373
4013 43.1200   2671   2653  .0374
4014 43.1300   2703   2660  .0370
4015 43.1400   2677   2666  .0374
4016 43.1500   2651   2670  .0377
4017 43.1600   2641   2672  .0379
4018 43.1700   2681   2672  .0373
4019 43.1800   2625   2670  .0381
4020 43.1900   2626   2665  .0381
4021 43.2000   2696   2659  .0371
4022 43.2100   2651   2652  .0377
4023 43.2200   2563   2643  .0390
4024 43.2300   2662   2633  .0376
4025 43.2400   2644   2622  .0378
4026 43.2500   2578   2611  .0388
4027 43.2600   2519   2599  .0397
4028 43.2700   2583   2587  .0387
4029 43.2800   2608   2575  .0383
4030 43.2900   2591   2563  .0386
4031 43.3000   2593   2551  .0386
4032 43.3100   2586   2540  .0387
4033 43.3200   2559   2530  .0391
4034 43.3300   2501   2520  .0400
4035 43.3400   2516   2511  .0397
4036 43.3500   2459   2502  .0407
4037 43.3600   2438   2493  .0410
4038 43.3700   2520   2485  .0397
4039 43.3800   2540   2478  .0394
4040 43.3900   2490   2473  .0402
4041 43.4000   2526   2468  .0396
4042 43.4100   2526   2467  .0396
4043 43.4200   2517   2468  .0397
4044 43.4300   2575   2471  .0388
4045 43.4400   2531   2477  .0395
4046 43.4500   2449   2486  .0408
4047 43.4600   2421   2497  .0413
4048 43.4700   2457   2510  .0407
4049 43.4800   2502   2524  .0400
4050 43.4900   2571   2540  .0389
4051 43.5000   2583   2557  .0387
4052 43.5100   2537   2575  .0394
4053 43.5200   2525   2592  .0396
4054 43.5300   2606   2609  .0384
4055 43.5400   2637   2625  .0379
4056 43.5500   2659   2639  .0376
4057 43.5600   2607   2652  .0384
4058 43.5700   2679   2662  .0373
4059 43.5800   2655   2671  .0377
4060 43.5900   2652   2678  .0377
4061 43.6000   2680   2685  .0373
4062 43.6100   2710   2691  .0369
4063 43.6200   2683   2697  .0373
4064 43.6300   2705   2699  .0370
4065 43.6400   2709   2702  .0369
4066 43.6500   2748   2705  .0364
4067 43.6600   2704   2706  .0370
4068 43.6700   2709   2706  .0369
4069 43.6800   2711   2703  .0369
4070 43.6900   2742   2698  .0365
4071 43.7000   2753   2692  .0363
4072 43.7100   2682   2684  .0373
4073 43.7200   2674   2675  .0374
4074 43.7300   2711   2667  .0369
4075 43.7400   2674   2659  .0374
4076 43.7500   2652   2651  .0377
4077 43.7600   2624   2644  .0381
4078 43.7700   2606   2638  .0384
4079 43.7800   2645   2635  .0378
4080 43.7900   2622   2633  .0381
4081 43.8000   2620   2634  .0382
4082 43.8100   2676   2637  .0374
4083 43.8200   2619   2642  .0382
4084 43.8300   2671   2651  .0374
4085 43.8400   2695   2662  .0371
4086 43.8500   2660   2675  .0376
4087 43.8600   2548   2691  .0392
4088 43.8700   2567   2709  .0390
4089 43.8800   2625   2729  .0381
4090 43.8900   2688   2750  .0372
4091 43.9000   2684   2773  .0373
4092 43.9100   2767   2795  .0361
4093 43.9200   2757   2815  .0363
4094 43.9300   2899   2839  .0345
4095 43.9400   2856   2860  .0350
4096 43.9500   2853   2881  .0351
4097 43.9600   2886   2899  .0347
4098 43.9700   2933   2914  .0341
4099 43.9800   2929   2927  .0341
4100 43.9900   2913   2936  .0343
4101 44.0000   2916   2941  .0343
4102 44.0100   3023   2943  .0331
4103 44.0200   2881   2939  .0347
4104 44.0300   2903   2931  .0344
4105 44.0400   2867   2917  .0349
4106 44.0500   2891   2900  .0346
4107 44.0600   2856   2878  .0350
4108 44.0700   2942   2853  .0340
4109 44.0800   2948   2826  .0339
4110 44.0900   2874   2798  .0348
4111 44.1000   2742   2771  .0365
4112 44.1100   2795   2744  .0358
4113 44.1200   2854   2719  .0350
4114 44.1300   2810   2695  .0356
4115 44.1400   2823   2674  .0354
4116 44.1500   2677   2654  .0374
4117 44.1600   2651   2636  .0377
4118 44.1700   2669   2620  .0375
4119 44.1800   2643   2605  .0378
4120 44.1900   2636   2592  .0379
4121 44.2000   2568   2580  .0389
4122 44.2100   2592   2569  .0386
4123 44.2200   2571   2560  .0389
4124 44.2300   2553   2551  .0392
4125 44.2400   2591   2544  .0386
4126 44.2500   2517   2538  .0397
4127 44.2600   2455   2534  .0407
4128 44.2700   2553   2530  .0392
4129 44.2800   2478   2528  .0404
4130 44.2900   2492   2527  .0401
4131 44.3000   2415   2527  .0414
4132 44.3100   2447   2528  .0409
4133 44.3200   2491   2530  .0401
4134 44.3300   2563   2533  .0390
4135 44.3400   2571   2535  .0389
4136 44.3500   2561   2538  .0390
4137 44.3600   2474   2540  .0404
4138 44.3700   2550   2542  .0392
4139 44.3800   2529   2543  .0395
4140 44.3900   2486   2543  .0402
4141 44.4000   2521   2542  .0397
4142 44.4100   2538   2538  .0394
4143 44.4200   2508   2533  .0399
4144 44.4300   2457   2525  .0407
4145 44.4400   2451   2515  .0408
4146 44.4500   2416   2503  .0414
4147 44.4600   2472   2488  .0405
4148 44.4700   2482   2471  .0403
4149 44.4800   2499   2453  .0400
4150 44.4900   2519   2433  .0397
4151 44.5000   2479   2413  .0403
4152 44.5100   2469   2392  .0405
4153 44.5200   2397   2371  .0417
4154 44.5300   2410   2349  .0415
4155 44.5400   2449   2329  .0408
4156 44.5500   2385   2310  .0419
4157 44.5600   2357   2291  .0424
4158 44.5700   2369   2273  .0422
4159 44.5800   2248   2255  .0445
4160 44.5900   2248   2239  .0445
4161 44.6000   2233   2224  .0448
4162 44.6100   2235   2211  .0447
4163 44.6200   2223   2199  .0450
4164 44.6300   2246   2188  .0445
4165 44.6400   2249   2178  .0445
4166 44.6500   2252   2169  .0444
4167 44.6600   2158   2162  .0463
4168 44.6700   2234   2155  .0448
4169 44.6800   2227   2149  .0449
4170 44.6900   2145   2144  .0466
4171 44.7000   2089   2140  .0479
4172 44.7100   2094   2136  .0478
4173 44.7200   2101   2134  .0476
4174 44.7300   2142   2131  .0467
4175 44.7400   2138   2129  .0468
4176 44.7500   2132   2127  .0469
4177 44.7600   2070   2126  .0483
4178 44.7700   2157   2124  .0464
4179 44.7800   2159   2123  .0463
4180 44.7900   2122   2121  .0471
4181 44.8000   2159   2120  .0463
4182 44.8100   2145   2118  .0466
4183 44.8200   2144   2116  .0466
4184 44.8300   2096   2114  .0477
4185 44.8400   2091   2112  .0478
4186 44.8500   1996   2109  .0501
4187 44.8600   2063   2106  .0485
4188 44.8700   2134   2099  .0469
4189 44.8800   2155   2096  .0464
4190 44.8900   2158   2093  .0463
4191 44.9000   2123   2090  .0471
4192 44.9100   2101   2087  .0476
4193 44.9200   2024   2084  .0494
4194 44.9300   2033   2082  .0492
4195 44.9400   2080   2081  .0481
4196 44.9500   2107   2080  .0475
4197 44.9600   2062   2080  .0485
4198 44.9700   2078   2081  .0481
4199 44.9800   2128   2083  .0470
4200 44.9900   2055   2086  .0487
4201 45.0000   2055   2090  .0487
4202 45.0100   2112   2095  .0473
4203 45.0200   2081   2101  .0481
4204 45.0300   2054   2108  .0487
4205 45.0400   2032   2116  .0492
4206 45.0500   2109   2125  .0474
4207 45.0600   2073   2135  .0482
4208 45.0700   2106   2145  .0475
4209 45.0800   2178   2156  .0459
4210 45.0900   2217   2168  .0451
4211 45.1000   2134   2180  .0469
4212 45.1100   2154   2192  .0464
4213 45.1200   2164   2204  .0462
4214 45.1300   2158   2217  .0463
4215 45.1400   2178   2227  .0459
4216 45.1500   2156   2239  .0464
4217 45.1600   2151   2250  .0465
4218 45.1700   2190   2259  .0457
4219 45.1800   2293   2268  .0436
4220 45.1900   2256   2275  .0443
4221 45.2000   2249   2281  .0445
4222 45.2100   2284   2286  .0438
4223 45.2200   2331   2288  .0429
4224 45.2300   2296   2289  .0436
4225 45.2400   2228   2288  .0449
4226 45.2500   2243   2285  .0446
4227 45.2600   2217   2279  .0451
4228 45.2700   2191   2273  .0456
4229 45.2800   2222   2265  .0450
4230 45.2900   2165   2256  .0462
4231 45.3000   2184   2247  .0458
4232 45.3100   2222   2238  .0450
4233 45.3200   2206   2228  .0453
4234 45.3300   2204   2220  .0454
4235 45.3400   2173   2211  .0460
4236 45.3500   2209   2204  .0453
4237 45.3600   2118   2197  .0472
4238 45.3700   2143   2191  .0467
4239 45.3800   2189   2184  .0457
4240 45.3900   2166   2180  .0462
4241 45.4000   2152   2175  .0465
4242 45.4100   2164   2172  .0462
4243 45.4200   2216   2168  .0451
4244 45.4300   2164   2166  .0462
4245 45.4400   2138   2163  .0468
4246 45.4500   2185   2160  .0458
4247 45.4600   2189   2157  .0457
4248 45.4700   2146   2155  .0466
4249 45.4800   2136   2152  .0468
4250 45.4900   2133   2149  .0469
4251 45.5000   2131   2145  .0469
4252 45.5100   2098   2141  .0477
4253 45.5200   2128   2136  .0470
4254 45.5300   2083   2131  .0480
4255 45.5400   2117   2126  .0472
4256 45.5500   2150   2120  .0465
4257 45.5600   2140   2114  .0467
4258 45.5700   2093   2108  .0478
4259 45.5800   2125   2101  .0471
4260 45.5900   2147   2095  .0466
4261 45.6000   2111   2088  .0474
4262 45.6100   2060   2081  .0485
4263 45.6200   2046   2075  .0489
4264 45.6300   2067   2068  .0484
4265 45.6400   2058   2062  .0486
4266 45.6500   2032   2057  .0492
4267 45.6600   2041   2052  .0490
4268 45.6700   2114   2047  .0473
4269 45.6800   2075   2041  .0482
4270 45.6900   2068   2037  .0484
4271 45.7000   2003   2033  .0499
4272 45.7100   2057   2029  .0486
4273 45.7200   2147   2027  .0466
4274 45.7300   2091   2024  .0478
4275 45.7400   2088   2023  .0479
4276 45.7500   2029   2021  .0493
4277 45.7600   2004   2021  .0499
4278 45.7700   2056   2020  .0486
4279 45.7800   2062   2020  .0485
4280 45.7900   2005   2021  .0499
4281 45.8000   1988   2022  .0503
4282 45.8100   1996   2023  .0501
4283 45.8200   1997   2026  .0501
4284 45.8300   2098   2028  .0477
4285 45.8400   2050   2032  .0488
4286 45.8500   1986   2036  .0504
4287 45.8600   1986   2040  .0504
4288 45.8700   2057   2045  .0486
4289 45.8800   2059   2051  .0486
4290 45.8900   2119   2057  .0472
4291 45.9000   2087   2064  .0479
4292 45.9100   2135   2071  .0468
4293 45.9200   2101   2079  .0476
4294 45.9300   2019   2087  .0495
4295 45.9400   1993   2095  .0502
4296 45.9500   2035   2104  .0491
4297 45.9600   2100   2113  .0476
4298 45.9700   2206   2122  .0453
4299 45.9800   2170   2131  .0461
4300 45.9900   2090   2140  .0478
4301 46.0000   2069   2149  .0483
4302 46.0100   2166   2156  .0462
4303 46.0200   2146   2165  .0466
4304 46.0300   2228   2173  .0449
4305 46.0400   2182   2180  .0458
4306 46.0500   2177   2187  .0459
4307 46.0600   2078   2190  .0481
4308 46.0700   2163   2195  .0462
4309 46.0800   2195   2199  .0456
4310 46.0900   2198   2201  .0455
4311 46.1000   2202   2203  .0454
4312 46.1100   2313   2203  .0432
4313 46.1200   2271   2201  .0440
4314 46.1300   2232   2198  .0448
4315 46.1400   2269   2194  .0441
4316 46.1500   2279   2190  .0439
4317 46.1600   2271   2185  .0440
4318 46.1700   2176   2181  .0460
4319 46.1800   2108   2177  .0474
4320 46.1900   2153   2173  .0464
4321 46.2000   2204   2170  .0454
4322 46.2100   2238   2169  .0447
4323 46.2200   2179   2169  .0459
4324 46.2300   2224   2170  .0450
4325 46.2400   2202   2172  .0454
4326 46.2500   2275   2176  .0440
4327 46.2600   2192   2181  .0456
4328 46.2700   2229   2187  .0449
4329 46.2800   2219   2194  .0451
4330 46.2900   2226   2202  .0449
4331 46.3000   2242   2212  .0446
4332 46.3100   2220   2221  .0450
4333 46.3200   2223   2231  .0450
4334 46.3300   2239   2241  .0447
4335 46.3400   2243   2250  .0446
4336 46.3500   2228   2260  .0449
4337 46.3600   2238   2269  .0447
4338 46.3700   2246   2278  .0445
4339 46.3800   2300   2286  .0435
4340 46.3900   2297   2293  .0435
4341 46.4000   2267   2299  .0441
4342 46.4100   2286   2304  .0437
4343 46.4200   2279   2306  .0439
4344 46.4300   2306   2307  .0434
4345 46.4400   2370   2307  .0422
4346 46.4500   2361   2306  .0424
4347 46.4600   2324   2305  .0430
4348 46.4700   2334   2303  .0428
4349 46.4800   2310   2301  .0433
4350 46.4900   2323   2300  .0430
4351 46.5000   2294   2299  .0436
4352 46.5100   2294   2300  .0436
4353 46.5200   2285   2301  .0438
4354 46.5300   2273   2303  .0440
4355 46.5400   2237   2307  .0447
4356 46.5500   2316   2311  .0432
4357 46.5600   2352   2316  .0425
4358 46.5700   2364   2322  .0423
4359 46.5800   2339   2328  .0428
4360 46.5900   2227   2334  .0449
4361 46.6000   2235   2341  .0447
4362 46.6100   2331   2348  .0429
4363 46.6200   2334   2356  .0428
4364 46.6300   2398   2365  .0417
4365 46.6400   2378   2374  .0421
4366 46.6500   2350   2383  .0426
4367 46.6600   2303   2393  .0434
4368 46.6700   2350   2403  .0426
4369 46.6800   2356   2414  .0424
4370 46.6900   2337   2424  .0428
4371 46.7000   2345   2434  .0426
4372 46.7100   2395   2444  .0418
4373 46.7200   2387   2452  .0419
4374 46.7300   2415   2460  .0414
4375 46.7400   2436   2466  .0411
4376 46.7500   2461   2470  .0406
4377 46.7600   2398   2472  .0417
4378 46.7700   2404   2473  .0416
4379 46.7800   2397   2471  .0417
4380 46.7900   2397   2465  .0417
4381 46.8000   2333   2456  .0429
4382 46.8100   2366   2444  .0423
4383 46.8200   2411   2431  .0415
4384 46.8300   2481   2416  .0403
4385 46.8400   2440   2399  .0410
4386 46.8500   2431   2383  .0411
4387 46.8600   2359   2366  .0424
4388 46.8700   2366   2350  .0423
4389 46.8800   2351   2335  .0425
4390 46.8900   2372   2322  .0422
4391 46.9000   2329   2309  .0429
4392 46.9100   2288   2297  .0437
4393 46.9200   2253   2287  .0444
4394 46.9300   2245   2278  .0445
4395 46.9400   2263   2271  .0442
4396 46.9500   2327   2262  .0430
4397 46.9600   2217   2257  .0451
4398 46.9700   2258   2252  .0443
4399 46.9800   2215   2248  .0451
4400 46.9900   2246   2244  .0445
4401 47.0000   2241   2241  .0446
4402 47.0100   2179   2239  .0459
4403 47.0200   2182   2236  .0458
4404 47.0300   2234   2234  .0448
4405 47.0400   2225   2232  .0449
4406 47.0500   2262   2229  .0442
4407 47.0600   2278   2226  .0439
4408 47.0700   2217   2223  .0451
4409 47.0800   2184   2220  .0458
4410 47.0900   2243   2216  .0446
4411 47.1000   2198   2212  .0455
4412 47.1100   2223   2208  .0450
4413 47.1200   2213   2204  .0452
4414 47.1300   2255   2199  .0443
4415 47.1400   2169   2194  .0461
4416 47.1500   2201   2189  .0454
4417 47.1600   2176   2185  .0460
4418 47.1700   2207   2180  .0453
4419 47.1800   2209   2176  .0453
4420 47.1900   2226   2172  .0449
4421 47.2000   2214   2169  .0452
4422 47.2100   2209   2166  .0453
4423 47.2200   2185   2165  .0458
4424 47.2300   2209   2165  .0453
4425 47.2400   2198   2165  .0455
4426 47.2500   2196   2166  .0455
4427 47.2600   2145   2169  .0466
4428 47.2700   2235   2172  .0447
4429 47.2800   2224   2177  .0450
4430 47.2900   2169   2181  .0461
4431 47.3000   2191   2187  .0456
4432 47.3100   2197   2193  .0455
4433 47.3200   2236   2200  .0447
4434 47.3300   2220   2207  .0450
4435 47.3400   2240   2214  .0446
4436 47.3500   2216   2222  .0451
4437 47.3600   2234   2229  .0448
4438 47.3700   2235   2237  .0447
4439 47.3800   2255   2244  .0443
4440 47.3900   2276   2251  .0439
4441 47.4000   2251   2257  .0444
4442 47.4100   2253   2263  .0444
4443 47.4200   2262   2268  .0442
4444 47.4300   2211   2273  .0452
4445 47.4400   2254   2276  .0444
4446 47.4500   2226   2280  .0449
4447 47.4600   2290   2282  .0437
4448 47.4700   2310   2284  .0433
4449 47.4800   2270   2285  .0441
4450 47.4900   2304   2286  .0434
4451 47.5000   2270   2285  .0441
4452 47.5100   2246   2284  .0445
4453 47.5200   2261   2282  .0442
4454 47.5300   2232   2279  .0448
4455 47.5400   2240   2275  .0446
4456 47.5500   2158   2270  .0463
4457 47.5600   2172   2263  .0460
4458 47.5700   2168   2255  .0461
4459 47.5800   2251   2245  .0444
4460 47.5900   2194   2235  .0456
4461 47.6000   2197   2223  .0455
4462 47.6100   2197   2211  .0455
4463 47.6200   2140   2198  .0467
4464 47.6300   2154   2184  .0464
4465 47.6400   2216   2170  .0451
4466 47.6500   2159   2156  .0463
4467 47.6600   2162   2142  .0463
4468 47.6700   2154   2128  .0464
4469 47.6800   2137   2115  .0468
4470 47.6900   2097   2101  .0477
4471 47.7000   2072   2089  .0483
4472 47.7100   2092   2076  .0478
4473 47.7200   2020   2064  .0495
4474 47.7300   2051   2052  .0488
4475 47.7400   2059   2041  .0486
4476 47.7500   2016   2030  .0496
4477 47.7600   2051   2020  .0488
4478 47.7700   2059   2010  .0486
4479 47.7800   1995   2001  .0501
4480 47.7900   1955   1992  .0512
4481 47.8000   1900   1984  .0526
4482 47.8100   1970   1977  .0508
4483 47.8200   1985   1970  .0504
4484 47.8300   1956   1964  .0511
4485 47.8400   2007   1959  .0498
4486 47.8500   1923   1955  .0520
4487 47.8600   1926   1951  .0519
4488 47.8700   1996   1948  .0501
4489 47.8800   1948   1946  .0513
4490 47.8900   1940   1945  .0515
4491 47.9000   1890   1944  .0529
4492 47.9100   1925   1944  .0519
4493 47.9200   1935   1944  .0517
4494 47.9300   1941   1944  .0515
4495 47.9400   1915   1945  .0522
4496 47.9500   1896   1947  .0527
4497 47.9600   1880   1948  .0532
4498 47.9700   1944   1950  .0514
4499 47.9800   1910   1952  .0524
4500 47.9900   1926   1955  .0519
4501 48.0000   1997   1957  .0501
4502 48.0100   2053   1960  .0487
4503 48.0200   1933   1962  .0517
4504 48.0300   1893   1964  .0528
4505 48.0400   1957   1967  .0511
4506 48.0500   1960   1969  .0510
4507 48.0600   1944   1971  .0514
4508 48.0700   1991   1973  .0502
4509 48.0800   1999   1975  .0500
4510 48.0900   1973   1977  .0507
4511 48.1000   1905   1978  .0525
4512 48.1100   1969   1978  .0508
4513 48.1200   1952   1979  .0512
4514 48.1300   1945   1980  .0514
4515 48.1400   1948   1981  .0513
4516 48.1500   1964   1982  .0509
4517 48.1600   1959   1984  .0510
4518 48.1700   2003   1986  .0499
4519 48.1800   1977   1989  .0506
4520 48.1900   1966   1993  .0509
4521 48.2000   1966   1996  .0509
4522 48.2100   2015   2001  .0496
4523 48.2200   2052   2006  .0487
4524 48.2300   2045   2012  .0489
4525 48.2400   2137   2018  .0468
4526 48.2500   2112   2025  .0473
4527 48.2600   2068   2032  .0484
4528 48.2700   2092   2038  .0478
4529 48.2800   2115   2046  .0473
4530 48.2900   2084   2053  .0480
4531 48.3000   2086   2061  .0479
4532 48.3100   2129   2068  .0470
4533 48.3200   2127   2076  .0470
4534 48.3300   2101   2083  .0476
4535 48.3400   2076   2091  .0482
4536 48.3500   2098   2097  .0477
4537 48.3600   2117   2104  .0472
4538 48.3700   2164   2111  .0462
4539 48.3800   2173   2117  .0460
4540 48.3900   2176   2123  .0460
4541 48.4000   2203   2128  .0454
4542 48.4100   2190   2133  .0457
4543 48.4200   2202   2138  .0454
4544 48.4300   2201   2142  .0454
4545 48.4400   2223   2146  .0450
4546 48.4500   2185   2149  .0458
4547 48.4600   2160   2153  .0463
4548 48.4700   2197   2155  .0455
4549 48.4800   2179   2158  .0459
4550 48.4900   2123   2161  .0471
4551 48.5000   2176   2163  .0460
4552 48.5100   2197   2165  .0455
4553 48.5200   2220   2167  .0450
4554 48.5300   2186   2169  .0457
4555 48.5400   2158   2170  .0463
4556 48.5500   2152   2172  .0465
4557 48.5600   2101   2174  .0476
4558 48.5700   2202   2176  .0454
4559 48.5800   2218   2178  .0451
4560 48.5900   2221   2180  .0450
4561 48.6000   2194   2182  .0456
4562 48.6100   2181   2184  .0459
4563 48.6200   2188   2187  .0457
4564 48.6300   2207   2189  .0453
4565 48.6400   2206   2192  .0453
4566 48.6500   2218   2194  .0451
4567 48.6600   2214   2197  .0452
4568 48.6700   2244   2199  .0446
4569 48.6800   2192   2202  .0456
4570 48.6900   2193   2204  .0456
4571 48.7000   2198   2207  .0455
4572 48.7100   2189   2209  .0457
4573 48.7200   2198   2212  .0455
4574 48.7300   2257   2215  .0443
4575 48.7400   2250   2218  .0444
4576 48.7500   2206   2221  .0453
4577 48.7600   2220   2223  .0450
4578 48.7700   2242   2226  .0446
4579 48.7800   2259   2229  .0443
4580 48.7900   2215   2231  .0451
4581 48.8000   2227   2234  .0449
4582 48.8100   2231   2237  .0448
4583 48.8200   2235   2240  .0447
4584 48.8300   2215   2244  .0451
4585 48.8400   2185   2248  .0458
4586 48.8500   2223   2253  .0450
4587 48.8600   2259   2258  .0443
4588 48.8700   2255   2264  .0443
4589 48.8800   2268   2271  .0441
4590 48.8900   2247   2277  .0445
4591 48.9000   2263   2284  .0442
4592 48.9100   2268   2292  .0441
4593 48.9200   2218   2299  .0451
4594 48.9300   2224   2305  .0450
4595 48.9400   2294   2312  .0436
4596 48.9500   2372   2317  .0422
4597 48.9600   2252   2323  .0444
4598 48.9700   2256   2327  .0443
4599 48.9800   2285   2330  .0438
4600 48.9900   2294   2332  .0436
4601 49.0000   2269   2333  .0441
4602 49.0100   2320   2330  .0431
4603 49.0200   2320   2328  .0431
4604 49.0300   2334   2325  .0428
4605 49.0400   2296   2319  .0436
4606 49.0500   2275   2313  .0440
4607 49.0600   2317   2306  .0432
4608 49.0700   2329   2298  .0429
4609 49.0800   2306   2290  .0434
4610 49.0900   2281   2282  .0438
4611 49.1000   2325   2274  .0430
4612 49.1100   2287   2267  .0437
4613 49.1200   2291   2260  .0436
4614 49.1300   2278   2254  .0439
4615 49.1400   2252   2249  .0444
4616 49.1500   2240   2244  .0446
4617 49.1600   2179   2240  .0459
4618 49.1700   2286   2237  .0437
4619 49.1800   2197   2235  .0455
4620 49.1900   2267   2234  .0441
4621 49.2000   2255   2234  .0443
4622 49.2100   2264   2236  .0442
4623 49.2200   2230   2238  .0448
4624 49.2300   2165   2241  .0462
4625 49.2400   2237   2245  .0447
4626 49.2500   2221   2250  .0450
4627 49.2600   2234   2255  .0448
4628 49.2700   2302   2260  .0434
4629 49.2800   2338   2266  .0428
4630 49.2900   2296   2272  .0436
4631 49.3000   2301   2278  .0435
4632 49.3100   2324   2284  .0430
4633 49.3200   2300   2290  .0435
4634 49.3300   2283   2295  .0438
4635 49.3400   2289   2300  .0437
4636 49.3500   2318   2305  .0431
4637 49.3600   2311   2308  .0433
4638 49.3700   2294   2310  .0436
4639 49.3800   2343   2312  .0427
4640 49.3900   2323   2313  .0430
4641 49.4000   2401   2313  .0416
4642 49.4100   2365   2312  .0423
4643 49.4200   2366   2309  .0423
4644 49.4300   2344   2306  .0427
4645 49.4400   2415   2301  .0414
4646 49.4500   2425   2295  .0412
4647 49.4600   2334   2288  .0428
4648 49.4700   2376   2280  .0421
4649 49.4800   2365   2271  .0423
4650 49.4900   2260   2263  .0442
4651 49.5000   2312   2254  .0433
4652 49.5100   2320   2244  .0431
4653 49.5200   2294   2236  .0436
4654 49.5300   2204   2227  .0454
4655 49.5400   2305   2218  .0434
4656 49.5500   2274   2210  .0440
4657 49.5600   2237   2202  .0447
4658 49.5700   2288   2195  .0437
4659 49.5800   2334   2188  .0428
4660 49.5900   2258   2181  .0443
4661 49.6000   2182   2175  .0458
4662 49.6100   2270   2169  .0441
4663 49.6200   2228   2163  .0449
4664 49.6300   2179   2157  .0459
4665 49.6400   2190   2151  .0457
4666 49.6500   2173   2146  .0460
4667 49.6600   2222   2141  .0450
4668 49.6700   2195   2136  .0456
4669 49.6800   2141   2132  .0467
4670 49.6900   2179   2128  .0459
4671 49.7000   2127   2125  .0470
4672 49.7100   2126   2122  .0470
4673 49.7200   2138   2121  .0468
4674 49.7300   2101   2120  .0476
4675 49.7400   2162   2119  .0463
4676 49.7500   2139   2120  .0468
4677 49.7600   2069   2122  .0483
4678 49.7700   2116   2124  .0473
4679 49.7800   2077   2127  .0481
4680 49.7900   2113   2132  .0473
4681 49.8000   2093   2138  .0478
4682 49.8100   2085   2144  .0480
4683 49.8200   2110   2152  .0474
4684 49.8300   2128   2160  .0470
4685 49.8400   2138   2170  .0468
4686 49.8500   2148   2181  .0466
4687 49.8600   2112   2192  .0473
4688 49.8700   2191   2204  .0456
4689 49.8800   2102   2217  .0476
4690 49.8900   2138   2231  .0468
4691 49.9000   2189   2244  .0457
4692 49.9100   2252   2258  .0444
4693 49.9200   2244   2272  .0446
4694 49.9300   2247   2286  .0445
4695 49.9400   2227   2299  .0449
4696 49.9500   2241   2313  .0446
4697 49.9600   2301   2327  .0435
4698 49.9700   2300   2340  .0435
4699 49.9800   2276   2353  .0439
4700 49.9900   2294   2364  .0436
4701 50.0000   2225   2375  .0449
4702 50.0100   2282   2384  .0438
4703 50.0200   2347   2391  .0426
4704 50.0300   2381   2397  .0420
4705 50.0400   2400   2401  .0417
4706 50.0500   2392   2402  .0418
4707 50.0600   2350   2401  .0426
4708 50.0700   2354   2397  .0425
4709 50.0800   2349   2390  .0426
4710 50.0900   2382   2381  .0420
4711 50.1000   2354   2371  .0425
4712 50.1100   2382   2360  .0420
4713 50.1200   2420   2349  .0413
4714 50.1300   2390   2337  .0418
4715 50.1400   2391   2326  .0418
4716 50.1500   2385   2316  .0419
4717 50.1600   2387   2307  .0419
4718 50.1700   2400   2298  .0417
4719 50.1800   2361   2291  .0424
4720 50.1900   2359   2284  .0424
4721 50.2000   2338   2278  .0428
4722 50.2100   2385   2272  .0419
4723 50.2200   2395   2266  .0418
4724 50.2300   2332   2260  .0429
4725 50.2400   2355   2254  .0425
4726 50.2500   2340   2248  .0427
4727 50.2600   2277   2241  .0439
4728 50.2700   2267   2235  .0441
4729 50.2800   2314   2228  .0432
4730 50.2900   2276   2220  .0439
4731 50.3000   2234   2213  .0448
4732 50.3100   2226   2205  .0449
4733 50.3200   2215   2197  .0451
4734 50.3300   2200   2189  .0455
4735 50.3400   2208   2181  .0453
4736 50.3500   2152   2172  .0465
4737 50.3600   2140   2163  .0467
4738 50.3700   2169   2153  .0461
4739 50.3800   2110   2145  .0474
4740 50.3900   2129   2137  .0470
4741 50.4000   2087   2130  .0479
4742 50.4100   2091   2124  .0478
4743 50.4200   2047   2119  .0489
4744 50.4300   2033   2115  .0492
4745 50.4400   2090   2111  .0478
4746 50.4500   2029   2108  .0493
4747 50.4600   1977   2104  .0506
4748 50.4700   2043   2101  .0489
4749 50.4800   2002   2096  .0500
4750 50.4900   2041   2092  .0490
4751 50.5000   2090   2086  .0478
4752 50.5100   2110   2080  .0474
4753 50.5200   2037   2072  .0491
4754 50.5300   2022   2064  .0495
4755 50.5400   2104   2055  .0475
4756 50.5500   2156   2046  .0464
4757 50.5600   2048   2037  .0488
4758 50.5700   2051   2028  .0488
4759 50.5800   2010   2021  .0498
4760 50.5900   2003   2014  .0499
4761 50.6000   2040   2008  .0490
4762 50.6100   2098   2004  .0477
4763 50.6200   2037   2001  .0491
4764 50.6300   2043   1999  .0489
4765 50.6400   2059   1998  .0486
4766 50.6500   2072   1999  .0483
4767 50.6600   2041   2001  .0490
4768 50.6700   2056   2004  .0486
4769 50.6800   2043   2007  .0489
4770 50.6900   2049   2011  .0488
4771 50.7000   2085   2015  .0480
4772 50.7100   2083   2019  .0480
4773 50.7200   2079   2023  .0481
4774 50.7300   2082   2025  .0480
4775 50.7400   2090   2026  .0478
4776 50.7500   2036   2026  .0491
4777 50.7600   2014   2024  .0497
4778 50.7700   2042   2019  .0490
4779 50.7800   2035   2012  .0491
4780 50.7900   2066   2004  .0484
4781 50.8000   2098   1994  .0477
4782 50.8100   2049   1984  .0488
4783 50.8200   2005   1975  .0499
4784 50.8300   1980   1966  .0505
4785 50.8400   2014   1958  .0497
4786 50.8500   2025   1952  .0494
4787 50.8600   1957   1946  .0511
4788 50.8700   1981   1941  .0505
4789 50.8800   1952   1938  .0512
4790 50.8900   1906   1934  .0525
4791 50.9000   1906   1932  .0525
4792 50.9100   1895   1930  .0528
4793 50.9200   1897   1928  .0527
4794 50.9300   1866   1926  .0536
4795 50.9400   1927   1925  .0519
4796 50.9500   1962   1923  .0510
4797 50.9600   1901   1923  .0526
4798 50.9700   1871   1922  .0534
4799 50.9800   1892   1922  .0529
4800 50.9900   1876   1923  .0533
4801 51.0000   1907   1923  .0524
4802 51.0100   1911   1925  .0523
4803 51.0200   1910   1926  .0524
4804 51.0300   1914   1928  .0522
4805 51.0400   1947   1930  .0514
4806 51.0500   1889   1932  .0529
4807 51.0600   1908   1934  .0524
4808 51.0700   1984   1935  .0504
4809 51.0800   1938   1937  .0516
4810 51.0900   1866   1938  .0536
4811 51.1000   1853   1939  .0540
4812 51.1100   1873   1940  .0534
4813 51.1200   1893   1938  .0528
4814 51.1300   1865   1938  .0536
4815 51.1400   1917   1936  .0522
4816 51.1500   1891   1935  .0529
4817 51.1600   1898   1934  .0527
4818 51.1700   1952   1932  .0512
4819 51.1800   1931   1932  .0518
4820 51.1900   1879   1932  .0532
4821 51.2000   1929   1932  .0518
4822 51.2100   1969   1933  .0508
4823 51.2200   1988   1936  .0503
4824 51.2300   1990   1939  .0503
4825 51.2400   1969   1942  .0508
4826 51.2500   1928   1947  .0519
4827 51.2600   1942   1952  .0515
4828 51.2700   1971   1957  .0507
4829 51.2800   1999   1963  .0500
4830 51.2900   1969   1969  .0508
4831 51.3000   2004   1975  .0499
4832 51.3100   2029   1981  .0493
4833 51.3200   1998   1987  .0501
4834 51.3300   1958   1994  .0511
4835 51.3400   1998   2000  .0501
4836 51.3500   1960   2006  .0510
4837 51.3600   1959   2013  .0510
4838 51.3700   2059   2020  .0486
4839 51.3800   2015   2027  .0496
4840 51.3900   2072   2034  .0483
4841 51.4000   2038   2040  .0491
4842 51.4100   2115   2048  .0473
4843 51.4200   2074   2055  .0482
4844 51.4300   2100   2062  .0476
4845 51.4400   2104   2070  .0475
4846 51.4500   2108   2077  .0474
4847 51.4600   2116   2085  .0473
4848 51.4700   2082   2092  .0480
4849 51.4800   2094   2100  .0478
4850 51.4900   2187   2107  .0457
4851 51.5000   2148   2114  .0466
4852 51.5100   2149   2120  .0465
4853 51.5200   2156   2126  .0464
4854 51.5300   2193   2131  .0456
4855 51.5400   2234   2135  .0448
4856 51.5500   2234   2139  .0448
4857 51.5600   2140   2141  .0467
4858 51.5700   2173   2141  .0460
4859 51.5800   2163   2142  .0462
4860 51.5900   2171   2141  .0461
4861 51.6000   2191   2139  .0456
4862 51.6100   2188   2136  .0457
4863 51.6200   2118   2132  .0472
4864 51.6300   2133   2127  .0469
4865 51.6400   2150   2122  .0465
4866 51.6500   2165   2117  .0462
4867 51.6600   2104   2112  .0475
4868 51.6700   2134   2107  .0469
4869 51.6800   2100   2102  .0476
4870 51.6900   2098   2098  .0477
4871 51.7000   2170   2095  .0461
4872 51.7100   2185   2091  .0458
4873 51.7200   2158   2088  .0463
4874 51.7300   2083   2085  .0480
4875 51.7400   2094   2082  .0478
4876 51.7500   2117   2080  .0472
4877 51.7600   2058   2077  .0486
4878 51.7700   2023   2075  .0494
4879 51.7800   2060   2072  .0485
4880 51.7900   2099   2069  .0476
4881 51.8000   2070   2067  .0483
4882 51.8100   2055   2065  .0487
4883 51.8200   2006   2063  .0499
4884 51.8300   2004   2061  .0499
4885 51.8400   2052   2059  .0487
4886 51.8500   2036   2058  .0491
4887 51.8600   1970   2056  .0508
4888 51.8700   2054   2055  .0487
4889 51.8800   2047   2054  .0489
4890 51.8900   2073   2053  .0482
4891 51.9000   2064   2053  .0484
4892 51.9100   2050   2053  .0488
4893 51.9200   1996   2053  .0501
4894 51.9300   2045   2054  .0489
4895 51.9400   2056   2055  .0486
4896 51.9500   2058   2057  .0486
4897 51.9600   2041   2060  .0490
4898 51.9700   2070   2064  .0483
4899 51.9800   2003   2069  .0499
4900 51.9900   2004   2074  .0499
4901 52.0000   1995   2081  .0501
4902 52.0100   2064   2088  .0484
4903 52.0200   1999   2095  .0500
4904 52.0300   2010   2104  .0498
4905 52.0400   2075   2115  .0482
4906 52.0500   2071   2125  .0483
4907 52.0600   2061   2137  .0485
4908 52.0700   2159   2148  .0463
4909 52.0800   2096   2159  .0477
4910 52.0900   2057   2170  .0486
4911 52.1000   2120   2181  .0472
4912 52.1100   2137   2191  .0468
4913 52.1200   2107   2199  .0475
4914 52.1300   2183   2206  .0458
4915 52.1400   2210   2212  .0452
4916 52.1500   2162   2216  .0463
4917 52.1600   2122   2218  .0471
4918 52.1700   2130   2216  .0469
4919 52.1800   2210   2212  .0452
4920 52.1900   2205   2207  .0454
4921 52.2000   2165   2198  .0462
4922 52.2100   2147   2190  .0466
4923 52.2200   2138   2181  .0468
4924 52.2300   2186   2172  .0457
4925 52.2400   2147   2163  .0466
4926 52.2500   2141   2155  .0467
4927 52.2600   2147   2147  .0466
4928 52.2700   2164   2140  .0462
4929 52.2800   2144   2133  .0466
4930 52.2900   2168   2125  .0461
4931 52.3000   2125   2119  .0471
4932 52.3100   2137   2112  .0468
4933 52.3200   2104   2104  .0475
4934 52.3300   2109   2096  .0474
4935 52.3400   2085   2088  .0480
4936 52.3500   2055   2079  .0487
4937 52.3600   2051   2070  .0488
4938 52.3700   2089   2061  .0479
4939 52.3800   2153   2051  .0464
4940 52.3900   2093   2042  .0478
4941 52.4000   2048   2033  .0488
4942 52.4100   2044   2024  .0489
4943 52.4200   1994   2016  .0502
4944 52.4300   1984   2009  .0504
4945 52.4400   1985   2003  .0504
4946 52.4500   2040   1997  .0490
4947 52.4600   1960   1993  .0510
4948 52.4700   2015   1989  .0496
4949 52.4800   2005   1986  .0499
4950 52.4900   1953   1984  .0512
4951 52.5000   2008   1983  .0498
4952 52.5100   2014   1983  .0497
4953 52.5200   1936   1983  .0517
4954 52.5300   1973   1984  .0507
4955 52.5400   1987   1986  .0503
4956 52.5500   1962   1988  .0510
4957 52.5600   1948   1990  .0513
4958 52.5700   2005   1992  .0499
4959 52.5800   2019   1995  .0495
4960 52.5900   2085   1996  .0480
4961 52.6000   2012   1999  .0497
4962 52.6100   2021   2001  .0495
4963 52.6200   1986   2003  .0504
4964 52.6300   2010   2004  .0498
4965 52.6400   2008   2005  .0498
4966 52.6500   2065   2006  .0484
4967 52.6600   2057   2006  .0486
4968 52.6700   2096   2006  .0477
4969 52.6800   2104   2005  .0475
4970 52.6900   2072   2003  .0483
4971 52.7000   2057   2001  .0486
4972 52.7100   2075   1998  .0482
4973 52.7200   2029   1995  .0493
4974 52.7300   1963   1991  .0509
4975 52.7400   1987   1988  .0503
4976 52.7500   2034   1984  .0492
4977 52.7600   1999   1981  .0500
4978 52.7700   1982   1978  .0505
4979 52.7800   1989   1975  .0503
4980 52.7900   1960   1973  .0510
4981 52.8000   1953   1971  .0512
4982 52.8100   1938   1970  .0516
4983 52.8200   1926   1969  .0519
4984 52.8300   1949   1968  .0513
4985 52.8400   1983   1968  .0504
4986 52.8500   1973   1968  .0507
4987 52.8600   1870   1969  .0535
4988 52.8700   1891   1970  .0529
4989 52.8800   1904   1971  .0525
4990 52.8900   1875   1973  .0533
4991 52.9000   1910   1975  .0524
4992 52.9100   1972   1977  .0507
4993 52.9200   1992   1980  .0502
4994 52.9300   1975   1982  .0506
4995 52.9400   1990   1985  .0503
4996 52.9500   1935   1988  .0517
4997 52.9600   1953   1991  .0512
4998 52.9700   2014   1994  .0497
4999 52.9800   1981   1997  .0505
5000 52.9900   1960   2000  .0510
5001 53.0000   1949   2004  .0513
5002 53.0100   1946   2007  .0514
5003 53.0200   1936   2012  .0517
5004 53.0300   1992   2016  .0502
5005 53.0400   1998   2021  .0501
5006 53.0500   2023   2026  .0494
5007 53.0600   2000   2031  .0500
5008 53.0700   2079   2037  .0481
5009 53.0800   2103   2042  .0476
5010 53.0900   2072   2048  .0483
5011 53.1000   2075   2053  .0482
5012 53.1100   2074   2058  .0482
5013 53.1200   2048   2063  .0488
5014 53.1300   2036   2068  .0491
5015 53.1400   2105   2072  .0475
5016 53.1500   2092   2075  .0478
5017 53.1600   2060   2078  .0485
5018 53.1700   2096   2080  .0477
5019 53.1800   2126   2082  .0470
5020 53.1900   2106   2082  .0475
5021 53.2000   2082   2083  .0480
5022 53.2100   2086   2083  .0479
5023 53.2200   2094   2082  .0478
5024 53.2300   2139   2081  .0468
5025 53.2400   2106   2079  .0475
5026 53.2500   2079   2077  .0481
5027 53.2600   2115   2075  .0473
5028 53.2700   2118   2071  .0472
5029 53.2800   2115   2068  .0473
5030 53.2900   2122   2063  .0471
5031 53.3000   2129   2058  .0470
5032 53.3100   2058   2053  .0486
5033 53.3200   2033   2047  .0492
5034 53.3300   2055   2042  .0487
5035 53.3400   2092   2036  .0478
5036 53.3500   1981   2030  .0505
5037 53.3600   1964   2025  .0509
5038 53.3700   2019   2020  .0495
5039 53.3800   2039   2016  .0490
5040 53.3900   1962   2012  .0510
5041 53.4000   1947   2009  .0514
5042 53.4100   2030   2006  .0493
5043 53.4200   1988   2003  .0503
5044 53.4300   2021   2002  .0495
5045 53.4400   2023   2000  .0494
5046 53.4500   1971   1999  .0507
5047 53.4600   1931   1999  .0518
5048 53.4700   2013   1999  .0497
5049 53.4800   1964   1999  .0509
5050 53.4900   1994   2000  .0502
5051 53.5000   1978   2001  .0506
5052 53.5100   1975   2002  .0506
5053 53.5200   1985   2003  .0504
5054 53.5300   1994   2004  .0502
5055 53.5400   2058   2005  .0486
5056 53.5500   2018   2007  .0496
5057 53.5600   1951   2008  .0513
5058 53.5700   1940   2009  .0515
5059 53.5800   1999   2011  .0500
5060 53.5900   2007   2012  .0498
5061 53.6000   2033   2012  .0492
5062 53.6100   2033   2012  .0492
5063 53.6200   2004   2012  .0499
5064 53.6300   2022   2012  .0495
5065 53.6400   2040   2012  .0490
5066 53.6500   2021   2012  .0495
5067 53.6600   1972   2011  .0507
5068 53.6700   2012   2011  .0497
5069 53.6800   1995   2010  .0501
5070 53.6900   1969   2009  .0508
5071 53.7000   2013   2008  .0497
5072 53.7100   1943   2006  .0515
5073 53.7200   1952   2005  .0512
5074 53.7300   1971   2003  .0507
5075 53.7400   1980   2001  .0505
5076 53.7500   1920   1998  .0521
5077 53.7600   1941   1994  .0515
5078 53.7700   2010   1990  .0498
5079 53.7800   1971   1986  .0507
5080 53.7900   1937   1981  .0516
5081 53.8000   1949   1975  .0513
5082 53.8100   1964   1970  .0509
5083 53.8200   1991   1965  .0502
5084 53.8300   1924   1959  .0520
5085 53.8400   1926   1954  .0519
5086 53.8500   1962   1950  .0510
5087 53.8600   1879   1945  .0532
5088 53.8700   1867   1940  .0536
5089 53.8800   1867   1936  .0536
5090 53.8900   1882   1933  .0531
5091 53.9000   1853   1930  .0540
5092 53.9100   1912   1927  .0523
5093 53.9200   1846   1924  .0542
5094 53.9300   1857   1922  .0539
5095 53.9400   1907   1919  .0524
5096 53.9500   1961   1917  .0510
5097 53.9600   1912   1914  .0523
5098 53.9700   1892   1911  .0529
5099 53.9800   1860   1908  .0538
5100 53.9900   1835   1906  .0545
5101 54.0000   1865   1903  .0536
5102 54.0100   1884   1900  .0531
5103 54.0200   1892   1897  .0529
5104 54.0300   1925   1894  .0519
5105 54.0400   1874   1891  .0534
5106 54.0500   1850   1888  .0541
5107 54.0600   1822   1886  .0549
5108 54.0700   1840   1884  .0543
5109 54.0800   1853   1882  .0540
5110 54.0900   1880   1880  .0532
5111 54.1000   1917   1879  .0522
5112 54.1100   1895   1877  .0528
5113 54.1200   1833   1875  .0546
5114 54.1300   1902   1874  .0526
5115 54.1400   1946   1872  .0514
5116 54.1500   1939   1870  .0516
5117 54.1600   1877   1868  .0533
5118 54.1700   1882   1867  .0531
5119 54.1800   1858   1865  .0538
5120 54.1900   1905   1863  .0525
5121 54.2000   1958   1860  .0511
5122 54.2100   1904   1858  .0525
5123 54.2200   1914   1856  .0522
5124 54.2300   1910   1854  .0524
5125 54.2400   1960   1852  .0510
5126 54.2500   1946   1850  .0514
5127 54.2600   1901   1848  .0526
5128 54.2700   1916   1847  .0522
5129 54.2800   1916   1846  .0522
5130 54.2900   1919   1845  .0521
5131 54.3000   1906   1845  .0525
5132 54.3100   1928   1846  .0519
5133 54.3200   1857   1848  .0539
5134 54.3300   1868   1850  .0535
5135 54.3400   1878   1853  .0532
5136 54.3500   1888   1857  .0530
5137 54.3600   1871   1862  .0534
5138 54.3700   1838   1867  .0544
5139 54.3800   1868   1873  .0535
5140 54.3900   1868   1879  .0535
5141 54.4000   1906   1886  .0525
5142 54.4100   1865   1893  .0536
5143 54.4200   1911   1901  .0523
5144 54.4300   1919   1909  .0521
5145 54.4400   1906   1916  .0525
5146 54.4500   1891   1924  .0529
5147 54.4600   1836   1932  .0545
5148 54.4700   1953   1939  .0512
5149 54.4800   1911   1945  .0523
5150 54.4900   1906   1951  .0525
5151 54.5000   1891   1957  .0529
5152 54.5100   1959   1963  .0510
5153 54.5200   1933   1968  .0517
5154 54.5300   1989   1972  .0503
5155 54.5400   1997   1976  .0501
5156 54.5500   1982   1979  .0505
5157 54.5600   1956   1981  .0511
5158 54.5700   2007   1982  .0498
5159 54.5800   2008   1982  .0498
5160 54.5900   1967   1981  .0508
5161 54.6000   1966   1979  .0509
5162 54.6100   1969   1975  .0508
5163 54.6200   1963   1970  .0509
5164 54.6300   2079   1964  .0481
5165 54.6400   2011   1958  .0497
5166 54.6500   1997   1951  .0501
5167 54.6600   1978   1943  .0506
5168 54.6700   1990   1936  .0503
5169 54.6800   1978   1929  .0506
5170 54.6900   1943   1921  .0515
5171 54.7000   1900   1915  .0526
5172 54.7100   1952   1909  .0512
5173 54.7200   1964   1904  .0509
5174 54.7300   1954   1900  .0512
5175 54.7400   1907   1897  .0524
5176 54.7500   1881   1894  .0532
5177 54.7600   1870   1892  .0535
5178 54.7700   1921   1889  .0521
5179 54.7800   1877   1888  .0533
5180 54.7900   1872   1887  .0534
5181 54.8000   1838   1887  .0544
5182 54.8100   1880   1887  .0532
5183 54.8200   1891   1887  .0529
5184 54.8300   1916   1888  .0522
5185 54.8400   1896   1888  .0527
5186 54.8500   1836   1889  .0545
5187 54.8600   1787   1889  .0560
5188 54.8700   1874   1889  .0534
5189 54.8800   1855   1889  .0539
5190 54.8900   1847   1888  .0541
5191 54.9000   1828   1887  .0547
5192 54.9100   1873   1885  .0534
5193 54.9200   1882   1883  .0531
5194 54.9300   1904   1880  .0525
5195 54.9400   1844   1877  .0542
5196 54.9500   1781   1873  .0561
5197 54.9600   1777   1869  .0563
5198 54.9700   1871   1864  .0534
5199 54.9800   1862   1859  .0537
5200 54.9900   1868   1854  .0535
5201 55.0000   1839   1848  .0544
5202 55.0100   1787   1842  .0560
5203 55.0200   1793   1836  .0558
5204 55.0300   1866   1830  .0536
5205 55.0400   1822   1824  .0549
5206 55.0500   1783   1818  .0561
5207 55.0600   1737   1812  .0576
5208 55.0700   1791   1806  .0558
5209 55.0800   1799   1800  .0556
5210 55.0900   1829   1795  .0547
5211 55.1000   1792   1790  .0558
5212 55.1100   1729   1785  .0578
5213 55.1200   1743   1781  .0574
5214 55.1300   1778   1777  .0562
5215 55.1400   1735   1774  .0576
5216 55.1500   1739   1771  .0575
5217 55.1600   1706   1768  .0586
5218 55.1700   1742   1766  .0574
5219 55.1800   1774   1763  .0564
5220 55.1900   1781   1762  .0561
5221 55.2000   1740   1761  .0575
5222 55.2100   1746   1760  .0573
5223 55.2200   1712   1760  .0584
5224 55.2300   1712   1760  .0584
5225 55.2400   1764   1760  .0567
5226 55.2500   1740   1761  .0575
5227 55.2600   1711   1762  .0584
5228 55.2700   1744   1764  .0573
5229 55.2800   1757   1766  .0569
5230 55.2900   1796   1769  .0557
5231 55.3000   1761   1772  .0568
5232 55.3100   1767   1775  .0566
5233 55.3200   1791   1779  .0558
5234 55.3300   1786   1783  .0560
5235 55.3400   1765   1787  .0567
5236 55.3500   1824   1792  .0548
5237 55.3600   1788   1797  .0559
5238 55.3700   1810   1802  .0552
5239 55.3800   1799   1807  .0556
5240 55.3900   1786   1813  .0560
5241 55.4000   1805   1818  .0554
5242 55.4100   1837   1823  .0544
5243 55.4200   1825   1828  .0548
5244 55.4300   1825   1833  .0548
5245 55.4400   1890   1838  .0529
5246 55.4500   1827   1842  .0547
5247 55.4600   1845   1846  .0542
5248 55.4700   1876   1850  .0533
5249 55.4800   1902   1853  .0526
5250 55.4900   1863   1856  .0537
5251 55.5000   1849   1858  .0541
5252 55.5100   1863   1859  .0537
5253 55.5200   1871   1859  .0534
5254 55.5300   1852   1859  .0540
5255 55.5400   1904   1858  .0525
5256 55.5500   1898   1856  .0527
5257 55.5600   1848   1853  .0541
5258 55.5700   1879   1850  .0532
5259 55.5800   1922   1846  .0520
5260 55.5900   1879   1842  .0532
5261 55.6000   1883   1837  .0531
5262 55.6100   1858   1831  .0538
5263 55.6200   1806   1824  .0554
5264 55.6300   1776   1818  .0563
5265 55.6400   1817   1811  .0550
5266 55.6500   1796   1804  .0557
5267 55.6600   1765   1797  .0567
5268 55.6700   1791   1790  .0558
5269 55.6800   1796   1783  .0557
5270 55.6900   1766   1777  .0566
5271 55.7000   1780   1770  .0562
5272 55.7100   1794   1765  .0557
5273 55.7200   1816   1759  .0551
5274 55.7300   1790   1754  .0559
5275 55.7400   1766   1750  .0566
5276 55.7500   1751   1745  .0571
5277 55.7600   1739   1741  .0575
5278 55.7700   1735   1737  .0576
5279 55.7800   1711   1735  .0584
5280 55.7900   1732   1732  .0577
5281 55.8000   1713   1730  .0584
5282 55.8100   1725   1728  .0580
5283 55.8200   1672   1726  .0598
5284 55.8300   1693   1724  .0591
5285 55.8400   1679   1723  .0596
5286 55.8500   1708   1721  .0585
5287 55.8600   1689   1720  .0592
5288 55.8700   1682   1718  .0595
5289 55.8800   1746   1717  .0573
5290 55.8900   1766   1717  .0566
5291 55.9000   1718   1716  .0582
5292 55.9100   1770   1715  .0565
5293 55.9200   1709   1714  .0585
5294 55.9300   1716   1714  .0583
5295 55.9400   1740   1713  .0575
5296 55.9500   1745   1712  .0573
5297 55.9600   1699   1711  .0589
5298 55.9700   1682   1710  .0595
5299 55.9800   1758   1709  .0569
5300 55.9900   1733   1708  .0577
5301 56.0000   1655   1707  .0604
5302 56.0100   1706   1706  .0586
5303 56.0200   1679   1705  .0596
5304 56.0300   1679   1705  .0596
5305 56.0400   1704   1704  .0587
5306 56.0500   1690   1704  .0592
5307 56.0600   1688   1704  .0592
5308 56.0700   1796   1704  .0557
5309 56.0800   1727   1705  .0579
5310 56.0900   1722   1705  .0581
5311 56.1000   1694   1706  .0590
5312 56.1100   1728   1707  .0579
5313 56.1200   1723   1708  .0580
5314 56.1300   1685   1709  .0593
5315 56.1400   1667   1711  .0600
5316 56.1500   1706   1713  .0586
5317 56.1600   1685   1714  .0593
5318 56.1700   1709   1716  .0585
5319 56.1800   1692   1718  .0591
5320 56.1900   1687   1720  .0593
5321 56.2000   1761   1722  .0568
5322 56.2100   1795   1725  .0557
5323 56.2200   1760   1728  .0568
5324 56.2300   1755   1731  .0570
5325 56.2400   1743   1734  .0574
5326 56.2500   1735   1738  .0576
5327 56.2600   1696   1741  .0590
5328 56.2700   1760   1745  .0568
5329 56.2800   1773   1750  .0564
5330 56.2900   1733   1754  .0577
5331 56.3000   1759   1759  .0569
5332 56.3100   1820   1764  .0549
5333 56.3200   1785   1769  .0560
5334 56.3300   1821   1775  .0549
5335 56.3400   1794   1780  .0557
5336 56.3500   1766   1786  .0566
5337 56.3600   1751   1792  .0571
5338 56.3700   1811   1798  .0552
5339 56.3800   1826   1804  .0548
5340 56.3900   1839   1810  .0544
5341 56.4000   1837   1816  .0544
5342 56.4100   1807   1822  .0553
5343 56.4200   1831   1828  .0546
5344 56.4300   1854   1834  .0539
5345 56.4400   1807   1839  .0553
5346 56.4500   1794   1844  .0557
5347 56.4600   1815   1850  .0551
5348 56.4700   1831   1855  .0546
5349 56.4800   1855   1860  .0539
5350 56.4900   1861   1865  .0537
5351 56.5000   1911   1871  .0523
5352 56.5100   1908   1875  .0524
5353 56.5200   1918   1880  .0521
5354 56.5300   1982   1885  .0505
5355 56.5400   1969   1890  .0508
5356 56.5500   1958   1895  .0511
5357 56.5600   1866   1900  .0536
5358 56.5700   1984   1905  .0504
5359 56.5800   1960   1909  .0510
5360 56.5900   1964   1913  .0509
5361 56.6000   1947   1918  .0514
5362 56.6100   1957   1921  .0511
5363 56.6200   1939   1924  .0516
5364 56.6300   1903   1927  .0525
5365 56.6400   1966   1929  .0509
5366 56.6500   1979   1931  .0505
5367 56.6600   1914   1932  .0522
5368 56.6700   1950   1933  .0513
5369 56.6800   1970   1933  .0508
5370 56.6900   1923   1933  .0520
5371 56.7000   1882   1932  .0531
5372 56.7100   1942   1932  .0515
5373 56.7200   1923   1931  .0520
5374 56.7300   1966   1930  .0509
5375 56.7400   1929   1929  .0518
5376 56.7500   1936   1927  .0517
5377 56.7600   1855   1926  .0539
5378 56.7700   1969   1925  .0508
5379 56.7800   1968   1923  .0508
5380 56.7900   1909   1922  .0524
5381 56.8000   1930   1920  .0518
5382 56.8100   1983   1919  .0504
5383 56.8200   1966   1918  .0509
5384 56.8300   1926   1916  .0519
5385 56.8400   1931   1915  .0518
5386 56.8500   1920   1913  .0521
5387 56.8600   1812   1912  .0552
5388 56.8700   1871   1910  .0534
5389 56.8800   1900   1908  .0526
5390 56.8900   1898   1907  .0527
5391 56.9000   1826   1905  .0548
5392 56.9100   1859   1904  .0538
5393 56.9200   1870   1903  .0535
5394 56.9300   1860   1902  .0538
5395 56.9400   1875   1902  .0533
5396 56.9500   1860   1903  .0538
5397 56.9600   1905   1903  .0525
5398 56.9700   1886   1905  .0530
5399 56.9800   1845   1907  .0542
5400 56.9900   1906   1909  .0525
5401 57.0000   1981   1912  .0505
5402 57.0100   1934   1915  .0517
5403 57.0200   1861   1919  .0537
5404 57.0300   1949   1923  .0513
5405 57.0400   1920   1927  .0521
5406 57.0500   1908   1932  .0524
5407 57.0600   1906   1936  .0525
5408 57.0700   1934   1941  .0517
5409 57.0800   1956   1946  .0511
5410 57.0900   1954   1951  .0512
5411 57.1000   1951   1955  .0513
5412 57.1100   1953   1960  .0512
5413 57.1200   1932   1964  .0518
5414 57.1300   1898   1967  .0527
5415 57.1400   1899   1970  .0527
5416 57.1500   2012   1973  .0497
5417 57.1600   1958   1975  .0511
5418 57.1700   1980   1976  .0505
5419 57.1800   1936   1977  .0517
5420 57.1900   1934   1974  .0517
5421 57.2000   1920   1974  .0521
5422 57.2100   1992   1972  .0502
5423 57.2200   2036   1970  .0491
5424 57.2300   2014   1967  .0497
5425 57.2400   1991   1964  .0502
5426 57.2500   2009   1960  .0498
5427 57.2600   1977   1956  .0506
5428 57.2700   2043   1951  .0489
5429 57.2800   2025   1946  .0494
5430 57.2900   2009   1940  .0498
5431 57.3000   1973   1934  .0507
5432 57.3100   1984   1928  .0504
5433 57.3200   1957   1922  .0511
5434 57.3300   1962   1916  .0510
5435 57.3400   1944   1910  .0514
5436 57.3500   1927   1904  .0519
5437 57.3600   1869   1898  .0535
5438 57.3700   1943   1892  .0515
5439 57.3800   1909   1887  .0524
5440 57.3900   1868   1881  .0535
5441 57.4000   1858   1876  .0538
5442 57.4100   1913   1872  .0523
5443 57.4200   1826   1867  .0548
5444 57.4300   1881   1862  .0532
5445 57.4400   1920   1858  .0521
5446 57.4500   1867   1854  .0536
5447 57.4600   1838   1850  .0544
5448 57.4700   1877   1846  .0533
5449 57.4800   1851   1842  .0540
5450 57.4900   1829   1839  .0547
5451 57.5000   1804   1836  .0554
5452 57.5100   1863   1833  .0537
5453 57.5200   1833   1830  .0546
5454 57.5300   1825   1828  .0548
5455 57.5400   1837   1825  .0544
5456 57.5500   1851   1822  .0540
5457 57.5600   1801   1820  .0555
5458 57.5700   1854   1818  .0539
5459 57.5800   1826   1817  .0548
5460 57.5900   1809   1815  .0553
5461 57.6000   1777   1814  .0563
5462 57.6100   1828   1813  .0547
5463 57.6200   1777   1812  .0563
5464 57.6300   1768   1812  .0566
5465 57.6400   1807   1812  .0553
5466 57.6500   1809   1812  .0553
5467 57.6600   1771   1814  .0565
5468 57.6700   1815   1815  .0551
5469 57.6800   1834   1817  .0545
5470 57.6900   1817   1820  .0550
5471 57.7000   1831   1823  .0546
5472 57.7100   1810   1827  .0552
5473 57.7200   1889   1831  .0529
5474 57.7300   1854   1835  .0539
5475 57.7400   1862   1840  .0537
5476 57.7500   1867   1845  .0536
5477 57.7600   1804   1851  .0554
5478 57.7700   1885   1856  .0531
5479 57.7800   1914   1861  .0522
5480 57.7900   1910   1866  .0524
5481 57.8000   1919   1870  .0521
5482 57.8100   1902   1874  .0526
5483 57.8200   1876   1878  .0533
5484 57.8300   1931   1881  .0518
5485 57.8400   1915   1883  .0522
5486 57.8500   1878   1884  .0532
5487 57.8600   1874   1884  .0534
5488 57.8700   1943   1884  .0515
5489 57.8800   1893   1883  .0528
5490 57.8900   1869   1882  .0535
5491 57.9000   1853   1881  .0540
5492 57.9100   1843   1880  .0543
5493 57.9200   1891   1878  .0529
5494 57.9300   1872   1877  .0534
5495 57.9400   1924   1877  .0520
5496 57.9500   1948   1877  .0513
5497 57.9600   1884   1878  .0531
5498 57.9700   1905   1880  .0525
5499 57.9800   1925   1882  .0519
5500 57.9900   1860   1886  .0538
5501 58.0000   1892   1891  .0529
5502 58.0100   1912   1897  .0523
5503 58.0200   1934   1904  .0517
5504 58.0300   1882   1911  .0531
5505 58.0400   1917   1919  .0522
5506 58.0500   1905   1927  .0525
5507 58.0600   1870   1934  .0535
5508 58.0700   1926   1941  .0519
5509 58.0800   1920   1945  .0521
5510 58.0900   1864   1948  .0536
5511 58.1000   1883   1948  .0531
5512 58.1100   1906   1945  .0525
5513 58.1200   1934   1938  .0517
5514 58.1300   1950   1927  .0513
5515 58.1400   1903   1915  .0525
5516 58.1500   1893   1901  .0528
5517 58.1600   1829   1889  .0547
5518 58.1700   1919   1877  .0521
5519 58.1800   1923   1866  .0520
5520 58.1900   1874   1858  .0534
5521 58.2000   1845   1852  .0542
5522 58.2100   1898   1847  .0527
5523 58.2200   1916   1843  .0522
5524 58.2300   1903   1841  .0525
5525 58.2400   1910   1839  .0524
5526 58.2500   1835   1837  .0545
5527 58.2600   1817   1835  .0550
5528 58.2700   1832   1833  .0546
5529 58.2800   1790   1830  .0559
5530 58.2900   1803   1826  .0555
5531 58.3000   1788   1821  .0559
5532 58.3100   1851   1815  .0540
5533 58.3200   1822   1808  .0549
5534 58.3300   1815   1799  .0551
5535 58.3400   1831   1791  .0546
5536 58.3500   1754   1783  .0570
5537 58.3600   1738   1775  .0575
5538 58.3700   1814   1769  .0551
5539 58.3800   1841   1764  .0543
5540 58.3900   1813   1761  .0552
5541 58.4000   1879   1759  .0532
5542 58.4100   1848   1757  .0541
5543 58.4200   1744   1757  .0573
5544 58.4300   1719   1758  .0582
5545 58.4400   1729   1759  .0578
5546 58.4500   1718   1761  .0582
5547 58.4600   1707   1763  .0586
5548 58.4700   1775   1766  .0563
5549 58.4800   1796   1769  .0557
5550 58.4900   1797   1773  .0556
5551 58.5000   1803   1776  .0555
5552 58.5100   1774   1779  .0564
5553 58.5200   1743   1781  .0574
5554 58.5300   1726   1783  .0579
5555 58.5400   1758   1785  .0569
5556 58.5500   1749   1786  .0572
5557 58.5600   1720   1786  .0581
5558 58.5700   1787   1785  .0560
5559 58.5800   1770   1784  .0565
5560 58.5900   1765   1782  .0567
5561 58.6000   1786   1779  .0560
5562 58.6100   1785   1775  .0560
5563 58.6200   1788   1771  .0559
5564 58.6300   1781   1767  .0561
5565 58.6400   1754   1763  .0570
5566 58.6500   1729   1759  .0578
5567 58.6600   1752   1755  .0571
5568 58.6700   1762   1751  .0568
5569 58.6800   1762   1747  .0568
5570 58.6900   1709   1742  .0585
5571 58.7000   1721   1738  .0581
5572 58.7100   1731   1734  .0578
5573 58.7200   1774   1730  .0564
5574 58.7300   1774   1725  .0564
5575 58.7400   1750   1721  .0571
5576 58.7500   1782   1717  .0561
5577 58.7600   1710   1713  .0585
5578 58.7700   1701   1709  .0588
5579 58.7800   1712   1706  .0584
5580 58.7900   1654   1702  .0605
5581 58.8000   1686   1699  .0593
5582 58.8100   1735   1697  .0576
5583 58.8200   1732   1695  .0577
5584 58.8300   1728   1693  .0579
5585 58.8400   1734   1691  .0577
5586 58.8500   1714   1690  .0583
5587 58.8600   1714   1689  .0583
5588 58.8700   1746   1689  .0573
5589 58.8800   1700   1689  .0588
5590 58.8900   1667   1689  .0600
5591 58.9000   1650   1690  .0606
5592 58.9100   1729   1691  .0578
5593 58.9200   1700   1692  .0588
5594 58.9300   1671   1693  .0598
5595 58.9400   1664   1694  .0601
5596 58.9500   1627   1696  .0615
5597 58.9600   1649   1697  .0606
5598 58.9700   1690   1698  .0592
5599 58.9800   1644   1699  .0608
5600 58.9900   1661   1700  .0602
5601 59.0000   1656   1701  .0604
5602 59.0100   1713   1701  .0584
5603 59.0200   1661   1701  .0602
5604 59.0300   1658   1701  .0603
5605 59.0400   1664   1701  .0601
5606 59.0500   1679   1701  .0596
5607 59.0600   1662   1701  .0602
5608 59.0700   1762   1701  .0568
5609 59.0800   1719   1702  .0582
5610 59.0900   1687   1702  .0593
5611 59.1000   1676   1703  .0597
5612 59.1100   1734   1703  .0577
5613 59.1200   1706   1704  .0586
5614 59.1300   1707   1704  .0586
5615 59.1400   1738   1705  .0575
5616 59.1500   1719   1705  .0582
5617 59.1600   1637   1706  .0611
5618 59.1700   1687   1706  .0593
5619 59.1800   1675   1707  .0597
5620 59.1900   1676   1707  .0597
5621 59.2000   1709   1707  .0585
5622 59.2100   1695   1707  .0590
5623 59.2200   1711   1707  .0584
5624 59.2300   1754   1707  .0570
5625 59.2400   1719   1707  .0582
5626 59.2500   1696   1707  .0590
5627 59.2600   1653   1708  .0605
5628 59.2700   1741   1708  .0574
5629 59.2800   1711   1708  .0584
5630 59.2900   1693   1708  .0591
5631 59.3000   1716   1709  .0583
5632 59.3100   1746   1709  .0573
5633 59.3200   1742   1710  .0574
5634 59.3300   1715   1711  .0583
5635 59.3400   1685   1711  .0593
5636 59.3500   1747   1712  .0572
5637 59.3600   1712   1715  .0584
5638 59.3700   1699   1717  .0589
5639 59.3800   1690   1720  .0592
5640 59.3900   1694   1722  .0590
5641 59.4000   1670   1726  .0599
5642 59.4100   1732   1730  .0577
5643 59.4200   1688   1734  .0592
5644 59.4300   1746   1738  .0573
5645 59.4400   1746   1742  .0573
5646 59.4500   1733   1746  .0577
5647 59.4600   1713   1751  .0584
5648 59.4700   1725   1754  .0580
5649 59.4800   1743   1758  .0574
5650 59.4900   1702   1761  .0588
5651 59.5000   1688   1764  .0592
5652 59.5100   1706   1766  .0586
5653 59.5200   1664   1768  .0601
5654 59.5300   1684   1769  .0594
5655 59.5400   1700   1770  .0588
5656 59.5500   1719   1769  .0582
5657 59.5600   1739   1768  .0575
5658 59.5700   1730   1765  .0578
5659 59.5800   1727   1762  .0579
5660 59.5900   1755   1758  .0570
5661 59.6000   1734   1753  .0577
5662 59.6100   1723   1748  .0580
5663 59.6200   1679   1741  .0596
5664 59.6300   1634   1735  .0612
5665 59.6400   1701   1728  .0588
5666 59.6500   1720   1722  .0581
5667 59.6600   1746   1715  .0573
5668 59.6700   1758   1708  .0569
5669 59.6800   1731   1702  .0578
5670 59.6900   1718   1696  .0582
5671 59.7000   1710   1690  .0585
5672 59.7100   1661   1685  .0602
5673 59.7200   1647   1680  .0607
5674 59.7300   1632   1675  .0613
5675 59.7400   1664   1670  .0601
5676 59.7500   1677   1666  .0596
5677 59.7600   1690   1662  .0592
5678 59.7700   1775   1659  .0563
5679 59.7800   1706   1655  .0586
5680 59.7900   1665   1652  .0601
5681 59.8000   1637   1649  .0611
5682 59.8100   1671   1646  .0598
5683 59.8200   1645   1642  .0608
5684 59.8300   1651   1639  .0606
5685 59.8400   1697   1636  .0589
5686 59.8500   1669   1633  .0599
5687 59.8600   1604   1629  .0623
5688 59.8700   1634   1626  .0612
5689 59.8800   1597   1624  .0626
5690 59.8900   1605   1621  .0623
5691 59.9000   1633   1618  .0612
5692 59.9100   1666   1616  .0600
5693 59.9200   1650   1613  .0606
5694 59.9300   1631   1612  .0613
5695 59.9400   1660   1610  .0602
5696 59.9500   1666   1608  .0600
5697 59.9600   1620   1607  .0617
5698 59.9700   1643   1606  .0609
5699 59.9800   1640   1605  .0610
5700 59.9900   1600   1604  .0625
5701 60.0000   1577   1603  .0634
5702 60.0100   1618   1602  .0618
5703 60.0200   1670   1601  .0599
5704 60.0300   1636   1600  .0611
5705 60.0400   1573   1600  .0636
5706 60.0500   1585   1599  .0631
5707 60.0600   1597   1599  .0626
5708 60.0700   1628   1599  .0614
5709 60.0800   1625   1599  .0615
5710 60.0900   1624   1599  .0616
5711 60.1000   1576   1599  .0635
5712 60.1100   1599   1600  .0625
5713 60.1200   1587   1600  .0630
5714 60.1300   1609   1600  .0622
5715 60.1400   1630   1600  .0613
5716 60.1500   1607   1601  .0622
5717 60.1600   1566   1601  .0639
5718 60.1700   1577   1601  .0634
5719 60.1800   1628   1602  .0614
5720 60.1900   1624   1602  .0616
5721 60.2000   1619   1602  .0618
5722 60.2100   1614   1602  .0620
5723 60.2200   1603   1602  .0624
5724 60.2300   1607   1602  .0622
5725 60.2400   1626   1602  .0615
5726 60.2500   1629   1602  .0614
5727 60.2600   1589   1601  .0629
5728 60.2700   1639   1601  .0610
5729 60.2800   1610   1601  .0621
5730 60.2900   1616   1601  .0619
5731 60.3000   1612   1600  .0620
5732 60.3100   1616   1599  .0619
5733 60.3200   1603   1599  .0624
5734 60.3300   1586   1598  .0631
5735 60.3400   1599   1597  .0625
5736 60.3500   1615   1596  .0619
5737 60.3600   1588   1596  .0630
5738 60.3700   1608   1595  .0622
5739 60.3800   1617   1594  .0618
5740 60.3900   1575   1593  .0635
5741 60.4000   1589   1593  .0629
5742 60.4100   1650   1592  .0606
5743 60.4200   1636   1592  .0611
5744 60.4300   1644   1591  .0608
5745 60.4400   1640   1591  .0610
5746 60.4500   1593   1590  .0628
5747 60.4600   1580   1590  .0633
5748 60.4700   1631   1590  .0613
5749 60.4800   1639   1590  .0610
5750 60.4900   1633   1590  .0612
5751 60.5000   1662   1591  .0602
5752 60.5100   1651   1592  .0606
5753 60.5200   1593   1592  .0628
5754 60.5300   1615   1593  .0619
5755 60.5400   1612   1594  .0620
5756 60.5500   1589   1596  .0629
5757 60.5600   1593   1597  .0628
5758 60.5700   1636   1598  .0611
5759 60.5800   1599   1600  .0625
5760 60.5900   1614   1602  .0620
5761 60.6000   1617   1604  .0618
5762 60.6100   1597   1605  .0626
5763 60.6200   1600   1607  .0625
5764 60.6300   1624   1609  .0616
5765 60.6400   1624   1611  .0616
5766 60.6500   1586   1613  .0631
5767 60.6600   1605   1615  .0623
5768 60.6700   1581   1617  .0633
5769 60.6800   1604   1620  .0623
5770 60.6900   1599   1622  .0625
5771 60.7000   1590   1624  .0629
5772 60.7100   1618   1626  .0618
5773 60.7200   1588   1629  .0630
5774 60.7300   1581   1630  .0633
5775 60.7400   1668   1633  .0600
5776 60.7500   1658   1635  .0603
5777 60.7600   1602   1637  .0624
5778 60.7700   1628   1639  .0614
5779 60.7800   1618   1642  .0618
5780 60.7900   1615   1644  .0619
5781 60.8000   1628   1645  .0614
5782 60.8100   1629   1647  .0614
5783 60.8200   1619   1648  .0618
5784 60.8300   1638   1650  .0611
5785 60.8400   1627   1651  .0615
5786 60.8500   1629   1652  .0614
5787 60.8600   1573   1653  .0636
5788 60.8700   1582   1653  .0632
5789 60.8800   1599   1654  .0625
5790 60.8900   1586   1654  .0631
5791 60.9000   1606   1655  .0623
5792 60.9100   1631   1655  .0613
5793 60.9200   1600   1655  .0625
5794 60.9300   1615   1655  .0619
5795 60.9400   1627   1656  .0615
5796 60.9500   1644   1656  .0608
5797 60.9600   1642   1656  .0609
5798 60.9700   1656   1656  .0604
5799 60.9800   1614   1657  .0620
5800 60.9900   1677   1657  .0596
5801 61.0000   1617   1657  .0618
5802 61.0100   1651   1657  .0606
5803 61.0200   1666   1657  .0600
5804 61.0300   1627   1657  .0615
5805 61.0400   1679   1657  .0596
5806 61.0500   1665   1656  .0601
5807 61.0600   1637   1655  .0611
5808 61.0700   1667   1654  .0600
5809 61.0800   1664   1653  .0601
5810 61.0900   1660   1652  .0602
5811 61.1000   1659   1650  .0603
5812 61.1100   1685   1647  .0593
5813 61.1200   1663   1645  .0601
5814 61.1300   1688   1642  .0592
5815 61.1400   1641   1640  .0609
5816 61.1500   1646   1637  .0608
5817 61.1600   1683   1633  .0594
5818 61.1700   1732   1630  .0577
5819 61.1800   1685   1627  .0593
5820 61.1900   1647   1624  .0607
5821 61.2000   1688   1621  .0592
5822 61.2100   1712   1619  .0584
5823 61.2200   1658   1617  .0603
5824 61.2300   1648   1614  .0607
5825 61.2400   1593   1613  .0628
5826 61.2500   1595   1611  .0627
5827 61.2600   1572   1610  .0636
5828 61.2700   1643   1609  .0609
5829 61.2800   1635   1608  .0612
5830 61.2900   1663   1608  .0601
5831 61.3000   1651   1608  .0606
5832 61.3100   1637   1608  .0611
5833 61.3200   1641   1609  .0609
5834 61.3300   1632   1609  .0613
5835 61.3400   1618   1610  .0618
5836 61.3500   1597   1611  .0626
5837 61.3600   1613   1613  .0620
5838 61.3700   1619   1614  .0618
5839 61.3800   1641   1615  .0609
5840 61.3900   1659   1617  .0603
5841 61.4000   1690   1619  .0592
5842 61.4100   1642   1620  .0609
5843 61.4200   1576   1622  .0635
5844 61.4300   1608   1624  .0622
5845 61.4400   1631   1625  .0613
5846 61.4500   1651   1627  .0606
5847 61.4600   1618   1628  .0618
5848 61.4700   1674   1629  .0597
5849 61.4800   1666   1630  .0600
5850 61.4900   1624   1631  .0616
5851 61.5000   1602   1632  .0624
5852 61.5100   1637   1633  .0611
5853 61.5200   1597   1634  .0626
5854 61.5300   1665   1634  .0601
5855 61.5400   1662   1634  .0602
5856 61.5500   1611   1634  .0621
5857 61.5600   1557   1634  .0642
5858 61.5700   1593   1634  .0628
5859 61.5800   1572   1633  .0636
5860 61.5900   1612   1633  .0620
5861 61.6000   1591   1632  .0629
5862 61.6100   1638   1631  .0611
5863 61.6200   1608   1629  .0622
5864 61.6300   1601   1628  .0625
5865 61.6400   1575   1626  .0635
5866 61.6500   1578   1624  .0634
5867 61.6600   1578   1621  .0634
5868 61.6700   1621   1619  .0617
5869 61.6800   1617   1616  .0618
5870 61.6900   1650   1613  .0606
5871 61.7000   1586   1611  .0631
5872 61.7100   1660   1608  .0602
5873 61.7200   1636   1605  .0611
5874 61.7300   1658   1603  .0603
5875 61.7400   1658   1601  .0603
5876 61.7500   1600   1599  .0625
5877 61.7600   1604   1597  .0623
5878 61.7700   1605   1595  .0623
5879 61.7800   1597   1593  .0626
5880 61.7900   1584   1592  .0631
5881 61.8000   1625   1591  .0615
5882 61.8100   1663   1590  .0601
5883 61.8200   1630   1589  .0613
5884 61.8300   1608   1588  .0622
5885 61.8400   1620   1587  .0617
5886 61.8500   1610   1586  .0621
5887 61.8600   1555   1585  .0643
5888 61.8700   1624   1584  .0616
5889 61.8800   1596   1583  .0627
5890 61.8900   1631   1583  .0613
5891 61.9000   1606   1581  .0623
5892 61.9100   1596   1580  .0627
5893 61.9200   1607   1579  .0622
5894 61.9300   1583   1578  .0632
5895 61.9400   1630   1577  .0613
5896 61.9500   1596   1575  .0627
5897 61.9600   1601   1573  .0625
5898 61.9700   1594   1572  .0627
5899 61.9800   1584   1570  .0631
5900 61.9900   1604   1569  .0623
5901 62.0000   1573   1567  .0636
5902 62.0100   1610   1565  .0621
5903 62.0200   1618   1564  .0618
5904 62.0300   1635   1562  .0612
5905 62.0400   1617   1561  .0618
5906 62.0500   1596   1559  .0627
5907 62.0600   1559   1558  .0641
5908 62.0700   1575   1556  .0635
5909 62.0800   1541   1555  .0649
5910 62.0900   1565   1554  .0639
5911 62.1000   1529   1553  .0654
5912 62.1100   1574   1552  .0635
5913 62.1200   1549   1551  .0646
5914 62.1300   1544   1550  .0648
5915 62.1400   1525   1549  .0656
5916 62.1500   1545   1548  .0647
5917 62.1600   1515   1548  .0660
5918 62.1700   1558   1548  .0642
5919 62.1800   1606   1548  .0623
5920 62.1900   1577   1548  .0634
5921 62.2000   1543   1548  .0648
5922 62.2100   1555   1549  .0643
5923 62.2200   1597   1549  .0626
5924 62.2300   1581   1550  .0633
5925 62.2400   1559   1551  .0641
5926 62.2500   1531   1551  .0653
5927 62.2600   1495   1552  .0669
5928 62.2700   1555   1553  .0643
5929 62.2800   1521   1554  .0657
5930 62.2900   1502   1556  .0666
5931 62.3000   1505   1557  .0664
5932 62.3100   1591   1558  .0629
5933 62.3200   1584   1560  .0631
5934 62.3300   1580   1561  .0633
5935 62.3400   1575   1563  .0635
5936 62.3500   1538   1564  .0650
5937 62.3600   1543   1566  .0648
5938 62.3700   1517   1567  .0659
5939 62.3800   1540   1569  .0649
5940 62.3900   1568   1570  .0638
5941 62.4000   1556   1572  .0643
5942 62.4100   1605   1573  .0623
5943 62.4200   1589   1575  .0629
5944 62.4300   1623   1576  .0616
5945 62.4400   1608   1577  .0622
5946 62.4500   1568   1578  .0638
5947 62.4600   1544   1578  .0648
5948 62.4700   1587   1579  .0630
5949 62.4800   1592   1579  .0628
5950 62.4900   1592   1580  .0628
5951 62.5000   1519   1581  .0658
5952 62.5100   1603   1581  .0624
5953 62.5200   1595   1582  .0627
5954 62.5300   1591   1583  .0629
5955 62.5400   1566   1583  .0639
5956 62.5500   1548   1584  .0646
5957 62.5600   1551   1585  .0645
5958 62.5700   1553   1586  .0644
5959 62.5800   1591   1586  .0629
5960 62.5900   1569   1587  .0637
5961 62.6000   1590   1588  .0629
5962 62.6100   1603   1589  .0624
5963 62.6200   1591   1590  .0629
5964 62.6300   1596   1591  .0627
5965 62.6400   1603   1592  .0624
5966 62.6500   1602   1594  .0624
5967 62.6600   1570   1595  .0637
5968 62.6700   1604   1596  .0623
5969 62.6800   1616   1598  .0619
5970 62.6900   1608   1599  .0622
5971 62.7000   1548   1601  .0646
5972 62.7100   1606   1602  .0623
5973 62.7200   1581   1604  .0633
5974 62.7300   1681   1606  .0595
5975 62.7400   1650   1608  .0606
5976 62.7500   1618   1609  .0618
5977 62.7600   1601   1611  .0625
5978 62.7700   1688   1613  .0592
5979 62.7800   1664   1615  .0601
5980 62.7900   1590   1616  .0629
5981 62.8000   1607   1618  .0622
5982 62.8100   1637   1620  .0611
5983 62.8200   1641   1621  .0609
5984 62.8300   1601   1623  .0625
5985 62.8400   1691   1624  .0591
5986 62.8500   1664   1625  .0601
5987 62.8600   1609   1627  .0622
5988 62.8700   1669   1629  .0599
5989 62.8800   1622   1630  .0617
5990 62.8900   1576   1632  .0635
5991 62.9000   1551   1634  .0645
5992 62.9100   1697   1636  .0589
5993 62.9200   1613   1638  .0620
5994 62.9300   1691   1640  .0591
5995 62.9400   1623   1642  .0616
5996 62.9500   1603   1644  .0624
5997 62.9600   1599   1646  .0625
5998 62.9700   1617   1648  .0618
5999 62.9800   1653   1650  .0605
6000 62.9900   1619   1652  .0618
6001 63.0000   1575   1653  .0635
6002 63.0100   1611   1655  .0621
6003 63.0200   1639   1656  .0610
6004 63.0300   1677   1657  .0596
6005 63.0400   1708   1658  .0585
6006 63.0500   1636   1658  .0611
6007 63.0600   1608   1658  .0622
6008 63.0700   1642   1658  .0609
6009 63.0800   1608   1657  .0622
6010 63.0900   1639   1656  .0610
6011 63.1000   1634   1655  .0612
6012 63.1100   1624   1654  .0616
6013 63.1200   1608   1652  .0622
6014 63.1300   1611   1650  .0621
6015 63.1400   1654   1648  .0605
6016 63.1500   1662   1646  .0602
6017 63.1600   1607   1644  .0622
6018 63.1700   1661   1641  .0602
6019 63.1800   1640   1638  .0610
6020 63.1900   1614   1635  .0620
6021 63.2000   1598   1632  .0626
6022 63.2100   1623   1628  .0616
6023 63.2200   1592   1625  .0628
6024 63.2300   1634   1622  .0612
6025 63.2400   1697   1619  .0589
6026 63.2500   1654   1615  .0605
6027 63.2600   1647   1612  .0607
6028 63.2700   1590   1609  .0629
6029 63.2800   1589   1607  .0629
6030 63.2900   1593   1604  .0628
6031 63.3000   1591   1601  .0629
6032 63.3100   1588   1599  .0630
6033 63.3200   1606   1597  .0623
6034 63.3300   1568   1595  .0638
6035 63.3400   1556   1593  .0643
6036 63.3500   1553   1591  .0644
6037 63.3600   1510   1590  .0662
6038 63.3700   1570   1588  .0637
6039 63.3800   1559   1587  .0641
6040 63.3900   1600   1585  .0625
6041 63.4000   1596   1584  .0627
6042 63.4100   1562   1583  .0640
6043 63.4200   1554   1581  .0644
6044 63.4300   1554   1580  .0644
6045 63.4400   1512   1579  .0661
6046 63.4500   1542   1577  .0649
6047 63.4600   1526   1576  .0655
6048 63.4700   1561   1574  .0641
6049 63.4800   1528   1572  .0654
6050 63.4900   1507   1571  .0664
6051 63.5000   1570   1569  .0637
6052 63.5100   1608   1567  .0622
6053 63.5200   1539   1566  .0650
6054 63.5300   1517   1564  .0659
6055 63.5400   1536   1563  .0651
6056 63.5500   1530   1562  .0654
6057 63.5600   1500   1561  .0667
6058 63.5700   1534   1559  .0652
6059 63.5800   1557   1559  .0642
6060 63.5900   1531   1558  .0653
6061 63.6000   1558   1558  .0642
6062 63.6100   1593   1558  .0628
6063 63.6200   1561   1558  .0641
6064 63.6300   1545   1558  .0647
6065 63.6400   1519   1559  .0658
6066 63.6500   1510   1560  .0662
6067 63.6600   1533   1561  .0652
6068 63.6700   1576   1562  .0635
6069 63.6800   1571   1564  .0637
6070 63.6900   1544   1565  .0648
6071 63.7000   1511   1567  .0662
6072 63.7100   1550   1568  .0645
6073 63.7200   1587   1570  .0630
6074 63.7300   1602   1572  .0624
6075 63.7400   1587   1573  .0630
6076 63.7500   1551   1575  .0645
6077 63.7600   1531   1577  .0653
6078 63.7700   1575   1578  .0635
6079 63.7800   1516   1580  .0660
6080 63.7900   1528   1582  .0654
6081 63.8000   1529   1583  .0654
6082 63.8100   1557   1584  .0642
6083 63.8200   1565   1585  .0639
6084 63.8300   1582   1587  .0632
6085 63.8400   1589   1588  .0629
6086 63.8500   1576   1589  .0635
6087 63.8600   1540   1589  .0649
6088 63.8700   1576   1590  .0635
6089 63.8800   1605   1590  .0623
6090 63.8900   1540   1590  .0649
6091 63.9000   1601   1591  .0625
6092 63.9100   1589   1591  .0629
6093 63.9200   1622   1591  .0617
6094 63.9300   1581   1590  .0633
6095 63.9400   1596   1590  .0627
6096 63.9500   1559   1590  .0641
6097 63.9600   1571   1590  .0637
6098 63.9700   1578   1589  .0634
6099 63.9800   1615   1589  .0619
6100 63.9900   1605   1589  .0623
6101 64.0000   1611   1589  .0621
6102 64.0100   1623   1589  .0616
6103 64.0200   1554   1589  .0644
6104 64.0300   1568   1589  .0638
6105 64.0400   1564   1589  .0639
6106 64.0500   1523   1589  .0657
6107 64.0600   1622   1589  .0617
6108 64.0700   1624   1590  .0616
6109 64.0800   1642   1590  .0609
6110 64.0900   1586   1590  .0631
6111 64.1000   1546   1591  .0647
6112 64.1100   1644   1591  .0608
6113 64.1200   1656   1592  .0604
6114 64.1300   1640   1592  .0610
6115 64.1400   1619   1593  .0618
6116 64.1500   1614   1594  .0620
6117 64.1600   1606   1594  .0623
6118 64.1700   1620   1595  .0617
6119 64.1800   1606   1596  .0623
6120 64.1900   1571   1597  .0637
6121 64.2000   1583   1598  .0632
6122 64.2100   1623   1599  .0616
6123 64.2200   1592   1600  .0628
6124 64.2300   1599   1601  .0625
6125 64.2400   1593   1602  .0628
6126 64.2500   1653   1603  .0605
6127 64.2600   1591   1605  .0629
6128 64.2700   1596   1606  .0627
6129 64.2800   1615   1607  .0619
6130 64.2900   1628   1608  .0614
6131 64.3000   1610   1609  .0621
6132 64.3100   1616   1610  .0619
6133 64.3200   1595   1611  .0627
6134 64.3300   1587   1612  .0630
6135 64.3400   1572   1613  .0636
6136 64.3500   1598   1613  .0626
6137 64.3600   1588   1614  .0630
6138 64.3700   1615   1614  .0619
6139 64.3800   1609   1614  .0622
6140 64.3900   1631   1614  .0613
6141 64.4000   1597   1614  .0626
6142 64.4100   1604   1614  .0623
6143 64.4200   1625   1613  .0615
6144 64.4300   1618   1612  .0618
6145 64.4400   1600   1611  .0625
6146 64.4500   1560   1610  .0641
6147 64.4600   1530   1609  .0654
6148 64.4700   1547   1608  .0646
6149 64.4800   1602   1608  .0624
6150 64.4900   1591   1607  .0629
6151 64.5000   1581   1606  .0633
6152 64.5100   1589   1605  .0629
6153 64.5200   1549   1604  .0646
6154 64.5300   1595   1603  .0627
6155 64.5400   1599   1602  .0625
6156 64.5500   1553   1602  .0644
6157 64.5600   1535   1601  .0651
6158 64.5700   1577   1600  .0634
6159 64.5800   1574   1599  .0635
6160 64.5900   1613   1599  .0620
6161 64.6000   1584   1598  .0631
6162 64.6100   1625   1597  .0615
6163 64.6200   1636   1596  .0611
6164 64.6300   1578   1595  .0634
6165 64.6400   1575   1594  .0635
6166 64.6500   1577   1592  .0634
6167 64.6600   1576   1591  .0635
6168 64.6700   1581   1589  .0633
6169 64.6800   1550   1588  .0645
6170 64.6900   1557   1586  .0642
6171 64.7000   1613   1584  .0620
6172 64.7100   1599   1583  .0625
6173 64.7200   1584   1581  .0631
6174 64.7300   1583   1579  .0632
6175 64.7400   1599   1577  .0625
6176 64.7500   1583   1575  .0632
6177 64.7600   1559   1573  .0641
6178 64.7700   1647   1570  .0607
6179 64.7800   1592   1568  .0628
6180 64.7900   1551   1565  .0645
6181 64.8000   1585   1563  .0631
6182 64.8100   1560   1560  .0641
6183 64.8200   1534   1558  .0652
6184 64.8300   1533   1555  .0652
6185 64.8400   1550   1552  .0645
6186 64.8500   1557   1550  .0642
6187 64.8600   1513   1548  .0661
6188 64.8700   1538   1545  .0650
6189 64.8800   1515   1543  .0660
6190 64.8900   1524   1541  .0656
6191 64.9000   1530   1539  .0654
6192 64.9100   1539   1537  .0650
6193 64.9200   1521   1535  .0657
6194 64.9300   1535   1534  .0651
6195 64.9400   1586   1533  .0631
6196 64.9500   1552   1531  .0644
6197 64.9600   1500   1530  .0667
6198 64.9700   1547   1530  .0646
6199 64.9800   1596   1529  .0627
6200 64.9900   1568   1529  .0638
6201 65.0000   1532   1528  .0653
6202 65.0100   1557   1528  .0642
6203 65.0200   1509   1529  .0663
6204 65.0300   1548   1529  .0646
6205 65.0400   1580   1530  .0633
6206 65.0500   1533   1530  .0652
6207 65.0600   1481   1531  .0675
6208 65.0700   1515   1532  .0660
6209 65.0800   1507   1533  .0664
6210 65.0900   1515   1534  .0660
6211 65.1000   1511   1535  .0662
6212 65.1100   1558   1536  .0642
6213 65.1200   1498   1537  .0668
6214 65.1300   1494   1538  .0669
6215 65.1400   1520   1539  .0658
6216 65.1500   1529   1540  .0654
6217 65.1600   1498   1541  .0668
6218 65.1700   1531   1542  .0653
6219 65.1800   1527   1543  .0655
6220 65.1900   1524   1544  .0656
6221 65.2000   1526   1544  .0655
6222 65.2100   1519   1545  .0658
6223 65.2200   1541   1545  .0649
6224 65.2300   1529   1545  .0654
6225 65.2400   1571   1545  .0637
6226 65.2500   1561   1545  .0641
6227 65.2600   1532   1544  .0653
6228 65.2700   1527   1543  .0655
6229 65.2800   1527   1542  .0655
6230 65.2900   1512   1541  .0661
6231 65.3000   1527   1540  .0655
6232 65.3100   1513   1538  .0661
6233 65.3200   1532   1537  .0653
6234 65.3300   1547   1535  .0646
6235 65.3400   1540   1534  .0649
6236 65.3500   1610   1533  .0621
6237 65.3600   1541   1532  .0649
6238 65.3700   1532   1530  .0653
6239 65.3800   1545   1529  .0647
6240 65.3900   1558   1529  .0642
6241 65.4000   1516   1528  .0660
6242 65.4100   1510   1527  .0662
6243 65.4200   1519   1526  .0658
6244 65.4300   1546   1525  .0647
6245 65.4400   1533   1525  .0652
6246 65.4500   1505   1524  .0664
6247 65.4600   1518   1523  .0659
6248 65.4700   1565   1523  .0639
6249 65.4800   1510   1522  .0662
6250 65.4900   1512   1522  .0661
6251 65.5000   1554   1521  .0644
6252 65.5100   1543   1521  .0648
6253 65.5200   1544   1521  .0648
6254 65.5300   1534   1521  .0652
6255 65.5400   1508   1522  .0663
6256 65.5500   1525   1522  .0656
6257 65.5600   1503   1523  .0665
6258 65.5700   1516   1524  .0660
6259 65.5800   1496   1525  .0668
6260 65.5900   1499   1526  .0667
6261 65.6000   1491   1527  .0671
6262 65.6100   1534   1528  .0652
6263 65.6200   1550   1529  .0645
6264 65.6300   1576   1531  .0635
6265 65.6400   1582   1532  .0632
6266 65.6500   1544   1533  .0648
6267 65.6600   1538   1534  .0650
6268 65.6700   1534   1534  .0652
6269 65.6800   1563   1535  .0640
6270 65.6900   1523   1535  .0657
6271 65.7000   1530   1534  .0654
6272 65.7100   1516   1533  .0660
6273 65.7200   1542   1531  .0649
6274 65.7300   1537   1529  .0651
6275 65.7400   1513   1527  .0661
6276 65.7500   1503   1524  .0665
6277 65.7600   1511   1522  .0662
6278 65.7700   1551   1520  .0645
6279 65.7800   1565   1518  .0639
6280 65.7900   1562   1516  .0640
6281 65.8000   1485   1514  .0673
6282 65.8100   1533   1512  .0652
6283 65.8200   1561   1511  .0641
6284 65.8300   1516   1509  .0660
6285 65.8400   1547   1506  .0646
6286 65.8500   1556   1505  .0643
6287 65.8600   1550   1503  .0645
6288 65.8700   1504   1501  .0665
6289 65.8800   1502   1499  .0666
6290 65.8900   1604   1498  .0623
6291 65.9000   1591   1496  .0629
6292 65.9100   1551   1495  .0645
6293 65.9200   1549   1494  .0646
6294 65.9300   1526   1493  .0655
6295 65.9400   1496   1491  .0668
6296 65.9500   1508   1491  .0663
6297 65.9600   1484   1490  .0674
6298 65.9700   1480   1490  .0676
6299 65.9800   1510   1489  .0662
6300 65.9900   1526   1489  .0655
6301 66.0000   1532   1489  .0653
6302 66.0100   1535   1490  .0651
6303 66.0200   1475   1490  .0678
6304 66.0300   1488   1491  .0672
6305 66.0400   1508   1492  .0663
6306 66.0500   1513   1493  .0661
6307 66.0600   1494   1494  .0669
6308 66.0700   1500   1495  .0667
6309 66.0800   1502   1496  .0666
6310 66.0900   1485   1497  .0673
6311 66.1000   1511   1499  .0662
6312 66.1100   1501   1500  .0666
6313 66.1200   1531   1502  .0653
6314 66.1300   1513   1503  .0661
6315 66.1400   1495   1505  .0669
6316 66.1500   1476   1506  .0678
6317 66.1600   1424   1508  .0702
6318 66.1700   1498   1509  .0668
6319 66.1800   1508   1510  .0663
6320 66.1900   1554   1511  .0644
6321 66.2000   1492   1512  .0670
6322 66.2100   1560   1513  .0641
6323 66.2200   1486   1514  .0673
6324 66.2300   1466   1515  .0682
6325 66.2400   1502   1515  .0666
6326 66.2500   1496   1516  .0668
6327 66.2600   1504   1516  .0665
6328 66.2700   1484   1516  .0674
6329 66.2800   1512   1516  .0661
6330 66.2900   1548   1515  .0646
6331 66.3000   1489   1514  .0672
6332 66.3100   1523   1514  .0657
6333 66.3200   1549   1513  .0646
6334 66.3300   1510   1513  .0662
6335 66.3400   1535   1513  .0651
6336 66.3500   1565   1512  .0639
6337 66.3600   1527   1512  .0655
6338 66.3700   1571   1512  .0637
6339 66.3800   1515   1512  .0660
6340 66.3900   1507   1512  .0664
6341 66.4000   1553   1512  .0644
6342 66.4100   1541   1513  .0649
6343 66.4200   1488   1513  .0672
6344 66.4300   1493   1514  .0670
6345 66.4400   1511   1515  .0662
6346 66.4500   1486   1516  .0673
6347 66.4600   1495   1518  .0669
6348 66.4700   1549   1519  .0646
6349 66.4800   1571   1522  .0637
6350 66.4900   1554   1524  .0644
6351 66.5000   1534   1527  .0652
6352 66.5100   1570   1530  .0637
6353 66.5200   1537   1534  .0651
6354 66.5300   1538   1538  .0650
6355 66.5400   1521   1542  .0657
6356 66.5500   1531   1547  .0653
6357 66.5600   1495   1551  .0669
6358 66.5700   1551   1556  .0645
6359 66.5800   1620   1561  .0617
6360 66.5900   1575   1565  .0635
6361 66.6000   1536   1569  .0651
6362 66.6100   1577   1572  .0634
6363 66.6200   1542   1575  .0649
6364 66.6300   1532   1577  .0653
6365 66.6400   1547   1577  .0646
6366 66.6500   1529   1577  .0654
6367 66.6600   1488   1576  .0672
6368 66.6700   1558   1574  .0642
6369 66.6800   1579   1571  .0633
6370 66.6900   1577   1569  .0634
6371 66.7000   1537   1566  .0651
6372 66.7100   1573   1564  .0636
6373 66.7200   1576   1563  .0635
6374 66.7300   1612   1562  .0620
6375 66.7400   1604   1561  .0623
6376 66.7500   1578   1561  .0634
6377 66.7600   1557   1562  .0642
6378 66.7700   1603   1562  .0624
6379 66.7800   1551   1563  .0645
6380 66.7900   1526   1564  .0655
6381 66.8000   1577   1564  .0634
6382 66.8100   1631   1565  .0613
6383 66.8200   1598   1566  .0626
6384 66.8300   1581   1567  .0633
6385 66.8400   1633   1568  .0612
6386 66.8500   1594   1569  .0627
6387 66.8600   1512   1569  .0661
6388 66.8700   1580   1570  .0633
6389 66.8800   1608   1571  .0622
6390 66.8900   1570   1571  .0637
6391 66.9000   1651   1571  .0606
6392 66.9100   1646   1572  .0608
6393 66.9200   1578   1571  .0634
6394 66.9300   1569   1571  .0637
6395 66.9400   1594   1570  .0627
6396 66.9500   1617   1569  .0618
6397 66.9600   1565   1568  .0639
6398 66.9700   1584   1566  .0631
6399 66.9800   1569   1563  .0637
6400 66.9900   1597   1561  .0626
6401 67.0000   1554   1559  .0644
6402 67.0100   1575   1556  .0635
6403 67.0200   1547   1554  .0646
6404 67.0300   1585   1552  .0631
6405 67.0400   1548   1550  .0646
6406 67.0500   1564   1548  .0639
6407 67.0600   1514   1546  .0661
6408 67.0700   1610   1545  .0621
6409 67.0800   1621   1544  .0617
6410 67.0900   1567   1543  .0638
6411 67.1000   1536   1541  .0651
6412 67.1100   1584   1540  .0631
6413 67.1200   1573   1539  .0636
6414 67.1300   1588   1537  .0630
6415 67.1400   1590   1536  .0629
6416 67.1500   1549   1535  .0646
6417 67.1600   1528   1534  .0654
6418 67.1700   1539   1532  .0650
6419 67.1800   1539   1531  .0650
6420 67.1900   1571   1530  .0637
6421 67.2000   1596   1529  .0627
6422 67.2100   1603   1528  .0624
6423 67.2200   1552   1527  .0644
6424 67.2300   1612   1526  .0620
6425 67.2400   1606   1525  .0623
6426 67.2500   1555   1524  .0643
6427 67.2600   1523   1523  .0657
6428 67.2700   1535   1522  .0651
6429 67.2800   1565   1522  .0639
6430 67.2900   1538   1521  .0650
6431 67.3000   1495   1521  .0669
6432 67.3100   1552   1520  .0644
6433 67.3200   1485   1520  .0673
6434 67.3300   1522   1520  .0657
6435 67.3400   1568   1519  .0638
6436 67.3500   1513   1519  .0661
6437 67.3600   1489   1519  .0672
6438 67.3700   1541   1519  .0649
6439 67.3800   1546   1518  .0647
6440 67.3900   1556   1518  .0643
6441 67.4000   1532   1517  .0653
6442 67.4100   1548   1517  .0646
6443 67.4200   1492   1517  .0670
6444 67.4300   1524   1517  .0656
6445 67.4400   1573   1517  .0636
6446 67.4500   1566   1517  .0639
6447 67.4600   1516   1517  .0660
6448 67.4700   1513   1517  .0661
6449 67.4800   1515   1517  .0660
6450 67.4900   1506   1516  .0664
6451 67.5000   1539   1516  .0650
6452 67.5100   1501   1516  .0666
6453 67.5200   1537   1516  .0651
6454 67.5300   1526   1516  .0655
6455 67.5400   1556   1516  .0643
6456 67.5500   1564   1516  .0639
6457 67.5600   1536   1516  .0651
6458 67.5700   1555   1516  .0643
6459 67.5800   1520   1516  .0658
6460 67.5900   1514   1516  .0661
6461 67.6000   1524   1516  .0656
6462 67.6100   1509   1516  .0663
6463 67.6200   1500   1516  .0667
6464 67.6300   1541   1516  .0649
6465 67.6400   1526   1516  .0655
6466 67.6500   1526   1515  .0655
6467 67.6600   1469   1515  .0681
6468 67.6700   1517   1515  .0659
6469 67.6800   1493   1515  .0670
6470 67.6900   1496   1514  .0668
6471 67.7000   1526   1514  .0655
6472 67.7100   1553   1513  .0644
6473 67.7200   1510   1512  .0662
6474 67.7300   1479   1512  .0676
6475 67.7400   1494   1511  .0669
6476 67.7500   1484   1510  .0674
6477 67.7600   1491   1509  .0671
6478 67.7700   1532   1508  .0653
6479 67.7800   1488   1507  .0672
6480 67.7900   1520   1506  .0658
6481 67.8000   1464   1505  .0683
6482 67.8100   1480   1503  .0676
6483 67.8200   1471   1502  .0680
6484 67.8300   1514   1501  .0661
6485 67.8400   1481   1500  .0675
6486 67.8500   1474   1498  .0678
6487 67.8600   1433   1497  .0698
6488 67.8700   1504   1496  .0665
6489 67.8800   1519   1494  .0658
6490 67.8900   1484   1493  .0674
6491 67.9000   1506   1491  .0664
6492 67.9100   1479   1489  .0676
6493 67.9200   1493   1488  .0670
6494 67.9300   1458   1486  .0686
6495 67.9400   1458   1484  .0686
6496 67.9500   1467   1483  .0682
6497 67.9600   1435   1481  .0697
6498 67.9700   1487   1479  .0672
6499 67.9800   1522   1478  .0657
6500 67.9900   1506   1476  .0664
6501 68.0000   1486   1475  .0673
6502 68.0100   1472   1473  .0679
6503 68.0200   1475   1472  .0678
6504 68.0300   1499   1471  .0667
6505 68.0400   1513   1469  .0661
6506 68.0500   1445   1468  .0692
6507 68.0600   1457   1467  .0686
6508 68.0700   1458   1466  .0686
6509 68.0800   1482   1465  .0675
6510 68.0900   1501   1465  .0666
6511 68.1000   1462   1464  .0684
6512 68.1100   1493   1463  .0670
6513 68.1200   1516   1463  .0660
6514 68.1300   1483   1462  .0674
6515 68.1400   1457   1462  .0686
6516 68.1500   1454   1462  .0688
6517 68.1600   1437   1462  .0696
6518 68.1700   1478   1462  .0677
6519 68.1800   1519   1462  .0658
6520 68.1900   1458   1462  .0686
6521 68.2000   1461   1462  .0684
6522 68.2100   1468   1462  .0681
6523 68.2200   1445   1463  .0692
6524 68.2300   1455   1463  .0687
6525 68.2400   1432   1464  .0698
6526 68.2500   1453   1464  .0688
6527 68.2600   1407   1465  .0711
6528 68.2700   1460   1465  .0685
6529 68.2800   1434   1466  .0697
6530 68.2900   1424   1467  .0702
6531 68.3000   1405   1467  .0712
6532 68.3100   1448   1468  .0691
6533 68.3200   1462   1469  .0684
6534 68.3300   1453   1469  .0688
6535 68.3400   1490   1470  .0671
6536 68.3500   1483   1471  .0674
6537 68.3600   1455   1472  .0687
6538 68.3700   1474   1472  .0678
6539 68.3800   1467   1473  .0682
6540 68.3900   1475   1473  .0678
6541 68.4000   1458   1473  .0686
6542 68.4100   1442   1474  .0693
6543 68.4200   1479   1474  .0676
6544 68.4300   1470   1475  .0680
6545 68.4400   1497   1475  .0668
6546 68.4500   1456   1475  .0687
6547 68.4600   1458   1476  .0686
6548 68.4700   1461   1476  .0684
6549 68.4800   1457   1476  .0686
6550 68.4900   1481   1476  .0675
6551 68.5000   1458   1476  .0686
6552 68.5100   1493   1476  .0670
6553 68.5200   1487   1476  .0672
6554 68.5300   1463   1476  .0684
6555 68.5400   1433   1476  .0698
6556 68.5500   1461   1476  .0684
6557 68.5600   1474   1475  .0678
6558 68.5700   1531   1475  .0653
6559 68.5800   1506   1475  .0664
6560 68.5900   1516   1475  .0660
6561 68.6000   1519   1475  .0658
6562 68.6100   1497   1474  .0668
6563 68.6200   1516   1474  .0660
6564 68.6300   1466   1474  .0682
6565 68.6400   1468   1474  .0681
6566 68.6500   1491   1475  .0671
6567 68.6600   1449   1475  .0690
6568 68.6700   1524   1475  .0656
6569 68.6800   1487   1476  .0672
6570 68.6900   1473   1476  .0679
6571 68.7000   1442   1476  .0693
6572 68.7100   1459   1477  .0685
6573 68.7200   1481   1478  .0675
6574 68.7300   1475   1479  .0678
6575 68.7400   1492   1480  .0670
6576 68.7500   1503   1481  .0665
6577 68.7600   1444   1483  .0693
6578 68.7700   1466   1484  .0682
6579 68.7800   1453   1485  .0688
6580 68.7900   1434   1487  .0697
6581 68.8000   1479   1489  .0676
6582 68.8100   1499   1490  .0667
6583 68.8200   1486   1492  .0673
6584 68.8300   1487   1494  .0672
6585 68.8400   1488   1496  .0672
6586 68.8500   1499   1497  .0667
6587 68.8600   1525   1499  .0656
6588 68.8700   1510   1501  .0662
6589 68.8800   1502   1503  .0666
6590 68.8900   1448   1504  .0691
6591 68.9000   1467   1506  .0682
6592 68.9100   1549   1507  .0646
6593 68.9200   1504   1509  .0665
6594 68.9300   1531   1511  .0653
6595 68.9400   1516   1512  .0660
6596 68.9500   1470   1514  .0680
6597 68.9600   1464   1515  .0683
6598 68.9700   1484   1516  .0674
6599 68.9800   1517   1518  .0659
6600 68.9900   1550   1519  .0645
6601 69.0000   1516   1520  .0660
6602 69.0100   1555   1521  .0643
6603 69.0200   1508   1522  .0663
6604 69.0300   1543   1523  .0648
6605 69.0400   1518   1524  .0659
6606 69.0500   1479   1524  .0676
6607 69.0600   1517   1525  .0659
6608 69.0700   1571   1525  .0637
6609 69.0800   1541   1526  .0649
6610 69.0900   1537   1527  .0651
6611 69.1000   1509   1527  .0663
6612 69.1100   1516   1527  .0660
6613 69.1200   1521   1527  .0657
6614 69.1300   1535   1528  .0651
6615 69.1400   1513   1528  .0661
6616 69.1500   1530   1528  .0654
6617 69.1600   1551   1528  .0645
6618 69.1700   1572   1529  .0636
6619 69.1800   1557   1529  .0642
6620 69.1900   1567   1529  .0638
6621 69.2000   1545   1529  .0647
6622 69.2100   1569   1530  .0637
6623 69.2200   1531   1530  .0653
6624 69.2300   1495   1530  .0669
6625 69.2400   1514   1530  .0661
6626 69.2500   1552   1530  .0644
6627 69.2600   1554   1530  .0644
6628 69.2700   1545   1530  .0647
6629 69.2800   1532   1530  .0653
6630 69.2900   1537   1530  .0651
6631 69.3000   1500   1529  .0667
6632 69.3100   1511   1529  .0662
6633 69.3200   1516   1529  .0660
6634 69.3300   1539   1528  .0650
6635 69.3400   1566   1527  .0639
6636 69.3500   1573   1526  .0636
6637 69.3600   1526   1525  .0655
6638 69.3700   1552   1524  .0644
6639 69.3800   1591   1523  .0629
6640 69.3900   1540   1522  .0649
6641 69.4000   1569   1521  .0637
6642 69.4100   1574   1519  .0635
6643 69.4200   1523   1518  .0657
6644 69.4300   1492   1517  .0670
6645 69.4400   1512   1515  .0661
6646 69.4500   1525   1514  .0656
6647 69.4600   1479   1513  .0676
6648 69.4700   1515   1512  .0660
6649 69.4800   1495   1511  .0669
6650 69.4900   1524   1509  .0656
6651 69.5000   1524   1508  .0656
6652 69.5100   1555   1507  .0643
6653 69.5200   1559   1506  .0641
6654 69.5300   1557   1506  .0642
6655 69.5400   1519   1505  .0658
6656 69.5500   1522   1504  .0657
6657 69.5600   1461   1504  .0684
6658 69.5700   1516   1503  .0660
6659 69.5800   1518   1503  .0659
6660 69.5900   1495   1503  .0669
6661 69.6000   1453   1503  .0688
6662 69.6100   1512   1503  .0661
6663 69.6200   1545   1503  .0647
6664 69.6300   1498   1503  .0668
6665 69.6400   1534   1504  .0652
6666 69.6500   1496   1504  .0668
6667 69.6600   1460   1505  .0685
6668 69.6700   1548   1505  .0646
6669 69.6800   1544   1506  .0648
6670 69.6900   1537   1506  .0651
6671 69.7000   1536   1506  .0651
6672 69.7100   1516   1507  .0660
6673 69.7200   1487   1507  .0672
6674 69.7300   1515   1508  .0660
6675 69.7400   1512   1508  .0661
6676 69.7500   1543   1508  .0648
6677 69.7600   1472   1508  .0679
6678 69.7700   1505   1508  .0664
6679 69.7800   1537   1507  .0651
6680 69.7900   1483   1507  .0674
6681 69.8000   1468   1506  .0681
6682 69.8100   1478   1505  .0677
6683 69.8200   1472   1504  .0679
6684 69.8300   1462   1503  .0684
6685 69.8400   1483   1502  .0674
6686 69.8500   1454   1501  .0688
6687 69.8600   1497   1500  .0668
6688 69.8700   1494   1498  .0669
6689 69.8800   1547   1497  .0646
6690 69.8900   1522   1496  .0657
6691 69.9000   1434   1494  .0697
6692 69.9100   1463   1493  .0684
6693 69.9200   1477   1492  .0677
6694 69.9300   1490   1491  .0671
6695 69.9400   1502   1489  .0666
6696 69.9500   1510   1488  .0662
6697 69.9600   1428   1487  .0700
6698 69.9700   1481   1486  .0675
6699 69.9800   1527   1485  .0655
6700 69.9900   1484   1484  .0674
6701 70.0000   1496   1483  .0668
6702 70.0100   1435   1482  .0697
6703 70.0200   1454   1481  .0688
6704 70.0300   1468   1481  .0681
6705 70.0400   1472   1480  .0679
6706 70.0500   1463   1479  .0684
6707 70.0600   1445   1479  .0692
6708 70.0700   1480   1478  .0676
6709 70.0800   1445   1477  .0692
6710 70.0900   1428   1477  .0700
6711 70.1000   1447   1476  .0691
6712 70.1100   1471   1476  .0680
6713 70.1200   1494   1475  .0669
6714 70.1300   1495   1475  .0669
6715 70.1400   1493   1475  .0670
6716 70.1500   1493   1474  .0670
6717 70.1600   1442   1474  .0693
6718 70.1700   1463   1473  .0684
6719 70.1800   1515   1473  .0660
6720 70.1900   1477   1472  .0677
6721 70.2000   1388   1472  .0720
6722 70.2100   1425   1471  .0702
6723 70.2200   1480   1471  .0676
6724 70.2300   1469   1470  .0681
6725 70.2400   1476   1470  .0678
6726 70.2500   1482   1470  .0675
6727 70.2600   1476   1470  .0678
6728 70.2700   1497   1470  .0668
6729 70.2800   1449   1470  .0690
6730 70.2900   1464   1470  .0683
6731 70.3000   1453   1470  .0688
6732 70.3100   1445   1470  .0692
6733 70.3200   1469   1470  .0681
6734 70.3300   1520   1471  .0658
6735 70.3400   1519   1471  .0658
6736 70.3500   1481   1472  .0675
6737 70.3600   1474   1473  .0678
6738 70.3700   1552   1473  .0644
6739 70.3800   1496   1474  .0668
6740 70.3900   1519   1475  .0658
6741 70.4000   1462   1477  .0684
6742 70.4100   1477   1478  .0677
6743 70.4200   1489   1479  .0672
6744 70.4300   1524   1481  .0656
6745 70.4400   1476   1482  .0678
6746 70.4500   1458   1484  .0686
6747 70.4600   1459   1486  .0685
6748 70.4700   1511   1488  .0662
6749 70.4800   1519   1490  .0658
6750 70.4900   1484   1492  .0674
6751 70.5000   1487   1494  .0672
6752 70.5100   1495   1496  .0669
6753 70.5200   1464   1498  .0683
6754 70.5300   1509   1500  .0663
6755 70.5400   1491   1502  .0671
6756 70.5500   1525   1504  .0656
6757 70.5600   1519   1507  .0658
6758 70.5700   1548   1509  .0646
6759 70.5800   1585   1511  .0631
6760 70.5900   1544   1513  .0648
6761 70.6000   1489   1515  .0672
6762 70.6100   1504   1516  .0665
6763 70.6200   1500   1518  .0667
6764 70.6300   1485   1519  .0673
6765 70.6400   1549   1521  .0646
6766 70.6500   1487   1522  .0672
6767 70.6600   1477   1523  .0677
6768 70.6700   1496   1524  .0668
6769 70.6800   1529   1525  .0654
6770 70.6900   1516   1526  .0660
6771 70.7000   1498   1526  .0668
6772 70.7100   1553   1527  .0644
6773 70.7200   1539   1527  .0650
6774 70.7300   1545   1527  .0647
6775 70.7400   1496   1527  .0668
6776 70.7500   1609   1527  .0622
6777 70.7600   1541   1527  .0649
6778 70.7700   1567   1526  .0638
6779 70.7800   1528   1526  .0654
6780 70.7900   1547   1525  .0646
6781 70.8000   1515   1524  .0660
6782 70.8100   1547   1523  .0646
6783 70.8200   1509   1522  .0663
6784 70.8300   1545   1521  .0647
6785 70.8400   1571   1520  .0637
6786 70.8500   1586   1519  .0631
6787 70.8600   1521   1517  .0657
6788 70.8700   1521   1515  .0657
6789 70.8800   1511   1514  .0662
6790 70.8900   1503   1512  .0665
6791 70.9000   1483   1511  .0674
6792 70.9100   1494   1509  .0669
6793 70.9200   1526   1508  .0655
6794 70.9300   1537   1507  .0651
6795 70.9400   1538   1505  .0650
6796 70.9500   1536   1504  .0651
6797 70.9600   1490   1503  .0671
6798 70.9700   1458   1502  .0686
6799 70.9800   1484   1501  .0674
6800 70.9900   1513   1501  .0661
6801 71.0000   1505   1500  .0664
6802 71.0100   1501   1500  .0666
6803 71.0200   1471   1499  .0680
6804 71.0300   1435   1499  .0697
6805 71.0400   1461   1498  .0684
6806 71.0500   1446   1498  .0692
6807 71.0600   1462   1498  .0684
6808 71.0700   1478   1498  .0677
6809 71.0800   1522   1498  .0657
6810 71.0900   1477   1498  .0677
6811 71.1000   1442   1498  .0693
6812 71.1100   1486   1497  .0673
6813 71.1200   1469   1497  .0681
6814 71.1300   1445   1497  .0692
6815 71.1400   1454   1497  .0688
6816 71.1500   1490   1497  .0671
6817 71.1600   1483   1497  .0674
6818 71.1700   1521   1497  .0657
6819 71.1800   1497   1497  .0668
6820 71.1900   1478   1497  .0677
6821 71.2000   1464   1497  .0683
6822 71.2100   1487   1497  .0672
6823 71.2200   1489   1497  .0672
6824 71.2300   1480   1497  .0676
6825 71.2400   1456   1497  .0687
6826 71.2500   1452   1498  .0689
6827 71.2600   1431   1498  .0699
6828 71.2700   1448   1498  .0691
6829 71.2800   1470   1497  .0680
6830 71.2900   1486   1497  .0673
6831 71.3000   1468   1497  .0681
6832 71.3100   1481   1498  .0675
6833 71.3200   1464   1498  .0683
6834 71.3300   1484   1498  .0674
6835 71.3400   1498   1498  .0668
6836 71.3500   1484   1498  .0674
6837 71.3600   1448   1499  .0691
6838 71.3700   1497   1499  .0668
6839 71.3800   1503   1499  .0665
6840 71.3900   1476   1499  .0678
6841 71.4000   1483   1500  .0674
6842 71.4100   1489   1500  .0672
6843 71.4200   1442   1500  .0693
6844 71.4300   1450   1501  .0690
6845 71.4400   1440   1501  .0694
6846 71.4500   1488   1501  .0672
6847 71.4600   1422   1502  .0703
6848 71.4700   1410   1502  .0709
6849 71.4800   1455   1503  .0687
6850 71.4900   1440   1504  .0694
6851 71.5000   1494   1504  .0669
6852 71.5100   1500   1505  .0667
6853 71.5200   1453   1506  .0688
6854 71.5300   1494   1507  .0669
6855 71.5400   1501   1507  .0666
6856 71.5500   1449   1508  .0690
6857 71.5600   1431   1510  .0699
6858 71.5700   1504   1511  .0665
6859 71.5800   1486   1512  .0673
6860 71.5900   1499   1513  .0667
6861 71.6000   1497   1514  .0668
6862 71.6100   1529   1516  .0654
6863 71.6200   1471   1517  .0680
6864 71.6300   1470   1518  .0680
6865 71.6400   1471   1519  .0680
6866 71.6500   1462   1520  .0684
6867 71.6600   1434   1522  .0697
6868 71.6700   1498   1523  .0668
6869 71.6800   1497   1524  .0668
6870 71.6900   1504   1525  .0665
6871 71.7000   1532   1526  .0653
6872 71.7100   1520   1527  .0658
6873 71.7200   1531   1527  .0653
6874 71.7300   1527   1528  .0655
6875 71.7400   1513   1529  .0661
6876 71.7500   1497   1529  .0668
6877 71.7600   1467   1530  .0682
6878 71.7700   1542   1530  .0649
6879 71.7800   1568   1530  .0638
6880 71.7900   1520   1530  .0658
6881 71.8000   1541   1530  .0649
6882 71.8100   1571   1529  .0637
6883 71.8200   1554   1529  .0644
6884 71.8300   1507   1529  .0664
6885 71.8400   1531   1528  .0653
6886 71.8500   1507   1527  .0664
6887 71.8600   1471   1526  .0680
6888 71.8700   1527   1525  .0655
6889 71.8800   1532   1524  .0653
6890 71.8900   1566   1523  .0639
6891 71.9000   1519   1522  .0658
6892 71.9100   1539   1520  .0650
6893 71.9200   1488   1519  .0672
6894 71.9300   1509   1518  .0663
6895 71.9400   1529   1516  .0654
6896 71.9500   1552   1515  .0644
6897 71.9600   1514   1513  .0661
6898 71.9700   1539   1512  .0650
6899 71.9800   1543   1510  .0648
6900 71.9900   1510   1509  .0662
6901 72.0000   1562   1507  .0640
6902 72.0100   1547   1506  .0646
6903 72.0200   1547   1504  .0646
6904 72.0300   1570   1503  .0637
6905 72.0400   1548   1501  .0646
6906 72.0500   1500   1500  .0667
6907 72.0600   1492   1499  .0670
6908 72.0700   1513   1497  .0661
6909 72.0800   1528   1496  .0654
6910 72.0900   1529   1495  .0654
6911 72.1000   1490   1494  .0671
6912 72.1100   1519   1492  .0658
6913 72.1200   1480   1491  .0676
6914 72.1300   1508   1490  .0663
6915 72.1400   1523   1489  .0657
6916 72.1500   1547   1488  .0646
6917 72.1600   1465   1488  .0683
6918 72.1700   1484   1487  .0674
6919 72.1800   1536   1486  .0651
6920 72.1900   1505   1485  .0664
6921 72.2000   1491   1484  .0671
6922 72.2100   1490   1484  .0671
6923 72.2200   1476   1483  .0678
6924 72.2300   1511   1483  .0662
6925 72.2400   1548   1482  .0646
6926 72.2500   1500   1482  .0667
6927 72.2600   1452   1481  .0689
6928 72.2700   1540   1481  .0649
6929 72.2800   1535   1481  .0651
6930 72.2900   1520   1481  .0658
6931 72.3000   1492   1481  .0670
6932 72.3100   1540   1481  .0649
6933 72.3200   1535   1481  .0651
6934 72.3300   1502   1481  .0666
6935 72.3400   1528   1481  .0654
6936 72.3500   1479   1481  .0676
6937 72.3600   1542   1482  .0649
6938 72.3700   1532   1482  .0653
6939 72.3800   1506   1483  .0664
6940 72.3900   1523   1483  .0657
6941 72.4000   1525   1484  .0656
6942 72.4100   1530   1484  .0654
6943 72.4200   1502   1485  .0666
6944 72.4300   1497   1486  .0668
6945 72.4400   1475   1487  .0678
6946 72.4500   1467   1487  .0682
6947 72.4600   1444   1488  .0693
6948 72.4700   1512   1489  .0661
6949 72.4800   1481   1490  .0675
6950 72.4900   1473   1491  .0679
6951 72.5000   1465   1492  .0683
6952 72.5100   1492   1493  .0670
6953 72.5200   1512   1494  .0661
6954 72.5300   1530   1495  .0654
6955 72.5400   1506   1496  .0664
6956 72.5500   1471   1497  .0680
6957 72.5600   1494   1498  .0669
6958 72.5700   1520   1499  .0658
6959 72.5800   1500   1500  .0667
6960 72.5900   1533   1500  .0652
6961 72.6000   1508   1501  .0663
6962 72.6100   1502   1501  .0666
6963 72.6200   1498   1502  .0668
6964 72.6300   1464   1502  .0683
6965 72.6400   1517   1502  .0659
6966 72.6500   1512   1503  .0661
6967 72.6600   1454   1503  .0688
6968 72.6700   1503   1502  .0665
6969 72.6800   1509   1502  .0663
6970 72.6900   1483   1502  .0674
6971 72.7000   1484   1501  .0674
6972 72.7100   1518   1500  .0659
6973 72.7200   1514   1500  .0661
6974 72.7300   1533   1499  .0652
6975 72.7400   1511   1498  .0662
6976 72.7500   1519   1497  .0658
6977 72.7600   1469   1497  .0681
6978 72.7700   1465   1496  .0683
6979 72.7800   1471   1495  .0680
6980 72.7900   1488   1494  .0672
6981 72.8000   1482   1493  .0675
6982 72.8100   1484   1491  .0674
6983 72.8200   1454   1490  .0688
6984 72.8300   1521   1489  .0657
6985 72.8400   1499   1488  .0667
6986 72.8500   1514   1487  .0661
6987 72.8600   1522   1486  .0657
6988 72.8700   1504   1485  .0665
6989 72.8800   1489   1484  .0672
6990 72.8900   1496   1483  .0668
6991 72.9000   1468   1482  .0681
6992 72.9100   1459   1481  .0685
6993 72.9200   1478   1481  .0677
6994 72.9300   1465   1480  .0683
6995 72.9400   1526   1479  .0655
6996 72.9500   1457   1479  .0686
6997 72.9600   1425   1478  .0702
6998 72.9700   1483   1477  .0674
6999 72.9800   1470   1477  .0680
7000 72.9900   1474   1477  .0678
7001 73.0000   1468   1477  .0681
7002 73.0100   1491   1477  .0671
7003 73.0200   1482   1477  .0675
7004 73.0300   1516   1477  .0660
7005 73.0400   1511   1477  .0662
7006 73.0500   1466   1477  .0682
7007 73.0600   1457   1477  .0686
7008 73.0700   1522   1478  .0657
7009 73.0800   1487   1478  .0672
7010 73.0900   1493   1478  .0670
7011 73.1000   1443   1479  .0693
7012 73.1100   1486   1479  .0673
7013 73.1200   1463   1480  .0684
7014 73.1300   1460   1480  .0685
7015 73.1400   1490   1481  .0671
7016 73.1500   1497   1481  .0668
7017 73.1600   1464   1482  .0683
7018 73.1700   1514   1483  .0661
7019 73.1800   1589   1483  .0629
7020 73.1900   1500   1484  .0667
7021 73.2000   1437   1485  .0696
7022 73.2100   1441   1485  .0694
7023 73.2200   1433   1486  .0698
7024 73.2300   1439   1487  .0695
7025 73.2400   1498   1487  .0668
7026 73.2500   1456   1488  .0687
7027 73.2600   1452   1489  .0689
7028 73.2700   1481   1490  .0675
7029 73.2800   1493   1490  .0670
7030 73.2900   1487   1491  .0672
7031 73.3000   1473   1492  .0679
7032 73.3100   1519   1493  .0658
7033 73.3200   1515   1494  .0660
7034 73.3300   1519   1495  .0658
7035 73.3400   1477   1496  .0677
7036 73.3500   1474   1497  .0678
7037 73.3600   1451   1498  .0689
7038 73.3700   1491   1499  .0671
7039 73.3800   1459   1500  .0685
7040 73.3900   1491   1501  .0671
7041 73.4000   1503   1503  .0665
7042 73.4100   1519   1504  .0658
7043 73.4200   1475   1506  .0678
7044 73.4300   1527   1507  .0655
7045 73.4400   1579   1509  .0633
7046 73.4500   1541   1510  .0649
7047 73.4600   1484   1512  .0674
7048 73.4700   1541   1514  .0649
7049 73.4800   1521   1515  .0657
7050 73.4900   1491   1517  .0671
7051 73.5000   1483   1519  .0674
7052 73.5100   1565   1520  .0639
7053 73.5200   1498   1522  .0668
7054 73.5300   1505   1523  .0664
7055 73.5400   1536   1524  .0651
7056 73.5500   1534   1525  .0652
7057 73.5600   1504   1526  .0665
7058 73.5700   1513   1527  .0661
7059 73.5800   1596   1528  .0627
7060 73.5900   1590   1528  .0629
7061 73.6000   1541   1528  .0649
7062 73.6100   1538   1528  .0650
7063 73.6200   1536   1528  .0651
7064 73.6300   1564   1528  .0639
7065 73.6400   1586   1528  .0631
7066 73.6500   1558   1528  .0642
7067 73.6600   1554   1528  .0644
7068 73.6700   1576   1528  .0635
7069 73.6800   1594   1529  .0627
7070 73.6900   1566   1530  .0639
7071 73.7000   1601   1531  .0625
7072 73.7100   1581   1533  .0633
7073 73.7200   1594   1535  .0627
7074 73.7300   1542   1537  .0649
7075 73.7400   1539   1539  .0650
7076 73.7500   1572   1542  .0636
7077 73.7600   1551   1544  .0645
7078 73.7700   1572   1547  .0636
7079 73.7800   1580   1550  .0633
7080 73.7900   1546   1552  .0647
7081 73.8000   1485   1554  .0673
7082 73.8100   1525   1555  .0656
7083 73.8200   1511   1556  .0662
7084 73.8300   1573   1556  .0636
7085 73.8400   1551   1556  .0645
7086 73.8500   1528   1554  .0654
7087 73.8600   1533   1551  .0652
7088 73.8700   1597   1548  .0626
7089 73.8800   1591   1544  .0629
7090 73.8900   1549   1541  .0646
7091 73.9000   1545   1537  .0647
7092 73.9100   1568   1534  .0638
7093 73.9200   1573   1532  .0636
7094 73.9300   1531   1530  .0653
7095 73.9400   1538   1528  .0650
7096 73.9500   1570   1527  .0637
7097 73.9600   1503   1525  .0665
7098 73.9700   1567   1525  .0638
7099 73.9800   1575   1524  .0635
7100 73.9900   1536   1523  .0651
7101 74.0000   1546   1522  .0647
7102 74.0100   1513   1522  .0661
7103 74.0200   1492   1521  .0670
7104 74.0300   1471   1521  .0680
7105 74.0400   1515   1520  .0660
7106 74.0500   1527   1520  .0655
7107 74.0600   1552   1519  .0644
7108 74.0700   1588   1519  .0630
7109 74.0800   1524   1518  .0656
7110 74.0900   1518   1518  .0659
7111 74.1000   1505   1517  .0664
7112 74.1100   1529   1517  .0654
7113 74.1200   1539   1517  .0650
7114 74.1300   1523   1517  .0657
7115 74.1400   1498   1516  .0668
7116 74.1500   1516   1516  .0660
7117 74.1600   1476   1516  .0678
7118 74.1700   1521   1516  .0657
7119 74.1800   1514   1517  .0661
7120 74.1900   1462   1517  .0684
7121 74.2000   1458   1517  .0686
7122 74.2100   1500   1517  .0667
7123 74.2200   1478   1517  .0677
7124 74.2300   1477   1517  .0677
7125 74.2400   1510   1517  .0662
7126 74.2500   1496   1517  .0668
7127 74.2600   1430   1518  .0699
7128 74.2700   1450   1518  .0690
7129 74.2800   1477   1518  .0677
7130 74.2900   1504   1518  .0665
7131 74.3000   1435   1518  .0697
7132 74.3100   1474   1518  .0678
7133 74.3200   1512   1517  .0661
7134 74.3300   1499   1517  .0667
7135 74.3400   1542   1517  .0649
7136 74.3500   1544   1517  .0648
7137 74.3600   1505   1517  .0664
7138 74.3700   1553   1516  .0644
7139 74.3800   1518   1516  .0659
7140 74.3900   1503   1516  .0665
7141 74.4000   1478   1516  .0677
7142 74.4100   1478   1515  .0677
7143 74.4200   1500   1515  .0667
7144 74.4300   1450   1515  .0690
7145 74.4400   1518   1515  .0659
7146 74.4500   1511   1514  .0662
7147 74.4600   1464   1514  .0683
7148 74.4700   1503   1514  .0665
7149 74.4800   1536   1514  .0651
7150 74.4900   1552   1514  .0644
7151 74.5000   1568   1514  .0638
7152 74.5100   1592   1514  .0628
7153 74.5200   1552   1514  .0644
7154 74.5300   1537   1514  .0651
7155 74.5400   1490   1514  .0671
7156 74.5500   1486   1515  .0673
7157 74.5600   1514   1515  .0661
7158 74.5700   1541   1516  .0649
7159 74.5800   1529   1517  .0654
7160 74.5900   1544   1517  .0648
7161 74.6000   1524   1518  .0656
7162 74.6100   1546   1519  .0647
7163 74.6200   1579   1521  .0633
7164 74.6300   1556   1522  .0643
7165 74.6400   1523   1524  .0657
7166 74.6500   1494   1525  .0669
7167 74.6600   1484   1527  .0674
7168 74.6700   1524   1528  .0656
7169 74.6800   1524   1530  .0656
7170 74.6900   1520   1531  .0658
7171 74.7000   1554   1532  .0644
7172 74.7100   1553   1533  .0644
7173 74.7200   1529   1534  .0654
7174 74.7300   1542   1535  .0649
7175 74.7400   1609   1534  .0622
7176 74.7500   1596   1534  .0627
7177 74.7600   1506   1533  .0664
7178 74.7700   1529   1531  .0654
7179 74.7800   1530   1530  .0654
7180 74.7900   1500   1528  .0667
7181 74.8000   1505   1526  .0664
7182 74.8100   1560   1525  .0641
7183 74.8200   1531   1524  .0653
7184 74.8300   1523   1523  .0657
7185 74.8400   1568   1523  .0638
7186 74.8500   1548   1524  .0646
7187 74.8600   1459   1526  .0685
7188 74.8700   1519   1527  .0658
7189 74.8800   1506   1529  .0664
7190 74.8900   1505   1531  .0664
7191 74.9000   1538   1534  .0650
7192 74.9100   1535   1535  .0651
7193 74.9200   1491   1537  .0671
7194 74.9300   1523   1537  .0657
7195 74.9400   1569   1538  .0637
7196 74.9500   1575   1537  .0635
7197 74.9600   1526   1536  .0655
7198 74.9700   1557   1534  .0642
7199 74.9800   1530   1532  .0654
7200 74.9900   1545   1530  .0647
7201 75.0000   1501   1528  .0666
