# Supplementary material for: Acemetacin cocrystal structures by powder X-ray diffraction
Source: IUCrJ. 2017 Mar 8;4(Pt 3):206–14. doi: 10.1107/S2052252517002305 (PMC5414395; doi:10.1107/S2052252517002305)
Supplement: Supplementary file 5 [file m-04-00206-ACMPABAsup5.rtv]

#data_pattern_PABA
data_ACMPABA
loop_
      _pd_proc_point_id                           
      _pd_proc_2theta_corrected           
      _pd_proc_intensity_net                     
      _pd_calc_intensity_net                     
      _pd_proc_ls_weight                  # x100 !

   1  3.0000   3017   2985  .0331
   2  3.0100   3013   2984  .0332
   3  3.0200   3038   2983  .0329
   4  3.0300   2996   2981  .0334
   5  3.0400   2974   2980  .0336
   6  3.0500   2969   2979  .0337
   7  3.0600   2931   2977  .0341
   8  3.0700   3013   2976  .0332
   9  3.0800   3052   2975  .0328
  10  3.0900   2977   2973  .0336
  11  3.1000   3017   2972  .0331
  12  3.1100   3013   2971  .0332
  13  3.1200   3038   2970  .0329
  14  3.1300   2996   2968  .0334
  15  3.1400   2974   2967  .0336
  16  3.1500   2969   2966  .0337
  17  3.1600   2931   2965  .0341
  18  3.1700   2914   2963  .0343
  19  3.1800   2950   2962  .0339
  20  3.1900   2983   2961  .0335
  21  3.2000   2965   2960  .0337
  22  3.2100   2956   2959  .0338
  23  3.2200   2990   2957  .0334
  24  3.2300   2951   2956  .0339
  25  3.2400   3001   2955  .0333
  26  3.2500   2916   2954  .0343
  27  3.2600   2946   2953  .0339
  28  3.2700   2933   2951  .0341
  29  3.2800   2918   2950  .0343
  30  3.2900   2951   2949  .0339
  31  3.3000   2991   2948  .0334
  32  3.3100   2947   2947  .0339
  33  3.3200   2962   2946  .0338
  34  3.3300   2943   2945  .0340
  35  3.3400   2979   2943  .0336
  36  3.3500   2966   2942  .0337
  37  3.3600   2934   2941  .0341
  38  3.3700   2932   2940  .0341
  39  3.3800   2953   2939  .0339
  40  3.3900   2867   2938  .0349
  41  3.4000   2887   2937  .0346
  42  3.4100   2900   2936  .0345
  43  3.4200   2880   2935  .0347
  44  3.4300   2865   2934  .0349
  45  3.4400   2991   2932  .0334
  46  3.4500   2969   2931  .0337
  47  3.4600   2966   2930  .0337
  48  3.4700   2943   2929  .0340
  49  3.4800   2927   2928  .0342
  50  3.4900   2831   2927  .0353
  51  3.5000   2843   2926  .0352
  52  3.5100   2801   2925  .0357
  53  3.5200   2864   2924  .0349
  54  3.5300   2827   2923  .0354
  55  3.5400   2875   2922  .0348
  56  3.5500   2858   2921  .0350
  57  3.5600   2892   2920  .0346
  58  3.5700   2869   2919  .0349
  59  3.5800   2807   2918  .0356
  60  3.5900   2793   2917  .0358
  61  3.6000   2829   2916  .0353
  62  3.6100   2851   2915  .0351
  63  3.6200   2891   2914  .0346
  64  3.6300   2877   2913  .0348
  65  3.6400   2868   2912  .0349
  66  3.6500   2843   2911  .0352
  67  3.6600   2839   2910  .0352
  68  3.6700   2876   2910  .0348
  69  3.6800   2982   2909  .0335
  70  3.6900   2904   2908  .0344
  71  3.7000   2914   2907  .0343
  72  3.7100   2903   2906  .0344
  73  3.7200   2890   2905  .0346
  74  3.7300   2891   2904  .0346
  75  3.7400   2892   2903  .0346
  76  3.7500   2989   2902  .0335
  77  3.7600   2936   2901  .0341
  78  3.7700   2894   2900  .0346
  79  3.7800   2914   2900  .0343
  80  3.7900   2865   2899  .0349
  81  3.8000   2866   2898  .0349
  82  3.8100   2912   2897  .0343
  83  3.8200   2941   2896  .0340
  84  3.8300   2863   2895  .0349
  85  3.8400   2905   2894  .0344
  86  3.8500   2876   2894  .0348
  87  3.8600   2858   2893  .0350
  88  3.8700   2845   2892  .0351
  89  3.8800   2887   2891  .0346
  90  3.8900   2909   2890  .0344
  91  3.9000   2868   2889  .0349
  92  3.9100   2886   2889  .0347
  93  3.9200   2929   2888  .0341
  94  3.9300   2842   2898  .0352
  95  3.9400   2793   2897  .0358
  96  3.9500   2822   2897  .0354
  97  3.9600   2877   2896  .0348
  98  3.9700   2934   2895  .0341
  99  3.9800   2888   2895  .0346
 100  3.9900   2846   2894  .0351
 101  4.0000   2871   2893  .0348
 102  4.0100   2875   2893  .0348
 103  4.0200   2859   2892  .0350
 104  4.0300   2844   2892  .0352
 105  4.0400   2895   2915  .0345
 106  4.0500   2962   2915  .0338
 107  4.0600   2907   2914  .0344
 108  4.0700   2810   2914  .0356
 109  4.0800   2864   2914  .0349
 110  4.0900   2867   2913  .0349
 111  4.1000   2924   2913  .0342
 112  4.1100   2918   2913  .0343
 113  4.1200   2910   2913  .0344
 114  4.1300   2840   2913  .0352
 115  4.1400   2904   2912  .0344
 116  4.1500   2907   2912  .0344
 117  4.1600   2903   2912  .0344
 118  4.1700   2954   2912  .0339
 119  4.1800   2934   2912  .0341
 120  4.1900   2939   2912  .0340
 121  4.2000   2976   2912  .0336
 122  4.2100   2910   2912  .0344
 123  4.2200   2957   2912  .0338
 124  4.2300   2894   2911  .0346
 125  4.2400   2996   2911  .0334
 126  4.2500   2932   2911  .0341
 127  4.2600   2925   2911  .0342
 128  4.2700   2922   2912  .0342
 129  4.2800   2949   2912  .0339
 130  4.2900   2921   2912  .0342
 131  4.3000   2914   2912  .0343
 132  4.3100   2938   2912  .0340
 133  4.3200   2987   2912  .0335
 134  4.3300   2962   2912  .0338
 135  4.3400   3047   2912  .0328
 136  4.3500   3020   2913  .0331
 137  4.3600   3056   2913  .0327
 138  4.3700   3056   2913  .0327
 139  4.3800   3012   2913  .0332
 140  4.3900   2938   2914  .0340
 141  4.4000   2931   2914  .0341
 142  4.4100   2962   2914  .0338
 143  4.4200   2928   2915  .0342
 144  4.4300   3021   2915  .0331
 145  4.4400   3100   2915  .0323
 146  4.4500   3055   2916  .0327
 147  4.4600   3039   2916  .0329
 148  4.4700   3020   2917  .0331
 149  4.4800   3046   2917  .0328
 150  4.4900   2996   2918  .0334
 151  4.5000   2993   2919  .0334
 152  4.5100   2989   2919  .0335
 153  4.5200   3035   2920  .0329
 154  4.5300   3038   3034  .0329
 155  4.5400   3087   3037  .0324
 156  4.5500   3067   3039  .0326
 157  4.5600   3069   3041  .0326
 158  4.5700   3065   3043  .0326
 159  4.5800   3053   3046  .0328
 160  4.5900   3023   3048  .0331
 161  4.6000   3008   3051  .0332
 162  4.6100   3076   3053  .0325
 163  4.6200   3060   3056  .0327
 164  4.6300   2971   3059  .0337
 165  4.6400   3040   3062  .0329
 166  4.6500   3098   3065  .0323
 167  4.6600   3131   3068  .0319
 168  4.6700   3141   3071  .0318
 169  4.6800   3132   3074  .0319
 170  4.6900   3132   3078  .0319
 171  4.7000   3117   3081  .0321
 172  4.7100   3176   3085  .0315
 173  4.7200   3192   3088  .0313
 174  4.7300   3085   3092  .0324
 175  4.7400   3130   3096  .0319
 176  4.7500   3100   3100  .0323
 177  4.7600   3134   3104  .0319
 178  4.7700   3107   3108  .0322
 179  4.7800   3171   3113  .0315
 180  4.7900   3178   3117  .0315
 181  4.8000   3118   3122  .0321
 182  4.8100   3182   3127  .0314
 183  4.8200   3215   3132  .0311
 184  4.8300   3192   3137  .0313
 185  4.8400   3254   3142  .0307
 186  4.8500   3214   3148  .0311
 187  4.8600   3204   3153  .0312
 188  4.8700   3222   3159  .0310
 189  4.8800   3278   3165  .0305
 190  4.8900   3230   3171  .0310
 191  4.9000   3305   3178  .0303
 192  4.9100   3337   3185  .0300
 193  4.9200   3323   3191  .0301
 194  4.9300   3246   3199  .0308
 195  4.9400   3288   3206  .0304
 196  4.9500   3330   3214  .0300
 197  4.9600   3334   3221  .0300
 198  4.9700   3307   3230  .0302
 199  4.9800   3325   3238  .0301
 200  4.9900   3291   3247  .0304
 201  5.0000   3247   3256  .0308
 202  5.0100   3299   3265  .0303
 203  5.0200   3384   3275  .0296
 204  5.0300   3321   3285  .0301
 205  5.0400   3405   3295  .0294
 206  5.0500   3322   3306  .0301
 207  5.0600   3258   3317  .0307
 208  5.0700   3267   3328  .0306
 209  5.0800   3330   3340  .0300
 210  5.0900   3358   3351  .0298
 211  5.1000   3434   3364  .0291
 212  5.1100   3448   3376  .0290
 213  5.1200   3407   3389  .0294
 214  5.1300   3423   3402  .0292
 215  5.1400   3480   3415  .0287
 216  5.1500   3463   3429  .0289
 217  5.1600   3424   3443  .0292
 218  5.1700   3460   3456  .0289
 219  5.1800   3451   3471  .0290
 220  5.1900   3427   3485  .0292
 221  5.2000   3503   3499  .0285
 222  5.2100   3457   3513  .0289
 223  5.2200   3475   3527  .0288
 224  5.2300   3465   3542  .0289
 225  5.2400   3584   3556  .0279
 226  5.2500   3599   3570  .0278
 227  5.2600   3525   3583  .0284
 228  5.2700   3538   3597  .0283
 229  5.2800   3544   3610  .0282
 230  5.2900   3586   3623  .0279
 231  5.3000   3558   3636  .0281
 232  5.3100   3655   3649  .0274
 233  5.3200   3621   3661  .0276
 234  5.3300   3671   3674  .0272
 235  5.3400   3722   3686  .0269
 236  5.3500   3656   3699  .0274
 237  5.3600   3711   3711  .0269
 238  5.3700   3739   3724  .0267
 239  5.3800   3697   3738  .0270
 240  5.3900   3688   3752  .0271
 241  5.4000   3656   3767  .0274
 242  5.4100   3735   3783  .0268
 243  5.4200   3781   3801  .0264
 244  5.4300   3745   3820  .0267
 245  5.4400   3781   3841  .0264
 246  5.4500   3799   3863  .0263
 247  5.4600   3883   3888  .0258
 248  5.4700   3938   3916  .0254
 249  5.4800   3944   3946  .0254
 250  5.4900   3975   3978  .0252
 251  5.5000   3982   4012  .0251
 252  5.5100   4049   4049  .0247
 253  5.5200   4064   4088  .0246
 254  5.5300   4031   4128  .0248
 255  5.5400   4133   4170  .0242
 256  5.5500   4150   4214  .0241
 257  5.5600   4243   4258  .0236
 258  5.5700   4207   4303  .0238
 259  5.5800   4253   4334  .0235
 260  5.5900   4280   4346  .0234
 261  5.6000   4364   4355  .0229
 262  5.6100   4414   4373  .0227
 263  5.6200   4442   4400  .0225
 264  5.6300   4478   4435  .0223
 265  5.6400   4591   4472  .0218
 266  5.6500   4649   4508  .0215
 267  5.6600   4618   4542  .0217
 268  5.6700   4625   4572  .0216
 269  5.6800   4717   4598  .0212
 270  5.6900   4665   4597  .0214
 271  5.7000   4584   4547  .0218
 272  5.7100   4562   4482  .0219
 273  5.7200   4471   4430  .0224
 274  5.7300   4371   4397  .0229
 275  5.7400   4266   4383  .0234
 276  5.7500   4220   4380  .0237
 277  5.7600   4161   4382  .0240
 278  5.7700   4090   4387  .0244
 279  5.7800   4033   4393  .0248
 280  5.7900   4104   4399  .0244
 281  5.8000   4090   4405  .0244
 282  5.8100   4086   4411  .0245
 283  5.8200   4073   4418  .0246
 284  5.8300   4072   4424  .0246
 285  5.8400   4180   4431  .0239
 286  5.8500   4183   4436  .0239
 287  5.8600   4212   4441  .0237
 288  5.8700   4192   4444  .0239
 289  5.8800   4160   4447  .0240
 290  5.8900   4241   4449  .0236
 291  5.9000   4271   4451  .0234
 292  5.9100   4271   4453  .0234
 293  5.9200   4273   4455  .0234
 294  5.9300   4382   4459  .0228
 295  5.9400   4416   4465  .0226
 296  5.9500   4427   4475  .0226
 297  5.9600   4544   4490  .0220
 298  5.9700   4487   4510  .0223
 299  5.9800   4615   4538  .0217
 300  5.9900   4660   4574  .0215
 301  6.0000   4714   4620  .0212
 302  6.0100   4701   4677  .0213
 303  6.0200   4812   4746  .0208
 304  6.0300   4896   4828  .0204
 305  6.0400   5004   4922  .0200
 306  6.0500   5116   5029  .0195
 307  6.0600   5117   5147  .0195
 308  6.0700   5221   5274  .0192
 309  6.0800   5386   5409  .0186
 310  6.0900   5507   5547  .0182
 311  6.1000   5734   5684  .0174
 312  6.1100   5885   5817  .0170
 313  6.1200   6162   5940  .0162
 314  6.1300   6121   6048  .0163
 315  6.1400   6307   6136  .0159
 316  6.1500   6394   6200  .0156
 317  6.1600   6388   6237  .0157
 318  6.1700   6341   6238  .0158
 319  6.1800   6254   6023  .0160
 320  6.1900   5917   5610  .0169
 321  6.2000   5542   5151  .0180
 322  6.2100   5154   4750  .0194
 323  6.2200   4786   4438  .0209
 324  6.2300   4462   4204  .0224
 325  6.2400   4222   4025  .0237
 326  6.2500   3945   3880  .0253
 327  6.2600   3763   3756  .0266
 328  6.2700   3530   3645  .0283
 329  6.2800   3484   3546  .0287
 330  6.2900   3321   3458  .0301
 331  6.3000   3259   3380  .0307
 332  6.3100   3231   3312  .0310
 333  6.3200   3132   3254  .0319
 334  6.3300   3037   3203  .0329
 335  6.3400   3006   3160  .0333
 336  6.3500   3022   3122  .0331
 337  6.3600   2989   3090  .0335
 338  6.3700   2880   3062  .0347
 339  6.3800   2904   3037  .0344
 340  6.3900   2969   3016  .0337
 341  6.4000   3004   2997  .0333
 342  6.4100   2961   2980  .0338
 343  6.4200   2917   2965  .0343
 344  6.4300   2875   2951  .0348
 345  6.4400   2930   2939  .0341
 346  6.4500   2934   2928  .0341
 347  6.4600   2897   2918  .0345
 348  6.4700   2876   2909  .0348
 349  6.4800   2883   2901  .0347
 350  6.4900   2785   2894  .0359
 351  6.5000   2852   2887  .0351
 352  6.5100   2873   2880  .0348
 353  6.5200   2812   2875  .0356
 354  6.5300   2784   2869  .0359
 355  6.5400   2792   2864  .0358
 356  6.5500   2781   2859  .0360
 357  6.5600   2759   2855  .0362
 358  6.5700   2765   2851  .0362
 359  6.5800   2756   2847  .0363
 360  6.5900   2768   2844  .0361
 361  6.6000   2819   2841  .0355
 362  6.6100   2783   2837  .0359
 363  6.6200   2849   2835  .0351
 364  6.6300   2863   2832  .0349
 365  6.6400   2896   2829  .0345
 366  6.6500   2827   2827  .0354
 367  6.6600   2818   2824  .0355
 368  6.6700   2785   2822  .0359
 369  6.6800   2815   2820  .0355
 370  6.6900   2785   2818  .0359
 371  6.7000   2754   2816  .0363
 372  6.7100   2787   2815  .0359
 373  6.7200   2759   2813  .0362
 374  6.7300   2748   2811  .0364
 375  6.7400   2774   2810  .0360
 376  6.7500   2714   2808  .0368
 377  6.7600   2770   2807  .0361
 378  6.7700   2748   2805  .0364
 379  6.7800   2767   2804  .0361
 380  6.7900   2795   2803  .0358
 381  6.8000   2776   2801  .0360
 382  6.8100   2733   2800  .0366
 383  6.8200   2772   2799  .0361
 384  6.8300   2753   2798  .0363
 385  6.8400   2794   2797  .0358
 386  6.8500   2782   2796  .0359
 387  6.8600   2719   2795  .0368
 388  6.8700   2761   2794  .0362
 389  6.8800   2707   2793  .0369
 390  6.8900   2724   2792  .0367
 391  6.9000   2762   2791  .0362
 392  6.9100   2742   2791  .0365
 393  6.9200   2814   2790  .0355
 394  6.9300   2776   2789  .0360
 395  6.9400   2798   2788  .0357
 396  6.9500   2759   2787  .0362
 397  6.9600   2816   2787  .0355
 398  6.9700   2714   2786  .0368
 399  6.9800   2693   2785  .0371
 400  6.9900   2727   2785  .0367
 401  7.0000   2744   2784  .0364
 402  7.0100   2789   2783  .0359
 403  7.0200   2805   2783  .0357
 404  7.0300   2721   2782  .0368
 405  7.0400   2759   2781  .0362
 406  7.0500   2759   2781  .0362
 407  7.0600   2747   2780  .0364
 408  7.0700   2709   2780  .0369
 409  7.0800   2737   2779  .0365
 410  7.0900   2771   2779  .0361
 411  7.1000   2812   2778  .0356
 412  7.1100   2771   2778  .0361
 413  7.1200   2732   2777  .0366
 414  7.1300   2682   2777  .0373
 415  7.1400   2707   2776  .0369
 416  7.1500   2732   2776  .0366
 417  7.1600   2731   2775  .0366
 418  7.1700   2770   2775  .0361
 419  7.1800   2779   2774  .0360
 420  7.1900   2803   2774  .0357
 421  7.2000   2757   2773  .0363
 422  7.2100   2779   2773  .0360
 423  7.2200   2795   2772  .0358
 424  7.2300   2741   2772  .0365
 425  7.2400   2809   2771  .0356
 426  7.2500   2750   2771  .0364
 427  7.2600   2727   2770  .0367
 428  7.2700   2702   2770  .0370
 429  7.2800   2712   2770  .0369
 430  7.2900   2721   2769  .0368
 431  7.3000   2780   2769  .0360
 432  7.3100   2818   2768  .0355
 433  7.3200   2770   2768  .0361
 434  7.3300   2752   2768  .0363
 435  7.3400   2756   2766  .0363
 436  7.3500   2768   2766  .0361
 437  7.3600   2799   2766  .0357
 438  7.3700   2802   2765  .0357
 439  7.3800   2794   2765  .0358
 440  7.3900   2764   2765  .0362
 441  7.4000   2711   2764  .0369
 442  7.4100   2703   2764  .0370
 443  7.4200   2725   2764  .0367
 444  7.4300   2677   2763  .0374
 445  7.4400   2789   2763  .0359
 446  7.4500   2758   2763  .0363
 447  7.4600   2731   2762  .0366
 448  7.4700   2726   2762  .0367
 449  7.4800   2738   2762  .0365
 450  7.4900   2753   2762  .0363
 451  7.5000   2829   2761  .0353
 452  7.5100   2778   2761  .0360
 453  7.5200   2772   2761  .0361
 454  7.5300   2774   2760  .0360
 455  7.5400   2778   2760  .0360
 456  7.5500   2780   2760  .0360
 457  7.5600   2770   2759  .0361
 458  7.5700   2743   2759  .0365
 459  7.5800   2761   2759  .0362
 460  7.5900   2735   2759  .0366
 461  7.6000   2763   2758  .0362
 462  7.6100   2773   2758  .0361
 463  7.6200   2755   2758  .0363
 464  7.6300   2706   2757  .0370
 465  7.6400   2803   2757  .0357
 466  7.6500   2742   2757  .0365
 467  7.6600   2744   2757  .0364
 468  7.6700   2750   2756  .0364
 469  7.6800   2755   2756  .0363
 470  7.6900   2757   2756  .0363
 471  7.7000   2761   2755  .0362
 472  7.7100   2793   2755  .0358
 473  7.7200   2758   2755  .0363
 474  7.7300   2749   2755  .0364
 475  7.7400   2766   2754  .0362
 476  7.7500   2794   2754  .0358
 477  7.7600   2760   2754  .0362
 478  7.7700   2794   2754  .0358
 479  7.7800   2777   2753  .0360
 480  7.7900   2761   2753  .0362
 481  7.8000   2804   2753  .0357
 482  7.8100   2818   2752  .0355
 483  7.8200   2788   2748  .0359
 484  7.8300   2751   2819  .0364
 485  7.8400   2788   2820  .0359
 486  7.8500   2809   2821  .0356
 487  7.8600   2864   2822  .0349
 488  7.8700   2847   2822  .0351
 489  7.8800   2856   2823  .0350
 490  7.8900   2844   2824  .0352
 491  7.9000   2850   2825  .0351
 492  7.9100   2832   2826  .0353
 493  7.9200   2785   2826  .0359
 494  7.9300   2755   2827  .0363
 495  7.9400   2837   2828  .0352
 496  7.9500   2857   2829  .0350
 497  7.9600   2818   2830  .0355
 498  7.9700   2821   2831  .0354
 499  7.9800   2866   2832  .0349
 500  7.9900   2883   2833  .0347
 501  8.0000   2935   2834  .0341
 502  8.0100   2894   2835  .0346
 503  8.0200   2892   2836  .0346
 504  8.0300   2873   2837  .0348
 505  8.0400   2882   2838  .0347
 506  8.0500   2850   2839  .0351
 507  8.0600   2860   2841  .0350
 508  8.0700   2807   2842  .0356
 509  8.0800   2846   2843  .0351
 510  8.0900   2923   2844  .0342
 511  8.1000   2902   2846  .0345
 512  8.1100   2891   2847  .0346
 513  8.1200   2873   2848  .0348
 514  8.1300   2841   2850  .0352
 515  8.1400   2886   2851  .0347
 516  8.1500   2892   2853  .0346
 517  8.1600   2881   2854  .0347
 518  8.1700   2863   2856  .0349
 519  8.1800   2930   2858  .0341
 520  8.1900   2888   2859  .0346
 521  8.2000   2917   2861  .0343
 522  8.2100   2862   2863  .0349
 523  8.2200   2850   2865  .0351
 524  8.2300   2861   2866  .0350
 525  8.2400   2871   2868  .0348
 526  8.2500   2949   2870  .0339
 527  8.2600   2881   2872  .0347
 528  8.2700   2842   2874  .0352
 529  8.2800   2922   2877  .0342
 530  8.2900   2932   2879  .0341
 531  8.3000   2920   2881  .0342
 532  8.3100   2898   2883  .0345
 533  8.3200   2933   2886  .0341
 534  8.3300   2888   2888  .0346
 535  8.3400   2893   2891  .0346
 536  8.3500   2943   2893  .0340
 537  8.3600   2968   2896  .0337
 538  8.3700   2914   2899  .0343
 539  8.3800   2971   2902  .0337
 540  8.3900   2987   2905  .0335
 541  8.4000   2976   2908  .0336
 542  8.4100   2967   2911  .0337
 543  8.4200   2986   2914  .0335
 544  8.4300   2948   2917  .0339
 545  8.4400   2977   2921  .0336
 546  8.4500   3025   2924  .0331
 547  8.4600   3062   2928  .0327
 548  8.4700   3065   2932  .0326
 549  8.4800   3056   2936  .0327
 550  8.4900   3028   2940  .0330
 551  8.5000   3021   2944  .0331
 552  8.5100   3022   2948  .0331
 553  8.5200   2992   2952  .0334
 554  8.5300   3052   2957  .0328
 555  8.5400   3120   2962  .0321
 556  8.5500   3145   2967  .0318
 557  8.5600   3094   2972  .0323
 558  8.5700   3141   2977  .0318
 559  8.5800   3104   2982  .0322
 560  8.5900   3144   2988  .0318
 561  8.6000   3226   2994  .0310
 562  8.6100   3186   3000  .0314
 563  8.6200   3169   3006  .0316
 564  8.6300   3140   3013  .0318
 565  8.6400   3211   3020  .0311
 566  8.6500   3185   3027  .0314
 567  8.6600   3207   3034  .0312
 568  8.6700   3145   3041  .0318
 569  8.6800   3203   3049  .0312
 570  8.6900   3187   3058  .0314
 571  8.7000   3173   3066  .0315
 572  8.7100   3254   3075  .0307
 573  8.7200   3222   3236  .0310
 574  8.7300   3256   3248  .0307
 575  8.7400   3262   3260  .0307
 576  8.7500   3290   3272  .0304
 577  8.7600   3295   3285  .0303
 578  8.7700   3320   3299  .0301
 579  8.7800   3293   3313  .0304
 580  8.7900   3351   3327  .0298
 581  8.8000   3393   3342  .0295
 582  8.8100   3409   3358  .0293
 583  8.8200   3428   3375  .0292
 584  8.8300   3380   3392  .0296
 585  8.8400   3344   3409  .0299
 586  8.8500   3436   3428  .0291
 587  8.8600   3470   3447  .0288
 588  8.8700   3544   3478  .0282
 589  8.8800   3529   3500  .0283
 590  8.8900   3498   3522  .0286
 591  8.9000   3441   3544  .0291
 592  8.9100   3541   3568  .0282
 593  8.9200   3547   3593  .0282
 594  8.9300   3599   3619  .0278
 595  8.9400   3638   3645  .0275
 596  8.9500   3663   3673  .0273
 597  8.9600   3666   3702  .0273
 598  8.9700   3663   3731  .0273
 599  8.9800   3791   3762  .0264
 600  8.9900   3726   3793  .0268
 601  9.0000   3746   3825  .0267
 602  9.0100   3804   3858  .0263
 603  9.0200   3777   3892  .0265
 604  9.0300   3851   3927  .0260
 605  9.0400   3911   3962  .0256
 606  9.0500   3904   3998  .0256
 607  9.0600   3919   4034  .0255
 608  9.0700   3885   4070  .0257
 609  9.0800   4074   4107  .0245
 610  9.0900   4114   4144  .0243
 611  9.1000   4112   4181  .0243
 612  9.1100   4143   4219  .0241
 613  9.1200   4149   4256  .0241
 614  9.1300   4145   4294  .0241
 615  9.1400   4181   4332  .0239
 616  9.1500   4312   4371  .0232
 617  9.1600   4391   4411  .0228
 618  9.1700   4348   4453  .0230
 619  9.1800   4381   4496  .0228
 620  9.1900   4517   4542  .0221
 621  9.2000   4582   4591  .0218
 622  9.2100   4629   4644  .0216
 623  9.2200   4691   4703  .0213
 624  9.2300   4690   4767  .0213
 625  9.2400   4804   4838  .0208
 626  9.2500   4887   4918  .0205
 627  9.2600   4962   5006  .0202
 628  9.2700   5091   5105  .0196
 629  9.2800   5027   5214  .0199
 630  9.2900   5166   5334  .0194
 631  9.3000   5301   5464  .0189
 632  9.3100   5418   5605  .0185
 633  9.3200   5503   5754  .0182
 634  9.3300   5599   5909  .0179
 635  9.3400   5903   6067  .0169
 636  9.3500   6112   6225  .0164
 637  9.3600   6230   6377  .0161
 638  9.3700   6381   6518  .0157
 639  9.3800   6702   6644  .0149
 640  9.3900   6792   6748  .0147
 641  9.4000   6867   6827  .0146
 642  9.4100   7034   6876  .0142
 643  9.4200   6952   6887  .0144
 644  9.4300   6925   6747  .0144
 645  9.4400   6707   6455  .0149
 646  9.4500   6440   6083  .0155
 647  9.4600   6067   5695  .0165
 648  9.4700   5635   5333  .0177
 649  9.4800   5273   5017  .0190
 650  9.4900   5066   4750  .0197
 651  9.5000   4745   4532  .0211
 652  9.5100   4522   4356  .0221
 653  9.5200   4331   4216  .0231
 654  9.5300   4221   4106  .0237
 655  9.5400   4091   4020  .0244
 656  9.5500   4028   3954  .0248
 657  9.5600   3954   3903  .0253
 658  9.5700   3895   3865  .0257
 659  9.5800   3966   3837  .0252
 660  9.5900   3884   3827  .0257
 661  9.6000   3935   3813  .0254
 662  9.6100   3951   3805  .0253
 663  9.6200   3943   3802  .0254
 664  9.6300   3907   3803  .0256
 665  9.6400   3970   3808  .0252
 666  9.6500   4006   3816  .0250
 667  9.6600   4023   3827  .0249
 668  9.6700   3981   3840  .0251
 669  9.6800   3992   3857  .0251
 670  9.6900   3987   3876  .0251
 671  9.7000   4048   3897  .0247
 672  9.7100   4052   3920  .0247
 673  9.7200   4070   3946  .0246
 674  9.7300   4073   3975  .0246
 675  9.7400   4177   4005  .0239
 676  9.7500   4203   4038  .0238
 677  9.7600   4257   4073  .0235
 678  9.7700   4304   4110  .0232
 679  9.7800   4243   4150  .0236
 680  9.7900   4205   4203  .0238
 681  9.8000   4361   4248  .0229
 682  9.8100   4358   4295  .0229
 683  9.8200   4439   4344  .0225
 684  9.8300   4547   4396  .0220
 685  9.8400   4577   4451  .0218
 686  9.8500   4481   4507  .0223
 687  9.8600   4588   4567  .0218
 688  9.8700   4643   4628  .0215
 689  9.8800   4665   4692  .0214
 690  9.8900   4728   4758  .0212
 691  9.9000   4798   4827  .0208
 692  9.9100   4818   4897  .0208
 693  9.9200   4969   4970  .0201
 694  9.9300   4981   5044  .0201
 695  9.9400   5077   5120  .0197
 696  9.9500   5105   5197  .0196
 697  9.9600   5204   5276  .0192
 698  9.9700   5278   5356  .0189
 699  9.9800   5367   5438  .0186
 700  9.9900   5456   5520  .0183
 701 10.0000   5503   5605  .0182
 702 10.0100   5580   5690  .0179
 703 10.0200   5652   5778  .0177
 704 10.0300   5680   5868  .0176
 705 10.0400   5855   5961  .0171
 706 10.0500   6011   6058  .0166
 707 10.0600   6041   6160  .0166
 708 10.0700   6214   6269  .0161
 709 10.0800   6233   6385  .0160
 710 10.0900   6430   6510  .0156
 711 10.1000   6605   6647  .0151
 712 10.1100   6712   6798  .0149
 713 10.1200   6898   6964  .0145
 714 10.1300   7038   7148  .0142
 715 10.1400   7111   7353  .0141
 716 10.1500   7384   7579  .0135
 717 10.1600   7580   7829  .0132
 718 10.1700   7952   8102  .0126
 719 10.1800   8255   8399  .0121
 720 10.1900   8531   8718  .0117
 721 10.2000   8733   9055  .0115
 722 10.2100   9120   9405  .0110
 723 10.2200   9492   9762  .0105
 724 10.2300   9826  10117  .0102
 725 10.2400  10232  10458  .0098
 726 10.2500  10603  10775  .0094
 727 10.2600  11079  11054  .0090
 728 10.2700  11274  11283  .0089
 729 10.2800  11509  11453  .0087
 730 10.2900  11595  11555  .0086
 731 10.3000  11621  11570  .0086
 732 10.3100  11251  11267  .0089
 733 10.3200  10521  10638  .0095
 734 10.3300   9977   9822  .0100
 735 10.3400   9182   8951  .0109
 736 10.3500   8389   8116  .0119
 737 10.3600   7538   7365  .0133
 738 10.3700   6764   6718  .0148
 739 10.3800   6347   6176  .0158
 740 10.3900   5788   5732  .0173
 741 10.4000   5387   5373  .0186
 742 10.4100   5089   5086  .0197
 743 10.4200   4833   4858  .0207
 744 10.4300   4678   4677  .0214
 745 10.4400   4502   4532  .0222
 746 10.4500   4368   4414  .0229
 747 10.4600   4226   4315  .0237
 748 10.4700   4154   4229  .0241
 749 10.4800   4093   4153  .0244
 750 10.4900   3953   4070  .0253
 751 10.5000   3871   3970  .0258
 752 10.5100   3813   3862  .0262
 753 10.5200   3750   3754  .0267
 754 10.5300   3625   3651  .0276
 755 10.5400   3546   3559  .0282
 756 10.5500   3573   3477  .0280
 757 10.5600   3482   3406  .0287
 758 10.5700   3315   3346  .0302
 759 10.5800   3330   3295  .0300
 760 10.5900   3238   3251  .0309
 761 10.6000   3272   3215  .0306
 762 10.6100   3277   3184  .0305
 763 10.6200   3156   3158  .0317
 764 10.6300   3129   3136  .0320
 765 10.6400   3087   3117  .0324
 766 10.6500   3078   3101  .0325
 767 10.6600   3094   3088  .0323
 768 10.6700   3050   3076  .0328
 769 10.6800   3069   3067  .0326
 770 10.6900   3012   3058  .0332
 771 10.7000   2961   3052  .0338
 772 10.7100   3012   3046  .0332
 773 10.7200   3012   3041  .0332
 774 10.7300   2974   3038  .0336
 775 10.7400   2975   3035  .0336
 776 10.7500   2993   3034  .0334
 777 10.7600   2979   3033  .0336
 778 10.7700   2979   3038  .0336
 779 10.7800   2954   3039  .0339
 780 10.7900   3000   3040  .0333
 781 10.8000   2926   3042  .0342
 782 10.8100   2972   3045  .0336
 783 10.8200   2987   3048  .0335
 784 10.8300   2942   3052  .0340
 785 10.8400   2981   3056  .0335
 786 10.8500   2989   3061  .0335
 787 10.8600   3001   3066  .0333
 788 10.8700   3046   3072  .0328
 789 10.8800   3098   3079  .0323
 790 10.8900   3059   3086  .0327
 791 10.9000   3036   3093  .0329
 792 10.9100   3057   3101  .0327
 793 10.9200   3058   3110  .0327
 794 10.9300   3120   3120  .0321
 795 10.9400   3154   3131  .0317
 796 10.9500   3148   3143  .0318
 797 10.9600   3127   3156  .0320
 798 10.9700   3178   3170  .0315
 799 10.9800   3202   3186  .0312
 800 10.9900   3166   3203  .0316
 801 11.0000   3186   3222  .0314
 802 11.0100   3232   3239  .0309
 803 11.0200   3287   3262  .0304
 804 11.0300   3256   3287  .0307
 805 11.0400   3312   3313  .0302
 806 11.0500   3382   3342  .0296
 807 11.0600   3387   3372  .0295
 808 11.0700   3417   3403  .0293
 809 11.0800   3472   3434  .0288
 810 11.0900   3444   3465  .0290
 811 11.1000   3539   3495  .0283
 812 11.1100   3624   3523  .0276
 813 11.1200   3684   3548  .0271
 814 11.1300   3647   3569  .0274
 815 11.1400   3676   3587  .0272
 816 11.1500   3655   3599  .0274
 817 11.1600   3660   3599  .0273
 818 11.1700   3620   3576  .0276
 819 11.1800   3579   3535  .0279
 820 11.1900   3499   3486  .0286
 821 11.2000   3465   3438  .0289
 822 11.2100   3404   3394  .0294
 823 11.2200   3354   3358  .0298
 824 11.2300   3256   3331  .0307
 825 11.2400   3296   3313  .0303
 826 11.2500   3266   3304  .0306
 827 11.2600   3207   3302  .0312
 828 11.2700   3229   3307  .0310
 829 11.2800   3267   3317  .0306
 830 11.2900   3229   3332  .0310
 831 11.3000   3252   3349  .0308
 832 11.3100   3300   3369  .0303
 833 11.3200   3278   3389  .0305
 834 11.3300   3330   3408  .0300
 835 11.3400   3418   3424  .0293
 836 11.3500   3465   3437  .0289
 837 11.3600   3460   3446  .0289
 838 11.3700   3445   3449  .0290
 839 11.3800   3424   3444  .0292
 840 11.3900   3429   3415  .0292
 841 11.4000   3385   3361  .0295
 842 11.4100   3295   3293  .0303
 843 11.4200   3184   3219  .0314
 844 11.4300   3056   3147  .0327
 845 11.4400   3029   3081  .0330
 846 11.4500   2966   3022  .0337
 847 11.4600   2903   2972  .0344
 848 11.4700   2820   2929  .0355
 849 11.4800   2852   2893  .0351
 850 11.4900   2785   2864  .0359
 851 11.5000   2810   2840  .0356
 852 11.5100   2741   2820  .0365
 853 11.5200   2789   2804  .0359
 854 11.5300   2722   2791  .0367
 855 11.5400   2732   2780  .0366
 856 11.5500   2755   2771  .0363
 857 11.5600   2707   2764  .0369
 858 11.5700   2703   2757  .0370
 859 11.5800   2759   2752  .0362
 860 11.5900   2695   2747  .0371
 861 11.6000   2723   2742  .0367
 862 11.6100   2747   2739  .0364
 863 11.6200   2668   2735  .0375
 864 11.6300   2639   2732  .0379
 865 11.6400   2704   2730  .0370
 866 11.6500   2727   2727  .0367
 867 11.6600   2732   2725  .0366
 868 11.6700   2695   2723  .0371
 869 11.6800   2709   2722  .0369
 870 11.6900   2647   2720  .0378
 871 11.7000   2678   2719  .0373
 872 11.7100   2711   2718  .0369
 873 11.7200   2718   2717  .0368
 874 11.7300   2709   2716  .0369
 875 11.7400   2727   2715  .0367
 876 11.7500   2684   2715  .0373
 877 11.7600   2704   2714  .0370
 878 11.7700   2678   2714  .0373
 879 11.7800   2678   2714  .0373
 880 11.7900   2688   2714  .0372
 881 11.8000   2700   2714  .0370
 882 11.8100   2712   2714  .0369
 883 11.8200   2694   2714  .0371
 884 11.8300   2689   2714  .0372
 885 11.8400   2713   2715  .0369
 886 11.8500   2757   2715  .0363
 887 11.8600   2711   2716  .0369
 888 11.8700   2765   2717  .0362
 889 11.8800   2763   2718  .0362
 890 11.8900   2712   2708  .0369
 891 11.9000   2696   2709  .0371
 892 11.9100   2787   2711  .0359
 893 11.9200   2766   2712  .0362
 894 11.9300   2732   2714  .0366
 895 11.9400   2687   2716  .0372
 896 11.9500   2683   2717  .0373
 897 11.9600   2725   2719  .0367
 898 11.9700   2730   2721  .0366
 899 11.9800   2778   2723  .0360
 900 11.9900   2779   2726  .0360
 901 12.0000   2760   2728  .0362
 902 12.0100   2763   2731  .0362
 903 12.0200   2830   2733  .0353
 904 12.0300   2798   2736  .0357
 905 12.0400   2769   2739  .0361
 906 12.0500   2777   2742  .0360
 907 12.0600   2815   2745  .0355
 908 12.0700   2750   2748  .0364
 909 12.0800   2745   2751  .0364
 910 12.0900   2753   2754  .0363
 911 12.1000   2751   2758  .0364
 912 12.1100   2738   2762  .0365
 913 12.1200   2752   2766  .0363
 914 12.1300   2723   2771  .0367
 915 12.1400   2850   2775  .0351
 916 12.1500   2770   2781  .0361
 917 12.1600   2753   2787  .0363
 918 12.1700   2830   2793  .0353
 919 12.1800   2872   2800  .0348
 920 12.1900   2859   2808  .0350
 921 12.2000   2839   2817  .0352
 922 12.2100   2836   2826  .0353
 923 12.2200   2945   2837  .0340
 924 12.2300   2854   2848  .0350
 925 12.2400   2846   2860  .0351
 926 12.2500   2955   2873  .0338
 927 12.2600   2933   2887  .0341
 928 12.2700   2887   2901  .0346
 929 12.2800   2905   2915  .0344
 930 12.2900   2956   2928  .0338
 931 12.3000   3037   2941  .0329
 932 12.3100   3030   2953  .0330
 933 12.3200   3029   2963  .0330
 934 12.3300   3005   2970  .0333
 935 12.3400   3069   2975  .0326
 936 12.3500   3079   2978  .0325
 937 12.3600   3071   2974  .0326
 938 12.3700   3063   2958  .0326
 939 12.3800   3031   2933  .0330
 940 12.3900   2967   2901  .0337
 941 12.4000   2997   2868  .0334
 942 12.4100   2934   2835  .0341
 943 12.4200   2864   2805  .0349
 944 12.4300   2829   2778  .0353
 945 12.4400   2792   2754  .0358
 946 12.4500   2795   2734  .0358
 947 12.4600   2706   2717  .0370
 948 12.4700   2739   2703  .0365
 949 12.4800   2717   2692  .0368
 950 12.4900   2713   2683  .0369
 951 12.5000   2677   2675  .0374
 952 12.5100   2684   2669  .0373
 953 12.5200   2727   2663  .0367
 954 12.5300   2676   2659  .0374
 955 12.5400   2738   2655  .0365
 956 12.5500   2675   2652  .0374
 957 12.5600   2693   2650  .0371
 958 12.5700   2644   2647  .0378
 959 12.5800   2654   2645  .0377
 960 12.5900   2663   2643  .0376
 961 12.6000   2638   2641  .0379
 962 12.6100   2674   2640  .0374
 963 12.6200   2626   2638  .0381
 964 12.6300   2620   2637  .0382
 965 12.6400   2671   2636  .0374
 966 12.6500   2627   2634  .0381
 967 12.6600   2639   2633  .0379
 968 12.6700   2641   2632  .0379
 969 12.6800   2679   2631  .0373
 970 12.6900   2665   2630  .0375
 971 12.7000   2695   2630  .0371
 972 12.7100   2693   2629  .0371
 973 12.7200   2643   2627  .0378
 974 12.7300   2579   2626  .0388
 975 12.7400   2640   2626  .0379
 976 12.7500   2631   2625  .0380
 977 12.7600   2532   2624  .0395
 978 12.7700   2587   2624  .0387
 979 12.7800   2652   2623  .0377
 980 12.7900   2619   2623  .0382
 981 12.8000   2590   2622  .0386
 982 12.8100   2643   2621  .0378
 983 12.8200   2644   2621  .0378
 984 12.8300   2562   2620  .0390
 985 12.8400   2627   2620  .0381
 986 12.8500   2653   2619  .0377
 987 12.8600   2688   2619  .0372
 988 12.8700   2608   2618  .0383
 989 12.8800   2618   2618  .0382
 990 12.8900   2566   2617  .0390
 991 12.9000   2604   2638  .0384
 992 12.9100   2641   2638  .0379
 993 12.9200   2644   2638  .0378
 994 12.9300   2687   2637  .0372
 995 12.9400   2709   2637  .0369
 996 12.9500   2653   2637  .0377
 997 12.9600   2630   2637  .0380
 998 12.9700   2684   2636  .0373
 999 12.9800   2639   2636  .0379
1000 12.9900   2612   2636  .0383
1001 13.0000   2646   2636  .0378
1002 13.0100   2660   2723  .0376
1003 13.0200   2654   2724  .0377
1004 13.0300   2582   2725  .0387
1005 13.0400   2583   2727  .0387
1006 13.0500   2605   2728  .0384
1007 13.0600   2640   2729  .0379
1008 13.0700   2659   2730  .0376
1009 13.0800   2692   2732  .0371
1010 13.0900   2650   2733  .0377
1011 13.1000   2615   2734  .0382
1012 13.1100   2649   2736  .0378
1013 13.1200   2677   2737  .0374
1014 13.1300   2577   2739  .0388
1015 13.1400   2653   2740  .0377
1016 13.1500   2701   2742  .0370
1017 13.1600   2692   2744  .0371
1018 13.1700   2621   2745  .0382
1019 13.1800   2622   2747  .0381
1020 13.1900   2615   2749  .0382
1021 13.2000   2621   2751  .0382
1022 13.2100   2728   2752  .0367
1023 13.2200   2698   2754  .0371
1024 13.2300   2597   2756  .0385
1025 13.2400   2688   2758  .0372
1026 13.2500   2632   2760  .0380
1027 13.2600   2618   2763  .0382
1028 13.2700   2721   2765  .0368
1029 13.2800   2705   2767  .0370
1030 13.2900   2706   2769  .0370
1031 13.3000   2723   2772  .0367
1032 13.3100   2740   2774  .0365
1033 13.3200   2766   2777  .0362
1034 13.3300   2698   2779  .0371
1035 13.3400   2734   2782  .0366
1036 13.3500   2721   2785  .0368
1037 13.3600   2657   2788  .0376
1038 13.3700   2676   2791  .0374
1039 13.3800   2694   2794  .0371
1040 13.3900   2667   2797  .0375
1041 13.4000   2654   2800  .0377
1042 13.4100   2640   2803  .0379
1043 13.4200   2707   2806  .0369
1044 13.4300   2631   2810  .0380
1045 13.4400   2700   2814  .0370
1046 13.4500   2691   2817  .0372
1047 13.4600   2745   2821  .0364
1048 13.4700   2688   2825  .0372
1049 13.4800   2710   2829  .0369
1050 13.4900   2693   2833  .0371
1051 13.5000   2731   2837  .0366
1052 13.5100   2846   2842  .0351
1053 13.5200   2811   2846  .0356
1054 13.5300   2743   2851  .0365
1055 13.5400   2784   2856  .0359
1056 13.5500   2830   2861  .0353
1057 13.5600   2798   2866  .0357
1058 13.5700   2753   2872  .0363
1059 13.5800   2778   2877  .0360
1060 13.5900   2767   2883  .0361
1061 13.6000   2802   2889  .0357
1062 13.6100   2818   2895  .0355
1063 13.6200   2882   2901  .0347
1064 13.6300   2917   2908  .0343
1065 13.6400   2901   2915  .0345
1066 13.6500   2900   2922  .0345
1067 13.6600   2917   2929  .0343
1068 13.6700   2931   2937  .0341
1069 13.6800   2950   2944  .0339
1070 13.6900   2929   2953  .0341
1071 13.7000   2979   2961  .0336
1072 13.7100   2985   2970  .0335
1073 13.7200   2985   2979  .0335
1074 13.7300   2969   2988  .0337
1075 13.7400   3046   2998  .0328
1076 13.7500   3016   3008  .0332
1077 13.7600   3021   3019  .0331
1078 13.7700   3047   3030  .0328
1079 13.7800   3086   3041  .0324
1080 13.7900   3089   3053  .0324
1081 13.8000   3086   3066  .0324
1082 13.8100   3120   3078  .0321
1083 13.8200   3094   3092  .0323
1084 13.8300   3139   3106  .0319
1085 13.8400   3186   3121  .0314
1086 13.8500   3197   3136  .0313
1087 13.8600   3284   3152  .0305
1088 13.8700   3315   3175  .0302
1089 13.8800   3339   3192  .0299
1090 13.8900   3350   3211  .0299
1091 13.9000   3291   3230  .0304
1092 13.9100   3339   3250  .0299
1093 13.9200   3364   3271  .0297
1094 13.9300   3431   3293  .0291
1095 13.9400   3381   3317  .0296
1096 13.9500   3454   3341  .0290
1097 13.9600   3469   3366  .0288
1098 13.9700   3491   3393  .0286
1099 13.9800   3602   3421  .0278
1100 13.9900   3556   3451  .0281
1101 14.0000   3589   3482  .0279
1102 14.0100   3630   3515  .0275
1103 14.0200   3669   3549  .0273
1104 14.0300   3705   3586  .0270
1105 14.0400   3756   3624  .0266
1106 14.0500   3890   3664  .0257
1107 14.0600   3904   3706  .0256
1108 14.0700   3909   3750  .0256
1109 14.0800   3910   3797  .0256
1110 14.0900   3962   3846  .0252
1111 14.1000   4003   3898  .0250
1112 14.1100   4005   3952  .0250
1113 14.1200   4095   4009  .0244
1114 14.1300   4182   4070  .0239
1115 14.1400   4260   4133  .0235
1116 14.1500   4393   4200  .0228
1117 14.1600   4439   4270  .0225
1118 14.1700   4492   4343  .0223
1119 14.1800   4642   4421  .0215
1120 14.1900   4727   4503  .0212
1121 14.2000   4760   4590  .0210
1122 14.2100   4807   4681  .0208
1123 14.2200   4869   4779  .0205
1124 14.2300   4933   4882  .0203
1125 14.2400   5134   4991  .0195
1126 14.2500   5123   5107  .0195
1127 14.2600   5192   5231  .0193
1128 14.2700   5274   5364  .0190
1129 14.2800   5479   5505  .0183
1130 14.2900   5637   5656  .0177
1131 14.3000   5753   5817  .0174
1132 14.3100   5955   5988  .0168
1133 14.3200   6079   6170  .0165
1134 14.3300   6167   6363  .0162
1135 14.3400   6444   6566  .0155
1136 14.3500   6590   6778  .0152
1137 14.3600   6863   7000  .0146
1138 14.3700   7160   7229  .0140
1139 14.3800   7344   7464  .0136
1140 14.3900   7523   7704  .0133
1141 14.4000   7739   7948  .0129
1142 14.4100   7968   8194  .0126
1143 14.4200   8230   8438  .0122
1144 14.4300   8397   8645  .0119
1145 14.4400   8619   8820  .0116
1146 14.4500   8788   8977  .0114
1147 14.4600   8906   9131  .0112
1148 14.4700   9091   9290  .0110
1149 14.4800   9311   9454  .0107
1150 14.4900   9486   9619  .0105
1151 14.5000   9886   9778  .0101
1152 14.5100  10124   9920  .0099
1153 14.5200  10273  10056  .0097
1154 14.5300  10220  10126  .0098
1155 14.5400  10210  10145  .0098
1156 14.5500  10053  10093  .0099
1157 14.5600   9676   9838  .0103
1158 14.5700   9250   9377  .0108
1159 14.5800   8726   8777  .0115
1160 14.5900   8009   8108  .0125
1161 14.6000   7259   7427  .0138
1162 14.6100   6666   6775  .0150
1163 14.6200   6058   6175  .0165
1164 14.6300   5452   5640  .0183
1165 14.6400   5055   5174  .0198
1166 14.6500   4687   4777  .0213
1167 14.6600   4276   4443  .0234
1168 14.6700   3996   4182  .0250
1169 14.6800   3852   3957  .0260
1170 14.6900   3705   3775  .0270
1171 14.7000   3608   3627  .0277
1172 14.7100   3382   3507  .0296
1173 14.7200   3346   3410  .0299
1174 14.7300   3260   3330  .0307
1175 14.7400   3189   3264  .0314
1176 14.7500   3161   3208  .0316
1177 14.7600   3073   3161  .0325
1178 14.7700   3051   3120  .0328
1179 14.7800   3001   3084  .0333
1180 14.7900   2934   3053  .0341
1181 14.8000   2998   3026  .0334
1182 14.8100   2999   3001  .0333
1183 14.8200   2939   2979  .0340
1184 14.8300   2882   2960  .0347
1185 14.8400   2952   2943  .0339
1186 14.8500   2953   2927  .0339
1187 14.8600   2893   2913  .0346
1188 14.8700   2914   2901  .0343
1189 14.8800   2940   2889  .0340
1190 14.8900   2913   2879  .0343
1191 14.9000   2824   2871  .0354
1192 14.9100   2801   2863  .0357
1193 14.9200   2796   2856  .0358
1194 14.9300   2802   2850  .0357
1195 14.9400   2818   2844  .0355
1196 14.9500   2794   2840  .0358
1197 14.9600   2818   2836  .0355
1198 14.9700   2784   2832  .0359
1199 14.9800   2809   2830  .0356
1200 14.9900   2820   2828  .0355
1201 15.0000   2856   2827  .0350
1202 15.0100   2846   2826  .0351
1203 15.0200   2782   2825  .0359
1204 15.0300   2774   2826  .0360
1205 15.0400   2802   2826  .0357
1206 15.0500   2805   2828  .0357
1207 15.0600   2827   2829  .0354
1208 15.0700   2852   2832  .0351
1209 15.0800   2833   2834  .0353
1210 15.0900   2800   2838  .0357
1211 15.1000   2856   2841  .0350
1212 15.1100   2932   2846  .0341
1213 15.1200   2835   2850  .0353
1214 15.1300   2799   2856  .0357
1215 15.1400   2852   2862  .0351
1216 15.1500   2844   2868  .0352
1217 15.1600   2856   2876  .0350
1218 15.1700   2898   2884  .0345
1219 15.1800   2909   2893  .0344
1220 15.1900   2855   2902  .0350
1221 15.2000   2901   2913  .0345
1222 15.2100   2862   2925  .0349
1223 15.2200   2905   2938  .0344
1224 15.2300   2931   2952  .0341
1225 15.2400   3026   2968  .0330
1226 15.2500   2996   2985  .0334
1227 15.2600   2991   3004  .0334
1228 15.2700   3051   3028  .0328
1229 15.2800   3099   3051  .0323
1230 15.2900   3097   3074  .0323
1231 15.3000   3106   3099  .0322
1232 15.3100   3129   3124  .0320
1233 15.3200   3191   3150  .0313
1234 15.3300   3219   3176  .0311
1235 15.3400   3249   3200  .0308
1236 15.3500   3298   3223  .0303
1237 15.3600   3315   3243  .0302
1238 15.3700   3210   3259  .0312
1239 15.3800   3259   3270  .0307
1240 15.3900   3240   3277  .0309
1241 15.4000   3275   3274  .0305
1242 15.4100   3293   3254  .0304
1243 15.4200   3259   3221  .0307
1244 15.4300   3147   3181  .0318
1245 15.4400   3120   3137  .0321
1246 15.4500   3172   3094  .0315
1247 15.4600   3147   3054  .0318
1248 15.4700   3061   3018  .0327
1249 15.4800   3028   2987  .0330
1250 15.4900   3001   2962  .0333
1251 15.5000   2977   2941  .0336
1252 15.5100   2978   2925  .0336
1253 15.5200   2928   2914  .0342
1254 15.5300   2957   2906  .0338
1255 15.5400   2988   2906  .0335
1256 15.5500   2970   2905  .0337
1257 15.5600   2960   2906  .0338
1258 15.5700   2928   2909  .0342
1259 15.5800   2995   2914  .0334
1260 15.5900   3006   2921  .0333
1261 15.6000   3095   2928  .0323
1262 15.6100   3139   2937  .0319
1263 15.6200   3130   2948  .0319
1264 15.6300   3117   2959  .0321
1265 15.6400   3147   2971  .0318
1266 15.6500   3144   2984  .0318
1267 15.6600   3157   2999  .0317
1268 15.6700   3161   3014  .0316
1269 15.6800   3127   3030  .0320
1270 15.6900   3190   3048  .0313
1271 15.7000   3183   3066  .0314
1272 15.7100   3222   3086  .0310
1273 15.7200   3244   3106  .0308
1274 15.7300   3210   3127  .0312
1275 15.7400   3222   3150  .0310
1276 15.7500   3299   3173  .0303
1277 15.7600   3310   3197  .0302
1278 15.7700   3322   3223  .0301
1279 15.7800   3326   3251  .0301
1280 15.7900   3330   3281  .0300
1281 15.8000   3352   3313  .0298
1282 15.8100   3414   3347  .0293
1283 15.8200   3400   3383  .0294
1284 15.8300   3441   3423  .0291
1285 15.8400   3576   3465  .0280
1286 15.8500   3523   3510  .0284
1287 15.8600   3589   3560  .0279
1288 15.8700   3642   3613  .0275
1289 15.8800   3668   3671  .0273
1290 15.8900   3710   3733  .0270
1291 15.9000   3767   3801  .0265
1292 15.9100   3832   3875  .0261
1293 15.9200   3977   3955  .0251
1294 15.9300   4057   4041  .0246
1295 15.9400   4109   4132  .0243
1296 15.9500   4121   4232  .0243
1297 15.9600   4175   4338  .0240
1298 15.9700   4334   4451  .0231
1299 15.9800   4389   4567  .0228
1300 15.9900   4493   4687  .0223
1301 16.0000   4682   4807  .0214
1302 16.0100   4798   4924  .0208
1303 16.0200   4876   5036  .0205
1304 16.0300   5006   5139  .0200
1305 16.0400   5243   5229  .0191
1306 16.0500   5243   5302  .0191
1307 16.0600   5205   5357  .0192
1308 16.0700   5190   5391  .0193
1309 16.0800   5166   5369  .0194
1310 16.0900   5067   5275  .0197
1311 16.1000   5013   5146  .0199
1312 16.1100   4913   4990  .0204
1313 16.1200   4686   4827  .0213
1314 16.1300   4516   4669  .0221
1315 16.1400   4394   4526  .0228
1316 16.1500   4315   4403  .0232
1317 16.1600   4217   4301  .0237
1318 16.1700   4060   4222  .0246
1319 16.1800   4055   4163  .0247
1320 16.1900   4053   4124  .0247
1321 16.2000   4087   4100  .0245
1322 16.2100   3967   4088  .0252
1323 16.2200   4055   4083  .0247
1324 16.2300   4132   4082  .0242
1325 16.2400   4158   4080  .0241
1326 16.2500   4138   4075  .0242
1327 16.2600   4115   4063  .0243
1328 16.2700   4029   4039  .0248
1329 16.2800   3997   3982  .0250
1330 16.2900   3902   3895  .0256
1331 16.3000   3770   3787  .0265
1332 16.3100   3680   3668  .0272
1333 16.3200   3548   3546  .0282
1334 16.3300   3401   3427  .0294
1335 16.3400   3346   3315  .0299
1336 16.3500   3255   3213  .0307
1337 16.3600   3239   3122  .0309
1338 16.3700   3149   3043  .0318
1339 16.3800   3056   2975  .0327
1340 16.3900   2972   2918  .0336
1341 16.4000   2935   2870  .0341
1342 16.4100   2917   2830  .0343
1343 16.4200   2863   2798  .0349
1344 16.4300   2822   2771  .0354
1345 16.4400   2871   2750  .0348
1346 16.4500   2855   2733  .0350
1347 16.4600   2846   2720  .0351
1348 16.4700   2788   2709  .0359
1349 16.4800   2809   2700  .0356
1350 16.4900   2771   2693  .0361
1351 16.5000   2792   2688  .0358
1352 16.5100   2788   2685  .0359
1353 16.5200   2717   2682  .0368
1354 16.5300   2762   2681  .0362
1355 16.5400   2759   2680  .0362
1356 16.5500   2701   2681  .0370
1357 16.5600   2726   2683  .0367
1358 16.5700   2760   2686  .0362
1359 16.5800   2786   2690  .0359
1360 16.5900   2732   2694  .0366
1361 16.6000   2773   2700  .0361
1362 16.6100   2782   2708  .0359
1363 16.6200   2776   2716  .0360
1364 16.6300   2750   2726  .0364
1365 16.6400   2808   2737  .0356
1366 16.6500   2761   2749  .0362
1367 16.6600   2753   2762  .0363
1368 16.6700   2756   2776  .0363
1369 16.6800   2753   2791  .0363
1370 16.6900   2757   2806  .0363
1371 16.7000   2786   2821  .0359
1372 16.7100   2822   2836  .0354
1373 16.7200   2812   2850  .0356
1374 16.7300   2761   2861  .0362
1375 16.7400   2849   2871  .0351
1376 16.7500   2850   2877  .0351
1377 16.7600   2840   2880  .0352
1378 16.7700   2792   2877  .0358
1379 16.7800   2796   2863  .0358
1380 16.7900   2781   2841  .0360
1381 16.8000   2804   2815  .0357
1382 16.8100   2806   2786  .0356
1383 16.8200   2857   2757  .0350
1384 16.8300   2821   2731  .0354
1385 16.8400   2877   2707  .0348
1386 16.8500   2783   2686  .0359
1387 16.8600   2740   2669  .0365
1388 16.8700   2755   2655  .0363
1389 16.8800   2825   2645  .0354
1390 16.8900   2780   2638  .0360
1391 16.9000   2794   2633  .0358
1392 16.9100   2789   2631  .0359
1393 16.9200   2789   2632  .0359
1394 16.9300   2812   2634  .0356
1395 16.9400   2878   2638  .0347
1396 16.9500   2857   2645  .0350
1397 16.9600   2787   2653  .0359
1398 16.9700   2797   2662  .0358
1399 16.9800   2884   2673  .0347
1400 16.9900   2905   2854  .0344
1401 17.0000   2870   2869  .0348
1402 17.0100   2882   2885  .0347
1403 17.0200   2861   2901  .0350
1404 17.0300   2848   2918  .0351
1405 17.0400   2978   2934  .0336
1406 17.0500   2998   2949  .0334
1407 17.0600   2982   2963  .0335
1408 17.0700   2972   2975  .0336
1409 17.0800   3000   2984  .0333
1410 17.0900   2975   2989  .0336
1411 17.1000   2944   2992  .0340
1412 17.1100   2921   2986  .0342
1413 17.1200   2923   2970  .0342
1414 17.1300   2907   2947  .0344
1415 17.1400   2952   2918  .0339
1416 17.1500   2944   2887  .0340
1417 17.1600   2900   2856  .0345
1418 17.1700   2859   2827  .0350
1419 17.1800   2915   2800  .0343
1420 17.1900   2855   2775  .0350
1421 17.2000   2803   2754  .0357
1422 17.2100   2853   2736  .0351
1423 17.2200   2807   2721  .0356
1424 17.2300   2788   2708  .0359
1425 17.2400   2863   2698  .0349
1426 17.2500   2877   2691  .0348
1427 17.2600   2837   2685  .0352
1428 17.2700   2820   2681  .0355
1429 17.2800   2832   2678  .0353
1430 17.2900   2795   2676  .0358
1431 17.3000   2783   2674  .0359
1432 17.3100   2826   2674  .0354
1433 17.3200   2842   2674  .0352
1434 17.3300   2833   2675  .0353
1435 17.3400   2843   2676  .0352
1436 17.3500   2847   2677  .0351
1437 17.3600   2810   2679  .0356
1438 17.3700   2847   2681  .0351
1439 17.3800   2894   2683  .0346
1440 17.3900   2825   2685  .0354
1441 17.4000   2802   2688  .0357
1442 17.4100   2895   2761  .0345
1443 17.4200   2859   2765  .0350
1444 17.4300   2810   2889  .0356
1445 17.4400   2881   2894  .0347
1446 17.4500   2887   2900  .0346
1447 17.4600   2869   2906  .0349
1448 17.4700   2890   2912  .0346
1449 17.4800   2865   2919  .0349
1450 17.4900   2856   2925  .0350
1451 17.5000   2883   2932  .0347
1452 17.5100   2817   2940  .0355
1453 17.5200   2863   2947  .0349
1454 17.5300   2848   2955  .0351
1455 17.5400   2853   2963  .0351
1456 17.5500   2900   2971  .0345
1457 17.5600   2927   2980  .0342
1458 17.5700   2890   2989  .0346
1459 17.5800   2913   2998  .0343
1460 17.5900   2881   3007  .0347
1461 17.6000   2880   3017  .0347
1462 17.6100   2904   3096  .0344
1463 17.6200   2958   3107  .0338
1464 17.6300   2901   3115  .0345
1465 17.6400   2943   3127  .0340
1466 17.6500   3019   3139  .0331
1467 17.6600   3007   3152  .0333
1468 17.6700   3045   3165  .0328
1469 17.6800   3004   3179  .0333
1470 17.6900   3046   3193  .0328
1471 17.7000   3073   3207  .0325
1472 17.7100   3013   3222  .0332
1473 17.7200   3015   3238  .0332
1474 17.7300   2956   3254  .0338
1475 17.7400   3081   3270  .0325
1476 17.7500   3095   3287  .0323
1477 17.7600   3067   3305  .0326
1478 17.7700   3171   3323  .0315
1479 17.7800   3254   3342  .0307
1480 17.7900   3228   3362  .0310
1481 17.8000   3161   3382  .0316
1482 17.8100   3159   3403  .0317
1483 17.8200   3233   3425  .0309
1484 17.8300   3296   3447  .0303
1485 17.8400   3347   3471  .0299
1486 17.8500   3356   3495  .0298
1487 17.8600   3318   3521  .0301
1488 17.8700   3437   3545  .0291
1489 17.8800   3430   3572  .0292
1490 17.8900   3479   3601  .0287
1491 17.9000   3534   3630  .0283
1492 17.9100   3561   3661  .0281
1493 17.9200   3529   3693  .0283
1494 17.9300   3565   3726  .0281
1495 17.9400   3636   3761  .0275
1496 17.9500   3670   3797  .0272
1497 17.9600   3719   3835  .0269
1498 17.9700   3760   3874  .0266
1499 17.9800   3847   3915  .0260
1500 17.9900   3858   3958  .0259
1501 18.0000   3890   4003  .0257
1502 18.0100   3970   4050  .0252
1503 18.0200   4072   4099  .0246
1504 18.0300   4060   4151  .0246
1505 18.0400   4191   4205  .0239
1506 18.0500   4309   4262  .0232
1507 18.0600   4304   4321  .0232
1508 18.0700   4383   4384  .0228
1509 18.0800   4474   4450  .0224
1510 18.0900   4489   4519  .0223
1511 18.1000   4589   4592  .0218
1512 18.1100   4705   4669  .0213
1513 18.1200   4818   4749  .0208
1514 18.1300   4884   4835  .0205
1515 18.1400   5029   4925  .0199
1516 18.1500   5148   5020  .0194
1517 18.1600   5168   5120  .0193
1518 18.1700   5294   5226  .0189
1519 18.1800   5353   5339  .0187
1520 18.1900   5420   5458  .0185
1521 18.2000   5683   5584  .0176
1522 18.2100   5901   5717  .0169
1523 18.2200   6047   5858  .0165
1524 18.2300   6139   6009  .0163
1525 18.2400   6288   6168  .0159
1526 18.2500   6466   6337  .0155
1527 18.2600   6623   6517  .0151
1528 18.2700   6827   6708  .0146
1529 18.2800   7050   6912  .0142
1530 18.2900   7253   7130  .0138
1531 18.3000   7438   7380  .0134
1532 18.3100   7735   7629  .0129
1533 18.3200   7936   7895  .0126
1534 18.3300   8207   8181  .0122
1535 18.3400   8455   8489  .0118
1536 18.3500   8949   8819  .0112
1537 18.3600   9441   9176  .0106
1538 18.3700   9720   9561  .0103
1539 18.3800   9975   9977  .0100
1540 18.3900  10421  10428  .0096
1541 18.4000  10930  10915  .0091
1542 18.4100  11337  11443  .0088
1543 18.4200  11967  12013  .0084
1544 18.4300  12403  12628  .0081
1545 18.4400  13058  13289  .0077
1546 18.4500  13727  13996  .0073
1547 18.4600  14590  14748  .0069
1548 18.4700  15408  15540  .0065
1549 18.4800  16099  16364  .0062
1550 18.4900  17018  17210  .0059
1551 18.5000  17867  18063  .0056
1552 18.5100  18881  18919  .0053
1553 18.5200  19906  19722  .0050
1554 18.5300  20712  20461  .0048
1555 18.5400  21394  21107  .0047
1556 18.5500  22094  21631  .0045
1557 18.5600  22454  22009  .0045
1558 18.5700  22727  22222  .0044
1559 18.5800  22302  22216  .0045
1560 18.5900  21645  21767  .0046
1561 18.6000  20840  20905  .0048
1562 18.6100  19571  19738  .0051
1563 18.6200  18175  18386  .0055
1564 18.6300  16769  16956  .0060
1565 18.6400  15396  15532  .0065
1566 18.6500  13942  14173  .0072
1567 18.6600  12540  12917  .0080
1568 18.6700  11371  11785  .0088
1569 18.6800  10433  10791  .0096
1570 18.6900   9493   9934  .0105
1571 18.7000   8818   9210  .0113
1572 18.7100   8256   8611  .0121
1573 18.7200   7809   8125  .0128
1574 18.7300   7539   7739  .0133
1575 18.7400   7189   7439  .0139
1576 18.7500   6955   7213  .0144
1577 18.7600   6845   7048  .0146
1578 18.7700   6877   6934  .0145
1579 18.7800   6705   6862  .0149
1580 18.7900   6659   6826  .0150
1581 18.8000   6755   6818  .0148
1582 18.8100   6788   6835  .0147
1583 18.8200   6858   6874  .0146
1584 18.8300   6814   6931  .0147
1585 18.8400   6950   7006  .0144
1586 18.8500   7098   7096  .0141
1587 18.8600   7253   7201  .0138
1588 18.8700   7337   7321  .0136
1589 18.8800   7559   7455  .0132
1590 18.8900   7708   7603  .0130
1591 18.9000   7851   7766  .0127
1592 18.9100   7956   7949  .0126
1593 18.9200   8135   8140  .0123
1594 18.9300   8369   8346  .0119
1595 18.9400   8603   8570  .0116
1596 18.9500   8858   8811  .0113
1597 18.9600   9119   9072  .0110
1598 18.9700   9357   9355  .0107
1599 18.9800   9805   9660  .0102
1600 18.9900  10059   9989  .0099
1601 19.0000  10411  10345  .0096
1602 19.0100  10779  10728  .0093
1603 19.0200  11041  11142  .0091
1604 19.0300  11559  11588  .0087
1605 19.0400  11960  12068  .0084
1606 19.0500  12494  12584  .0080
1607 19.0600  13035  13139  .0077
1608 19.0700  13614  13735  .0073
1609 19.0800  14125  14373  .0071
1610 19.0900  14850  15055  .0067
1611 19.1000  15737  15780  .0064
1612 19.1100  16428  16550  .0061
1613 19.1200  17176  17362  .0058
1614 19.1300  17899  18213  .0056
1615 19.1400  18750  19098  .0053
1616 19.1500  19573  20010  .0051
1617 19.1600  20720  20940  .0048
1618 19.1700  21880  21875  .0046
1619 19.1800  22744  22800  .0044
1620 19.1900  23754  23700  .0042
1621 19.2000  24670  24554  .0041
1622 19.2100  25549  25343  .0039
1623 19.2200  26291  26049  .0038
1624 19.2300  27048  26653  .0037
1625 19.2400  27388  27122  .0037
1626 19.2500  27500  27375  .0036
1627 19.2600  27627  27417  .0036
1628 19.2700  27467  27261  .0036
1629 19.2800  26917  26824  .0037
1630 19.2900  26026  26117  .0038
1631 19.3000  24936  25209  .0040
1632 19.3100  23868  24171  .0042
1633 19.3200  22903  23070  .0044
1634 19.3300  21840  21958  .0046
1635 19.3400  20789  20878  .0048
1636 19.3500  19739  19855  .0051
1637 19.3600  18944  18904  .0053
1638 19.3700  18181  18030  .0055
1639 19.3800  17403  17233  .0057
1640 19.3900  16653  16561  .0060
1641 19.4000  15986  15893  .0063
1642 19.4100  15391  15274  .0065
1643 19.4200  14833  14809  .0067
1644 19.4300  14293  14194  .0070
1645 19.4400  13603  13514  .0074
1646 19.4500  12801  12975  .0078
1647 19.4600  12144  12215  .0082
1648 19.4700  11465  11449  .0087
1649 19.4800  10785  10699  .0093
1650 19.4900  10023   9980  .0100
1651 19.5000   9243   9306  .0108
1652 19.5100   8692   8684  .0115
1653 19.5200   8081   8119  .0124
1654 19.5300   7583   7612  .0132
1655 19.5400   7184   7163  .0139
1656 19.5500   6913   6770  .0145
1657 19.5600   6607   6432  .0151
1658 19.5700   6300   6145  .0159
1659 19.5800   6092   5905  .0164
1660 19.5900   5894   5708  .0170
1661 19.6000   5721   5550  .0175
1662 19.6100   5683   5428  .0176
1663 19.6200   5564   5337  .0180
1664 19.6300   5447   5275  .0184
1665 19.6400   5429   5238  .0184
1666 19.6500   5426   5223  .0184
1667 19.6600   5369   5227  .0186
1668 19.6700   5335   5249  .0187
1669 19.6800   5427   5284  .0184
1670 19.6900   5470   5331  .0183
1671 19.7000   5482   5386  .0182
1672 19.7100   5479   5446  .0183
1673 19.7200   5576   5505  .0179
1674 19.7300   5583   5561  .0179
1675 19.7400   5600   5608  .0179
1676 19.7500   5621   5641  .0178
1677 19.7600   5594   5659  .0179
1678 19.7700   5638   5658  .0177
1679 19.7800   5594   5612  .0179
1680 19.7900   5480   5518  .0182
1681 19.8000   5320   5388  .0188
1682 19.8100   5133   5238  .0195
1683 19.8200   5014   5081  .0199
1684 19.8300   4930   4949  .0203
1685 19.8400   4849   4810  .0206
1686 19.8500   4711   4689  .0212
1687 19.8600   4570   4589  .0219
1688 19.8700   4498   4511  .0222
1689 19.8800   4488   4455  .0223
1690 19.8900   4475   4421  .0223
1691 19.9000   4466   4409  .0224
1692 19.9100   4454   4413  .0225
1693 19.9200   4434   4434  .0226
1694 19.9300   4494   4470  .0223
1695 19.9400   4505   4516  .0222
1696 19.9500   4573   4571  .0219
1697 19.9600   4632   4630  .0216
1698 19.9700   4748   4692  .0211
1699 19.9800   4805   4750  .0208
1700 19.9900   4786   4803  .0209
1701 20.0000   4804   4589  .0208
1702 20.0100   4859   4629  .0206
1703 20.0200   4867   4652  .0205
1704 20.0300   4793   4655  .0209
1705 20.0400   4767   4614  .0210
1706 20.0500   4649   4534  .0215
1707 20.0600   4580   4425  .0218
1708 20.0700   4483   4299  .0223
1709 20.0800   4322   4166  .0231
1710 20.0900   4205   4035  .0238
1711 20.1000   4135   3911  .0242
1712 20.1100   3931   3798  .0254
1713 20.1200   3796   3699  .0263
1714 20.1300   3696   3615  .0271
1715 20.1400   3656   3545  .0274
1716 20.1500   3541   3489  .0282
1717 20.1600   3431   3446  .0291
1718 20.1700   3443   3386  .0290
1719 20.1800   3397   3366  .0294
1720 20.1900   3346   3355  .0299
1721 20.2000   3390   3351  .0295
1722 20.2100   3364   3355  .0297
1723 20.2200   3356   3364  .0298
1724 20.2300   3317   3378  .0301
1725 20.2400   3366   3396  .0297
1726 20.2500   3361   3417  .0298
1727 20.2600   3384   3442  .0296
1728 20.2700   3353   3469  .0298
1729 20.2800   3355   3499  .0298
1730 20.2900   3417   3531  .0293
1731 20.3000   3432   3566  .0291
1732 20.3100   3506   3602  .0285
1733 20.3200   3556   3641  .0281
1734 20.3300   3588   3683  .0279
1735 20.3400   3528   3726  .0283
1736 20.3500   3556   3772  .0281
1737 20.3600   3642   3820  .0275
1738 20.3700   3704   3871  .0270
1739 20.3800   3721   3924  .0269
1740 20.3900   3748   3980  .0267
1741 20.4000   3788   4039  .0264
1742 20.4100   3868   4100  .0259
1743 20.4200   3970   4165  .0252
1744 20.4300   4024   4232  .0249
1745 20.4400   4108   4303  .0243
1746 20.4500   4173   4378  .0240
1747 20.4600   4257   4456  .0235
1748 20.4700   4366   4538  .0229
1749 20.4800   4423   4625  .0226
1750 20.4900   4524   4715  .0221
1751 20.5000   4532   4811  .0221
1752 20.5100   4762   4956  .0210
1753 20.5200   4910   5062  .0204
1754 20.5300   5002   5174  .0200
1755 20.5400   5106   5291  .0196
1756 20.5500   5210   5415  .0192
1757 20.5600   5416   5545  .0185
1758 20.5700   5555   5681  .0180
1759 20.5800   5652   5824  .0177
1760 20.5900   5844   5975  .0171
1761 20.6000   5988   6132  .0167
1762 20.6100   6227   6297  .0161
1763 20.6200   6372   6468  .0157
1764 20.6300   6614   6647  .0151
1765 20.6400   6793   6832  .0147
1766 20.6500   6961   7024  .0144
1767 20.6600   7214   7221  .0139
1768 20.6700   7450   7425  .0134
1769 20.6800   7856   7635  .0127
1770 20.6900   8082   7862  .0124
1771 20.7000   8264   8084  .0121
1772 20.7100   8454   8311  .0118
1773 20.7200   8754   8538  .0114
1774 20.7300   9006   8768  .0111
1775 20.7400   9265   9005  .0108
1776 20.7500   9584   9253  .0104
1777 20.7600   9987   9518  .0100
1778 20.7700  10248   9803  .0098
1779 20.7800  10599  10113  .0094
1780 20.7900  10849  10449  .0092
1781 20.8000  11223  10817  .0089
1782 20.8100  11610  11219  .0086
1783 20.8200  11957  11658  .0084
1784 20.8300  12572  12137  .0080
1785 20.8400  12985  12660  .0077
1786 20.8500  13569  13231  .0074
1787 20.8600  14109  13852  .0071
1788 20.8700  14922  14526  .0067
1789 20.8800  15554  15258  .0064
1790 20.8900  16179  16050  .0062
1791 20.9000  16978  16905  .0059
1792 20.9100  18120  17826  .0055
1793 20.9200  19026  18814  .0053
1794 20.9300  19933  19869  .0050
1795 20.9400  21008  20990  .0048
1796 20.9500  22182  22175  .0045
1797 20.9600  23345  23418  .0043
1798 20.9700  24614  24708  .0041
1799 20.9800  25838  26033  .0039
1800 20.9900  27177  27378  .0037
1801 21.0000  28598  28724  .0035
1802 21.0100  29944  30049  .0033
1803 21.0200  31143  31333  .0032
1804 21.0300  32517  32555  .0031
1805 21.0400  33294  33696  .0030
1806 21.0500  33889  34735  .0030
1807 21.0600  34939  35510  .0029
1808 21.0700  35720  36025  .0028
1809 21.0800  36107  36319  .0028
1810 21.0900  36093  36456  .0028
1811 21.1000  36152  36496  .0028
1812 21.1100  36063  36464  .0028
1813 21.1200  36214  36435  .0028
1814 21.1300  36033  36392  .0028
1815 21.1400  35897  36276  .0028
1816 21.1500  35896  36085  .0028
1817 21.1600  36035  35826  .0028
1818 21.1700  35910  35502  .0028
1819 21.1800  35235  35114  .0028
1820 21.1900  34923  34653  .0029
1821 21.2000  34441  34111  .0029
1822 21.2100  33742  33475  .0030
1823 21.2200  32698  32711  .0031
1824 21.2300  31131  31615  .0032
1825 21.2400  29745  30168  .0034
1826 21.2500  28290  28473  .0035
1827 21.2600  26416  26604  .0038
1828 21.2700  24444  24647  .0041
1829 21.2800  22519  22678  .0044
1830 21.2900  20539  20760  .0049
1831 21.3000  18850  18934  .0053
1832 21.3100  17169  17231  .0058
1833 21.3200  15470  15670  .0065
1834 21.3300  13936  14259  .0072
1835 21.3400  12899  13002  .0078
1836 21.3500  11850  11895  .0084
1837 21.3600  10985  10933  .0091
1838 21.3700  10245  10108  .0098
1839 21.3800   9646   9407  .0104
1840 21.3900   9138   8820  .0109
1841 21.4000   8687   8333  .0115
1842 21.4100   8278   7935  .0121
1843 21.4200   7891   7615  .0127
1844 21.4300   7663   7360  .0130
1845 21.4400   7479   7162  .0134
1846 21.4500   7261   7011  .0138
1847 21.4600   7098   6899  .0141
1848 21.4700   7008   6819  .0143
1849 21.4800   6998   6764  .0143
1850 21.4900   6840   6727  .0146
1851 21.5000   6728   6704  .0149
1852 21.5100   6770   6688  .0148
1853 21.5200   6729   6675  .0149
1854 21.5300   6629   6659  .0151
1855 21.5400   6678   6637  .0150
1856 21.5500   6609   6602  .0151
1857 21.5600   6483   6558  .0154
1858 21.5700   6362   6490  .0157
1859 21.5800   6296   6382  .0159
1860 21.5900   6021   6239  .0166
1861 21.6000   5930   6069  .0169
1862 21.6100   5731   5882  .0174
1863 21.6200   5515   5687  .0181
1864 21.6300   5336   5492  .0187
1865 21.6400   5129   5301  .0195
1866 21.6500   4966   5120  .0201
1867 21.6600   4802   4950  .0208
1868 21.6700   4613   4794  .0217
1869 21.6800   4642   4653  .0215
1870 21.6900   4524   4525  .0221
1871 21.7000   4384   4409  .0228
1872 21.7100   4268   4306  .0234
1873 21.7200   4187   4215  .0239
1874 21.7300   4121   4172  .0243
1875 21.7400   4154   4104  .0241
1876 21.7500   4130   4047  .0242
1877 21.7600   4079   3999  .0245
1878 21.7700   4044   3964  .0247
1879 21.7800   4026   3934  .0248
1880 21.7900   4019   3912  .0249
1881 21.8000   4018   3898  .0249
1882 21.8100   3990   3890  .0251
1883 21.8200   4018   3889  .0249
1884 21.8300   3960   3893  .0253
1885 21.8400   4057   3903  .0246
1886 21.8500   4078   3919  .0245
1887 21.8600   4098   3940  .0244
1888 21.8700   4180   3967  .0239
1889 21.8800   4200   3999  .0238
1890 21.8900   4243   4037  .0236
1891 21.9000   4291   4081  .0233
1892 21.9100   4336   4130  .0231
1893 21.9200   4392   4186  .0228
1894 21.9300   4400   4249  .0227
1895 21.9400   4441   4318  .0225
1896 21.9500   4560   4395  .0219
1897 21.9600   4591   4480  .0218
1898 21.9700   4694   4573  .0213
1899 21.9800   4806   4675  .0208
1900 21.9900   4903   4787  .0204
1901 22.0000   5114   4910  .0196
1902 22.0100   5222   5044  .0191
1903 22.0200   5307   5190  .0188
1904 22.0300   5441   5348  .0184
1905 22.0400   5640   5520  .0177
1906 22.0500   5756   5706  .0174
1907 22.0600   5914   5907  .0169
1908 22.0700   6139   6123  .0163
1909 22.0800   6403   6354  .0156
1910 22.0900   6596   6600  .0152
1911 22.1000   6943   6860  .0144
1912 22.1100   7188   7132  .0139
1913 22.1200   7490   7415  .0134
1914 22.1300   7714   7705  .0130
1915 22.1400   8032   7999  .0125
1916 22.1500   8272   8291  .0121
1917 22.1600   8539   8574  .0117
1918 22.1700   8734   8842  .0114
1919 22.1800   9105   9086  .0110
1920 22.1900   9151   9301  .0109
1921 22.2000   9361   9477  .0107
1922 22.2100   9627   9610  .0104
1923 22.2200   9610   9696  .0104
1924 22.2300   9536   9687  .0105
1925 22.2400   9468   9570  .0106
1926 22.2500   9318   9364  .0107
1927 22.2600   9110   9089  .0110
1928 22.2700   8830   8769  .0113
1929 22.2800   8395   8424  .0119
1930 22.2900   8093   8068  .0124
1931 22.3000   7738   7713  .0129
1932 22.3100   7415   7367  .0135
1933 22.3200   7036   7034  .0142
1934 22.3300   6719   6711  .0149
1935 22.3400   6386   6389  .0157
1936 22.3500   6106   6071  .0164
1937 22.3600   5890   5762  .0170
1938 22.3700   5636   5478  .0177
1939 22.3800   5272   5203  .0190
1940 22.3900   5032   4950  .0199
1941 22.4000   4756   4718  .0210
1942 22.4100   4511   4509  .0222
1943 22.4200   4295   4318  .0233
1944 22.4300   4100   4161  .0244
1945 22.4400   4024   4002  .0249
1946 22.4500   3883   3858  .0258
1947 22.4600   3718   3729  .0269
1948 22.4700   3560   3617  .0281
1949 22.4800   3547   3517  .0282
1950 22.4900   3444   3429  .0290
1951 22.5000   3293   3353  .0304
1952 22.5100   3230   3285  .0310
1953 22.5200   3178   3229  .0315
1954 22.5300   3112   3180  .0321
1955 22.5400   3124   3197  .0320
1956 22.5500   3093   3162  .0323
1957 22.5600   3062   3132  .0327
1958 22.5700   2993   3107  .0334
1959 22.5800   3029   3085  .0330
1960 22.5900   3075   3066  .0325
1961 22.6000   2975   3050  .0336
1962 22.6100   2999   3036  .0333
1963 22.6200   2980   3024  .0336
1964 22.6300   2930   3014  .0341
1965 22.6400   2897   3006  .0345
1966 22.6500   2881   2999  .0347
1967 22.6600   2920   2993  .0342
1968 22.6700   2859   2988  .0350
1969 22.6800   2860   2959  .0350
1970 22.6900   2889   2957  .0346
1971 22.7000   2893   2955  .0346
1972 22.7100   2820   2955  .0355
1973 22.7200   2842   2955  .0352
1974 22.7300   2873   2956  .0348
1975 22.7400   2897   2958  .0345
1976 22.7500   2954   2961  .0339
1977 22.7600   2946   2964  .0339
1978 22.7700   2893   2968  .0346
1979 22.7800   2982   2973  .0335
1980 22.7900   2964   2979  .0337
1981 22.8000   2943   2985  .0340
1982 22.8100   2992   2992  .0334
1983 22.8200   2990   2999  .0334
1984 22.8300   2970   3007  .0337
1985 22.8400   3021   3015  .0331
1986 22.8500   3070   3023  .0326
1987 22.8600   3062   3020  .0327
1988 22.8700   3071   3029  .0326
1989 22.8800   3099   3051  .0323
1990 22.8900   3093   3061  .0323
1991 22.9000   3108   3071  .0322
1992 22.9100   3134   3081  .0319
1993 22.9200   3103   3092  .0322
1994 22.9300   3036   3104  .0329
1995 22.9400   3049   3117  .0328
1996 22.9500   3043   3140  .0329
1997 22.9600   3066   3156  .0326
1998 22.9700   3035   3172  .0329
1999 22.9800   3042   3190  .0329
2000 22.9900   3153   3167  .0317
2001 23.0000   3189   3189  .0314
2002 23.0100   3232   3212  .0309
2003 23.0200   3241   3237  .0309
2004 23.0300   3200   3263  .0313
2005 23.0400   3305   3291  .0303
2006 23.0500   3266   3322  .0306
2007 23.0600   3318   3355  .0301
2008 23.0700   3373   3390  .0296
2009 23.0800   3392   3427  .0295
2010 23.0900   3416   3467  .0293
2011 23.1000   3455   3511  .0289
2012 23.1100   3555   3557  .0281
2013 23.1200   3625   3607  .0276
2014 23.1300   3672   3661  .0272
2015 23.1400   3752   3719  .0267
2016 23.1500   3774   3782  .0265
2017 23.1600   3902   3849  .0256
2018 23.1700   3975   3922  .0252
2019 23.1800   4015   4001  .0249
2020 23.1900   4046   4087  .0247
2021 23.2000   4187   4179  .0239
2022 23.2100   4361   4279  .0229
2023 23.2200   4497   4388  .0222
2024 23.2300   4594   4505  .0218
2025 23.2400   4761   4631  .0210
2026 23.2500   4966   4767  .0201
2027 23.2600   5053   4914  .0198
2028 23.2700   5266   5072  .0190
2029 23.2800   5477   5241  .0183
2030 23.2900   5652   5423  .0177
2031 23.3000   5864   5616  .0171
2032 23.3100   5992   5818  .0167
2033 23.3200   6242   6036  .0160
2034 23.3300   6430   6264  .0156
2035 23.3400   6697   6543  .0149
2036 23.3500   6994   6789  .0143
2037 23.3600   7203   7039  .0139
2038 23.3700   7391   7290  .0135
2039 23.3800   7718   7537  .0130
2040 23.3900   7931   7774  .0126
2041 23.4000   8195   7995  .0122
2042 23.4100   8404   8192  .0119
2043 23.4200   8531   8361  .0117
2044 23.4300   8600   8493  .0116
2045 23.4400   8492   8585  .0118
2046 23.4500   8409   8631  .0119
2047 23.4600   8289   8607  .0121
2048 23.4700   8204   8481  .0122
2049 23.4800   7988   8277  .0125
2050 23.4900   7709   8015  .0130
2051 23.5000   7498   7714  .0133
2052 23.5100   7149   7394  .0140
2053 23.5200   6762   7067  .0148
2054 23.5300   6451   6746  .0155
2055 23.5400   6118   6438  .0163
2056 23.5500   5904   6146  .0169
2057 23.5600   5613   5875  .0178
2058 23.5700   5413   5629  .0185
2059 23.5800   5269   5410  .0190
2060 23.5900   5034   5220  .0199
2061 23.6000   4899   5057  .0204
2062 23.6100   4801   4923  .0208
2063 23.6200   4753   4815  .0210
2064 23.6300   4682   4733  .0214
2065 23.6400   4745   4675  .0211
2066 23.6500   4653   4639  .0215
2067 23.6600   4593   4624  .0218
2068 23.6700   4636   4627  .0216
2069 23.6800   4686   4647  .0213
2070 23.6900   4726   4683  .0212
2071 23.7000   4800   4734  .0208
2072 23.7100   4912   4799  .0204
2073 23.7200   5063   4876  .0198
2074 23.7300   5113   4964  .0196
2075 23.7400   5191   5062  .0193
2076 23.7500   5337   5167  .0187
2077 23.7600   5443   5278  .0184
2078 23.7700   5680   5392  .0176
2079 23.7800   5735   5506  .0174
2080 23.7900   5823   5618  .0172
2081 23.8000   5950   5722  .0168
2082 23.8100   6008   5819  .0166
2083 23.8200   6082   5904  .0164
2084 23.8300   6039   5972  .0166
2085 23.8400   6060   6009  .0165
2086 23.8500   6097   6028  .0164
2087 23.8600   6079   6028  .0165
2088 23.8700   6025   6022  .0166
2089 23.8800   5978   6021  .0167
2090 23.8900   5947   6029  .0168
2091 23.9000   5939   6053  .0168
2092 23.9100   6010   6093  .0166
2093 23.9200   6099   6152  .0164
2094 23.9300   6095   6229  .0164
2095 23.9400   6252   6313  .0160
2096 23.9500   6388   6426  .0157
2097 23.9600   6487   6551  .0154
2098 23.9700   6587   6689  .0152
2099 23.9800   6901   6835  .0145
2100 23.9900   7047   6990  .0142
2101 24.0000   7338   7152  .0136
2102 24.0100   7523   7323  .0133
2103 24.0200   7699   7499  .0130
2104 24.0300   7798   7680  .0128
2105 24.0400   8084   7864  .0124
2106 24.0500   8264   8047  .0121
2107 24.0600   8345   8228  .0120
2108 24.0700   8459   8405  .0118
2109 24.0800   8711   8569  .0115
2110 24.0900   8845   8706  .0113
2111 24.1000   9051   8824  .0110
2112 24.1100   9024   8932  .0111
2113 24.1200   9119   9041  .0110
2114 24.1300   9253   9171  .0108
2115 24.1400   9408   9310  .0106
2116 24.1500   9589   9474  .0104
2117 24.1600   9652   9666  .0104
2118 24.1700   9954   9886  .0100
2119 24.1800  10341  10133  .0097
2120 24.1900  10692  10404  .0094
2121 24.2000  11014  10693  .0091
2122 24.2100  11300  10995  .0088
2123 24.2200  11562  11299  .0086
2124 24.2300  11829  11595  .0085
2125 24.2400  12166  11871  .0082
2126 24.2500  12522  12114  .0080
2127 24.2600  12585  12314  .0079
2128 24.2700  12607  12459  .0079
2129 24.2800  12726  12543  .0079
2130 24.2900  12482  12549  .0080
2131 24.3000  12155  12416  .0082
2132 24.3100  11917  12147  .0084
2133 24.3200  11641  11770  .0086
2134 24.3300  11142  11315  .0090
2135 24.3400  10624  10813  .0094
2136 24.3500   9952  10292  .0100
2137 24.3600   9366   9776  .0107
2138 24.3700   9011   9281  .0111
2139 24.3800   8601   8820  .0116
2140 24.3900   8283   8401  .0121
2141 24.4000   7976   8030  .0125
2142 24.4100   7602   7710  .0132
2143 24.4200   7425   7439  .0135
2144 24.4300   7178   7217  .0139
2145 24.4400   7045   7041  .0142
2146 24.4500   7033   6905  .0142
2147 24.4600   6979   6806  .0143
2148 24.4700   6935   6736  .0144
2149 24.4800   6997   6689  .0143
2150 24.4900   6993   6659  .0143
2151 24.5000   6945   6640  .0144
2152 24.5100   6929   6627  .0144
2153 24.5200   6876   6615  .0145
2154 24.5300   6807   6587  .0147
2155 24.5400   6729   6539  .0149
2156 24.5500   6558   6475  .0152
2157 24.5600   6611   6400  .0151
2158 24.5700   6447   6321  .0155
2159 24.5800   6416   6242  .0156
2160 24.5900   6369   6167  .0157
2161 24.6000   6247   6097  .0160
2162 24.6100   6197   6033  .0161
2163 24.6200   6095   5985  .0164
2164 24.6300   5941   5932  .0168
2165 24.6400   5949   5884  .0168
2166 24.6500   5883   5840  .0170
2167 24.6600   5821   5791  .0172
2168 24.6700   5745   5732  .0174
2169 24.6800   5646   5668  .0177
2170 24.6900   5516   5604  .0181
2171 24.7000   5500   5543  .0182
2172 24.7100   5465   5491  .0183
2173 24.7200   5476   5451  .0183
2174 24.7300   5481   5426  .0182
2175 24.7400   5390   5419  .0186
2176 24.7500   5449   5430  .0184
2177 24.7600   5460   5462  .0183
2178 24.7700   5519   5514  .0181
2179 24.7800   5656   5588  .0177
2180 24.7900   5737   5700  .0174
2181 24.8000   5766   5816  .0173
2182 24.8100   5945   5954  .0168
2183 24.8200   6144   6113  .0163
2184 24.8300   6278   6291  .0159
2185 24.8400   6519   6490  .0153
2186 24.8500   6857   6707  .0146
2187 24.8600   7093   6946  .0141
2188 24.8700   7359   7194  .0136
2189 24.8800   7665   7460  .0130
2190 24.8900   7933   7729  .0126
2191 24.9000   8154   8004  .0123
2192 24.9100   8537   8281  .0117
2193 24.9200   8912   8553  .0112
2194 24.9300   9174   8814  .0109
2195 24.9400   9284   9055  .0108
2196 24.9500   9393   9267  .0106
2197 24.9600   9692   9441  .0103
2198 24.9700   9727   9568  .0103
2199 24.9800   9635   9644  .0104
2200 24.9900   9536   9656  .0105
2201 25.0000   9343   9558  .0107
2202 25.0100   9146   9355  .0109
2203 25.0200   8813   9069  .0113
2204 25.0300   8492   8726  .0118
2205 25.0400   8189   8351  .0122
2206 25.0500   7867   7966  .0127
2207 25.0600   7576   7589  .0132
2208 25.0700   7206   7233  .0139
2209 25.0800   6971   6906  .0143
2210 25.0900   6732   6614  .0149
2211 25.1000   6448   6360  .0155
2212 25.1100   6288   6146  .0159
2213 25.1200   6119   5971  .0163
2214 25.1300   6016   5833  .0166
2215 25.1400   6010   5728  .0166
2216 25.1500   5890   5653  .0170
2217 25.1600   5862   5604  .0171
2218 25.1700   5820   5575  .0172
2219 25.1800   5881   5551  .0170
2220 25.1900   5812   5548  .0172
2221 25.2000   5729   5550  .0175
2222 25.2100   5811   5553  .0172
2223 25.2200   5822   5552  .0172
2224 25.2300   5618   5534  .0178
2225 25.2400   5534   5495  .0181
2226 25.2500   5427   5435  .0184
2227 25.2600   5257   5355  .0190
2228 25.2700   5188   5260  .0193
2229 25.2800   5072   5148  .0197
2230 25.2900   4906   5027  .0204
2231 25.3000   4759   4888  .0210
2232 25.3100   4582   4733  .0218
2233 25.3200   4440   4571  .0225
2234 25.3300   4254   4406  .0235
2235 25.3400   4027   4245  .0248
2236 25.3500   3974   4093  .0252
2237 25.3600   3814   3953  .0262
2238 25.3700   3685   3828  .0271
2239 25.3800   3612   3717  .0277
2240 25.3900   3506   3622  .0285
2241 25.4000   3410   3542  .0293
2242 25.4100   3444   3476  .0290
2243 25.4200   3381   3424  .0296
2244 25.4300   3303   3384  .0303
2245 25.4400   3351   3356  .0298
2246 25.4500   3294   3338  .0304
2247 25.4600   3206   3330  .0312
2248 25.4700   3255   3330  .0307
2249 25.4800   3259   3367  .0307
2250 25.4900   3289   3384  .0304
2251 25.5000   3302   3407  .0303
2252 25.5100   3342   3437  .0299
2253 25.5200   3374   3473  .0296
2254 25.5300   3430   3516  .0292
2255 25.5400   3500   3564  .0286
2256 25.5500   3542   3617  .0282
2257 25.5600   3598   3676  .0278
2258 25.5700   3629   3738  .0276
2259 25.5800   3711   3814  .0269
2260 25.5900   3798   3883  .0263
2261 25.6000   3928   3952  .0255
2262 25.6100   4004   4019  .0250
2263 25.6200   4144   4083  .0241
2264 25.6300   4208   4141  .0238
2265 25.6400   4147   4189  .0241
2266 25.6500   4194   4226  .0238
2267 25.6600   4190   4249  .0239
2268 25.6700   4176   4257  .0239
2269 25.6800   4190   4237  .0239
2270 25.6900   4196   4189  .0238
2271 25.7000   4031   4116  .0248
2272 25.7100   4018   4027  .0249
2273 25.7200   3898   3922  .0257
2274 25.7300   3728   3819  .0268
2275 25.7400   3657   3715  .0273
2276 25.7500   3493   3615  .0286
2277 25.7600   3368   3520  .0297
2278 25.7700   3228   3432  .0310
2279 25.7800   3156   3352  .0317
2280 25.7900   3076   3281  .0325
2281 25.8000   2995   3220  .0334
2282 25.8100   3023   3167  .0331
2283 25.8200   2998   3124  .0334
2284 25.8300   2912   3088  .0343
2285 25.8400   2868   3060  .0349
2286 25.8500   2844   3038  .0352
2287 25.8600   2875   3023  .0348
2288 25.8700   2830   3013  .0353
2289 25.8800   2831   3007  .0353
2290 25.8900   2827   3006  .0354
2291 25.9000   2829   3008  .0353
2292 25.9100   2896   3014  .0345
2293 25.9200   2910   3023  .0344
2294 25.9300   2875   3034  .0348
2295 25.9400   2911   3049  .0344
2296 25.9500   2932   3066  .0341
2297 25.9600   2997   3087  .0334
2298 25.9700   3022   3110  .0331
2299 25.9800   3009   3137  .0332
2300 25.9900   3065   3166  .0326
2301 26.0000   3194   3199  .0313
2302 26.0100   3266   3236  .0306
2303 26.0200   3202   3277  .0312
2304 26.0300   3252   3306  .0308
2305 26.0400   3343   3356  .0299
2306 26.0500   3377   3411  .0296
2307 26.0600   3491   3472  .0286
2308 26.0700   3578   3538  .0279
2309 26.0800   3652   3611  .0274
2310 26.0900   3778   3690  .0265
2311 26.1000   3820   3777  .0262
2312 26.1100   3927   3871  .0255
2313 26.1200   4061   3973  .0246
2314 26.1300   4247   4083  .0235
2315 26.1400   4464   4201  .0224
2316 26.1500   4591   4328  .0218
2317 26.1600   4700   4459  .0213
2318 26.1700   4862   4602  .0206
2319 26.1800   5066   4751  .0197
2320 26.1900   5263   4906  .0190
2321 26.2000   5464   5064  .0183
2322 26.2100   5586   5225  .0179
2323 26.2200   5718   5386  .0175
2324 26.2300   5846   5544  .0171
2325 26.2400   5994   5703  .0167
2326 26.2500   6078   5849  .0165
2327 26.2600   6205   5985  .0161
2328 26.2700   6249   6101  .0160
2329 26.2800   6410   6191  .0156
2330 26.2900   6421   6259  .0156
2331 26.3000   6367   6310  .0157
2332 26.3100   6298   6347  .0159
2333 26.3200   6224   6401  .0161
2334 26.3300   6205   6423  .0161
2335 26.3400   6233   6433  .0160
2336 26.3500   6199   6435  .0161
2337 26.3600   6232   6431  .0160
2338 26.3700   6216   6487  .0161
2339 26.3800   6292   6495  .0159
2340 26.3900   6387   6510  .0157
2341 26.4000   6364   6533  .0157
2342 26.4100   6499   6562  .0154
2343 26.4200   6610   6592  .0151
2344 26.4300   6498   6621  .0154
2345 26.4400   6541   6641  .0153
2346 26.4500   6608   6641  .0151
2347 26.4600   6564   6617  .0152
2348 26.4700   6527   6570  .0153
2349 26.4800   6533   6500  .0153
2350 26.4900   6483   6411  .0154
2351 26.5000   6260   6291  .0160
2352 26.5100   6062   6132  .0165
2353 26.5200   5931   5941  .0169
2354 26.5300   5657   5726  .0177
2355 26.5400   5466   5498  .0183
2356 26.5500   5256   5265  .0190
2357 26.5600   5124   5035  .0195
2358 26.5700   4897   4814  .0204
2359 26.5800   4823   4606  .0207
2360 26.5900   4811   4414  .0208
2361 26.6000   4649   4239  .0215
2362 26.6100   4473   4082  .0224
2363 26.6200   4341   3944  .0230
2364 26.6300   4135   3824  .0242
2365 26.6400   3955   3708  .0253
2366 26.6500   3752   3621  .0267
2367 26.6600   3632   3548  .0275
2368 26.6700   3538   3489  .0283
2369 26.6800   3452   3443  .0290
2370 26.6900   3328   3411  .0300
2371 26.7000   3352   3384  .0298
2372 26.7100   3295   3367  .0303
2373 26.7200   3293   3357  .0304
2374 26.7300   3275   3351  .0305
2375 26.7400   3325   3354  .0301
2376 26.7500   3294   3362  .0304
2377 26.7600   3267   3375  .0306
2378 26.7700   3285   3393  .0304
2379 26.7800   3401   3415  .0294
2380 26.7900   3426   3440  .0292
2381 26.8000   3515   3470  .0284
2382 26.8100   3506   3506  .0285
2383 26.8200   3520   3543  .0284
2384 26.8300   3571   3584  .0280
2385 26.8400   3573   3628  .0280
2386 26.8500   3629   3677  .0276
2387 26.8600   3700   3730  .0270
2388 26.8700   3842   3788  .0260
2389 26.8800   3964   3853  .0252
2390 26.8900   3933   3925  .0254
2391 26.9000   3982   4005  .0251
2392 26.9100   4184   4094  .0239
2393 26.9200   4190   4192  .0239
2394 26.9300   4299   4300  .0233
2395 26.9400   4403   4419  .0227
2396 26.9500   4476   4550  .0223
2397 26.9600   4630   4693  .0216
2398 26.9700   4809   4849  .0208
2399 26.9800   4919   5015  .0203
2400 26.9900   5226   5198  .0191
2401 27.0000   5396   5394  .0185
2402 27.0100   5692   5602  .0176
2403 27.0200   5868   5823  .0170
2404 27.0300   6059   6053  .0165
2405 27.0400   6276   6291  .0159
2406 27.0500   6635   6533  .0151
2407 27.0600   6929   6779  .0144
2408 27.0700   7168   7015  .0140
2409 27.0800   7427   7239  .0135
2410 27.0900   7520   7444  .0133
2411 27.1000   7744   7624  .0129
2412 27.1100   7906   7770  .0126
2413 27.1200   7825   7879  .0128
2414 27.1300   7790   7947  .0128
2415 27.1400   7796   7950  .0128
2416 27.1500   7778   7872  .0129
2417 27.1600   7694   7727  .0130
2418 27.1700   7456   7530  .0134
2419 27.1800   7458   7300  .0134
2420 27.1900   7185   7054  .0139
2421 27.2000   6925   6804  .0144
2422 27.2100   6638   6563  .0151
2423 27.2200   6364   6334  .0157
2424 27.2300   6169   6128  .0162
2425 27.2400   6064   5944  .0165
2426 27.2500   5876   5782  .0170
2427 27.2600   5800   5643  .0172
2428 27.2700   5543   5523  .0180
2429 27.2800   5400   5419  .0185
2430 27.2900   5306   5329  .0188
2431 27.3000   5248   5249  .0191
2432 27.3100   5201   5174  .0192
2433 27.3200   5115   5102  .0196
2434 27.3300   5020   5034  .0199
2435 27.3400   4937   4943  .0203
2436 27.3500   4829   4840  .0207
2437 27.3600   4710   4727  .0212
2438 27.3700   4604   4609  .0217
2439 27.3800   4494   4490  .0223
2440 27.3900   4295   4373  .0233
2441 27.4000   4133   4285  .0242
2442 27.4100   4005   4180  .0250
2443 27.4200   3874   4084  .0258
2444 27.4300   3801   3998  .0263
2445 27.4400   3723   3922  .0269
2446 27.4500   3665   3857  .0273
2447 27.4600   3584   3802  .0279
2448 27.4700   3498   3758  .0286
2449 27.4800   3466   3725  .0289
2450 27.4900   3414   3701  .0293
2451 27.5000   3463   3687  .0289
2452 27.5100   3489   3681  .0287
2453 27.5200   3498   3685  .0286
2454 27.5300   3508   3697  .0285
2455 27.5400   3493   3717  .0286
2456 27.5500   3613   3744  .0277
2457 27.5600   3610   3814  .0277
2458 27.5700   3644   3857  .0274
2459 27.5800   3718   3909  .0269
2460 27.5900   3771   3969  .0265
2461 27.6000   3858   4037  .0259
2462 27.6100   3906   4114  .0256
2463 27.6200   4057   4200  .0246
2464 27.6300   4138   4298  .0242
2465 27.6400   4241   4406  .0236
2466 27.6500   4366   4524  .0229
2467 27.6600   4509   4656  .0222
2468 27.6700   4651   4800  .0215
2469 27.6800   4853   4959  .0206
2470 27.6900   5014   5132  .0199
2471 27.7000   5203   5321  .0192
2472 27.7100   5438   5526  .0184
2473 27.7200   5660   5748  .0177
2474 27.7300   5949   5987  .0168
2475 27.7400   6265   6242  .0160
2476 27.7500   6493   6516  .0154
2477 27.7600   6817   6804  .0147
2478 27.7700   7114   7106  .0141
2479 27.7800   7407   7420  .0135
2480 27.7900   7754   7745  .0129
2481 27.8000   8155   8074  .0123
2482 27.8100   8472   8410  .0118
2483 27.8200   8803   8751  .0114
2484 27.8300   9192   9073  .0109
2485 27.8400   9474   9380  .0106
2486 27.8500   9873   9670  .0101
2487 27.8600  10065   9940  .0099
2488 27.8700  10339  10188  .0097
2489 27.8800  10471  10413  .0096
2490 27.8900  10514  10614  .0095
2491 27.9000  10623  10774  .0094
2492 27.9100  10763  10874  .0093
2493 27.9200  10899  10933  .0092
2494 27.9300  10755  10966  .0093
2495 27.9400  10837  10993  .0092
2496 27.9500  10856  11031  .0092
2497 27.9600  11042  11092  .0091
2498 27.9700  11159  11186  .0090
2499 27.9800  11382  11317  .0088
2500 27.9900  11438  11486  .0087
2501 28.0000  11631  11689  .0086
2502 28.0100  11909  11925  .0084
2503 28.0200  12260  12183  .0082
2504 28.0300  12491  12452  .0080
2505 28.0400  12870  12718  .0078
2506 28.0500  13079  12967  .0076
2507 28.0600  13455  13183  .0074
2508 28.0700  13653  13350  .0073
2509 28.0800  13726  13456  .0073
2510 28.0900  13718  13491  .0073
2511 28.1000  13611  13425  .0073
2512 28.1100  13399  13209  .0075
2513 28.1200  13126  12858  .0076
2514 28.1300  12765  12397  .0078
2515 28.1400  12250  11856  .0082
2516 28.1500  11687  11267  .0086
2517 28.1600  11127  10657  .0090
2518 28.1700  10494  10047  .0095
2519 28.1800   9780   9456  .0102
2520 28.1900   9122   8895  .0110
2521 28.2000   8476   8371  .0118
2522 28.2100   7906   7884  .0126
2523 28.2200   7424   7447  .0135
2524 28.2300   6883   7054  .0145
2525 28.2400   6560   6704  .0152
2526 28.2500   6359   6392  .0157
2527 28.2600   6002   6113  .0167
2528 28.2700   5698   5863  .0176
2529 28.2800   5587   5641  .0179
2530 28.2900   5359   5444  .0187
2531 28.3000   5164   5269  .0194
2532 28.3100   5055   5113  .0198
2533 28.3200   4923   4973  .0203
2534 28.3300   4778   4847  .0209
2535 28.3400   4698   4729  .0213
2536 28.3500   4600   4618  .0217
2537 28.3600   4485   4514  .0223
2538 28.3700   4405   4418  .0227
2539 28.3800   4322   4332  .0231
2540 28.3900   4211   4256  .0237
2541 28.4000   4164   4191  .0240
2542 28.4100   4069   4136  .0246
2543 28.4200   4058   4092  .0246
2544 28.4300   3992   4058  .0251
2545 28.4400   3960   4034  .0253
2546 28.4500   3981   4019  .0251
2547 28.4600   3961   4013  .0252
2548 28.4700   3980   4013  .0251
2549 28.4800   3988   4019  .0251
2550 28.4900   4068   4030  .0246
2551 28.5000   4103   4044  .0244
2552 28.5100   4167   4061  .0240
2553 28.5200   4211   4079  .0237
2554 28.5300   4104   4096  .0244
2555 28.5400   4214   4112  .0237
2556 28.5500   4247   4124  .0235
2557 28.5600   4185   4134  .0239
2558 28.5700   4123   4144  .0243
2559 28.5800   4181   4155  .0239
2560 28.5900   4119   4169  .0243
2561 28.6000   4181   4187  .0239
2562 28.6100   4126   4209  .0242
2563 28.6200   4196   4236  .0238
2564 28.6300   4260   4267  .0235
2565 28.6400   4334   4302  .0231
2566 28.6500   4390   4339  .0228
2567 28.6600   4428   4385  .0226
2568 28.6700   4401   4425  .0227
2569 28.6800   4399   4466  .0227
2570 28.6900   4445   4506  .0225
2571 28.7000   4547   4544  .0220
2572 28.7100   4559   4574  .0219
2573 28.7200   4620   4600  .0216
2574 28.7300   4673   4625  .0214
2575 28.7400   4703   4652  .0213
2576 28.7500   4795   4684  .0209
2577 28.7600   4770   4725  .0210
2578 28.7700   4898   4778  .0204
2579 28.7800   5008   4844  .0200
2580 28.7900   4940   4915  .0202
2581 28.8000   5027   5013  .0199
2582 28.8100   5187   5127  .0193
2583 28.8200   5346   5260  .0187
2584 28.8300   5447   5410  .0184
2585 28.8400   5612   5577  .0178
2586 28.8500   5825   5762  .0172
2587 28.8600   6007   5962  .0166
2588 28.8700   6252   6177  .0160
2589 28.8800   6559   6405  .0152
2590 28.8900   6778   6644  .0148
2591 28.9000   7030   6893  .0142
2592 28.9100   7267   7150  .0138
2593 28.9200   7408   7416  .0135
2594 28.9300   7662   7683  .0131
2595 28.9400   7942   7947  .0126
2596 28.9500   8192   8213  .0122
2597 28.9600   8514   8488  .0117
2598 28.9700   8784   8776  .0114
2599 28.9800   9189   9081  .0109
2600 28.9900   9486   9407  .0105
2601 29.0000   9890   9753  .0101
2602 29.0100  10280  10117  .0097
2603 29.0200  10677  10494  .0094
2604 29.0300  10981  10878  .0091
2605 29.0400  11262  11260  .0089
2606 29.0500  11599  11632  .0086
2607 29.0600  11954  11983  .0084
2608 29.0700  12236  12298  .0082
2609 29.0800  12524  12573  .0080
2610 29.0900  12807  12768  .0078
2611 29.1000  12953  12874  .0077
2612 29.1100  13064  12889  .0077
2613 29.1200  13001  12821  .0077
2614 29.1300  12767  12673  .0078
2615 29.1400  12535  12454  .0080
2616 29.1500  12192  12166  .0082
2617 29.1600  11856  11780  .0084
2618 29.1700  11385  11302  .0088
2619 29.1800  10744  10756  .0093
2620 29.1900  10278  10169  .0097
2621 29.2000   9788   9568  .0102
2622 29.2100   9306   8977  .0107
2623 29.2200   8669   8411  .0115
2624 29.2300   8131   7883  .0123
2625 29.2400   7727   7402  .0129
2626 29.2500   7214   6969  .0139
2627 29.2600   6860   6587  .0146
2628 29.2700   6285   6252  .0159
2629 29.2800   6042   5963  .0166
2630 29.2900   5701   5712  .0175
2631 29.3000   5465   5496  .0183
2632 29.3100   5286   5306  .0189
2633 29.3200   5032   5137  .0199
2634 29.3300   4796   4984  .0209
2635 29.3400   4645   4838  .0215
2636 29.3500   4561   4687  .0219
2637 29.3600   4342   4532  .0230
2638 29.3700   4248   4374  .0235
2639 29.3800   4089   4217  .0245
2640 29.3900   3910   4062  .0256
2641 29.4000   3840   3916  .0260
2642 29.4100   3635   3779  .0275
2643 29.4200   3597   3653  .0278
2644 29.4300   3367   3537  .0297
2645 29.4400   3279   3432  .0305
2646 29.4500   3241   3338  .0309
2647 29.4600   3200   3264  .0313
2648 29.4700   3092   3179  .0323
2649 29.4800   3084   3111  .0324
2650 29.4900   3030   3052  .0330
2651 29.5000   2954   2996  .0339
2652 29.5100   2962   2944  .0338
2653 29.5200   2859   2895  .0350
2654 29.5300   2718   2848  .0368
2655 29.5400   2799   2802  .0357
2656 29.5500   2724   2757  .0367
2657 29.5600   2704   2715  .0370
2658 29.5700   2597   2674  .0385
2659 29.5800   2530   2636  .0395
2660 29.5900   2504   2599  .0399
2661 29.6000   2517   2565  .0397
2662 29.6100   2482   2534  .0403
2663 29.6200   2424   2504  .0413
2664 29.6300   2338   2477  .0428
2665 29.6400   2377   2452  .0421
2666 29.6500   2386   2429  .0419
2667 29.6600   2337   2409  .0428
2668 29.6700   2322   2390  .0431
2669 29.6800   2334   2372  .0428
2670 29.6900   2280   2356  .0439
2671 29.7000   2304   2342  .0434
2672 29.7100   2279   2329  .0439
2673 29.7200   2276   2317  .0439
2674 29.7300   2235   2306  .0447
2675 29.7400   2240   2296  .0446
2676 29.7500   2243   2287  .0446
2677 29.7600   2253   2278  .0444
2678 29.7700   2206   2271  .0453
2679 29.7800   2306   2264  .0434
2680 29.7900   2289   2257  .0437
2681 29.8000   2276   2252  .0439
2682 29.8100   2239   2246  .0447
2683 29.8200   2219   2221  .0451
2684 29.8300   2226   2217  .0449
2685 29.8400   2223   2213  .0450
2686 29.8500   2222   2213  .0450
2687 29.8600   2214   2210  .0452
2688 29.8700   2236   2207  .0447
2689 29.8800   2237   2205  .0447
2690 29.8900   2228   2204  .0449
2691 29.9000   2241   2202  .0446
2692 29.9100   2252   2202  .0444
2693 29.9200   2243   2201  .0446
2694 29.9300   2203   2201  .0454
2695 29.9400   2258   2201  .0443
2696 29.9500   2299   2202  .0435
2697 29.9600   2272   2204  .0440
2698 29.9700   2248   2204  .0445
2699 29.9800   2269   2206  .0441
2700 29.9900   2221   2209  .0450
2701 30.0000   2257   2212  .0443
2702 30.0100   2263   2220  .0442
2703 30.0200   2272   2225  .0440
2704 30.0300   2235   2231  .0447
2705 30.0400   2267   2238  .0441
2706 30.0500   2285   2246  .0438
2707 30.0600   2308   2255  .0433
2708 30.0700   2311   2266  .0433
2709 30.0800   2349   2277  .0426
2710 30.0900   2293   2291  .0436
2711 30.1000   2343   2305  .0427
2712 30.1100   2389   2322  .0419
2713 30.1200   2382   2340  .0420
2714 30.1300   2418   2361  .0414
2715 30.1400   2457   2384  .0407
2716 30.1500   2484   2408  .0403
2717 30.1600   2517   2436  .0397
2718 30.1700   2529   2466  .0395
2719 30.1800   2542   2498  .0393
2720 30.1900   2571   2533  .0389
2721 30.2000   2611   2571  .0383
2722 30.2100   2585   2611  .0387
2723 30.2200   2657   2654  .0376
2724 30.2300   2711   2699  .0369
2725 30.2400   2757   2746  .0363
2726 30.2500   2747   2795  .0364
2727 30.2600   2739   2844  .0365
2728 30.2700   2781   2895  .0360
2729 30.2800   2872   2946  .0348
2730 30.2900   2920   2998  .0342
2731 30.3000   3020   3046  .0331
2732 30.3100   3076   3092  .0325
2733 30.3200   3096   3134  .0323
2734 30.3300   3129   3169  .0320
2735 30.3400   3202   3199  .0312
2736 30.3500   3179   3222  .0315
2737 30.3600   3191   3236  .0313
2738 30.3700   3225   3240  .0310
2739 30.3800   3175   3232  .0315
2740 30.3900   3175   3206  .0315
2741 30.4000   3159   3165  .0317
2742 30.4100   3130   3110  .0319
2743 30.4200   3057   3047  .0327
2744 30.4300   2977   2978  .0336
2745 30.4400   2926   2906  .0342
2746 30.4500   2926   2834  .0342
2747 30.4600   2860   2764  .0350
2748 30.4700   2759   2697  .0362
2749 30.4800   2698   2647  .0371
2750 30.4900   2614   2589  .0383
2751 30.5000   2612   2537  .0383
2752 30.5100   2575   2498  .0388
2753 30.5200   2495   2453  .0401
2754 30.5300   2439   2417  .0410
2755 30.5400   2444   2386  .0409
2756 30.5500   2472   2359  .0405
2757 30.5600   2401   2337  .0416
2758 30.5700   2335   2319  .0428
2759 30.5800   2376   2304  .0421
2760 30.5900   2348   2292  .0426
2761 30.6000   2365   2283  .0423
2762 30.6100   2304   2277  .0434
2763 30.6200   2353   2273  .0425
2764 30.6300   2319   2271  .0431
2765 30.6400   2296   2271  .0436
2766 30.6500   2310   2272  .0433
2767 30.6600   2297   2275  .0435
2768 30.6700   2296   2280  .0436
2769 30.6800   2338   2286  .0428
2770 30.6900   2366   2294  .0423
2771 30.7000   2338   2304  .0428
2772 30.7100   2345   2315  .0426
2773 30.7200   2359   2328  .0424
2774 30.7300   2352   2344  .0425
2775 30.7400   2444   2347  .0409
2776 30.7500   2438   2367  .0410
2777 30.7600   2470   2379  .0405
2778 30.7700   2460   2414  .0407
2779 30.7800   2546   2442  .0393
2780 30.7900   2546   2473  .0393
2781 30.8000   2559   2507  .0391
2782 30.8100   2633   2547  .0380
2783 30.8200   2686   2589  .0372
2784 30.8300   2705   2635  .0370
2785 30.8400   2783   2687  .0359
2786 30.8500   2778   2742  .0360
2787 30.8600   2844   2797  .0352
2788 30.8700   2890   2860  .0346
2789 30.8800   3002   2926  .0333
2790 30.8900   3055   2996  .0327
2791 30.9000   3097   3069  .0323
2792 30.9100   3187   3144  .0314
2793 30.9200   3254   3222  .0307
2794 30.9300   3237   3302  .0309
2795 30.9400   3336   3392  .0300
2796 30.9500   3487   3472  .0287
2797 30.9600   3514   3554  .0285
2798 30.9700   3549   3641  .0282
2799 30.9800   3721   3732  .0269
2800 30.9900   3776   3827  .0265
2801 31.0000   3872   3927  .0258
2802 31.0100   3979   4031  .0251
2803 31.0200   4007   4136  .0250
2804 31.0300   4095   4240  .0244
2805 31.0400   4287   4341  .0233
2806 31.0500   4271   4435  .0234
2807 31.0600   4351   4517  .0230
2808 31.0700   4419   4584  .0226
2809 31.0800   4564   4632  .0219
2810 31.0900   4621   4657  .0216
2811 31.1000   4629   4658  .0216
2812 31.1100   4628   4622  .0216
2813 31.1200   4562   4550  .0219
2814 31.1300   4447   4449  .0225
2815 31.1400   4467   4326  .0224
2816 31.1500   4464   4189  .0224
2817 31.1600   4312   4046  .0232
2818 31.1700   4152   3903  .0241
2819 31.1800   4012   3764  .0249
2820 31.1900   3812   3633  .0262
2821 31.2000   3687   3511  .0271
2822 31.2100   3556   3399  .0281
2823 31.2200   3454   3299  .0290
2824 31.2300   3364   3210  .0297
2825 31.2400   3269   3131  .0306
2826 31.2500   3195   3062  .0313
2827 31.2600   3098   3002  .0323
2828 31.2700   3060   2951  .0327
2829 31.2800   2974   2909  .0336
2830 31.2900   2932   2875  .0341
2831 31.3000   2879   2850  .0347
2832 31.3100   2890   2833  .0346
2833 31.3200   2894   2824  .0346
2834 31.3300   2834   2821  .0353
2835 31.3400   2912   2825  .0343
2836 31.3500   2898   2834  .0345
2837 31.3600   2879   2847  .0347
2838 31.3700   2878   2865  .0347
2839 31.3800   2915   2884  .0343
2840 31.3900   2925   2906  .0342
2841 31.4000   2958   2927  .0338
2842 31.4100   2953   2948  .0339
2843 31.4200   2999   2967  .0333
2844 31.4300   2998   2982  .0334
2845 31.4400   3024   2992  .0331
2846 31.4500   3049   2997  .0328
2847 31.4600   2973   2994  .0336
2848 31.4700   2908   2983  .0344
2849 31.4800   2948   2964  .0339
2850 31.4900   2888   2940  .0346
2851 31.5000   2817   2913  .0355
2852 31.5100   2863   2886  .0349
2853 31.5200   2886   2861  .0347
2854 31.5300   2845   2839  .0351
2855 31.5400   2856   2821  .0350
2856 31.5500   2824   2809  .0354
2857 31.5600   2760   2802  .0362
2858 31.5700   2778   2801  .0360
2859 31.5800   2824   2807  .0354
2860 31.5900   2748   2820  .0364
2861 31.6000   2766   2839  .0362
2862 31.6100   2834   2864  .0353
2863 31.6200   2801   2896  .0357
2864 31.6300   2850   2934  .0351
2865 31.6400   2878   2977  .0347
2866 31.6500   2927   3027  .0342
2867 31.6600   3006   3081  .0333
2868 31.6700   3060   3140  .0327
2869 31.6800   3148   3202  .0318
2870 31.6900   3194   3268  .0313
2871 31.7000   3196   3336  .0313
2872 31.7100   3293   3405  .0304
2873 31.7200   3375   3474  .0296
2874 31.7300   3474   3543  .0288
2875 31.7400   3572   3609  .0280
2876 31.7500   3641   3671  .0275
2877 31.7600   3661   3730  .0273
2878 31.7700   3703   3783  .0270
2879 31.7800   3791   3826  .0264
2880 31.7900   3791   3859  .0264
2881 31.8000   3851   3885  .0260
2882 31.8100   3888   3905  .0257
2883 31.8200   3886   3921  .0257
2884 31.8300   3867   3935  .0259
2885 31.8400   3952   3946  .0253
2886 31.8500   3929   3958  .0255
2887 31.8600   3950   3973  .0253
2888 31.8700   3998   3994  .0250
2889 31.8800   4122   4021  .0243
2890 31.8900   4155   4057  .0241
2891 31.9000   4282   4100  .0234
2892 31.9100   4261   4152  .0235
2893 31.9200   4312   4209  .0232
2894 31.9300   4349   4270  .0230
2895 31.9400   4455   4331  .0224
2896 31.9500   4461   4390  .0224
2897 31.9600   4477   4442  .0223
2898 31.9700   4562   4486  .0219
2899 31.9800   4703   4517  .0213
2900 31.9900   4587   4532  .0218
2901 32.0000   4574   4521  .0219
2902 32.0100   4569   4495  .0219
2903 32.0200   4571   4450  .0219
2904 32.0300   4569   4401  .0219
2905 32.0400   4444   4354  .0225
2906 32.0500   4529   4316  .0221
2907 32.0600   4499   4290  .0222
2908 32.0700   4402   4281  .0227
2909 32.0800   4458   4291  .0224
2910 32.0900   4366   4318  .0229
2911 32.1000   4317   4369  .0232
2912 32.1100   4427   4441  .0226
2913 32.1200   4474   4534  .0224
2914 32.1300   4619   4647  .0216
2915 32.1400   4805   4780  .0208
2916 32.1500   4950   4931  .0202
2917 32.1600   5025   5097  .0199
2918 32.1700   5217   5277  .0192
2919 32.1800   5529   5468  .0181
2920 32.1900   5664   5667  .0177
2921 32.2000   5858   5868  .0171
2922 32.2100   6107   6069  .0164
2923 32.2200   6325   6263  .0158
2924 32.2300   6483   6446  .0154
2925 32.2400   6701   6613  .0149
2926 32.2500   6821   6758  .0147
2927 32.2600   6993   6878  .0143
2928 32.2700   6942   6951  .0144
2929 32.2800   7032   6977  .0142
2930 32.2900   7000   6957  .0143
2931 32.3000   6907   6895  .0145
2932 32.3100   6792   6794  .0147
2933 32.3200   6760   6647  .0148
2934 32.3300   6604   6462  .0151
2935 32.3400   6379   6247  .0157
2936 32.3500   6198   6015  .0161
2937 32.3600   5997   5775  .0167
2938 32.3700   5718   5537  .0175
2939 32.3800   5542   5306  .0180
2940 32.3900   5233   5086  .0191
2941 32.4000   4999   4880  .0200
2942 32.4100   4800   4687  .0208
2943 32.4200   4643   4509  .0215
2944 32.4300   4450   4346  .0225
2945 32.4400   4187   4201  .0239
2946 32.4500   4045   4073  .0247
2947 32.4600   4040   3965  .0248
2948 32.4700   3820   3872  .0262
2949 32.4800   3726   3796  .0268
2950 32.4900   3632   3738  .0275
2951 32.5000   3594   3693  .0278
2952 32.5100   3564   3664  .0281
2953 32.5200   3589   3650  .0279
2954 32.5300   3534   3650  .0283
2955 32.5400   3619   3665  .0276
2956 32.5500   3622   3692  .0276
2957 32.5600   3629   3732  .0276
2958 32.5700   3606   3782  .0277
2959 32.5800   3674   3843  .0272
2960 32.5900   3745   3912  .0267
2961 32.6000   3872   3988  .0258
2962 32.6100   3975   4070  .0252
2963 32.6200   4105   4154  .0244
2964 32.6300   4178   4239  .0239
2965 32.6400   4262   4321  .0235
2966 32.6500   4357   4397  .0230
2967 32.6600   4403   4464  .0227
2968 32.6700   4461   4518  .0224
2969 32.6800   4641   4556  .0215
2970 32.6900   4633   4577  .0216
2971 32.7000   4670   4577  .0214
2972 32.7100   4723   4548  .0212
2973 32.7200   4631   4487  .0216
2974 32.7300   4489   4398  .0223
2975 32.7400   4548   4280  .0220
2976 32.7500   4429   4150  .0226
2977 32.7600   4271   4008  .0234
2978 32.7700   4090   3860  .0244
2979 32.7800   3999   3712  .0250
2980 32.7900   3743   3565  .0267
2981 32.8000   3602   3423  .0278
2982 32.8100   3444   3288  .0290
2983 32.8200   3279   3160  .0305
2984 32.8300   3135   3042  .0319
2985 32.8400   3002   2932  .0333
2986 32.8500   2821   2832  .0354
2987 32.8600   2784   2742  .0359
2988 32.8700   2692   2661  .0371
2989 32.8800   2591   2588  .0386
2990 32.8900   2557   2524  .0391
2991 32.9000   2460   2468  .0407
2992 32.9100   2431   2418  .0411
2993 32.9200   2390   2374  .0418
2994 32.9300   2275   2335  .0440
2995 32.9400   2301   2301  .0435
2996 32.9500   2294   2272  .0436
2997 32.9600   2224   2246  .0450
2998 32.9700   2175   2224  .0460
2999 32.9800   2170   2204  .0461
3000 32.9900   2163   2188  .0462
3001 33.0000   2132   2173  .0469
3002 33.0100   2202   2161  .0454
3003 33.0200   2174   2149  .0460
3004 33.0300   2089   2139  .0479
3005 33.0400   2137   2130  .0468
3006 33.0500   2096   2122  .0477
3007 33.0600   2082   2114  .0480
3008 33.0700   2108   2108  .0474
3009 33.0800   2080   2105  .0481
3010 33.0900   2069   2101  .0483
3011 33.1000   2061   2098  .0485
3012 33.1100   2091   2095  .0478
3013 33.1200   2087   2094  .0479
3014 33.1300   2049   2093  .0488
3015 33.1400   2081   2093  .0481
3016 33.1500   2088   2093  .0479
3017 33.1600   2049   2095  .0488
3018 33.1700   2050   2098  .0488
3019 33.1800   2124   2102  .0471
3020 33.1900   2098   2106  .0477
3021 33.2000   2121   2113  .0471
3022 33.2100   2154   2120  .0464
3023 33.2200   2161   2130  .0463
3024 33.2300   2117   2141  .0472
3025 33.2400   2140   2154  .0467
3026 33.2500   2209   2169  .0453
3027 33.2600   2224   2187  .0450
3028 33.2700   2259   2208  .0443
3029 33.2800   2281   2232  .0438
3030 33.2900   2251   2259  .0444
3031 33.3000   2268   2289  .0441
3032 33.3100   2301   2323  .0435
3033 33.3200   2348   2361  .0426
3034 33.3300   2348   2404  .0426
3035 33.3400   2445   2450  .0409
3036 33.3500   2455   2500  .0407
3037 33.3600   2496   2554  .0401
3038 33.3700   2604   2611  .0384
3039 33.3800   2640   2672  .0379
3040 33.3900   2648   2736  .0378
3041 33.4000   2728   2800  .0367
3042 33.4100   2786   2865  .0359
3043 33.4200   2873   2927  .0348
3044 33.4300   2921   2986  .0342
3045 33.4400   3017   3038  .0331
3046 33.4500   3023   3082  .0331
3047 33.4600   2981   3114  .0335
3048 33.4700   3049   3130  .0328
3049 33.4800   3118   3134  .0321
3050 33.4900   3081   3117  .0325
3051 33.5000   3134   3080  .0319
3052 33.5100   3037   3030  .0329
3053 33.5200   3011   2970  .0332
3054 33.5300   2870   2903  .0348
3055 33.5400   2938   2838  .0340
3056 33.5500   2852   2776  .0351
3057 33.5600   2782   2718  .0359
3058 33.5700   2719   2667  .0368
3059 33.5800   2668   2622  .0375
3060 33.5900   2613   2585  .0383
3061 33.6000   2605   2554  .0384
3062 33.6100   2581   2531  .0387
3063 33.6200   2514   2514  .0398
3064 33.6300   2533   2503  .0395
3065 33.6400   2505   2499  .0399
3066 33.6500   2501   2499  .0400
3067 33.6600   2494   2506  .0401
3068 33.6700   2556   2519  .0391
3069 33.6800   2610   2537  .0383
3070 33.6900   2597   2561  .0385
3071 33.7000   2601   2590  .0384
3072 33.7100   2630   2624  .0380
3073 33.7200   2682   2662  .0373
3074 33.7300   2698   2704  .0371
3075 33.7400   2745   2749  .0364
3076 33.7500   2835   2795  .0353
3077 33.7600   2861   2842  .0350
3078 33.7700   2851   2889  .0351
3079 33.7800   2922   2933  .0342
3080 33.7900   2897   2974  .0345
3081 33.8000   2962   3010  .0338
3082 33.8100   2984   3040  .0335
3083 33.8200   2972   3061  .0336
3084 33.8300   2997   3072  .0334
3085 33.8400   3042   3072  .0329
3086 33.8500   3038   3060  .0329
3087 33.8600   3001   3048  .0333
3088 33.8700   2956   3033  .0338
3089 33.8800   2954   3016  .0339
3090 33.8900   2942   2999  .0340
3091 33.9000   2916   2981  .0343
3092 33.9100   2929   2962  .0341
3093 33.9200   2852   2942  .0351
3094 33.9300   2829   2923  .0353
3095 33.9400   2902   2906  .0345
3096 33.9500   2903   2891  .0344
3097 33.9600   2924   2879  .0342
3098 33.9700   2858   2869  .0350
3099 33.9800   2847   2864  .0351
3100 33.9900   2807   2862  .0356
3101 34.0000   2828   2861  .0354
3102 34.0100   2821   2862  .0354
3103 34.0200   2871   2865  .0348
3104 34.0300   2870   2871  .0348
3105 34.0400   2878   2874  .0347
3106 34.0500   2984   2887  .0335
3107 34.0600   2971   2904  .0337
3108 34.0700   2939   2924  .0340
3109 34.0800   2954   2946  .0339
3110 34.0900   2918   2970  .0343
3111 34.1000   2942   2995  .0340
3112 34.1100   2959   3020  .0338
3113 34.1200   2995   3042  .0334
3114 34.1300   2965   3062  .0337
3115 34.1400   3046   3078  .0328
3116 34.1500   3058   3088  .0327
3117 34.1600   3056   3090  .0327
3118 34.1700   3035   3083  .0329
3119 34.1800   3044   3069  .0329
3120 34.1900   3065   3050  .0326
3121 34.2000   3087   3027  .0324
3122 34.2100   3134   3003  .0319
3123 34.2200   3084   2979  .0324
3124 34.2300   2985   2956  .0335
3125 34.2400   2951   2934  .0339
3126 34.2500   2945   2913  .0340
3127 34.2600   2936   2894  .0341
3128 34.2700   2877   2875  .0348
3129 34.2800   2901   2857  .0345
3130 34.2900   2864   2838  .0349
3131 34.3000   2805   2820  .0357
3132 34.3100   2763   2799  .0362
3133 34.3200   2727   2775  .0367
3134 34.3300   2705   2749  .0370
3135 34.3400   2729   2722  .0366
3136 34.3500   2691   2696  .0372
3137 34.3600   2725   2671  .0367
3138 34.3700   2707   2650  .0369
3139 34.3800   2697   2633  .0371
3140 34.3900   2628   2621  .0381
3141 34.4000   2653   2614  .0377
3142 34.4100   2685   2613  .0372
3143 34.4200   2667   2617  .0375
3144 34.4300   2602   2627  .0384
3145 34.4400   2695   2643  .0371
3146 34.4500   2602   2663  .0384
3147 34.4600   2648   2683  .0378
3148 34.4700   2652   2711  .0377
3149 34.4800   2702   2741  .0370
3150 34.4900   2681   2773  .0373
3151 34.5000   2670   2804  .0375
3152 34.5100   2811   2834  .0356
3153 34.5200   2799   2861  .0357
3154 34.5300   2781   2883  .0360
3155 34.5400   2846   2897  .0351
3156 34.5500   2883   2905  .0347
3157 34.5600   2871   2907  .0348
3158 34.5700   2899   2905  .0345
3159 34.5800   2906   2900  .0344
3160 34.5900   2857   2893  .0350
3161 34.6000   2840   2884  .0352
3162 34.6100   2852   2873  .0351
3163 34.6200   2807   2860  .0356
3164 34.6300   2767   2843  .0361
3165 34.6400   2796   2827  .0358
3166 34.6500   2761   2803  .0362
3167 34.6600   2693   2775  .0371
3168 34.6700   2703   2744  .0370
3169 34.6800   2704   2708  .0370
3170 34.6900   2624   2671  .0381
3171 34.7000   2601   2634  .0384
3172 34.7100   2591   2597  .0386
3173 34.7200   2547   2562  .0393
3174 34.7300   2437   2529  .0410
3175 34.7400   2448   2500  .0408
3176 34.7500   2454   2474  .0407
3177 34.7600   2410   2455  .0415
3178 34.7700   2398   2436  .0417
3179 34.7800   2421   2420  .0413
3180 34.7900   2391   2407  .0418
3181 34.8000   2391   2396  .0418
3182 34.8100   2337   2389  .0428
3183 34.8200   2349   2380  .0426
3184 34.8300   2300   2373  .0435
3185 34.8400   2362   2364  .0423
3186 34.8500   2329   2356  .0429
3187 34.8600   2278   2345  .0439
3188 34.8700   2280   2332  .0439
3189 34.8800   2324   2315  .0430
3190 34.8900   2324   2294  .0430
3191 34.9000   2341   2270  .0427
3192 34.9100   2331   2243  .0429
3193 34.9200   2175   2214  .0460
3194 34.9300   2079   2186  .0481
3195 34.9400   2164   2153  .0462
3196 34.9500   2168   2124  .0461
3197 34.9600   2109   2095  .0474
3198 34.9700   2017   2067  .0496
3199 34.9800   2031   2042  .0492
3200 34.9900   2012   2018  .0497
3201 35.0000   1945   1995  .0514
3202 35.0100   1961   1973  .0510
3203 35.0200   1947   1954  .0514
3204 35.0300   1860   1936  .0538
3205 35.0400   1897   1920  .0527
3206 35.0500   1876   1905  .0533
3207 35.0600   1869   1894  .0535
3208 35.0700   1804   1882  .0554
3209 35.0800   1800   1871  .0556
3210 35.0900   1781   1862  .0561
3211 35.1000   1800   1853  .0556
3212 35.1100   1807   1845  .0553
3213 35.1200   1827   1840  .0547
3214 35.1300   1762   1833  .0568
3215 35.1400   1796   1828  .0557
3216 35.1500   1842   1823  .0543
3217 35.1600   1854   1819  .0539
3218 35.1700   1812   1815  .0552
3219 35.1800   1825   1812  .0548
3220 35.1900   1809   1808  .0553
3221 35.2000   1777   1805  .0563
3222 35.2100   1795   1802  .0557
3223 35.2200   1775   1800  .0563
3224 35.2300   1743   1797  .0574
3225 35.2400   1790   1795  .0559
3226 35.2500   1761   1793  .0568
3227 35.2600   1762   1791  .0568
3228 35.2700   1766   1789  .0566
3229 35.2800   1784   1787  .0561
3230 35.2900   1764   1786  .0567
3231 35.3000   1805   1784  .0554
3232 35.3100   1798   1783  .0556
3233 35.3200   1762   1781  .0568
3234 35.3300   1722   1780  .0581
3235 35.3400   1792   1779  .0558
3236 35.3500   1837   1778  .0544
3237 35.3600   1785   1776  .0560
3238 35.3700   1771   1774  .0565
3239 35.3800   1797   1773  .0556
3240 35.3900   1742   1773  .0574
3241 35.4000   1738   1773  .0575
3242 35.4100   1798   1772  .0556
3243 35.4200   1781   1771  .0561
3244 35.4300   1702   1771  .0588
3245 35.4400   1756   1771  .0569
3246 35.4500   1759   1770  .0569
3247 35.4600   1752   1770  .0571
3248 35.4700   1799   1770  .0556
3249 35.4800   1798   1770  .0556
3250 35.4900   1776   1770  .0563
3251 35.5000   1768   1770  .0566
3252 35.5100   1741   1770  .0574
3253 35.5200   1774   1770  .0564
3254 35.5300   1752   1770  .0571
3255 35.5400   1816   1771  .0551
3256 35.5500   1767   1771  .0566
3257 35.5600   1773   1771  .0564
3258 35.5700   1761   1772  .0568
3259 35.5800   1780   1772  .0562
3260 35.5900   1778   1773  .0562
3261 35.6000   1815   1774  .0551
3262 35.6100   1795   1776  .0557
3263 35.6200   1795   1777  .0557
3264 35.6300   1801   1778  .0555
3265 35.6400   1842   1779  .0543
3266 35.6500   1821   1780  .0549
3267 35.6600   1785   1781  .0560
3268 35.6700   1802   1783  .0555
3269 35.6800   1774   1785  .0564
3270 35.6900   1771   1786  .0565
3271 35.7000   1790   1788  .0559
3272 35.7100   1787   1790  .0560
3273 35.7200   1772   1792  .0564
3274 35.7300   1811   1795  .0552
3275 35.7400   1852   1797  .0540
3276 35.7500   1852   1800  .0540
3277 35.7600   1840   1803  .0543
3278 35.7700   1844   1806  .0542
3279 35.7800   1827   1809  .0547
3280 35.7900   1783   1813  .0561
3281 35.8000   1782   1817  .0561
3282 35.8100   1855   1821  .0539
3283 35.8200   1850   1825  .0541
3284 35.8300   1854   1830  .0539
3285 35.8400   1897   1834  .0527
3286 35.8500   1873   1839  .0534
3287 35.8600   1874   1846  .0534
3288 35.8700   1863   1852  .0537
3289 35.8800   1863   1860  .0537
3290 35.8900   1885   1869  .0531
3291 35.9000   1930   1878  .0518
3292 35.9100   1904   1888  .0525
3293 35.9200   1885   1899  .0531
3294 35.9300   1856   1912  .0539
3295 35.9400   1933   1926  .0517
3296 35.9500   1960   1944  .0510
3297 35.9600   1996   1962  .0501
3298 35.9700   2011   1981  .0497
3299 35.9800   2098   2003  .0477
3300 35.9900   2067   2029  .0484
3301 36.0000   2096   2058  .0477
3302 36.0100   2160   2090  .0463
3303 36.0200   2188   2126  .0457
3304 36.0300   2193   2166  .0456
3305 36.0400   2273   2210  .0440
3306 36.0500   2282   2259  .0438
3307 36.0600   2331   2313  .0429
3308 36.0700   2400   2372  .0417
3309 36.0800   2504   2444  .0399
3310 36.0900   2501   2513  .0400
3311 36.1000   2612   2587  .0383
3312 36.1100   2734   2665  .0366
3313 36.1200   2828   2751  .0354
3314 36.1300   2808   2839  .0356
3315 36.1400   2964   2928  .0337
3316 36.1500   2958   3020  .0338
3317 36.1600   3039   3111  .0329
3318 36.1700   3160   3201  .0316
3319 36.1800   3289   3286  .0304
3320 36.1900   3291   3365  .0304
3321 36.2000   3302   3436  .0303
3322 36.2100   3416   3497  .0293
3323 36.2200   3486   3546  .0287
3324 36.2300   3480   3578  .0287
3325 36.2400   3550   3593  .0282
3326 36.2500   3537   3591  .0283
3327 36.2600   3561   3577  .0281
3328 36.2700   3549   3557  .0282
3329 36.2800   3607   3533  .0277
3330 36.2900   3598   3509  .0278
3331 36.3000   3530   3486  .0283
3332 36.3100   3482   3466  .0287
3333 36.3200   3469   3449  .0288
3334 36.3300   3400   3434  .0294
3335 36.3400   3463   3420  .0289
3336 36.3500   3490   3408  .0287
3337 36.3600   3427   3393  .0292
3338 36.3700   3408   3376  .0293
3339 36.3800   3382   3354  .0296
3340 36.3900   3373   3328  .0296
3341 36.4000   3287   3300  .0304
3342 36.4100   3308   3269  .0302
3343 36.4200   3281   3237  .0305
3344 36.4300   3217   3206  .0311
3345 36.4400   3260   3175  .0307
3346 36.4500   3273   3143  .0306
3347 36.4600   3116   3109  .0321
3348 36.4700   3031   3074  .0330
3349 36.4800   3042   3034  .0329
3350 36.4900   3001   2989  .0333
3351 36.5000   2958   2938  .0338
3352 36.5100   2891   2883  .0346
3353 36.5200   2874   2824  .0348
3354 36.5300   2834   2764  .0353
3355 36.5400   2864   2704  .0349
3356 36.5500   2709   2645  .0369
3357 36.5600   2606   2590  .0384
3358 36.5700   2612   2539  .0383
3359 36.5800   2527   2492  .0396
3360 36.5900   2430   2449  .0412
3361 36.6000   2464   2410  .0406
3362 36.6100   2438   2375  .0410
3363 36.6200   2372   2344  .0422
3364 36.6300   2294   2316  .0436
3365 36.6400   2316   2292  .0432
3366 36.6500   2303   2270  .0434
3367 36.6600   2321   2252  .0431
3368 36.6700   2253   2236  .0444
3369 36.6800   2225   2222  .0449
3370 36.6900   2176   2210  .0460
3371 36.7000   2179   2200  .0459
3372 36.7100   2240   2193  .0446
3373 36.7200   2229   2187  .0449
3374 36.7300   2117   2184  .0472
3375 36.7400   2149   2184  .0465
3376 36.7500   2148   2188  .0466
3377 36.7600   2160   2195  .0463
3378 36.7700   2158   2204  .0463
3379 36.7800   2191   2218  .0456
3380 36.7900   2242   2234  .0446
3381 36.8000   2177   2253  .0459
3382 36.8100   2247   2279  .0445
3383 36.8200   2262   2305  .0442
3384 36.8300   2207   2333  .0453
3385 36.8400   2332   2364  .0429
3386 36.8500   2402   2397  .0416
3387 36.8600   2421   2432  .0413
3388 36.8700   2465   2469  .0406
3389 36.8800   2526   2507  .0396
3390 36.8900   2557   2546  .0391
3391 36.9000   2559   2586  .0391
3392 36.9100   2606   2625  .0384
3393 36.9200   2621   2664  .0382
3394 36.9300   2691   2701  .0372
3395 36.9400   2826   2737  .0354
3396 36.9500   2756   2769  .0363
3397 36.9600   2862   2798  .0349
3398 36.9700   2873   2824  .0348
3399 36.9800   2846   2848  .0351
3400 36.9900   2890   2869  .0346
3401 37.0000   2923   2888  .0342
3402 37.0100   2928   2905  .0342
3403 37.0200   2978   2920  .0336
3404 37.0300   3047   2933  .0328
3405 37.0400   3030   2945  .0330
3406 37.0500   3022   2955  .0331
3407 37.0600   3047   2964  .0328
3408 37.0700   2964   2970  .0337
3409 37.0800   3032   2973  .0330
3410 37.0900   3046   2972  .0328
3411 37.1000   2986   2965  .0335
3412 37.1100   2979   2951  .0336
3413 37.1200   2956   2930  .0338
3414 37.1300   2911   2901  .0344
3415 37.1400   2863   2865  .0349
3416 37.1500   2828   2823  .0354
3417 37.1600   2720   2774  .0368
3418 37.1700   2717   2718  .0368
3419 37.1800   2677   2659  .0374
3420 37.1900   2615   2598  .0382
3421 37.2000   2558   2538  .0391
3422 37.2100   2506   2479  .0399
3423 37.2200   2453   2423  .0408
3424 37.2300   2375   2372  .0421
3425 37.2400   2337   2325  .0428
3426 37.2500   2262   2283  .0442
3427 37.2600   2222   2246  .0450
3428 37.2700   2160   2213  .0463
3429 37.2800   2168   2187  .0461
3430 37.2900   2129   2163  .0470
3431 37.3000   2160   2144  .0463
3432 37.3100   2068   2129  .0484
3433 37.3200   2062   2117  .0485
3434 37.3300   2017   2109  .0496
3435 37.3400   2047   2103  .0489
3436 37.3500   2068   2101  .0484
3437 37.3600   2074   2101  .0482
3438 37.3700   2061   2105  .0485
3439 37.3800   2102   2110  .0476
3440 37.3900   2080   2118  .0481
3441 37.4000   2061   2129  .0485
3442 37.4100   2097   2142  .0477
3443 37.4200   2085   2157  .0480
3444 37.4300   2059   2174  .0486
3445 37.4400   2104   2193  .0475
3446 37.4500   2125   2214  .0471
3447 37.4600   2148   2238  .0466
3448 37.4700   2136   2263  .0468
3449 37.4800   2192   2290  .0456
3450 37.4900   2224   2319  .0450
3451 37.5000   2264   2350  .0442
3452 37.5100   2256   2382  .0443
3453 37.5200   2338   2415  .0428
3454 37.5300   2384   2449  .0419
3455 37.5400   2410   2482  .0415
3456 37.5500   2436   2516  .0411
3457 37.5600   2436   2551  .0411
3458 37.5700   2449   2584  .0408
3459 37.5800   2549   2616  .0392
3460 37.5900   2595   2646  .0385
3461 37.6000   2646   2676  .0378
3462 37.6100   2665   2706  .0375
3463 37.6200   2696   2737  .0371
3464 37.6300   2774   2770  .0360
3465 37.6400   2832   2805  .0353
3466 37.6500   2817   2844  .0355
3467 37.6600   2892   2885  .0346
3468 37.6700   3007   2929  .0333
3469 37.6800   3095   2976  .0323
3470 37.6900   3135   3026  .0319
3471 37.7000   3202   3078  .0312
3472 37.7100   3198   3132  .0313
3473 37.7200   3214   3187  .0311
3474 37.7300   3225   3244  .0310
3475 37.7400   3334   3301  .0300
3476 37.7500   3380   3358  .0296
3477 37.7600   3350   3413  .0299
3478 37.7700   3411   3468  .0293
3479 37.7800   3503   3520  .0285
3480 37.7900   3530   3571  .0283
3481 37.8000   3550   3621  .0282
3482 37.8100   3632   3668  .0275
3483 37.8200   3642   3719  .0275
3484 37.8300   3623   3770  .0276
3485 37.8400   3677   3822  .0272
3486 37.8500   3767   3872  .0265
3487 37.8600   3837   3921  .0261
3488 37.8700   3802   3964  .0263
3489 37.8800   3836   4002  .0261
3490 37.8900   3857   4030  .0259
3491 37.9000   3909   4048  .0256
3492 37.9100   3856   4054  .0259
3493 37.9200   3922   4046  .0255
3494 37.9300   3807   4022  .0263
3495 37.9400   3861   3977  .0259
3496 37.9500   3748   3909  .0267
3497 37.9600   3673   3824  .0272
3498 37.9700   3639   3724  .0275
3499 37.9800   3570   3614  .0280
3500 37.9900   3492   3498  .0286
3501 38.0000   3398   3381  .0294
3502 38.0100   3290   3269  .0304
3503 38.0200   3152   3157  .0317
3504 38.0300   3039   3050  .0329
3505 38.0400   2992   2949  .0334
3506 38.0500   2903   2857  .0344
3507 38.0600   2774   2772  .0360
3508 38.0700   2706   2696  .0370
3509 38.0800   2616   2630  .0382
3510 38.0900   2539   2573  .0394
3511 38.1000   2498   2525  .0400
3512 38.1100   2494   2486  .0401
3513 38.1200   2444   2456  .0409
3514 38.1300   2423   2436  .0413
3515 38.1400   2439   2424  .0410
3516 38.1500   2451   2420  .0408
3517 38.1600   2372   2425  .0422
3518 38.1700   2416   2438  .0414
3519 38.1800   2531   2460  .0395
3520 38.1900   2527   2487  .0396
3521 38.2000   2590   2523  .0386
3522 38.2100   2608   2566  .0383
3523 38.2200   2666   2616  .0375
3524 38.2300   2725   2671  .0367
3525 38.2400   2805   2731  .0357
3526 38.2500   2866   2795  .0349
3527 38.2600   2934   2864  .0341
3528 38.2700   3004   2932  .0333
3529 38.2800   3117   2999  .0321
3530 38.2900   3142   3063  .0318
3531 38.3000   3224   3122  .0310
3532 38.3100   3277   3174  .0305
3533 38.3200   3227   3214  .0310
3534 38.3300   3247   3244  .0308
3535 38.3400   3340   3259  .0299
3536 38.3500   3294   3256  .0304
3537 38.3600   3387   3234  .0295
3538 38.3700   3335   3197  .0300
3539 38.3800   3336   3150  .0300
3540 38.3900   3335   3097  .0300
3541 38.4000   3316   3042  .0302
3542 38.4100   3249   2988  .0308
3543 38.4200   3154   2937  .0317
3544 38.4300   3045   2891  .0328
3545 38.4400   3013   2851  .0332
3546 38.4500   2943   2816  .0340
3547 38.4600   2895   2788  .0345
3548 38.4700   2772   2766  .0361
3549 38.4800   2768   2749  .0361
3550 38.4900   2693   2738  .0371
3551 38.5000   2696   2733  .0371
3552 38.5100   2716   2733  .0368
3553 38.5200   2704   2738  .0370
3554 38.5300   2666   2749  .0375
3555 38.5400   2686   2764  .0372
3556 38.5500   2691   2784  .0372
3557 38.5600   2744   2808  .0364
3558 38.5700   2743   2836  .0365
3559 38.5800   2800   2867  .0357
3560 38.5900   2765   2901  .0362
3561 38.6000   2891   2937  .0346
3562 38.6100   2974   2975  .0336
3563 38.6200   2990   3013  .0334
3564 38.6300   2968   3054  .0337
3565 38.6400   3001   3096  .0333
3566 38.6500   3119   3139  .0321
3567 38.6600   3127   3185  .0320
3568 38.6700   3169   3233  .0316
3569 38.6800   3241   3282  .0309
3570 38.6900   3316   3330  .0302
3571 38.7000   3426   3380  .0292
3572 38.7100   3525   3430  .0284
3573 38.7200   3540   3478  .0282
3574 38.7300   3495   3524  .0286
3575 38.7400   3541   3566  .0282
3576 38.7500   3626   3605  .0276
3577 38.7600   3687   3641  .0271
3578 38.7700   3740   3674  .0267
3579 38.7800   3795   3702  .0264
3580 38.7900   3756   3728  .0266
3581 38.8000   3782   3749  .0264
3582 38.8100   3856   3764  .0259
3583 38.8200   3862   3772  .0259
3584 38.8300   3763   3774  .0266
3585 38.8400   3756   3768  .0266
3586 38.8500   3734   3749  .0268
3587 38.8600   3691   3720  .0271
3588 38.8700   3645   3681  .0274
3589 38.8800   3627   3635  .0276
3590 38.8900   3552   3585  .0282
3591 38.9000   3517   3531  .0284
3592 38.9100   3440   3477  .0291
3593 38.9200   3445   3423  .0290
3594 38.9300   3402   3371  .0294
3595 38.9400   3276   3321  .0305
3596 38.9500   3193   3273  .0313
3597 38.9600   3179   3228  .0315
3598 38.9700   3134   3185  .0319
3599 38.9800   3136   3145  .0319
3600 38.9900   3038   3107  .0329
3601 39.0000   2992   3070  .0334
3602 39.0100   2983   3035  .0335
3603 39.0200   2945   3001  .0340
3604 39.0300   2915   2967  .0343
3605 39.0400   2877   2933  .0348
3606 39.0500   2900   2898  .0345
3607 39.0600   2907   2863  .0344
3608 39.0700   2796   2828  .0358
3609 39.0800   2817   2792  .0355
3610 39.0900   2710   2755  .0369
3611 39.1000   2695   2719  .0371
3612 39.1100   2720   2683  .0368
3613 39.1200   2670   2647  .0375
3614 39.1300   2600   2612  .0385
3615 39.1400   2578   2576  .0388
3616 39.1500   2607   2542  .0384
3617 39.1600   2550   2510  .0392
3618 39.1700   2482   2479  .0403
3619 39.1800   2473   2451  .0404
3620 39.1900   2426   2426  .0412
3621 39.2000   2416   2403  .0414
3622 39.2100   2395   2384  .0418
3623 39.2200   2367   2369  .0422
3624 39.2300   2354   2358  .0425
3625 39.2400   2362   2350  .0423
3626 39.2500   2339   2347  .0428
3627 39.2600   2326   2348  .0430
3628 39.2700   2322   2351  .0431
3629 39.2800   2348   2360  .0426
3630 39.2900   2308   2371  .0433
3631 39.3000   2344   2386  .0427
3632 39.3100   2381   2404  .0420
3633 39.3200   2412   2424  .0415
3634 39.3300   2363   2445  .0423
3635 39.3400   2383   2467  .0420
3636 39.3500   2412   2489  .0415
3637 39.3600   2465   2510  .0406
3638 39.3700   2503   2529  .0400
3639 39.3800   2509   2545  .0399
3640 39.3900   2480   2558  .0403
3641 39.4000   2482   2565  .0403
3642 39.4100   2530   2568  .0395
3643 39.4200   2533   2563  .0395
3644 39.4300   2481   2553  .0403
3645 39.4400   2531   2538  .0395
3646 39.4500   2466   2520  .0406
3647 39.4600   2514   2501  .0398
3648 39.4700   2530   2478  .0395
3649 39.4800   2489   2454  .0402
3650 39.4900   2473   2429  .0404
3651 39.5000   2415   2404  .0414
3652 39.5100   2343   2378  .0427
3653 39.5200   2374   2353  .0421
3654 39.5300   2349   2328  .0426
3655 39.5400   2356   2305  .0424
3656 39.5500   2307   2283  .0433
3657 39.5600   2288   2263  .0437
3658 39.5700   2252   2246  .0444
3659 39.5800   2250   2234  .0444
3660 39.5900   2250   2225  .0444
3661 39.6000   2241   2221  .0446
3662 39.6100   2194   2221  .0456
3663 39.6200   2174   2226  .0460
3664 39.6300   2171   2235  .0461
3665 39.6400   2202   2249  .0454
3666 39.6500   2232   2266  .0448
3667 39.6600   2251   2286  .0444
3668 39.6700   2231   2308  .0448
3669 39.6800   2351   2333  .0425
3670 39.6900   2331   2359  .0429
3671 39.7000   2313   2384  .0432
3672 39.7100   2351   2410  .0425
3673 39.7200   2353   2431  .0425
3674 39.7300   2325   2449  .0430
3675 39.7400   2339   2460  .0428
3676 39.7500   2336   2465  .0428
3677 39.7600   2379   2463  .0420
3678 39.7700   2364   2452  .0423
3679 39.7800   2410   2425  .0415
3680 39.7900   2310   2394  .0433
3681 39.8000   2265   2356  .0442
3682 39.8100   2325   2313  .0430
3683 39.8200   2278   2268  .0439
3684 39.8300   2188   2223  .0457
3685 39.8400   2237   2179  .0447
3686 39.8500   2211   2137  .0452
3687 39.8600   2171   2097  .0461
3688 39.8700   2116   2058  .0473
3689 39.8800   2075   2027  .0482
3690 39.8900   2053   1999  .0487
3691 39.9000   1991   1975  .0502
3692 39.9100   2008   1955  .0498
3693 39.9200   1992   1939  .0502
3694 39.9300   1915   1927  .0522
3695 39.9400   1982   1918  .0505
3696 39.9500   1961   1913  .0510
3697 39.9600   1954   1910  .0512
3698 39.9700   1957   1910  .0511
3699 39.9800   2032   1914  .0492
3700 39.9900   2006   1919  .0499
3701 40.0000   2013   1927  .0497
3702 40.0100   1997   1936  .0501
3703 40.0200   2040   1948  .0490
3704 40.0300   2044   1961  .0489
3705 40.0400   2092   1975  .0478
3706 40.0500   2077   1993  .0481
3707 40.0600   2072   2010  .0483
3708 40.0700   2072   2027  .0483
3709 40.0800   2185   2045  .0458
3710 40.0900   2202   2064  .0454
3711 40.1000   2170   2082  .0461
3712 40.1100   2191   2099  .0456
3713 40.1200   2237   2115  .0447
3714 40.1300   2219   2130  .0451
3715 40.1400   2268   2143  .0441
3716 40.1500   2304   2152  .0434
3717 40.1600   2280   2160  .0439
3718 40.1700   2242   2165  .0446
3719 40.1800   2291   2166  .0436
3720 40.1900   2275   2164  .0440
3721 40.2000   2251   2159  .0444
3722 40.2100   2273   2153  .0440
3723 40.2200   2262   2145  .0442
3724 40.2300   2290   2137  .0437
3725 40.2400   2299   2128  .0435
3726 40.2500   2240   2120  .0446
3727 40.2600   2213   2112  .0452
3728 40.2700   2193   2105  .0456
3729 40.2800   2219   2099  .0451
3730 40.2900   2190   2095  .0457
3731 40.3000   2168   2092  .0461
3732 40.3100   2202   2092  .0454
3733 40.3200   2170   2093  .0461
3734 40.3300   2140   2096  .0467
3735 40.3400   2144   2102  .0466
3736 40.3500   2104   2111  .0475
3737 40.3600   2064   2122  .0484
3738 40.3700   2120   2137  .0472
3739 40.3800   2205   2154  .0454
3740 40.3900   2168   2173  .0461
3741 40.4000   2192   2194  .0456
3742 40.4100   2223   2219  .0450
3743 40.4200   2205   2247  .0454
3744 40.4300   2164   2277  .0462
3745 40.4400   2230   2311  .0448
3746 40.4500   2247   2347  .0445
3747 40.4600   2269   2385  .0441
3748 40.4700   2349   2426  .0426
3749 40.4800   2405   2469  .0416
3750 40.4900   2424   2513  .0413
3751 40.5000   2446   2559  .0409
3752 40.5100   2541   2607  .0394
3753 40.5200   2577   2656  .0388
3754 40.5300   2598   2705  .0385
3755 40.5400   2620   2756  .0382
3756 40.5500   2691   2805  .0372
3757 40.5600   2725   2853  .0367
3758 40.5700   2877   2900  .0348
3759 40.5800   2911   2944  .0344
3760 40.5900   2972   2985  .0336
3761 40.6000   3024   3023  .0331
3762 40.6100   3077   3057  .0325
3763 40.6200   3140   3085  .0318
3764 40.6300   3144   3109  .0318
3765 40.6400   3224   3128  .0310
3766 40.6500   3231   3142  .0310
3767 40.6600   3210   3151  .0312
3768 40.6700   3241   3155  .0309
3769 40.6800   3313   3154  .0302
3770 40.6900   3288   3149  .0304
3771 40.7000   3248   3138  .0308
3772 40.7100   3234   3120  .0309
3773 40.7200   3152   3095  .0317
3774 40.7300   3109   3065  .0322
3775 40.7400   3087   3030  .0324
3776 40.7500   3040   2992  .0329
3777 40.7600   2962   2950  .0338
3778 40.7700   2900   2906  .0345
3779 40.7800   2921   2862  .0342
3780 40.7900   2841   2817  .0352
3781 40.8000   2760   2773  .0362
3782 40.8100   2743   2730  .0365
3783 40.8200   2691   2689  .0372
3784 40.8300   2624   2650  .0381
3785 40.8400   2556   2614  .0391
3786 40.8500   2502   2580  .0400
3787 40.8600   2475   2550  .0404
3788 40.8700   2428   2523  .0412
3789 40.8800   2410   2500  .0415
3790 40.8900   2389   2480  .0419
3791 40.9000   2336   2463  .0428
3792 40.9100   2330   2450  .0429
3793 40.9200   2327   2440  .0430
3794 40.9300   2279   2433  .0439
3795 40.9400   2329   2430  .0429
3796 40.9500   2359   2428  .0424
3797 40.9600   2338   2430  .0428
3798 40.9700   2360   2433  .0424
3799 40.9800   2428   2438  .0412
3800 40.9900   2369   2444  .0422
3801 41.0000   2362   2451  .0423
3802 41.0100   2364   2458  .0423
3803 41.0200   2378   2466  .0421
3804 41.0300   2387   2470  .0419
3805 41.0400   2417   2473  .0414
3806 41.0500   2416   2473  .0414
3807 41.0600   2410   2471  .0415
3808 41.0700   2390   2463  .0418
3809 41.0800   2447   2455  .0409
3810 41.0900   2423   2442  .0413
3811 41.1000   2416   2427  .0414
3812 41.1100   2450   2412  .0408
3813 41.1200   2456   2397  .0407
3814 41.1300   2465   2383  .0406
3815 41.1400   2465   2371  .0406
3816 41.1500   2417   2362  .0414
3817 41.1600   2411   2354  .0415
3818 41.1700   2500   2349  .0400
3819 41.1800   2438   2346  .0410
3820 41.1900   2393   2346  .0418
3821 41.2000   2401   2347  .0416
3822 41.2100   2497   2350  .0400
3823 41.2200   2436   2353  .0411
3824 41.2300   2396   2358  .0417
3825 41.2400   2412   2361  .0415
3826 41.2500   2441   2364  .0410
3827 41.2600   2388   2366  .0419
3828 41.2700   2417   2364  .0414
3829 41.2800   2443   2360  .0409
3830 41.2900   2458   2354  .0407
3831 41.3000   2443   2344  .0409
3832 41.3100   2387   2331  .0419
3833 41.3200   2365   2315  .0423
3834 41.3300   2323   2296  .0430
3835 41.3400   2392   2275  .0418
3836 41.3500   2321   2251  .0431
3837 41.3600   2251   2225  .0444
3838 41.3700   2301   2198  .0435
3839 41.3800   2249   2171  .0445
3840 41.3900   2181   2146  .0459
3841 41.4000   2189   2123  .0457
3842 41.4100   2188   2102  .0457
3843 41.4200   2150   2084  .0465
3844 41.4300   2096   2069  .0477
3845 41.4400   2094   2057  .0478
3846 41.4500   2090   2049  .0478
3847 41.4600   2108   2044  .0474
3848 41.4700   2088   2043  .0479
3849 41.4800   2081   2047  .0481
3850 41.4900   2067   2054  .0484
3851 41.5000   2081   2067  .0481
3852 41.5100   2096   2082  .0477
3853 41.5200   2109   2102  .0474
3854 41.5300   2105   2125  .0475
3855 41.5400   2196   2153  .0455
3856 41.5500   2174   2185  .0460
3857 41.5600   2158   2217  .0463
3858 41.5700   2214   2256  .0452
3859 41.5800   2276   2297  .0439
3860 41.5900   2258   2342  .0443
3861 41.6000   2344   2389  .0427
3862 41.6100   2380   2437  .0420
3863 41.6200   2422   2488  .0413
3864 41.6300   2461   2537  .0406
3865 41.6400   2568   2585  .0389
3866 41.6500   2590   2631  .0386
3867 41.6600   2642   2673  .0379
3868 41.6700   2688   2710  .0372
3869 41.6800   2734   2740  .0366
3870 41.6900   2777   2763  .0360
3871 41.7000   2772   2779  .0361
3872 41.7100   2829   2784  .0353
3873 41.7200   2763   2778  .0362
3874 41.7300   2724   2761  .0367
3875 41.7400   2728   2734  .0367
3876 41.7500   2792   2702  .0358
3877 41.7600   2753   2666  .0363
3878 41.7700   2646   2627  .0378
3879 41.7800   2609   2588  .0383
3880 41.7900   2587   2550  .0387
3881 41.8000   2582   2515  .0387
3882 41.8100   2543   2482  .0393
3883 41.8200   2520   2453  .0397
3884 41.8300   2452   2430  .0408
3885 41.8400   2460   2408  .0407
3886 41.8500   2373   2390  .0421
3887 41.8600   2290   2376  .0437
3888 41.8700   2328   2366  .0430
3889 41.8800   2323   2358  .0430
3890 41.8900   2258   2354  .0443
3891 41.9000   2288   2352  .0437
3892 41.9100   2346   2352  .0426
3893 41.9200   2323   2353  .0430
3894 41.9300   2243   2355  .0446
3895 41.9400   2359   2358  .0424
3896 41.9500   2310   2361  .0433
3897 41.9600   2275   2363  .0440
3898 41.9700   2231   2365  .0448
3899 41.9800   2280   2365  .0439
3900 41.9900   2361   2364  .0424
3901 42.0000   2327   2361  .0430
3902 42.0100   2299   2356  .0435
3903 42.0200   2269   2349  .0441
3904 42.0300   2222   2340  .0450
3905 42.0400   2267   2330  .0441
3906 42.0500   2217   2319  .0451
3907 42.0600   2251   2308  .0444
3908 42.0700   2211   2298  .0452
3909 42.0800   2209   2288  .0453
3910 42.0900   2195   2279  .0456
3911 42.1000   2236   2271  .0447
3912 42.1100   2175   2266  .0460
3913 42.1200   2180   2261  .0459
3914 42.1300   2149   2259  .0465
3915 42.1400   2193   2259  .0456
3916 42.1500   2220   2259  .0450
3917 42.1600   2154   2259  .0464
3918 42.1700   2171   2261  .0461
3919 42.1800   2206   2263  .0453
3920 42.1900   2178   2265  .0459
3921 42.2000   2235   2267  .0447
3922 42.2100   2231   2269  .0448
3923 42.2200   2206   2269  .0453
3924 42.2300   2214   2269  .0452
3925 42.2400   2262   2267  .0442
3926 42.2500   2245   2263  .0445
3927 42.2600   2291   2257  .0436
3928 42.2700   2254   2251  .0444
3929 42.2800   2247   2243  .0445
3930 42.2900   2264   2235  .0442
3931 42.3000   2267   2227  .0441
3932 42.3100   2262   2219  .0442
3933 42.3200   2275   2211  .0440
3934 42.3300   2231   2205  .0448
3935 42.3400   2253   2200  .0444
3936 42.3500   2298   2198  .0435
3937 42.3600   2252   2199  .0444
3938 42.3700   2253   2203  .0444
3939 42.3800   2278   2211  .0439
3940 42.3900   2290   2223  .0437
3941 42.4000   2265   2239  .0442
3942 42.4100   2317   2259  .0432
3943 42.4200   2334   2283  .0428
3944 42.4300   2302   2310  .0434
3945 42.4400   2445   2341  .0409
3946 42.4500   2418   2375  .0414
3947 42.4600   2447   2410  .0409
3948 42.4700   2470   2447  .0405
3949 42.4800   2560   2483  .0391
3950 42.4900   2574   2519  .0389
3951 42.5000   2614   2553  .0383
3952 42.5100   2590   2583  .0386
3953 42.5200   2576   2609  .0388
3954 42.5300   2625   2629  .0381
3955 42.5400   2634   2643  .0380
3956 42.5500   2686   2649  .0372
3957 42.5600   2649   2647  .0378
3958 42.5700   2654   2639  .0377
3959 42.5800   2660   2626  .0376
3960 42.5900   2716   2611  .0368
3961 42.6000   2680   2596  .0373
3962 42.6100   2630   2582  .0380
3963 42.6200   2661   2569  .0376
3964 42.6300   2651   2559  .0377
3965 42.6400   2648   2552  .0378
3966 42.6500   2631   2546  .0380
3967 42.6600   2599   2545  .0385
3968 42.6700   2586   2547  .0387
3969 42.6800   2545   2551  .0393
3970 42.6900   2581   2557  .0387
3971 42.7000   2633   2567  .0380
3972 42.7100   2574   2579  .0389
3973 42.7200   2628   2593  .0381
3974 42.7300   2532   2610  .0395
3975 42.7400   2603   2629  .0384
3976 42.7500   2633   2650  .0380
3977 42.7600   2671   2672  .0374
3978 42.7700   2713   2695  .0369
3979 42.7800   2746   2718  .0364
3980 42.7900   2711   2739  .0369
3981 42.8000   2698   2758  .0371
3982 42.8100   2738   2775  .0365
3983 42.8200   2748   2787  .0364
3984 42.8300   2683   2795  .0373
3985 42.8400   2755   2797  .0363
3986 42.8500   2734   2796  .0366
3987 42.8600   2704   2784  .0370
3988 42.8700   2715   2767  .0368
3989 42.8800   2723   2745  .0367
3990 42.8900   2672   2719  .0374
3991 42.9000   2658   2693  .0376
3992 42.9100   2647   2667  .0378
3993 42.9200   2624   2641  .0381
3994 42.9300   2571   2618  .0389
3995 42.9400   2591   2598  .0386
3996 42.9500   2593   2580  .0386
3997 42.9600   2547   2567  .0393
3998 42.9700   2523   2557  .0396
3999 42.9800   2522   2551  .0397
4000 42.9900   2437   2549  .0410
4001 43.0000   2433   2433  .0411
4002 43.0100   2418   2434  .0414
4003 43.0200   2445   2437  .0409
4004 43.0300   2424   2444  .0413
4005 43.0400   2409   2453  .0415
4006 43.0500   2394   2464  .0418
4007 43.0600   2466   2477  .0406
4008 43.0700   2523   2491  .0396
4009 43.0800   2485   2507  .0402
4010 43.0900   2467   2523  .0405
4011 43.1000   2499   2540  .0400
4012 43.1100   2494   2557  .0401
4013 43.1200   2581   2574  .0387
4014 43.1300   2567   2591  .0390
4015 43.1400   2576   2607  .0388
4016 43.1500   2636   2623  .0379
4017 43.1600   2629   2638  .0380
4018 43.1700   2618   2653  .0382
4019 43.1800   2695   2666  .0371
4020 43.1900   2720   2678  .0368
4021 43.2000   2705   2689  .0370
4022 43.2100   2704   2700  .0370
4023 43.2200   2717   2711  .0368
4024 43.2300   2713   2722  .0369
4025 43.2400   2780   2736  .0360
4026 43.2500   2786   2752  .0359
4027 43.2600   2798   2771  .0357
4028 43.2700   2804   2795  .0357
4029 43.2800   2876   2822  .0348
4030 43.2900   2873   2853  .0348
4031 43.3000   2908   2889  .0344
4032 43.3100   2900   2928  .0345
4033 43.3200   2988   2969  .0335
4034 43.3300   3010   3012  .0332
4035 43.3400   3041   3055  .0329
4036 43.3500   3090   3097  .0324
4037 43.3600   3111   3134  .0321
4038 43.3700   3088   3169  .0324
4039 43.3800   3173   3194  .0315
4040 43.3900   3128   3214  .0320
4041 43.4000   3200   3224  .0313
4042 43.4100   3196   3223  .0313
4043 43.4200   3148   3208  .0318
4044 43.4300   3026   3178  .0330
4045 43.4400   3139   3136  .0319
4046 43.4500   3140   3085  .0318
4047 43.4600   3074   3026  .0325
4048 43.4700   3040   2961  .0329
4049 43.4800   3008   2893  .0332
4050 43.4900   2933   2824  .0341
4051 43.5000   2875   2755  .0348
4052 43.5100   2795   2689  .0358
4053 43.5200   2719   2624  .0368
4054 43.5300   2661   2564  .0376
4055 43.5400   2662   2507  .0376
4056 43.5500   2554   2454  .0392
4057 43.5600   2480   2406  .0403
4058 43.5700   2437   2362  .0410
4059 43.5800   2411   2321  .0415
4060 43.5900   2359   2283  .0424
4061 43.6000   2331   2250  .0429
4062 43.6100   2251   2221  .0444
4063 43.6200   2162   2195  .0463
4064 43.6300   2141   2173  .0467
4065 43.6400   2179   2154  .0459
4066 43.6500   2172   2138  .0460
4067 43.6600   2114   2125  .0473
4068 43.6700   2085   2115  .0480
4069 43.6800   2133   2108  .0469
4070 43.6900   2076   2103  .0482
4071 43.7000   2096   2100  .0477
4072 43.7100   2082   2100  .0480
4073 43.7200   2102   2100  .0476
4074 43.7300   2044   2101  .0489
4075 43.7400   2099   2105  .0476
4076 43.7500   2154   2110  .0464
4077 43.7600   2146   2115  .0466
4078 43.7700   2132   2122  .0469
4079 43.7800   2162   2128  .0463
4080 43.7900   2125   2135  .0471
4081 43.8000   2137   2142  .0468
4082 43.8100   2149   2149  .0465
4083 43.8200   2146   2155  .0466
4084 43.8300   2116   2161  .0473
4085 43.8400   2156   2167  .0464
4086 43.8500   2237   2171  .0447
4087 43.8600   2227   2175  .0449
4088 43.8700   2216   2177  .0451
4089 43.8800   2242   2179  .0446
4090 43.8900   2187   2181  .0457
4091 43.9000   2188   2181  .0457
4092 43.9100   2166   2182  .0462
4093 43.9200   2188   2181  .0457
4094 43.9300   2158   2181  .0463
4095 43.9400   2192   2181  .0456
4096 43.9500   2223   2181  .0450
4097 43.9600   2227   2182  .0449
4098 43.9700   2230   2184  .0448
4099 43.9800   2202   2187  .0454
4100 43.9900   2214   2191  .0452
4101 44.0000   2175   2196  .0460
4102 44.0100   2220   2204  .0450
4103 44.0200   2170   2212  .0461
4104 44.0300   2145   2223  .0466
4105 44.0400   2213   2235  .0452
4106 44.0500   2240   2249  .0446
4107 44.0600   2206   2263  .0453
4108 44.0700   2184   2279  .0458
4109 44.0800   2244   2295  .0446
4110 44.0900   2272   2312  .0440
4111 44.1000   2272   2328  .0440
4112 44.1100   2286   2344  .0437
4113 44.1200   2289   2358  .0437
4114 44.1300   2279   2371  .0439
4115 44.1400   2368   2380  .0422
4116 44.1500   2360   2387  .0424
4117 44.1600   2310   2390  .0433
4118 44.1700   2330   2389  .0429
4119 44.1800   2400   2384  .0417
4120 44.1900   2396   2378  .0417
4121 44.2000   2332   2368  .0429
4122 44.2100   2327   2358  .0430
4123 44.2200   2357   2345  .0424
4124 44.2300   2324   2333  .0430
4125 44.2400   2347   2320  .0426
4126 44.2500   2268   2306  .0441
4127 44.2600   2320   2294  .0431
4128 44.2700   2260   2282  .0442
4129 44.2800   2273   2273  .0440
4130 44.2900   2299   2265  .0435
4131 44.3000   2257   2260  .0443
4132 44.3100   2287   2259  .0437
4133 44.3200   2278   2261  .0439
4134 44.3300   2253   2267  .0444
4135 44.3400   2297   2277  .0435
4136 44.3500   2308   2291  .0433
4137 44.3600   2319   2310  .0431
4138 44.3700   2373   2332  .0421
4139 44.3800   2361   2359  .0424
4140 44.3900   2382   2389  .0420
4141 44.4000   2431   2423  .0411
4142 44.4100   2438   2459  .0410
4143 44.4200   2491   2498  .0401
4144 44.4300   2506   2538  .0399
4145 44.4400   2591   2578  .0386
4146 44.4500   2635   2618  .0380
4147 44.4600   2705   2656  .0370
4148 44.4700   2668   2690  .0375
4149 44.4800   2712   2721  .0369
4150 44.4900   2731   2746  .0366
4151 44.5000   2805   2764  .0357
4152 44.5100   2824   2775  .0354
4153 44.5200   2828   2777  .0354
4154 44.5300   2762   2769  .0362
4155 44.5400   2781   2754  .0360
4156 44.5500   2742   2734  .0365
4157 44.5600   2766   2711  .0362
4158 44.5700   2734   2687  .0366
4159 44.5800   2740   2663  .0365
4160 44.5900   2657   2641  .0376
4161 44.6000   2731   2619  .0366
4162 44.6100   2696   2602  .0371
4163 44.6200   2653   2589  .0377
4164 44.6300   2582   2580  .0387
4165 44.6400   2631   2574  .0380
4166 44.6500   2652   2571  .0377
4167 44.6600   2637   2571  .0379
4168 44.6700   2638   2574  .0379
4169 44.6800   2656   2579  .0377
4170 44.6900   2643   2586  .0378
4171 44.7000   2649   2595  .0378
4172 44.7100   2666   2605  .0375
4173 44.7200   2641   2615  .0379
4174 44.7300   2632   2626  .0380
4175 44.7400   2626   2637  .0381
4176 44.7500   2672   2648  .0374
4177 44.7600   2691   2657  .0372
4178 44.7700   2738   2664  .0365
4179 44.7800   2724   2670  .0367
4180 44.7900   2710   2674  .0369
4181 44.8000   2749   2677  .0364
4182 44.8100   2739   2679  .0365
4183 44.8200   2732   2678  .0366
4184 44.8300   2709   2673  .0369
4185 44.8400   2698   2668  .0371
4186 44.8500   2678   2658  .0373
4187 44.8600   2701   2646  .0370
4188 44.8700   2648   2632  .0378
4189 44.8800   2653   2617  .0377
4190 44.8900   2544   2599  .0393
4191 44.9000   2523   2579  .0396
4192 44.9100   2533   2557  .0395
4193 44.9200   2484   2534  .0403
4194 44.9300   2404   2509  .0416
4195 44.9400   2456   2483  .0407
4196 44.9500   2436   2455  .0411
4197 44.9600   2378   2427  .0421
4198 44.9700   2274   2398  .0440
4199 44.9800   2262   2366  .0442
4200 44.9900   2271   2336  .0440
4201 45.0000   2258   2307  .0443
4202 45.0100   2238   2278  .0447
4203 45.0200   2202   2249  .0454
4204 45.0300   2149   2221  .0465
4205 45.0400   2171   2193  .0461
4206 45.0500   2179   2167  .0459
4207 45.0600   2140   2141  .0467
4208 45.0700   2101   2117  .0476
4209 45.0800   2116   2094  .0473
4210 45.0900   2037   2073  .0491
4211 45.1000   1982   2055  .0505
4212 45.1100   2008   2040  .0498
4213 45.1200   1972   2025  .0507
4214 45.1300   1951   2013  .0513
4215 45.1400   1974   2003  .0507
4216 45.1500   1936   1995  .0517
4217 45.1600   1952   1989  .0512
4218 45.1700   1909   1985  .0524
4219 45.1800   1929   1983  .0518
4220 45.1900   1932   1982  .0518
4221 45.2000   1958   1984  .0511
4222 45.2100   1925   1987  .0519
4223 45.2200   1920   1992  .0521
4224 45.2300   1907   1999  .0524
4225 45.2400   1984   2007  .0504
4226 45.2500   1979   2016  .0505
4227 45.2600   1948   2027  .0513
4228 45.2700   1967   2038  .0508
4229 45.2800   2040   2051  .0490
4230 45.2900   2020   2063  .0495
4231 45.3000   2067   2078  .0484
4232 45.3100   2052   2093  .0487
4233 45.3200   2047   2108  .0489
4234 45.3300   2090   2124  .0478
4235 45.3400   2113   2141  .0473
4236 45.3500   2114   2157  .0473
4237 45.3600   2116   2173  .0473
4238 45.3700   2133   2189  .0469
4239 45.3800   2165   2205  .0462
4240 45.3900   2172   2222  .0460
4241 45.4000   2140   2238  .0467
4242 45.4100   2157   2254  .0464
4243 45.4200   2181   2270  .0459
4244 45.4300   2187   2286  .0457
4245 45.4400   2231   2303  .0448
4246 45.4500   2227   2320  .0449
4247 45.4600   2257   2338  .0443
4248 45.4700   2303   2357  .0434
4249 45.4800   2328   2376  .0430
4250 45.4900   2344   2395  .0427
4251 45.5000   2373   2415  .0421
4252 45.5100   2395   2434  .0418
4253 45.5200   2398   2453  .0417
4254 45.5300   2459   2470  .0407
4255 45.5400   2490   2485  .0402
4256 45.5500   2474   2498  .0404
4257 45.5600   2514   2508  .0398
4258 45.5700   2505   2515  .0399
4259 45.5800   2457   2518  .0407
4260 45.5900   2469   2516  .0405
4261 45.6000   2522   2510  .0397
4262 45.6100   2531   2498  .0395
4263 45.6200   2529   2481  .0395
4264 45.6300   2430   2459  .0412
4265 45.6400   2463   2434  .0406
4266 45.6500   2450   2406  .0408
4267 45.6600   2475   2377  .0404
4268 45.6700   2408   2346  .0415
4269 45.6800   2401   2316  .0416
4270 45.6900   2403   2287  .0416
4271 45.7000   2345   2258  .0426
4272 45.7100   2300   2233  .0435
4273 45.7200   2261   2208  .0442
4274 45.7300   2196   2186  .0455
4275 45.7400   2201   2166  .0454
4276 45.7500   2147   2147  .0466
4277 45.7600   2106   2132  .0475
4278 45.7700   2060   2119  .0485
4279 45.7800   2101   2110  .0476
4280 45.7900   2067   2102  .0484
4281 45.8000   2036   2097  .0491
4282 45.8100   2084   2093  .0480
4283 45.8200   2105   2092  .0475
4284 45.8300   2087   2093  .0479
4285 45.8400   2088   2096  .0479
4286 45.8500   2109   2100  .0474
4287 45.8600   2082   2105  .0480
4288 45.8700   2065   2112  .0484
4289 45.8800   2065   2119  .0484
4290 45.8900   2126   2126  .0470
4291 45.9000   2140   2134  .0467
4292 45.9100   2186   2142  .0457
4293 45.9200   2153   2149  .0464
4294 45.9300   2138   2155  .0468
4295 45.9400   2169   2160  .0461
4296 45.9500   2167   2163  .0461
4297 45.9600   2216   2165  .0451
4298 45.9700   2238   2164  .0447
4299 45.9800   2218   2159  .0451
4300 45.9900   2186   2152  .0457
4301 46.0000   2158   2142  .0463
4302 46.0100   2139   2129  .0468
4303 46.0200   2183   2114  .0458
4304 46.0300   2169   2098  .0461
4305 46.0400   2164   2081  .0462
4306 46.0500   2123   2065  .0471
4307 46.0600   2096   2049  .0477
4308 46.0700   2125   2035  .0471
4309 46.0800   2086   2022  .0479
4310 46.0900   2067   2011  .0484
4311 46.1000   2094   2001  .0478
4312 46.1100   2057   1994  .0486
4313 46.1200   2069   1988  .0483
4314 46.1300   1989   1983  .0503
4315 46.1400   2000   1981  .0500
4316 46.1500   2034   1979  .0492
4317 46.1600   1998   1979  .0501
4318 46.1700   2022   1977  .0495
4319 46.1800   2084   1978  .0480
4320 46.1900   2025   1981  .0494
4321 46.2000   2028   1983  .0493
4322 46.2100   2012   1986  .0497
4323 46.2200   2005   1989  .0499
4324 46.2300   1988   1992  .0503
4325 46.2400   2013   1996  .0497
4326 46.2500   2074   1999  .0482
4327 46.2600   2062   2002  .0485
4328 46.2700   2068   2006  .0484
4329 46.2800   2048   2009  .0488
4330 46.2900   2007   2013  .0498
4331 46.3000   2012   2016  .0497
4332 46.3100   2032   2020  .0492
4333 46.3200   1998   2025  .0501
4334 46.3300   2004   2031  .0499
4335 46.3400   2072   2038  .0483
4336 46.3500   2057   2047  .0486
4337 46.3600   2045   2057  .0489
4338 46.3700   2085   2070  .0480
4339 46.3800   2096   2083  .0477
4340 46.3900   2096   2098  .0477
4341 46.4000   2121   2114  .0471
4342 46.4100   2098   2130  .0477
4343 46.4200   2113   2146  .0473
4344 46.4300   2079   2162  .0481
4345 46.4400   2113   2176  .0473
4346 46.4500   2149   2188  .0465
4347 46.4600   2160   2198  .0463
4348 46.4700   2143   2204  .0467
4349 46.4800   2147   2207  .0466
4350 46.4900   2148   2206  .0466
4351 46.5000   2110   2200  .0474
4352 46.5100   2166   2190  .0462
4353 46.5200   2153   2178  .0464
4354 46.5300   2049   2165  .0488
4355 46.5400   2124   2151  .0471
4356 46.5500   2079   2138  .0481
4357 46.5600   2139   2126  .0468
4358 46.5700   2182   2116  .0458
4359 46.5800   2161   2108  .0463
4360 46.5900   2073   2102  .0482
4361 46.6000   2116   2098  .0473
4362 46.6100   2101   2096  .0476
4363 46.6200   2095   2096  .0477
4364 46.6300   2063   2098  .0485
4365 46.6400   2099   2101  .0476
4366 46.6500   2127   2105  .0470
4367 46.6600   2119   2109  .0472
4368 46.6700   2068   2114  .0484
4369 46.6800   2140   2119  .0467
4370 46.6900   2157   2124  .0464
4371 46.7000   2179   2127  .0459
4372 46.7100   2145   2130  .0466
4373 46.7200   2107   2130  .0475
4374 46.7300   2103   2130  .0476
4375 46.7400   2158   2128  .0463
4376 46.7500   2130   2126  .0469
4377 46.7600   2085   2124  .0480
4378 46.7700   2086   2123  .0479
4379 46.7800   2149   2123  .0465
4380 46.7900   2130   2124  .0469
4381 46.8000   2097   2126  .0477
4382 46.8100   2091   2130  .0478
4383 46.8200   2106   2135  .0475
4384 46.8300   2073   2142  .0482
4385 46.8400   2141   2150  .0467
4386 46.8500   2142   2159  .0467
4387 46.8600   2126   2170  .0470
4388 46.8700   2174   2181  .0460
4389 46.8800   2224   2193  .0450
4390 46.8900   2174   2205  .0460
4391 46.9000   2219   2218  .0451
4392 46.9100   2311   2232  .0433
4393 46.9200   2320   2245  .0431
4394 46.9300   2292   2258  .0436
4395 46.9400   2366   2269  .0423
4396 46.9500   2331   2280  .0429
4397 46.9600   2346   2288  .0426
4398 46.9700   2422   2295  .0413
4399 46.9800   2413   2299  .0414
4400 46.9900   2441   2300  .0410
4401 47.0000   2416   2299  .0414
4402 47.0100   2412   2294  .0415
4403 47.0200   2402   2285  .0416
4404 47.0300   2341   2273  .0427
4405 47.0400   2376   2259  .0421
4406 47.0500   2367   2242  .0422
4407 47.0600   2380   2225  .0420
4408 47.0700   2403   2208  .0416
4409 47.0800   2349   2190  .0426
4410 47.0900   2289   2174  .0437
4411 47.1000   2329   2159  .0429
4412 47.1100   2313   2146  .0432
4413 47.1200   2235   2135  .0447
4414 47.1300   2184   2127  .0458
4415 47.1400   2201   2122  .0454
4416 47.1500   2189   2119  .0457
4417 47.1600   2145   2120  .0466
4418 47.1700   2147   2124  .0466
4419 47.1800   2172   2131  .0460
4420 47.1900   2154   2140  .0464
4421 47.2000   2122   2153  .0471
4422 47.2100   2195   2167  .0456
4423 47.2200   2186   2184  .0457
4424 47.2300   2136   2204  .0468
4425 47.2400   2194   2225  .0456
4426 47.2500   2186   2248  .0457
4427 47.2600   2232   2272  .0448
4428 47.2700   2265   2297  .0442
4429 47.2800   2324   2323  .0430
4430 47.2900   2388   2347  .0419
4431 47.3000   2396   2372  .0417
4432 47.3100   2368   2395  .0422
4433 47.3200   2403   2417  .0416
4434 47.3300   2415   2438  .0414
4435 47.3400   2433   2455  .0411
4436 47.3500   2412   2470  .0415
4437 47.3600   2443   2481  .0409
4438 47.3700   2439   2490  .0410
4439 47.3800   2432   2497  .0411
4440 47.3900   2452   2502  .0408
4441 47.4000   2457   2505  .0407
4442 47.4100   2451   2507  .0408
4443 47.4200   2459   2509  .0407
4444 47.4300   2419   2511  .0413
4445 47.4400   2468   2513  .0405
4446 47.4500   2504   2516  .0399
4447 47.4600   2483   2520  .0403
4448 47.4700   2501   2526  .0400
4449 47.4800   2505   2532  .0399
4450 47.4900   2577   2538  .0388
4451 47.5000   2507   2547  .0399
4452 47.5100   2491   2558  .0401
4453 47.5200   2553   2568  .0392
4454 47.5300   2632   2580  .0380
4455 47.5400   2578   2593  .0388
4456 47.5500   2553   2605  .0392
4457 47.5600   2637   2616  .0379
4458 47.5700   2585   2627  .0387
4459 47.5800   2552   2636  .0392
4460 47.5900   2585   2643  .0387
4461 47.6000   2665   2649  .0375
4462 47.6100   2645   2651  .0378
4463 47.6200   2674   2649  .0374
4464 47.6300   2632   2644  .0380
4465 47.6400   2639   2635  .0379
4466 47.6500   2601   2622  .0384
4467 47.6600   2594   2606  .0386
4468 47.6700   2633   2586  .0380
4469 47.6800   2593   2564  .0386
4470 47.6900   2539   2539  .0394
4471 47.7000   2503   2514  .0400
4472 47.7100   2470   2489  .0405
4473 47.7200   2453   2463  .0408
4474 47.7300   2422   2438  .0413
4475 47.7400   2432   2414  .0411
4476 47.7500   2336   2391  .0428
4477 47.7600   2386   2369  .0419
4478 47.7700   2308   2350  .0433
4479 47.7800   2240   2332  .0446
4480 47.7900   2272   2317  .0440
4481 47.8000   2272   2303  .0440
4482 47.8100   2237   2292  .0447
4483 47.8200   2223   2282  .0450
4484 47.8300   2213   2274  .0452
4485 47.8400   2227   2268  .0449
4486 47.8500   2193   2264  .0456
4487 47.8600   2179   2260  .0459
4488 47.8700   2154   2258  .0464
4489 47.8800   2202   2256  .0454
4490 47.8900   2152   2254  .0465
4491 47.9000   2133   2253  .0469
4492 47.9100   2118   2252  .0472
4493 47.9200   2104   2250  .0475
4494 47.9300   2104   2248  .0475
4495 47.9400   2174   2245  .0460
4496 47.9500   2199   2241  .0455
4497 47.9600   2191   2238  .0456
4498 47.9700   2147   2235  .0466
4499 47.9800   2192   2233  .0456
4500 47.9900   2232   2232  .0448
4501 48.0000   2228   2231  .0449
4502 48.0100   2242   2231  .0446
4503 48.0200   2227   2233  .0449
4504 48.0300   2163   2237  .0462
4505 48.0400   2231   2242  .0448
4506 48.0500   2292   2249  .0436
4507 48.0600   2238   2258  .0447
4508 48.0700   2255   2268  .0443
4509 48.0800   2284   2280  .0438
4510 48.0900   2333   2292  .0429
4511 48.1000   2317   2306  .0432
4512 48.1100   2357   2320  .0424
4513 48.1200   2353   2333  .0425
4514 48.1300   2323   2349  .0430
4515 48.1400   2381   2364  .0420
4516 48.1500   2391   2378  .0418
4517 48.1600   2457   2393  .0407
4518 48.1700   2460   2407  .0407
4519 48.1800   2467   2421  .0405
4520 48.1900   2477   2435  .0404
4521 48.2000   2465   2448  .0406
4522 48.2100   2527   2461  .0396
4523 48.2200   2525   2474  .0396
4524 48.2300   2486   2487  .0402
4525 48.2400   2519   2499  .0397
4526 48.2500   2613   2510  .0383
4527 48.2600   2573   2520  .0389
4528 48.2700   2589   2529  .0386
4529 48.2800   2541   2535  .0394
4530 48.2900   2522   2540  .0397
4531 48.3000   2552   2542  .0392
4532 48.3100   2620   2541  .0382
4533 48.3200   2603   2539  .0384
4534 48.3300   2590   2535  .0386
4535 48.3400   2629   2530  .0380
4536 48.3500   2592   2524  .0386
4537 48.3600   2606   2516  .0384
4538 48.3700   2557   2509  .0391
4539 48.3800   2550   2501  .0392
4540 48.3900   2459   2494  .0407
4541 48.4000   2506   2487  .0399
4542 48.4100   2478   2478  .0404
4543 48.4200   2482   2469  .0403
4544 48.4300   2389   2458  .0419
4545 48.4400   2418   2445  .0414
4546 48.4500   2352   2429  .0425
4547 48.4600   2290   2410  .0437
4548 48.4700   2304   2387  .0434
4549 48.4800   2274   2359  .0440
4550 48.4900   2268   2327  .0441
4551 48.5000   2259   2292  .0443
4552 48.5100   2243   2254  .0446
4553 48.5200   2205   2215  .0454
4554 48.5300   2149   2176  .0465
4555 48.5400   2165   2137  .0462
4556 48.5500   2121   2100  .0471
4557 48.5600   2076   2064  .0482
4558 48.5700   2025   2030  .0494
4559 48.5800   2045   1999  .0489
4560 48.5900   2005   1970  .0499
4561 48.6000   1953   1944  .0512
4562 48.6100   1943   1920  .0515
4563 48.6200   1942   1898  .0515
4564 48.6300   1858   1879  .0538
4565 48.6400   1892   1861  .0529
4566 48.6500   1921   1845  .0521
4567 48.6600   1882   1831  .0531
4568 48.6700   1865   1818  .0536
4569 48.6800   1832   1806  .0546
4570 48.6900   1818   1795  .0550
4571 48.7000   1815   1785  .0551
4572 48.7100   1826   1775  .0548
4573 48.7200   1829   1766  .0547
4574 48.7300   1817   1757  .0550
4575 48.7400   1866   1749  .0536
4576 48.7500   1816   1741  .0551
4577 48.7600   1728   1734  .0579
4578 48.7700   1700   1726  .0588
4579 48.7800   1757   1719  .0569
4580 48.7900   1792   1713  .0558
4581 48.8000   1740   1706  .0575
4582 48.8100   1736   1701  .0576
4583 48.8200   1774   1695  .0564
4584 48.8300   1693   1691  .0591
4585 48.8400   1741   1688  .0574
4586 48.8500   1781   1687  .0561
4587 48.8600   1779   1687  .0562
4588 48.8700   1749   1688  .0572
4589 48.8800   1744   1690  .0573
4590 48.8900   1737   1694  .0576
4591 48.9000   1742   1699  .0574
4592 48.9100   1755   1706  .0570
4593 48.9200   1725   1714  .0580
4594 48.9300   1716   1724  .0583
4595 48.9400   1708   1736  .0585
4596 48.9500   1751   1748  .0571
4597 48.9600   1810   1763  .0552
4598 48.9700   1834   1778  .0545
4599 48.9800   1829   1795  .0547
4600 48.9900   1808   1814  .0553
4601 49.0000   1845   1833  .0542
4602 49.0100   1893   1853  .0528
4603 49.0200   1849   1874  .0541
4604 49.0300   1871   1895  .0534
4605 49.0400   1946   1916  .0514
4606 49.0500   1950   1938  .0513
4607 49.0600   1943   1959  .0515
4608 49.0700   1946   1979  .0514
4609 49.0800   1963   1998  .0509
4610 49.0900   1992   2015  .0502
4611 49.1000   2011   2030  .0497
4612 49.1100   2026   2044  .0494
4613 49.1200   2038   2054  .0491
4614 49.1300   2042   2062  .0490
4615 49.1400   2027   2067  .0493
4616 49.1500   2059   2068  .0486
4617 49.1600   2082   2067  .0480
4618 49.1700   2061   2065  .0485
4619 49.1800   2061   2062  .0485
4620 49.1900   2057   2055  .0486
4621 49.2000   2089   2050  .0479
4622 49.2100   2104   2046  .0475
4623 49.2200   2079   2042  .0481
4624 49.2300   2062   2038  .0485
4625 49.2400   2082   2034  .0480
4626 49.2500   2021   2032  .0495
4627 49.2600   2036   2029  .0491
4628 49.2700   2018   2027  .0496
4629 49.2800   1998   2025  .0501
4630 49.2900   1969   2024  .0508
4631 49.3000   2006   2022  .0499
4632 49.3100   2006   2021  .0499
4633 49.3200   1992   2018  .0502
4634 49.3300   1955   2016  .0512
4635 49.3400   2001   2013  .0500
4636 49.3500   1984   2009  .0504
4637 49.3600   1998   2005  .0501
4638 49.3700   1927   2001  .0519
4639 49.3800   1970   1996  .0508
4640 49.3900   1929   1991  .0518
4641 49.4000   1945   1985  .0514
4642 49.4100   1948   1979  .0513
4643 49.4200   1947   1973  .0514
4644 49.4300   1925   1966  .0519
4645 49.4400   1968   1959  .0508
4646 49.4500   1975   1952  .0506
4647 49.4600   1930   1944  .0518
4648 49.4700   1918   1938  .0521
4649 49.4800   1919   1932  .0521
4650 49.4900   1885   1925  .0531
4651 49.5000   1893   1920  .0528
4652 49.5100   1860   1915  .0538
4653 49.5200   1878   1910  .0532
4654 49.5300   1821   1908  .0549
4655 49.5400   1908   1906  .0524
4656 49.5500   1957   1905  .0511
4657 49.5600   1913   1905  .0523
4658 49.5700   1896   1906  .0527
4659 49.5800   1907   1907  .0524
4660 49.5900   1889   1910  .0529
4661 49.6000   1896   1914  .0527
4662 49.6100   1905   1919  .0525
4663 49.6200   1892   1924  .0529
4664 49.6300   1858   1931  .0538
4665 49.6400   1909   1938  .0524
4666 49.6500   1905   1946  .0525
4667 49.6600   1921   1955  .0521
4668 49.6700   1867   1964  .0536
4669 49.6800   1871   1974  .0534
4670 49.6900   1896   1984  .0527
4671 49.7000   1922   1995  .0520
4672 49.7100   1951   2006  .0513
4673 49.7200   1962   2017  .0510
4674 49.7300   1903   2029  .0525
4675 49.7400   1967   2041  .0508
4676 49.7500   1997   2053  .0501
4677 49.7600   1987   2066  .0503
4678 49.7700   2019   2079  .0495
4679 49.7800   2099   2092  .0476
4680 49.7900   2084   2105  .0480
4681 49.8000   2083   2118  .0480
4682 49.8100   2078   2129  .0481
4683 49.8200   2077   2140  .0481
4684 49.8300   2046   2150  .0489
4685 49.8400   2086   2158  .0479
4686 49.8500   2144   2165  .0466
4687 49.8600   2145   2170  .0466
4688 49.8700   2159   2174  .0463
4689 49.8800   2197   2174  .0455
4690 49.8900   2134   2173  .0469
4691 49.9000   2125   2170  .0471
4692 49.9100   2143   2163  .0467
4693 49.9200   2133   2155  .0469
4694 49.9300   2106   2143  .0475
4695 49.9400   2143   2129  .0467
4696 49.9500   2140   2112  .0467
4697 49.9600   2118   2093  .0472
4698 49.9700   2073   2073  .0482
4699 49.9800   2110   2052  .0474
4700 49.9900   2060   2031  .0485
4701 50.0000   2010   2010  .0498
4702 50.0100   1984   1990  .0504
4703 50.0200   1949   1971  .0513
4704 50.0300   1989   1952  .0503
4705 50.0400   2004   1935  .0499
4706 50.0500   1966   1919  .0509
4707 50.0600   1904   1906  .0525
4708 50.0700   1922   1894  .0520
4709 50.0800   1945   1884  .0514
4710 50.0900   1885   1875  .0531
4711 50.1000   1835   1868  .0545
4712 50.1100   1840   1862  .0543
4713 50.1200   1842   1857  .0543
4714 50.1300   1892   1855  .0529
4715 50.1400   1873   1854  .0534
4716 50.1500   1896   1855  .0527
4717 50.1600   1817   1857  .0550
4718 50.1700   1798   1858  .0556
4719 50.1800   1809   1863  .0553
4720 50.1900   1804   1867  .0554
4721 50.2000   1831   1873  .0546
4722 50.2100   1868   1879  .0535
4723 50.2200   1846   1886  .0542
4724 50.2300   1803   1893  .0555
4725 50.2400   1837   1901  .0544
4726 50.2500   1882   1908  .0531
4727 50.2600   1868   1916  .0535
4728 50.2700   1806   1923  .0554
4729 50.2800   1831   1931  .0546
4730 50.2900   1808   1938  .0553
4731 50.3000   1811   1946  .0552
4732 50.3100   1843   1954  .0543
4733 50.3200   1850   1962  .0541
4734 50.3300   1849   1971  .0541
4735 50.3400   1915   1980  .0522
4736 50.3500   1936   1990  .0517
4737 50.3600   1915   2000  .0522
4738 50.3700   1909   2011  .0524
4739 50.3800   1932   2022  .0518
4740 50.3900   1934   2034  .0517
4741 50.4000   1928   2047  .0519
4742 50.4100   1975   2059  .0506
4743 50.4200   2011   2071  .0497
4744 50.4300   1996   2083  .0501
4745 50.4400   1985   2095  .0504
4746 50.4500   1996   2106  .0501
4747 50.4600   1971   2116  .0507
4748 50.4700   2015   2125  .0496
4749 50.4800   2028   2133  .0493
4750 50.4900   2004   2140  .0499
4751 50.5000   2008   2145  .0498
4752 50.5100   2049   2148  .0488
4753 50.5200   2031   2149  .0492
4754 50.5300   2025   2148  .0494
4755 50.5400   2085   2145  .0480
4756 50.5500   2060   2140  .0485
4757 50.5600   2039   2133  .0490
4758 50.5700   1994   2123  .0502
4759 50.5800   2018   2111  .0496
4760 50.5900   1975   2097  .0506
4761 50.6000   1995   2081  .0501
4762 50.6100   2025   2064  .0494
4763 50.6200   1976   2045  .0506
4764 50.6300   1972   2025  .0507
4765 50.6400   1985   2003  .0504
4766 50.6500   1949   1981  .0513
4767 50.6600   1944   1958  .0514
4768 50.6700   1877   1935  .0533
4769 50.6800   1894   1911  .0528
4770 50.6900   1865   1888  .0536
4771 50.7000   1842   1866  .0543
4772 50.7100   1847   1845  .0541
4773 50.7200   1831   1825  .0546
4774 50.7300   1821   1806  .0549
4775 50.7400   1814   1787  .0551
4776 50.7500   1745   1770  .0573
4777 50.7600   1746   1754  .0573
4778 50.7700   1705   1739  .0587
4779 50.7800   1711   1725  .0584
4780 50.7900   1685   1713  .0593
4781 50.8000   1737   1701  .0576
4782 50.8100   1683   1690  .0594
4783 50.8200   1712   1681  .0584
4784 50.8300   1688   1671  .0592
4785 50.8400   1733   1663  .0577
4786 50.8500   1749   1656  .0572
4787 50.8600   1720   1649  .0581
4788 50.8700   1723   1644  .0580
4789 50.8800   1741   1639  .0574
4790 50.8900   1747   1635  .0572
4791 50.9000   1739   1632  .0575
4792 50.9100   1747   1631  .0572
4793 50.9200   1739   1630  .0575
4794 50.9300   1680   1630  .0595
4795 50.9400   1754   1632  .0570
4796 50.9500   1729   1634  .0578
4797 50.9600   1700   1637  .0588
4798 50.9700   1724   1641  .0580
4799 50.9800   1769   1647  .0565
4800 50.9900   1761   1654  .0568
4801 51.0000   1777   1662  .0563
4802 51.0100   1795   1671  .0557
4803 51.0200   1816   1682  .0551
4804 51.0300   1802   1694  .0555
4805 51.0400   1872   1708  .0534
4806 51.0500   1861   1723  .0537
4807 51.0600   1862   1739  .0537
4808 51.0700   1855   1756  .0539
4809 51.0800   1906   1775  .0525
4810 51.0900   1906   1795  .0525
4811 51.1000   1936   1816  .0517
4812 51.1100   1954   1838  .0512
4813 51.1200   1983   1861  .0504
4814 51.1300   1938   1885  .0516
4815 51.1400   1995   1908  .0501
4816 51.1500   1973   1932  .0507
4817 51.1600   1961   1954  .0510
4818 51.1700   1956   1976  .0511
4819 51.1800   2053   1997  .0487
4820 51.1900   2017   2016  .0496
4821 51.2000   2086   2032  .0479
4822 51.2100   2079   2045  .0481
4823 51.2200   2058   2054  .0486
4824 51.2300   2063   2060  .0485
4825 51.2400   2116   2062  .0473
4826 51.2500   2096   2058  .0477
4827 51.2600   2040   2050  .0490
4828 51.2700   2054   2038  .0487
4829 51.2800   2084   2022  .0480
4830 51.2900   1998   2003  .0501
4831 51.3000   2033   1981  .0492
4832 51.3100   2014   1958  .0497
4833 51.3200   1971   1934  .0507
4834 51.3300   1889   1910  .0529
4835 51.3400   1927   1887  .0519
4836 51.3500   1960   1863  .0510
4837 51.3600   1894   1841  .0528
4838 51.3700   1869   1820  .0535
4839 51.3800   1909   1801  .0524
4840 51.3900   1795   1783  .0557
4841 51.4000   1789   1768  .0559
4842 51.4100   1812   1753  .0552
4843 51.4200   1861   1741  .0537
4844 51.4300   1774   1730  .0564
4845 51.4400   1794   1721  .0557
4846 51.4500   1772   1713  .0564
4847 51.4600   1733   1707  .0577
4848 51.4700   1737   1703  .0576
4849 51.4800   1738   1700  .0575
4850 51.4900   1740   1699  .0575
4851 51.5000   1760   1699  .0568
4852 51.5100   1701   1701  .0588
4853 51.5200   1688   1703  .0592
4854 51.5300   1668   1708  .0600
4855 51.5400   1776   1713  .0563
4856 51.5500   1842   1719  .0543
4857 51.5600   1751   1727  .0571
4858 51.5700   1701   1735  .0588
4859 51.5800   1752   1745  .0571
4860 51.5900   1821   1755  .0549
4861 51.6000   1818   1766  .0550
4862 51.6100   1822   1778  .0549
4863 51.6200   1821   1790  .0549
4864 51.6300   1814   1803  .0551
4865 51.6400   1915   1818  .0522
4866 51.6500   1882   1832  .0531
4867 51.6600   1896   1847  .0527
4868 51.6700   1880   1863  .0532
4869 51.6800   1920   1879  .0521
4870 51.6900   1947   1896  .0514
4871 51.7000   1936   1913  .0517
4872 51.7100   2003   1930  .0499
4873 51.7200   2003   1948  .0499
4874 51.7300   1984   1966  .0504
4875 51.7400   2034   1984  .0492
4876 51.7500   2088   2002  .0479
4877 51.7600   2066   2021  .0484
4878 51.7700   2097   2039  .0477
4879 51.7800   2086   2058  .0479
4880 51.7900   2164   2077  .0462
4881 51.8000   2164   2096  .0462
4882 51.8100   2176   2115  .0460
4883 51.8200   2209   2135  .0453
4884 51.8300   2212   2154  .0452
4885 51.8400   2296   2174  .0436
4886 51.8500   2308   2193  .0433
4887 51.8600   2243   2212  .0446
4888 51.8700   2298   2230  .0435
4889 51.8800   2289   2248  .0437
4890 51.8900   2257   2264  .0443
4891 51.9000   2277   2278  .0439
4892 51.9100   2339   2289  .0428
4893 51.9200   2287   2298  .0437
4894 51.9300   2293   2304  .0436
4895 51.9400   2298   2305  .0435
4896 51.9500   2259   2303  .0443
4897 51.9600   2288   2297  .0437
4898 51.9700   2239   2287  .0447
4899 51.9800   2258   2273  .0443
4900 51.9900   2262   2256  .0442
4901 52.0000   2225   2236  .0449
4902 52.0100   2238   2214  .0447
4903 52.0200   2202   2191  .0454
4904 52.0300   2159   2169  .0463
4905 52.0400   2183   2147  .0458
4906 52.0500   2144   2127  .0466
4907 52.0600   2130   2109  .0469
4908 52.0700   2069   2092  .0483
4909 52.0800   2065   2078  .0484
4910 52.0900   2029   2067  .0493
4911 52.1000   2051   2058  .0488
4912 52.1100   2100   2052  .0476
4913 52.1200   2028   2048  .0493
4914 52.1300   2016   2046  .0496
4915 52.1400   2055   2046  .0487
4916 52.1500   2107   2048  .0475
4917 52.1600   2050   2052  .0488
4918 52.1700   2008   2056  .0498
4919 52.1800   2021   2061  .0495
4920 52.1900   2030   2067  .0493
4921 52.2000   2104   2072  .0475
4922 52.2100   2065   2077  .0484
4923 52.2200   2120   2081  .0472
4924 52.2300   2061   2083  .0485
4925 52.2400   2127   2084  .0470
4926 52.2500   2141   2082  .0467
4927 52.2600   2123   2078  .0471
4928 52.2700   2095   2071  .0477
4929 52.2800   2115   2061  .0473
4930 52.2900   2100   2048  .0476
4931 52.3000   2042   2032  .0490
4932 52.3100   2005   2013  .0499
4933 52.3200   2011   1994  .0497
4934 52.3300   1957   1974  .0511
4935 52.3400   1955   1953  .0512
4936 52.3500   1940   1932  .0515
4937 52.3600   1932   1911  .0518
4938 52.3700   1936   1891  .0517
4939 52.3800   1910   1872  .0524
4940 52.3900   1898   1854  .0527
4941 52.4000   1870   1838  .0535
4942 52.4100   1858   1824  .0538
4943 52.4200   1853   1810  .0540
4944 52.4300   1779   1799  .0562
4945 52.4400   1827   1790  .0547
4946 52.4500   1776   1783  .0563
4947 52.4600   1756   1777  .0569
4948 52.4700   1775   1773  .0563
4949 52.4800   1771   1770  .0565
4950 52.4900   1768   1768  .0566
4951 52.5000   1804   1767  .0554
4952 52.5100   1793   1767  .0558
4953 52.5200   1774   1768  .0564
4954 52.5300   1708   1769  .0585
4955 52.5400   1765   1770  .0567
4956 52.5500   1764   1772  .0567
4957 52.5600   1725   1773  .0580
4958 52.5700   1752   1774  .0571
4959 52.5800   1775   1776  .0563
4960 52.5900   1780   1777  .0562
4961 52.6000   1731   1779  .0578
4962 52.6100   1736   1781  .0576
4963 52.6200   1783   1784  .0561
4964 52.6300   1751   1787  .0571
4965 52.6400   1799   1791  .0556
4966 52.6500   1801   1796  .0555
4967 52.6600   1788   1801  .0559
4968 52.6700   1807   1807  .0553
4969 52.6800   1856   1813  .0539
4970 52.6900   1848   1820  .0541
4971 52.7000   1858   1826  .0538
4972 52.7100   1867   1833  .0536
4973 52.7200   1845   1839  .0542
4974 52.7300   1833   1844  .0546
4975 52.7400   1881   1849  .0532
4976 52.7500   1848   1853  .0541
4977 52.7600   1819   1857  .0550
4978 52.7700   1829   1859  .0547
4979 52.7800   1873   1860  .0534
4980 52.7900   1912   1860  .0523
4981 52.8000   1892   1859  .0529
4982 52.8100   1890   1857  .0529
4983 52.8200   1890   1855  .0529
4984 52.8300   1845   1853  .0542
4985 52.8400   1900   1851  .0526
4986 52.8500   1866   1847  .0536
4987 52.8600   1845   1845  .0542
4988 52.8700   1838   1843  .0544
4989 52.8800   1907   1842  .0524
4990 52.8900   1903   1841  .0525
4991 52.9000   1902   1841  .0526
4992 52.9100   1930   1841  .0518
4993 52.9200   1874   1843  .0534
4994 52.9300   1881   1846  .0532
4995 52.9400   1944   1849  .0514
4996 52.9500   1901   1854  .0526
4997 52.9600   1873   1860  .0534
4998 52.9700   1872   1867  .0534
4999 52.9800   1876   1876  .0533
5000 52.9900   1877   1886  .0533
5001 53.0000   1872   1897  .0534
5002 53.0100   1937   1908  .0516
5003 53.0200   1912   1922  .0523
5004 53.0300   1889   1938  .0529
5005 53.0400   1977   1955  .0506
5006 53.0500   1969   1974  .0508
5007 53.0600   1984   1994  .0504
5008 53.0700   2037   2015  .0491
5009 53.0800   2015   2039  .0496
5010 53.0900   2020   2063  .0495
5011 53.1000   2036   2089  .0491
5012 53.1100   2042   2115  .0490
5013 53.1200   2088   2143  .0479
5014 53.1300   2077   2172  .0481
5015 53.1400   2117   2201  .0472
5016 53.1500   2218   2231  .0451
5017 53.1600   2208   2262  .0453
5018 53.1700   2253   2292  .0444
5019 53.1800   2272   2322  .0440
5020 53.1900   2302   2350  .0434
5021 53.2000   2349   2378  .0426
5022 53.2100   2356   2403  .0424
5023 53.2200   2367   2426  .0422
5024 53.2300   2355   2447  .0425
5025 53.2400   2442   2465  .0410
5026 53.2500   2502   2479  .0400
5027 53.2600   2527   2490  .0396
5028 53.2700   2455   2498  .0407
5029 53.2800   2510   2502  .0398
5030 53.2900   2497   2502  .0400
5031 53.3000   2447   2499  .0409
5032 53.3100   2501   2493  .0400
5033 53.3200   2509   2482  .0399
5034 53.3300   2509   2469  .0399
5035 53.3400   2481   2453  .0403
5036 53.3500   2528   2434  .0396
5037 53.3600   2472   2414  .0405
5038 53.3700   2452   2393  .0408
5039 53.3800   2416   2371  .0414
5040 53.3900   2382   2349  .0420
5041 53.4000   2335   2327  .0428
5042 53.4100   2310   2306  .0433
5043 53.4200   2336   2286  .0428
5044 53.4300   2244   2266  .0446
5045 53.4400   2242   2248  .0446
5046 53.4500   2252   2232  .0444
5047 53.4600   2196   2218  .0455
5048 53.4700   2170   2206  .0461
5049 53.4800   2190   2197  .0457
5050 53.4900   2159   2189  .0463
5051 53.5000   2111   2184  .0474
5052 53.5100   2149   2181  .0465
5053 53.5200   2162   2180  .0463
5054 53.5300   2089   2181  .0479
5055 53.5400   2137   2183  .0468
5056 53.5500   2158   2187  .0463
5057 53.5600   2233   2191  .0448
5058 53.5700   2128   2196  .0470
5059 53.5800   2181   2201  .0459
5060 53.5900   2181   2206  .0459
5061 53.6000   2226   2211  .0449
5062 53.6100   2227   2215  .0449
5063 53.6200   2193   2217  .0456
5064 53.6300   2150   2218  .0465
5065 53.6400   2233   2217  .0448
5066 53.6500   2228   2215  .0449
5067 53.6600   2229   2210  .0449
5068 53.6700   2191   2203  .0456
5069 53.6800   2221   2194  .0450
5070 53.6900   2235   2182  .0447
5071 53.7000   2230   2170  .0448
5072 53.7100   2217   2158  .0451
5073 53.7200   2208   2144  .0453
5074 53.7300   2150   2131  .0465
5075 53.7400   2132   2118  .0469
5076 53.7500   2104   2106  .0475
5077 53.7600   2086   2095  .0479
5078 53.7700   2072   2085  .0483
5079 53.7800   2068   2077  .0484
5080 53.7900   2076   2070  .0482
5081 53.8000   2063   2064  .0485
5082 53.8100   2083   2060  .0480
5083 53.8200   2038   2057  .0491
5084 53.8300   2000   2056  .0500
5085 53.8400   2022   2055  .0495
5086 53.8500   1996   2056  .0501
5087 53.8600   2014   2058  .0497
5088 53.8700   1966   2062  .0509
5089 53.8800   1999   2067  .0500
5090 53.8900   2023   2073  .0494
5091 53.9000   2006   2079  .0499
5092 53.9100   2022   2087  .0495
5093 53.9200   2028   2096  .0493
5094 53.9300   1980   2105  .0505
5095 53.9400   1992   2115  .0502
5096 53.9500   2018   2126  .0496
5097 53.9600   2072   2137  .0483
5098 53.9700   2079   2147  .0481
5099 53.9800   2091   2158  .0478
5100 53.9900   2118   2168  .0472
5101 54.0000   2147   2178  .0466
5102 54.0100   2155   2186  .0464
5103 54.0200   2137   2194  .0468
5104 54.0300   2091   2200  .0478
5105 54.0400   2137   2205  .0468
5106 54.0500   2142   2208  .0467
5107 54.0600   2150   2208  .0465
5108 54.0700   2174   2206  .0460
5109 54.0800   2189   2201  .0457
5110 54.0900   2190   2195  .0457
5111 54.1000   2168   2186  .0461
5112 54.1100   2186   2175  .0457
5113 54.1200   2153   2162  .0464
5114 54.1300   2138   2148  .0468
5115 54.1400   2221   2133  .0450
5116 54.1500   2179   2116  .0459
5117 54.1600   2159   2099  .0463
5118 54.1700   2135   2081  .0468
5119 54.1800   2133   2062  .0469
5120 54.1900   2057   2043  .0486
5121 54.2000   2070   2022  .0483
5122 54.2100   2044   2003  .0489
5123 54.2200   1952   1983  .0512
5124 54.2300   1954   1963  .0512
5125 54.2400   1988   1943  .0503
5126 54.2500   1994   1923  .0502
5127 54.2600   1969   1905  .0508
5128 54.2700   1933   1886  .0517
5129 54.2800   1889   1869  .0529
5130 54.2900   1824   1854  .0548
5131 54.3000   1837   1840  .0544
5132 54.3100   1821   1827  .0549
5133 54.3200   1818   1815  .0550
5134 54.3300   1816   1805  .0551
5135 54.3400   1855   1796  .0539
5136 54.3500   1834   1788  .0545
5137 54.3600   1759   1781  .0569
5138 54.3700   1719   1776  .0582
5139 54.3800   1777   1771  .0563
5140 54.3900   1777   1767  .0563
5141 54.4000   1764   1764  .0567
5142 54.4100   1737   1761  .0576
5143 54.4200   1776   1759  .0563
5144 54.4300   1756   1758  .0569
5145 54.4400   1761   1757  .0568
5146 54.4500   1740   1756  .0575
5147 54.4600   1717   1755  .0582
5148 54.4700   1672   1755  .0598
5149 54.4800   1699   1753  .0589
5150 54.4900   1682   1753  .0595
5151 54.5000   1722   1752  .0581
5152 54.5100   1727   1752  .0579
5153 54.5200   1718   1751  .0582
5154 54.5300   1711   1750  .0584
5155 54.5400   1743   1749  .0574
5156 54.5500   1773   1748  .0564
5157 54.5600   1762   1747  .0568
5158 54.5700   1738   1746  .0575
5159 54.5800   1746   1744  .0573
5160 54.5900   1828   1743  .0547
5161 54.6000   1750   1742  .0571
5162 54.6100   1759   1741  .0569
5163 54.6200   1753   1740  .0570
5164 54.6300   1730   1738  .0578
5165 54.6400   1790   1737  .0559
5166 54.6500   1779   1736  .0562
5167 54.6600   1758   1734  .0569
5168 54.6700   1783   1733  .0561
5169 54.6800   1803   1731  .0555
5170 54.6900   1734   1729  .0577
5171 54.7000   1739   1727  .0575
5172 54.7100   1751   1725  .0571
5173 54.7200   1801   1722  .0555
5174 54.7300   1770   1720  .0565
5175 54.7400   1761   1717  .0568
5176 54.7500   1707   1714  .0586
5177 54.7600   1722   1711  .0581
5178 54.7700   1743   1707  .0574
5179 54.7800   1745   1703  .0573
5180 54.7900   1695   1699  .0590
5181 54.8000   1713   1695  .0584
5182 54.8100   1694   1690  .0590
5183 54.8200   1690   1685  .0592
5184 54.8300   1648   1680  .0607
5185 54.8400   1664   1674  .0601
5186 54.8500   1683   1666  .0594
5187 54.8600   1678   1660  .0596
5188 54.8700   1673   1654  .0598
5189 54.8800   1655   1647  .0604
5190 54.8900   1640   1641  .0610
5191 54.9000   1648   1635  .0607
5192 54.9100   1637   1631  .0611
5193 54.9200   1630   1626  .0613
5194 54.9300   1546   1622  .0647
5195 54.9400   1618   1618  .0618
5196 54.9500   1620   1616  .0617
5197 54.9600   1592   1613  .0628
5198 54.9700   1578   1612  .0634
5199 54.9800   1590   1611  .0629
5200 54.9900   1572   1610  .0636
5201 55.0000   1585   1611  .0631
5202 55.0100   1553   1611  .0644
5203 55.0200   1518   1612  .0659
5204 55.0300   1488   1614  .0672
5205 55.0400   1560   1615  .0641
5206 55.0500   1545   1617  .0647
5207 55.0600   1530   1619  .0654
5208 55.0700   1548   1622  .0646
5209 55.0800   1565   1624  .0639
5210 55.0900   1548   1626  .0646
5211 55.1000   1573   1629  .0636
5212 55.1100   1567   1631  .0638
5213 55.1200   1571   1633  .0637
5214 55.1300   1531   1635  .0653
5215 55.1400   1561   1638  .0641
5216 55.1500   1570   1640  .0637
5217 55.1600   1559   1642  .0641
5218 55.1700   1576   1644  .0635
5219 55.1800   1563   1646  .0640
5220 55.1900   1533   1648  .0652
5221 55.2000   1568   1650  .0638
5222 55.2100   1608   1651  .0622
5223 55.2200   1603   1653  .0624
5224 55.2300   1585   1655  .0631
5225 55.2400   1587   1657  .0630
5226 55.2500   1608   1659  .0622
5227 55.2600   1586   1661  .0631
5228 55.2700   1601   1663  .0625
5229 55.2800   1637   1666  .0611
5230 55.2900   1603   1668  .0624
5231 55.3000   1613   1670  .0620
5232 55.3100   1641   1672  .0609
5233 55.3200   1653   1674  .0605
5234 55.3300   1613   1676  .0620
5235 55.3400   1687   1678  .0593
5236 55.3500   1682   1680  .0595
5237 55.3600   1701   1682  .0588
5238 55.3700   1702   1684  .0588
5239 55.3800   1695   1686  .0590
5240 55.3900   1694   1688  .0590
5241 55.4000   1677   1689  .0596
5242 55.4100   1709   1691  .0585
5243 55.4200   1685   1692  .0593
5244 55.4300   1640   1694  .0610
5245 55.4400   1682   1695  .0595
5246 55.4500   1728   1695  .0579
5247 55.4600   1692   1695  .0591
5248 55.4700   1723   1695  .0580
5249 55.4800   1724   1694  .0580
5250 55.4900   1730   1692  .0578
5251 55.5000   1702   1689  .0588
5252 55.5100   1675   1686  .0597
5253 55.5200   1670   1682  .0599
5254 55.5300   1673   1678  .0598
5255 55.5400   1728   1673  .0579
5256 55.5500   1707   1667  .0586
5257 55.5600   1683   1660  .0594
5258 55.5700   1638   1653  .0611
5259 55.5800   1673   1647  .0598
5260 55.5900   1656   1640  .0604
5261 55.6000   1656   1633  .0604
5262 55.6100   1638   1627  .0611
5263 55.6200   1654   1621  .0605
5264 55.6300   1596   1614  .0627
5265 55.6400   1630   1609  .0613
5266 55.6500   1636   1603  .0611
5267 55.6600   1612   1598  .0620
5268 55.6700   1626   1593  .0615
5269 55.6800   1632   1588  .0613
5270 55.6900   1608   1584  .0622
5271 55.7000   1609   1579  .0622
5272 55.7100   1569   1576  .0637
5273 55.7200   1625   1572  .0615
5274 55.7300   1576   1569  .0635
5275 55.7400   1590   1566  .0629
5276 55.7500   1570   1563  .0637
5277 55.7600   1579   1561  .0633
5278 55.7700   1538   1557  .0650
5279 55.7800   1553   1555  .0644
5280 55.7900   1544   1554  .0648
5281 55.8000   1559   1552  .0641
5282 55.8100   1551   1551  .0645
5283 55.8200   1586   1550  .0631
5284 55.8300   1554   1549  .0644
5285 55.8400   1576   1548  .0635
5286 55.8500   1626   1547  .0615
5287 55.8600   1583   1545  .0632
5288 55.8700   1522   1544  .0657
5289 55.8800   1542   1543  .0649
5290 55.8900   1548   1542  .0646
5291 55.9000   1541   1541  .0649
5292 55.9100   1578   1540  .0634
5293 55.9200   1586   1539  .0631
5294 55.9300   1574   1539  .0635
5295 55.9400   1554   1539  .0644
5296 55.9500   1553   1540  .0644
5297 55.9600   1570   1541  .0637
5298 55.9700   1537   1542  .0651
5299 55.9800   1554   1544  .0644
5300 55.9900   1559   1546  .0641
5301 56.0000   1536   1549  .0651
5302 56.0100   1583   1552  .0632
5303 56.0200   1596   1556  .0627
5304 56.0300   1611   1560  .0621
5305 56.0400   1641   1565  .0609
5306 56.0500   1621   1571  .0617
5307 56.0600   1572   1578  .0636
5308 56.0700   1616   1585  .0619
5309 56.0800   1621   1593  .0617
5310 56.0900   1628   1601  .0614
5311 56.1000   1646   1611  .0608
5312 56.1100   1674   1620  .0597
5313 56.1200   1662   1630  .0602
5314 56.1300   1640   1641  .0610
5315 56.1400   1677   1651  .0596
5316 56.1500   1681   1662  .0595
5317 56.1600   1669   1672  .0599
5318 56.1700   1672   1683  .0598
5319 56.1800   1686   1693  .0593
5320 56.1900   1715   1703  .0583
5321 56.2000   1728   1713  .0579
5322 56.2100   1752   1722  .0571
5323 56.2200   1813   1730  .0552
5324 56.2300   1749   1738  .0572
5325 56.2400   1795   1745  .0557
5326 56.2500   1786   1751  .0560
5327 56.2600   1799   1756  .0556
5328 56.2700   1782   1760  .0561
5329 56.2800   1819   1764  .0550
5330 56.2900   1810   1767  .0552
5331 56.3000   1798   1769  .0556
5332 56.3100   1798   1771  .0556
5333 56.3200   1813   1771  .0552
5334 56.3300   1781   1769  .0561
5335 56.3400   1762   1767  .0568
5336 56.3500   1776   1763  .0563
5337 56.3600   1755   1758  .0570
5338 56.3700   1754   1753  .0570
5339 56.3800   1796   1745  .0557
5340 56.3900   1743   1737  .0574
5341 56.4000   1754   1728  .0570
5342 56.4100   1791   1718  .0558
5343 56.4200   1742   1708  .0574
5344 56.4300   1726   1698  .0579
5345 56.4400   1740   1687  .0575
5346 56.4500   1706   1677  .0586
5347 56.4600   1680   1667  .0595
5348 56.4700   1688   1657  .0592
5349 56.4800   1718   1648  .0582
5350 56.4900   1692   1639  .0591
5351 56.5000   1682   1630  .0595
5352 56.5100   1692   1623  .0591
5353 56.5200   1668   1615  .0600
5354 56.5300   1592   1609  .0628
5355 56.5400   1621   1603  .0617
5356 56.5500   1616   1597  .0619
5357 56.5600   1620   1592  .0617
5358 56.5700   1624   1588  .0616
5359 56.5800   1644   1585  .0608
5360 56.5900   1594   1583  .0627
5361 56.6000   1611   1582  .0621
5362 56.6100   1617   1581  .0618
5363 56.6200   1586   1582  .0631
5364 56.6300   1530   1583  .0654
5365 56.6400   1565   1585  .0639
5366 56.6500   1590   1589  .0629
5367 56.6600   1607   1592  .0622
5368 56.6700   1614   1597  .0620
5369 56.6800   1577   1602  .0634
5370 56.6900   1568   1608  .0638
5371 56.7000   1592   1615  .0628
5372 56.7100   1605   1619  .0623
5373 56.7200   1607   1626  .0622
5374 56.7300   1568   1633  .0638
5375 56.7400   1586   1640  .0631
5376 56.7500   1610   1646  .0621
5377 56.7600   1634   1652  .0612
5378 56.7700   1623   1658  .0616
5379 56.7800   1624   1663  .0616
5380 56.7900   1616   1667  .0619
5381 56.8000   1638   1670  .0611
5382 56.8100   1681   1672  .0595
5383 56.8200   1684   1674  .0594
5384 56.8300   1632   1675  .0613
5385 56.8400   1683   1675  .0594
5386 56.8500   1660   1675  .0602
5387 56.8600   1643   1674  .0609
5388 56.8700   1625   1673  .0615
5389 56.8800   1658   1671  .0603
5390 56.8900   1650   1669  .0606
5391 56.9000   1662   1666  .0602
5392 56.9100   1694   1663  .0590
5393 56.9200   1650   1659  .0606
5394 56.9300   1664   1656  .0601
5395 56.9400   1694   1653  .0590
5396 56.9500   1707   1650  .0586
5397 56.9600   1707   1648  .0586
5398 56.9700   1702   1647  .0588
5399 56.9800   1694   1647  .0590
5400 56.9900   1635   1647  .0612
5401 57.0000   1653   1649  .0605
5402 57.0100   1671   1652  .0598
5403 57.0200   1649   1656  .0606
5404 57.0300   1612   1662  .0620
5405 57.0400   1643   1669  .0609
5406 57.0500   1717   1676  .0582
5407 57.0600   1706   1685  .0586
5408 57.0700   1670   1695  .0599
5409 57.0800   1682   1706  .0595
5410 57.0900   1661   1717  .0602
5411 57.1000   1656   1729  .0604
5412 57.1100   1710   1741  .0585
5413 57.1200   1701   1753  .0588
5414 57.1300   1707   1766  .0586
5415 57.1400   1771   1778  .0565
5416 57.1500   1798   1789  .0556
5417 57.1600   1745   1800  .0573
5418 57.1700   1779   1809  .0562
5419 57.1800   1792   1818  .0558
5420 57.1900   1782   1824  .0561
5421 57.2000   1787   1829  .0560
5422 57.2100   1781   1833  .0561
5423 57.2200   1781   1834  .0561
5424 57.2300   1758   1833  .0569
5425 57.2400   1786   1829  .0560
5426 57.2500   1834   1824  .0545
5427 57.2600   1811   1817  .0552
5428 57.2700   1820   1808  .0549
5429 57.2800   1786   1799  .0560
5430 57.2900   1815   1788  .0551
5431 57.3000   1792   1777  .0558
5432 57.3100   1775   1765  .0563
5433 57.3200   1761   1754  .0568
5434 57.3300   1698   1743  .0589
5435 57.3400   1768   1733  .0566
5436 57.3500   1743   1723  .0574
5437 57.3600   1730   1714  .0578
5438 57.3700   1723   1705  .0580
5439 57.3800   1730   1696  .0578
5440 57.3900   1710   1689  .0585
5441 57.4000   1697   1681  .0589
5442 57.4100   1659   1675  .0603
5443 57.4200   1644   1668  .0608
5444 57.4300   1653   1662  .0605
5445 57.4400   1669   1657  .0599
5446 57.4500   1715   1651  .0583
5447 57.4600   1677   1646  .0596
5448 57.4700   1644   1641  .0608
5449 57.4800   1690   1636  .0592
5450 57.4900   1662   1631  .0602
5451 57.5000   1660   1627  .0602
5452 57.5100   1654   1622  .0605
5453 57.5200   1677   1618  .0596
5454 57.5300   1626   1614  .0615
5455 57.5400   1676   1611  .0597
5456 57.5500   1685   1608  .0593
5457 57.5600   1675   1604  .0597
5458 57.5700   1662   1602  .0602
5459 57.5800   1688   1599  .0592
5460 57.5900   1655   1597  .0604
5461 57.6000   1659   1595  .0603
5462 57.6100   1670   1594  .0599
5463 57.6200   1670   1593  .0599
5464 57.6300   1636   1592  .0611
5465 57.6400   1683   1591  .0594
5466 57.6500   1706   1591  .0586
5467 57.6600   1693   1591  .0591
5468 57.6700   1732   1590  .0577
5469 57.6800   1673   1591  .0598
5470 57.6900   1643   1591  .0609
5471 57.7000   1646   1592  .0608
5472 57.7100   1652   1593  .0605
5473 57.7200   1617   1594  .0618
5474 57.7300   1601   1595  .0625
5475 57.7400   1633   1597  .0612
5476 57.7500   1621   1599  .0617
5477 57.7600   1622   1600  .0617
5478 57.7700   1589   1603  .0629
5479 57.7800   1604   1606  .0623
5480 57.7900   1607   1609  .0622
5481 57.8000   1660   1612  .0602
5482 57.8100   1634   1615  .0612
5483 57.8200   1604   1619  .0623
5484 57.8300   1600   1623  .0625
5485 57.8400   1633   1627  .0612
5486 57.8500   1605   1631  .0623
5487 57.8600   1602   1636  .0624
5488 57.8700   1576   1640  .0635
5489 57.8800   1606   1645  .0623
5490 57.8900   1590   1649  .0629
5491 57.9000   1659   1653  .0603
5492 57.9100   1623   1657  .0616
5493 57.9200   1638   1660  .0611
5494 57.9300   1629   1664  .0614
5495 57.9400   1648   1667  .0607
5496 57.9500   1655   1669  .0604
5497 57.9600   1647   1671  .0607
5498 57.9700   1636   1672  .0611
5499 57.9800   1593   1673  .0628
5500 57.9900   1606   1674  .0623
5501 58.0000   1632   1674  .0613
5502 58.0100   1659   1674  .0603
5503 58.0200   1683   1674  .0594
5504 58.0300   1648   1673  .0607
5505 58.0400   1717   1672  .0582
5506 58.0500   1720   1671  .0581
5507 58.0600   1646   1669  .0608
5508 58.0700   1640   1667  .0610
5509 58.0800   1737   1665  .0576
5510 58.0900   1628   1663  .0614
5511 58.1000   1609   1661  .0622
5512 58.1100   1622   1659  .0617
5513 58.1200   1619   1657  .0618
5514 58.1300   1614   1655  .0620
5515 58.1400   1655   1653  .0604
5516 58.1500   1663   1651  .0601
5517 58.1600   1631   1650  .0613
5518 58.1700   1582   1649  .0632
5519 58.1800   1604   1649  .0623
5520 58.1900   1630   1649  .0613
5521 58.2000   1597   1650  .0626
5522 58.2100   1619   1651  .0618
5523 58.2200   1656   1653  .0604
5524 58.2300   1652   1655  .0605
5525 58.2400   1603   1658  .0624
5526 58.2500   1544   1661  .0648
5527 58.2600   1592   1664  .0628
5528 58.2700   1591   1667  .0629
5529 58.2800   1621   1671  .0617
5530 58.2900   1586   1674  .0631
5531 58.3000   1621   1678  .0617
5532 58.3100   1627   1682  .0615
5533 58.3200   1666   1686  .0600
5534 58.3300   1649   1689  .0606
5535 58.3400   1657   1692  .0604
5536 58.3500   1683   1695  .0594
5537 58.3600   1670   1698  .0599
5538 58.3700   1597   1700  .0626
5539 58.3800   1638   1702  .0611
5540 58.3900   1662   1704  .0602
5541 58.4000   1691   1705  .0591
5542 58.4100   1711   1705  .0584
5543 58.4200   1707   1706  .0586
5544 58.4300   1660   1706  .0602
5545 58.4400   1689   1706  .0592
5546 58.4500   1709   1705  .0585
5547 58.4600   1693   1704  .0591
5548 58.4700   1676   1703  .0597
5549 58.4800   1716   1702  .0583
5550 58.4900   1683   1700  .0594
5551 58.5000   1647   1699  .0607
5552 58.5100   1683   1697  .0594
5553 58.5200   1676   1696  .0597
5554 58.5300   1631   1694  .0613
5555 58.5400   1648   1693  .0607
5556 58.5500   1684   1692  .0594
5557 58.5600   1660   1691  .0602
5558 58.5700   1660   1691  .0602
5559 58.5800   1653   1690  .0605
5560 58.5900   1633   1691  .0612
5561 58.6000   1668   1691  .0600
5562 58.6100   1667   1692  .0600
5563 58.6200   1671   1692  .0598
5564 58.6300   1671   1693  .0598
5565 58.6400   1688   1694  .0592
5566 58.6500   1700   1695  .0588
5567 58.6600   1687   1694  .0593
5568 58.6700   1683   1695  .0594
5569 58.6800   1694   1695  .0590
5570 58.6900   1717   1695  .0582
5571 58.7000   1664   1695  .0601
5572 58.7100   1667   1694  .0600
5573 58.7200   1663   1693  .0601
5574 58.7300   1633   1692  .0612
5575 58.7400   1630   1689  .0613
5576 58.7500   1628   1687  .0614
5577 58.7600   1655   1683  .0604
5578 58.7700   1649   1680  .0606
5579 58.7800   1706   1676  .0586
5580 58.7900   1712   1672  .0584
5581 58.8000   1654   1667  .0605
5582 58.8100   1668   1663  .0600
5583 58.8200   1661   1658  .0602
5584 58.8300   1610   1654  .0621
5585 58.8400   1651   1649  .0606
5586 58.8500   1646   1644  .0608
5587 58.8600   1618   1639  .0618
5588 58.8700   1626   1634  .0615
5589 58.8800   1604   1629  .0623
5590 58.8900   1587   1624  .0630
5591 58.9000   1588   1619  .0630
5592 58.9100   1582   1614  .0632
5593 58.9200   1567   1609  .0638
5594 58.9300   1551   1604  .0645
5595 58.9400   1578   1600  .0634
5596 58.9500   1576   1596  .0635
5597 58.9600   1559   1593  .0641
5598 58.9700   1563   1589  .0640
5599 58.9800   1620   1587  .0617
5600 58.9900   1558   1585  .0642
5601 59.0000   1573   1584  .0636
5602 59.0100   1565   1583  .0639
5603 59.0200   1544   1584  .0648
5604 59.0300   1505   1585  .0664
5605 59.0400   1569   1586  .0637
5606 59.0500   1536   1589  .0651
5607 59.0600   1542   1592  .0649
5608 59.0700   1548   1596  .0646
5609 59.0800   1581   1601  .0633
5610 59.0900   1587   1607  .0630
5611 59.1000   1598   1613  .0626
5612 59.1100   1634   1619  .0612
5613 59.1200   1621   1627  .0617
5614 59.1300   1591   1634  .0629
5615 59.1400   1670   1643  .0599
5616 59.1500   1685   1651  .0593
5617 59.1600   1679   1659  .0596
5618 59.1700   1628   1668  .0614
5619 59.1800   1678   1677  .0596
5620 59.1900   1683   1685  .0594
5621 59.2000   1700   1693  .0588
5622 59.2100   1702   1700  .0588
5623 59.2200   1718   1707  .0582
5624 59.2300   1707   1713  .0586
5625 59.2400   1796   1718  .0557
5626 59.2500   1749   1723  .0572
5627 59.2600   1727   1726  .0579
5628 59.2700   1733   1728  .0577
5629 59.2800   1782   1729  .0561
5630 59.2900   1796   1730  .0557
5631 59.3000   1753   1730  .0570
5632 59.3100   1758   1729  .0569
5633 59.3200   1799   1727  .0556
5634 59.3300   1763   1725  .0567
5635 59.3400   1807   1722  .0553
5636 59.3500   1789   1719  .0559
5637 59.3600   1764   1716  .0567
5638 59.3700   1718   1713  .0582
5639 59.3800   1742   1709  .0574
5640 59.3900   1765   1706  .0567
5641 59.4000   1739   1703  .0575
5642 59.4100   1761   1700  .0568
5643 59.4200   1726   1697  .0579
5644 59.4300   1738   1695  .0575
5645 59.4400   1737   1692  .0576
5646 59.4500   1705   1690  .0587
5647 59.4600   1725   1687  .0580
5648 59.4700   1727   1685  .0579
5649 59.4800   1759   1683  .0569
5650 59.4900   1737   1681  .0576
5651 59.5000   1734   1679  .0577
5652 59.5100   1743   1676  .0574
5653 59.5200   1716   1672  .0583
5654 59.5300   1688   1670  .0592
5655 59.5400   1756   1667  .0569
5656 59.5500   1698   1664  .0589
5657 59.5600   1696   1661  .0590
5658 59.5700   1707   1657  .0586
5659 59.5800   1680   1653  .0595
5660 59.5900   1667   1649  .0600
5661 59.6000   1664   1644  .0601
5662 59.6100   1669   1638  .0599
5663 59.6200   1652   1632  .0605
5664 59.6300   1627   1626  .0615
5665 59.6400   1635   1620  .0612
5666 59.6500   1646   1613  .0608
5667 59.6600   1598   1607  .0626
5668 59.6700   1612   1600  .0620
5669 59.6800   1638   1593  .0611
5670 59.6900   1640   1586  .0610
5671 59.7000   1612   1579  .0620
5672 59.7100   1617   1573  .0618
5673 59.7200   1570   1567  .0637
5674 59.7300   1551   1561  .0645
5675 59.7400   1566   1556  .0639
5676 59.7500   1566   1552  .0639
5677 59.7600   1576   1548  .0635
5678 59.7700   1565   1544  .0639
5679 59.7800   1544   1542  .0648
5680 59.7900   1526   1540  .0655
5681 59.8000   1552   1538  .0644
5682 59.8100   1593   1537  .0628
5683 59.8200   1538   1537  .0650
5684 59.8300   1508   1537  .0663
5685 59.8400   1568   1538  .0638
5686 59.8500   1534   1539  .0652
5687 59.8600   1549   1540  .0646
5688 59.8700   1579   1542  .0633
5689 59.8800   1592   1543  .0628
5690 59.8900   1574   1545  .0635
5691 59.9000   1560   1547  .0641
5692 59.9100   1493   1549  .0670
5693 59.9200   1540   1551  .0649
5694 59.9300   1514   1553  .0661
5695 59.9400   1522   1554  .0657
5696 59.9500   1536   1555  .0651
5697 59.9600   1540   1556  .0649
5698 59.9700   1550   1556  .0645
5699 59.9800   1536   1556  .0651
5700 59.9900   1544   1556  .0648
5701 60.0000   1552   1554  .0644
5702 60.0100   1580   1553  .0633
5703 60.0200   1535   1550  .0651
5704 60.0300   1530   1547  .0654
5705 60.0400   1522   1544  .0657
5706 60.0500   1565   1539  .0639
5707 60.0600   1540   1535  .0649
5708 60.0700   1523   1530  .0657
5709 60.0800   1551   1525  .0645
5710 60.0900   1551   1520  .0645
5711 60.1000   1552   1515  .0644
5712 60.1100   1540   1510  .0649
5713 60.1200   1537   1505  .0651
5714 60.1300   1515   1501  .0660
5715 60.1400   1508   1497  .0663
5716 60.1500   1529   1493  .0654
5717 60.1600   1526   1490  .0655
5718 60.1700   1517   1487  .0659
5719 60.1800   1509   1484  .0663
5720 60.1900   1514   1482  .0661
5721 60.2000   1488   1480  .0672
5722 60.2100   1526   1478  .0655
5723 60.2200   1497   1477  .0668
5724 60.2300   1541   1475  .0649
5725 60.2400   1530   1474  .0654
5726 60.2500   1522   1473  .0657
5727 60.2600   1506   1472  .0664
5728 60.2700   1501   1471  .0666
5729 60.2800   1509   1469  .0663
5730 60.2900   1485   1468  .0673
5731 60.3000   1474   1468  .0678
5732 60.3100   1493   1467  .0670
5733 60.3200   1485   1466  .0673
5734 60.3300   1472   1465  .0679
5735 60.3400   1525   1465  .0656
5736 60.3500   1522   1464  .0657
5737 60.3600   1501   1464  .0666
5738 60.3700   1510   1464  .0662
5739 60.3800   1517   1464  .0659
5740 60.3900   1513   1464  .0661
5741 60.4000   1509   1464  .0663
5742 60.4100   1500   1464  .0667
5743 60.4200   1486   1464  .0673
5744 60.4300   1451   1464  .0689
5745 60.4400   1487   1463  .0672
5746 60.4500   1515   1463  .0660
5747 60.4600   1518   1462  .0659
5748 60.4700   1524   1461  .0656
5749 60.4800   1484   1460  .0674
5750 60.4900   1445   1459  .0692
5751 60.5000   1488   1458  .0672
5752 60.5100   1510   1457  .0662
5753 60.5200   1495   1456  .0669
5754 60.5300   1489   1454  .0672
5755 60.5400   1530   1453  .0654
5756 60.5500   1473   1451  .0679
5757 60.5600   1465   1449  .0683
5758 60.5700   1506   1448  .0664
5759 60.5800   1478   1446  .0677
5760 60.5900   1470   1444  .0680
5761 60.6000   1449   1441  .0690
5762 60.6100   1462   1439  .0684
5763 60.6200   1462   1437  .0684
5764 60.6300   1455   1434  .0687
5765 60.6400   1469   1431  .0681
5766 60.6500   1481   1429  .0675
5767 60.6600   1458   1426  .0686
5768 60.6700   1407   1423  .0711
5769 60.6800   1489   1420  .0672
5770 60.6900   1479   1418  .0676
5771 60.7000   1469   1415  .0681
5772 60.7100   1462   1413  .0684
5773 60.7200   1439   1410  .0695
5774 60.7300   1419   1408  .0705
5775 60.7400   1431   1406  .0699
5776 60.7500   1423   1404  .0703
5777 60.7600   1388   1402  .0720
5778 60.7700   1409   1400  .0710
5779 60.7800   1448   1399  .0691
5780 60.7900   1402   1398  .0713
5781 60.8000   1418   1397  .0705
5782 60.8100   1422   1396  .0703
5783 60.8200   1421   1395  .0704
5784 60.8300   1386   1395  .0722
5785 60.8400   1401   1395  .0714
5786 60.8500   1400   1395  .0714
5787 60.8600   1385   1395  .0722
5788 60.8700   1389   1395  .0720
5789 60.8800   1398   1395  .0715
5790 60.8900   1398   1396  .0715
5791 60.9000   1430   1397  .0699
5792 60.9100   1465   1398  .0683
5793 60.9200   1423   1399  .0703
5794 60.9300   1372   1400  .0729
5795 60.9400   1413   1402  .0708
5796 60.9500   1407   1403  .0711
5797 60.9600   1404   1405  .0712
5798 60.9700   1371   1406  .0729
5799 60.9800   1422   1408  .0703
5800 60.9900   1393   1409  .0718
5801 61.0000   1380   1411  .0725
5802 61.0100   1374   1412  .0728
5803 61.0200   1403   1414  .0713
5804 61.0300   1399   1415  .0715
5805 61.0400   1433   1417  .0698
5806 61.0500   1429   1418  .0700
5807 61.0600   1386   1419  .0722
5808 61.0700   1402   1421  .0713
5809 61.0800   1418   1422  .0705
5810 61.0900   1420   1423  .0704
5811 61.1000   1438   1424  .0695
5812 61.1100   1420   1426  .0704
5813 61.1200   1416   1427  .0706
5814 61.1300   1451   1429  .0689
5815 61.1400   1484   1431  .0674
5816 61.1500   1465   1433  .0683
5817 61.1600   1466   1435  .0682
5818 61.1700   1450   1437  .0690
5819 61.1800   1425   1439  .0702
5820 61.1900   1400   1442  .0714
5821 61.2000   1424   1444  .0702
5822 61.2100   1462   1447  .0684
5823 61.2200   1446   1450  .0692
5824 61.2300   1451   1453  .0689
5825 61.2400   1453   1455  .0688
5826 61.2500   1470   1458  .0680
5827 61.2600   1458   1461  .0686
5828 61.2700   1467   1464  .0682
5829 61.2800   1490   1467  .0671
5830 61.2900   1499   1469  .0667
5831 61.3000   1474   1472  .0678
5832 61.3100   1493   1474  .0670
5833 61.3200   1483   1477  .0674
5834 61.3300   1463   1479  .0684
5835 61.3400   1486   1481  .0673
5836 61.3500   1481   1483  .0675
5837 61.3600   1460   1484  .0685
5838 61.3700   1455   1486  .0687
5839 61.3800   1509   1488  .0663
5840 61.3900   1493   1489  .0670
5841 61.4000   1467   1491  .0682
5842 61.4100   1462   1492  .0684
5843 61.4200   1483   1494  .0674
5844 61.4300   1428   1495  .0700
5845 61.4400   1461   1496  .0684
5846 61.4500   1469   1497  .0681
5847 61.4600   1434   1498  .0697
5848 61.4700   1451   1499  .0689
5849 61.4800   1467   1500  .0682
5850 61.4900   1460   1501  .0685
5851 61.5000   1473   1501  .0679
5852 61.5100   1485   1502  .0673
5853 61.5200   1471   1503  .0680
5854 61.5300   1430   1503  .0699
5855 61.5400   1471   1504  .0680
5856 61.5500   1474   1505  .0678
5857 61.5600   1447   1505  .0691
5858 61.5700   1456   1506  .0687
5859 61.5800   1469   1508  .0681
5860 61.5900   1452   1509  .0689
5861 61.6000   1493   1511  .0670
5862 61.6100   1471   1512  .0680
5863 61.6200   1469   1514  .0681
5864 61.6300   1464   1516  .0683
5865 61.6400   1473   1518  .0679
5866 61.6500   1513   1521  .0661
5867 61.6600   1504   1523  .0665
5868 61.6700   1478   1526  .0677
5869 61.6800   1492   1529  .0670
5870 61.6900   1485   1532  .0673
5871 61.7000   1489   1535  .0672
5872 61.7100   1514   1539  .0661
5873 61.7200   1521   1542  .0657
5874 61.7300   1489   1545  .0672
5875 61.7400   1529   1548  .0654
5876 61.7500   1533   1552  .0652
5877 61.7600   1546   1555  .0647
5878 61.7700   1498   1558  .0668
5879 61.7800   1550   1561  .0645
5880 61.7900   1534   1564  .0652
5881 61.8000   1514   1567  .0661
5882 61.8100   1581   1570  .0633
5883 61.8200   1553   1573  .0644
5884 61.8300   1484   1576  .0674
5885 61.8400   1580   1578  .0633
5886 61.8500   1572   1581  .0636
5887 61.8600   1587   1585  .0630
5888 61.8700   1545   1588  .0647
5889 61.8800   1584   1592  .0631
5890 61.8900   1593   1596  .0628
5891 61.9000   1567   1599  .0638
5892 61.9100   1570   1603  .0637
5893 61.9200   1557   1607  .0642
5894 61.9300   1553   1611  .0644
5895 61.9400   1598   1615  .0626
5896 61.9500   1601   1619  .0625
5897 61.9600   1620   1622  .0617
5898 61.9700   1609   1625  .0622
5899 61.9800   1612   1628  .0620
5900 61.9900   1581   1630  .0633
5901 62.0000   1618   1633  .0618
5902 62.0100   1601   1634  .0625
5903 62.0200   1599   1636  .0625
5904 62.0300   1587   1637  .0630
5905 62.0400   1602   1637  .0624
5906 62.0500   1614   1638  .0620
5907 62.0600   1603   1638  .0624
5908 62.0700   1629   1637  .0614
5909 62.0800   1647   1637  .0607
5910 62.0900   1636   1637  .0611
5911 62.1000   1613   1636  .0620
5912 62.1100   1565   1635  .0639
5913 62.1200   1579   1634  .0633
5914 62.1300   1570   1633  .0637
5915 62.1400   1616   1632  .0619
5916 62.1500   1604   1631  .0623
5917 62.1600   1582   1630  .0632
5918 62.1700   1586   1630  .0631
5919 62.1800   1581   1630  .0633
5920 62.1900   1600   1629  .0625
5921 62.2000   1639   1630  .0610
5922 62.2100   1631   1630  .0613
5923 62.2200   1663   1630  .0601
5924 62.2300   1625   1631  .0615
5925 62.2400   1623   1632  .0616
5926 62.2500   1622   1633  .0617
5927 62.2600   1588   1634  .0630
5928 62.2700   1593   1635  .0628
5929 62.2800   1616   1636  .0619
5930 62.2900   1606   1638  .0623
5931 62.3000   1628   1639  .0614
5932 62.3100   1635   1639  .0612
5933 62.3200   1666   1640  .0600
5934 62.3300   1621   1641  .0617
5935 62.3400   1675   1641  .0597
5936 62.3500   1650   1641  .0606
5937 62.3600   1655   1640  .0604
5938 62.3700   1640   1639  .0610
5939 62.3800   1649   1638  .0606
5940 62.3900   1660   1636  .0602
5941 62.4000   1677   1633  .0596
5942 62.4100   1626   1631  .0615
5943 62.4200   1590   1628  .0629
5944 62.4300   1564   1624  .0639
5945 62.4400   1667   1620  .0600
5946 62.4500   1618   1615  .0618
5947 62.4600   1617   1611  .0618
5948 62.4700   1620   1606  .0617
5949 62.4800   1617   1601  .0618
5950 62.4900   1611   1595  .0621
5951 62.5000   1576   1590  .0635
5952 62.5100   1592   1585  .0628
5953 62.5200   1556   1581  .0643
5954 62.5300   1538   1576  .0650
5955 62.5400   1556   1572  .0643
5956 62.5500   1568   1568  .0638
5957 62.5600   1598   1564  .0626
5958 62.5700   1555   1560  .0643
5959 62.5800   1560   1556  .0641
5960 62.5900   1554   1553  .0644
5961 62.6000   1496   1550  .0668
5962 62.6100   1518   1547  .0659
5963 62.6200   1528   1544  .0654
5964 62.6300   1465   1541  .0683
5965 62.6400   1498   1538  .0668
5966 62.6500   1491   1535  .0671
5967 62.6600   1522   1533  .0657
5968 62.6700   1486   1531  .0673
5969 62.6800   1484   1528  .0674
5970 62.6900   1467   1526  .0682
5971 62.7000   1477   1525  .0677
5972 62.7100   1491   1523  .0671
5973 62.7200   1492   1522  .0670
5974 62.7300   1461   1520  .0684
5975 62.7400   1488   1519  .0672
5976 62.7500   1470   1518  .0680
5977 62.7600   1487   1517  .0672
5978 62.7700   1503   1516  .0665
5979 62.7800   1501   1516  .0666
5980 62.7900   1516   1515  .0660
5981 62.8000   1540   1514  .0649
5982 62.8100   1530   1514  .0654
5983 62.8200   1543   1513  .0648
5984 62.8300   1477   1513  .0677
5985 62.8400   1526   1513  .0655
5986 62.8500   1539   1512  .0650
5987 62.8600   1490   1512  .0671
5988 62.8700   1514   1512  .0661
5989 62.8800   1503   1512  .0665
5990 62.8900   1524   1511  .0656
5991 62.9000   1513   1511  .0661
5992 62.9100   1515   1511  .0660
5993 62.9200   1503   1510  .0665
5994 62.9300   1490   1509  .0671
5995 62.9400   1482   1508  .0675
5996 62.9500   1507   1507  .0664
5997 62.9600   1495   1505  .0669
5998 62.9700   1480   1504  .0676
5999 62.9800   1483   1502  .0674
6000 62.9900   1537   1499  .0651
6001 63.0000   1544   1497  .0648
6002 63.0100   1509   1494  .0663
6003 63.0200   1489   1491  .0672
6004 63.0300   1478   1488  .0677
6005 63.0400   1504   1485  .0665
6006 63.0500   1505   1481  .0664
6007 63.0600   1513   1478  .0661
6008 63.0700   1483   1475  .0674
6009 63.0800   1537   1472  .0651
6010 63.0900   1447   1469  .0691
6011 63.1000   1445   1466  .0692
6012 63.1100   1466   1463  .0682
6013 63.1200   1466   1460  .0682
6014 63.1300   1444   1458  .0693
6015 63.1400   1452   1455  .0689
6016 63.1500   1475   1452  .0678
6017 63.1600   1446   1450  .0692
6018 63.1700   1440   1447  .0694
6019 63.1800   1455   1445  .0687
6020 63.1900   1399   1443  .0715
6021 63.2000   1438   1441  .0695
6022 63.2100   1436   1439  .0696
6023 63.2200   1429   1438  .0700
6024 63.2300   1410   1436  .0709
6025 63.2400   1454   1435  .0688
6026 63.2500   1441   1433  .0694
6027 63.2600   1476   1432  .0678
6028 63.2700   1436   1431  .0696
6029 63.2800   1425   1431  .0702
6030 63.2900   1379   1430  .0725
6031 63.3000   1433   1430  .0698
6032 63.3100   1428   1430  .0700
6033 63.3200   1431   1430  .0699
6034 63.3300   1425   1431  .0702
6035 63.3400   1468   1432  .0681
6036 63.3500   1421   1433  .0704
6037 63.3600   1395   1434  .0717
6038 63.3700   1423   1436  .0703
6039 63.3800   1429   1438  .0700
6040 63.3900   1402   1440  .0713
6041 63.4000   1419   1443  .0705
6042 63.4100   1461   1445  .0684
6043 63.4200   1450   1448  .0690
6044 63.4300   1433   1452  .0698
6045 63.4400   1445   1455  .0692
6046 63.4500   1456   1458  .0687
6047 63.4600   1491   1462  .0671
6048 63.4700   1485   1466  .0673
6049 63.4800   1488   1470  .0672
6050 63.4900   1522   1475  .0657
6051 63.5000   1490   1479  .0671
6052 63.5100   1474   1484  .0678
6053 63.5200   1473   1488  .0679
6054 63.5300   1441   1493  .0694
6055 63.5400   1483   1497  .0674
6056 63.5500   1489   1502  .0672
6057 63.5600   1513   1506  .0661
6058 63.5700   1491   1510  .0671
6059 63.5800   1521   1514  .0657
6060 63.5900   1518   1518  .0659
6061 63.6000   1533   1521  .0652
6062 63.6100   1511   1524  .0662
6063 63.6200   1535   1527  .0651
6064 63.6300   1528   1530  .0654
6065 63.6400   1514   1532  .0661
6066 63.6500   1524   1533  .0656
6067 63.6600   1537   1535  .0651
6068 63.6700   1540   1535  .0649
6069 63.6800   1516   1536  .0660
6070 63.6900   1534   1536  .0652
6071 63.7000   1530   1536  .0654
6072 63.7100   1517   1535  .0659
6073 63.7200   1533   1534  .0652
6074 63.7300   1537   1532  .0651
6075 63.7400   1506   1531  .0664
6076 63.7500   1537   1528  .0651
6077 63.7600   1531   1526  .0653
6078 63.7700   1533   1524  .0652
6079 63.7800   1551   1521  .0645
6080 63.7900   1528   1518  .0654
6081 63.8000   1519   1516  .0658
6082 63.8100   1528   1513  .0654
6083 63.8200   1493   1511  .0670
6084 63.8300   1471   1509  .0680
6085 63.8400   1488   1507  .0672
6086 63.8500   1489   1505  .0672
6087 63.8600   1497   1503  .0668
6088 63.8700   1480   1501  .0676
6089 63.8800   1490   1500  .0671
6090 63.8900   1497   1499  .0668
6091 63.9000   1465   1498  .0683
6092 63.9100   1498   1497  .0668
6093 63.9200   1494   1496  .0669
6094 63.9300   1467   1496  .0682
6095 63.9400   1478   1495  .0677
6096 63.9500   1440   1495  .0694
6097 63.9600   1483   1495  .0674
6098 63.9700   1487   1494  .0672
6099 63.9800   1517   1494  .0659
6100 63.9900   1481   1495  .0675
6101 64.0000   1502   1495  .0666
6102 64.0100   1512   1495  .0661
6103 64.0200   1504   1495  .0665
6104 64.0300   1444   1496  .0693
6105 64.0400   1462   1496  .0684
6106 64.0500   1454   1497  .0688
6107 64.0600   1454   1498  .0688
6108 64.0700   1487   1498  .0672
6109 64.0800   1501   1499  .0666
6110 64.0900   1488   1500  .0672
6111 64.1000   1469   1501  .0681
6112 64.1100   1466   1502  .0682
6113 64.1200   1486   1503  .0673
6114 64.1300   1447   1504  .0691
6115 64.1400   1497   1505  .0668
6116 64.1500   1500   1506  .0667
6117 64.1600   1456   1507  .0687
6118 64.1700   1438   1507  .0695
6119 64.1800   1471   1508  .0680
6120 64.1900   1479   1509  .0676
6121 64.2000   1489   1509  .0672
6122 64.2100   1516   1509  .0660
6123 64.2200   1451   1510  .0689
6124 64.2300   1461   1510  .0684
6125 64.2400   1520   1510  .0658
6126 64.2500   1505   1511  .0664
6127 64.2600   1510   1511  .0662
6128 64.2700   1471   1511  .0680
6129 64.2800   1508   1511  .0663
6130 64.2900   1497   1511  .0668
6131 64.3000   1556   1511  .0643
6132 64.3100   1514   1511  .0661
6133 64.3200   1483   1510  .0674
6134 64.3300   1431   1509  .0699
6135 64.3400   1490   1509  .0671
6136 64.3500   1521   1507  .0657
6137 64.3600   1455   1506  .0687
6138 64.3700   1433   1505  .0698
6139 64.3800   1513   1504  .0661
6140 64.3900   1505   1502  .0664
6141 64.4000   1482   1501  .0675
6142 64.4100   1489   1500  .0672
6143 64.4200   1491   1499  .0671
6144 64.4300   1497   1498  .0668
6145 64.4400   1553   1497  .0644
6146 64.4500   1526   1496  .0655
6147 64.4600   1486   1495  .0673
6148 64.4700   1514   1494  .0661
6149 64.4800   1514   1493  .0661
6150 64.4900   1482   1492  .0675
6151 64.5000   1489   1491  .0672
6152 64.5100   1508   1490  .0663
6153 64.5200   1476   1490  .0678
6154 64.5300   1473   1489  .0679
6155 64.5400   1530   1489  .0654
6156 64.5500   1521   1488  .0657
6157 64.5600   1536   1488  .0651
6158 64.5700   1473   1488  .0679
6159 64.5800   1515   1487  .0660
6160 64.5900   1475   1486  .0678
6161 64.6000   1470   1485  .0680
6162 64.6100   1505   1484  .0664
6163 64.6200   1498   1483  .0668
6164 64.6300   1437   1481  .0696
6165 64.6400   1476   1479  .0678
6166 64.6500   1464   1477  .0683
6167 64.6600   1477   1474  .0677
6168 64.6700   1480   1472  .0676
6169 64.6800   1519   1469  .0658
6170 64.6900   1496   1467  .0668
6171 64.7000   1485   1464  .0673
6172 64.7100   1490   1462  .0671
6173 64.7200   1482   1460  .0675
6174 64.7300   1463   1458  .0684
6175 64.7400   1478   1457  .0677
6176 64.7500   1464   1456  .0683
6177 64.7600   1497   1454  .0668
6178 64.7700   1486   1454  .0673
6179 64.7800   1490   1453  .0671
6180 64.7900   1476   1452  .0678
6181 64.8000   1456   1452  .0687
6182 64.8100   1458   1451  .0686
6183 64.8200   1502   1451  .0666
6184 64.8300   1433   1450  .0698
6185 64.8400   1438   1450  .0695
6186 64.8500   1439   1450  .0695
6187 64.8600   1425   1449  .0702
6188 64.8700   1419   1449  .0705
6189 64.8800   1455   1448  .0687
6190 64.8900   1472   1447  .0679
6191 64.9000   1435   1447  .0697
6192 64.9100   1441   1446  .0694
6193 64.9200   1460   1445  .0685
6194 64.9300   1390   1445  .0719
6195 64.9400   1420   1444  .0704
6196 64.9500   1407   1444  .0711
6197 64.9600   1420   1444  .0704
6198 64.9700   1456   1444  .0687
6199 64.9800   1467   1443  .0682
6200 64.9900   1446   1443  .0692
6201 65.0000   1415   1443  .0707
6202 65.0100   1438   1444  .0695
6203 65.0200   1455   1444  .0687
6204 65.0300   1417   1444  .0706
6205 65.0400   1428   1445  .0700
6206 65.0500   1443   1445  .0693
6207 65.0600   1462   1445  .0684
6208 65.0700   1470   1445  .0680
6209 65.0800   1463   1445  .0684
6210 65.0900   1462   1445  .0684
6211 65.1000   1468   1445  .0681
6212 65.1100   1453   1445  .0688
6213 65.1200   1455   1444  .0687
6214 65.1300   1425   1444  .0702
6215 65.1400   1508   1443  .0663
6216 65.1500   1468   1442  .0681
6217 65.1600   1476   1442  .0678
6218 65.1700   1448   1441  .0691
6219 65.1800   1477   1440  .0677
6220 65.1900   1467   1439  .0682
6221 65.2000   1456   1439  .0687
6222 65.2100   1458   1438  .0686
6223 65.2200   1451   1438  .0689
6224 65.2300   1427   1437  .0701
6225 65.2400   1459   1437  .0685
6226 65.2500   1436   1437  .0696
6227 65.2600   1419   1437  .0705
6228 65.2700   1415   1437  .0707
6229 65.2800   1464   1437  .0683
6230 65.2900   1466   1437  .0682
6231 65.3000   1424   1438  .0702
6232 65.3100   1423   1438  .0703
6233 65.3200   1417   1439  .0706
6234 65.3300   1392   1440  .0718
6235 65.3400   1452   1441  .0689
6236 65.3500   1461   1442  .0684
6237 65.3600   1416   1443  .0706
6238 65.3700   1414   1444  .0707
6239 65.3800   1452   1446  .0689
6240 65.3900   1448   1447  .0691
6241 65.4000   1437   1448  .0696
6242 65.4100   1426   1450  .0701
6243 65.4200   1481   1451  .0675
6244 65.4300   1439   1452  .0695
6245 65.4400   1416   1454  .0706
6246 65.4500   1417   1455  .0706
6247 65.4600   1396   1456  .0716
6248 65.4700   1420   1457  .0704
6249 65.4800   1450   1457  .0690
6250 65.4900   1435   1457  .0697
6251 65.5000   1443   1457  .0693
6252 65.5100   1462   1457  .0684
6253 65.5200   1438   1456  .0695
6254 65.5300   1369   1455  .0730
6255 65.5400   1437   1453  .0696
6256 65.5500   1451   1452  .0689
6257 65.5600   1430   1449  .0699
6258 65.5700   1427   1447  .0701
6259 65.5800   1481   1444  .0675
6260 65.5900   1470   1441  .0680
6261 65.6000   1458   1438  .0686
6262 65.6100   1474   1435  .0678
6263 65.6200   1480   1431  .0676
6264 65.6300   1407   1428  .0711
6265 65.6400   1453   1424  .0688
6266 65.6500   1446   1420  .0692
6267 65.6600   1422   1417  .0703
6268 65.6700   1386   1413  .0722
6269 65.6800   1402   1409  .0713
6270 65.6900   1416   1405  .0706
6271 65.7000   1388   1401  .0720
6272 65.7100   1408   1397  .0710
6273 65.7200   1394   1393  .0717
6274 65.7300   1379   1390  .0725
6275 65.7400   1401   1386  .0714
6276 65.7500   1380   1383  .0725
6277 65.7600   1396   1379  .0716
6278 65.7700   1369   1376  .0730
6279 65.7800   1388   1373  .0720
6280 65.7900   1368   1370  .0731
6281 65.8000   1357   1367  .0737
6282 65.8100   1359   1365  .0736
6283 65.8200   1364   1362  .0733
6284 65.8300   1372   1360  .0729
6285 65.8400   1427   1358  .0701
6286 65.8500   1422   1356  .0703
6287 65.8600   1358   1355  .0736
6288 65.8700   1349   1353  .0741
6289 65.8800   1385   1352  .0722
6290 65.8900   1346   1351  .0743
6291 65.9000   1365   1350  .0733
6292 65.9100   1354   1349  .0739
6293 65.9200   1323   1348  .0756
6294 65.9300   1302   1348  .0768
6295 65.9400   1331   1348  .0751
6296 65.9500   1358   1348  .0736
6297 65.9600   1363   1348  .0734
6298 65.9700   1354   1348  .0739
6299 65.9800   1389   1348  .0720
6300 65.9900   1361   1349  .0735
6301 66.0000   1356   1349  .0737
6302 66.0100   1379   1349  .0725
6303 66.0200   1388   1350  .0720
6304 66.0300   1348   1351  .0742
6305 66.0400   1339   1352  .0747
6306 66.0500   1350   1353  .0741
6307 66.0600   1338   1353  .0747
6308 66.0700   1337   1354  .0748
6309 66.0800   1374   1355  .0728
6310 66.0900   1360   1356  .0735
6311 66.1000   1339   1357  .0747
6312 66.1100   1382   1358  .0724
6313 66.1200   1370   1358  .0730
6314 66.1300   1336   1359  .0749
6315 66.1400   1358   1359  .0736
6316 66.1500   1374   1359  .0728
6317 66.1600   1379   1360  .0725
6318 66.1700   1364   1360  .0733
6319 66.1800   1361   1360  .0735
6320 66.1900   1345   1360  .0743
6321 66.2000   1396   1360  .0716
6322 66.2100   1379   1361  .0725
6323 66.2200   1393   1361  .0718
6324 66.2300   1342   1361  .0745
6325 66.2400   1376   1361  .0727
6326 66.2500   1384   1361  .0723
6327 66.2600   1346   1362  .0743
6328 66.2700   1337   1362  .0748
6329 66.2800   1377   1363  .0726
6330 66.2900   1400   1363  .0714
6331 66.3000   1393   1364  .0718
6332 66.3100   1372   1364  .0729
6333 66.3200   1362   1364  .0734
6334 66.3300   1353   1365  .0739
6335 66.3400   1394   1365  .0717
6336 66.3500   1392   1365  .0718
6337 66.3600   1389   1365  .0720
6338 66.3700   1346   1365  .0743
6339 66.3800   1375   1365  .0727
6340 66.3900   1372   1365  .0729
6341 66.4000   1363   1364  .0734
6342 66.4100   1385   1364  .0722
6343 66.4200   1333   1364  .0750
6344 66.4300   1343   1363  .0745
6345 66.4400   1362   1363  .0734
6346 66.4500   1403   1363  .0713
6347 66.4600   1396   1363  .0716
6348 66.4700   1406   1362  .0711
6349 66.4800   1411   1363  .0709
6350 66.4900   1369   1363  .0730
6351 66.5000   1381   1363  .0724
6352 66.5100   1417   1364  .0706
6353 66.5200   1397   1365  .0716
6354 66.5300   1353   1366  .0739
6355 66.5400   1394   1368  .0717
6356 66.5500   1407   1369  .0711
6357 66.5600   1403   1371  .0713
6358 66.5700   1397   1373  .0716
6359 66.5800   1390   1376  .0719
6360 66.5900   1382   1378  .0724
6361 66.6000   1425   1381  .0702
6362 66.6100   1432   1384  .0698
6363 66.6200   1366   1387  .0732
6364 66.6300   1358   1390  .0736
6365 66.6400   1402   1394  .0713
6366 66.6500   1430   1398  .0699
6367 66.6600   1433   1401  .0698
6368 66.6700   1418   1405  .0705
6369 66.6800   1444   1408  .0693
6370 66.6900   1457   1412  .0686
6371 66.7000   1462   1415  .0684
6372 66.7100   1444   1419  .0693
6373 66.7200   1444   1422  .0693
6374 66.7300   1440   1425  .0694
6375 66.7400   1461   1427  .0684
6376 66.7500   1444   1429  .0693
6377 66.7600   1441   1431  .0694
6378 66.7700   1440   1432  .0694
6379 66.7800   1471   1433  .0680
6380 66.7900   1491   1433  .0671
6381 66.8000   1472   1433  .0679
6382 66.8100   1484   1433  .0674
6383 66.8200   1480   1432  .0676
6384 66.8300   1400   1430  .0714
6385 66.8400   1432   1429  .0698
6386 66.8500   1448   1427  .0691
6387 66.8600   1475   1425  .0678
6388 66.8700   1425   1423  .0702
6389 66.8800   1488   1421  .0672
6390 66.8900   1452   1418  .0689
6391 66.9000   1408   1416  .0710
6392 66.9100   1415   1413  .0707
6393 66.9200   1427   1410  .0701
6394 66.9300   1384   1407  .0723
6395 66.9400   1459   1404  .0685
6396 66.9500   1479   1402  .0676
6397 66.9600   1432   1399  .0698
6398 66.9700   1385   1396  .0722
6399 66.9800   1407   1393  .0711
6400 66.9900   1396   1391  .0716
6401 67.0000   1372   1388  .0729
6402 67.0100   1390   1386  .0719
6403 67.0200   1380   1383  .0725
6404 67.0300   1377   1381  .0726
6405 67.0400   1395   1379  .0717
6406 67.0500   1387   1377  .0721
6407 67.0600   1403   1376  .0713
6408 67.0700   1416   1374  .0706
6409 67.0800   1426   1373  .0701
6410 67.0900   1375   1372  .0727
6411 67.1000   1381   1371  .0724
6412 67.1100   1378   1370  .0726
6413 67.1200   1379   1369  .0725
6414 67.1300   1366   1368  .0732
6415 67.1400   1404   1367  .0712
6416 67.1500   1404   1367  .0712
6417 67.1600   1365   1366  .0733
6418 67.1700   1345   1366  .0743
6419 67.1800   1388   1366  .0720
6420 67.1900   1393   1366  .0718
6421 67.2000   1377   1366  .0726
6422 67.2100   1384   1366  .0723
6423 67.2200   1373   1366  .0728
6424 67.2300   1375   1366  .0727
6425 67.2400   1396   1366  .0716
6426 67.2500   1392   1367  .0718
6427 67.2600   1396   1367  .0716
6428 67.2700   1398   1368  .0715
6429 67.2800   1371   1368  .0729
6430 67.2900   1390   1369  .0719
6431 67.3000   1420   1370  .0704
6432 67.3100   1435   1371  .0697
6433 67.3200   1426   1372  .0701
6434 67.3300   1386   1373  .0722
6435 67.3400   1402   1374  .0713
6436 67.3500   1393   1376  .0718
6437 67.3600   1382   1377  .0724
6438 67.3700   1410   1379  .0709
6439 67.3800   1458   1381  .0686
6440 67.3900   1389   1382  .0720
6441 67.4000   1428   1385  .0700
6442 67.4100   1437   1387  .0696
6443 67.4200   1395   1389  .0717
6444 67.4300   1371   1392  .0729
6445 67.4400   1423   1394  .0703
6446 67.4500   1429   1397  .0700
6447 67.4600   1415   1400  .0707
6448 67.4700   1433   1403  .0698
6449 67.4800   1407   1407  .0711
6450 67.4900   1405   1410  .0712
6451 67.5000   1403   1413  .0713
6452 67.5100   1434   1417  .0697
6453 67.5200   1456   1420  .0687
6454 67.5300   1461   1424  .0684
6455 67.5400   1485   1428  .0673
6456 67.5500   1465   1431  .0683
6457 67.5600   1478   1435  .0677
6458 67.5700   1458   1438  .0686
6459 67.5800   1472   1441  .0679
6460 67.5900   1457   1444  .0686
6461 67.6000   1437   1447  .0696
6462 67.6100   1474   1450  .0678
6463 67.6200   1457   1453  .0686
6464 67.6300   1449   1455  .0690
6465 67.6400   1445   1458  .0692
6466 67.6500   1488   1461  .0672
6467 67.6600   1498   1463  .0668
6468 67.6700   1478   1466  .0677
6469 67.6800   1479   1468  .0676
6470 67.6900   1462   1471  .0684
6471 67.7000   1456   1473  .0687
6472 67.7100   1476   1476  .0678
6473 67.7200   1521   1478  .0657
6474 67.7300   1492   1480  .0670
6475 67.7400   1491   1482  .0671
6476 67.7500   1507   1485  .0664
6477 67.7600   1484   1487  .0674
6478 67.7700   1488   1488  .0672
6479 67.7800   1481   1490  .0675
6480 67.7900   1462   1491  .0684
6481 67.8000   1460   1492  .0685
6482 67.8100   1496   1493  .0668
6483 67.8200   1495   1493  .0669
6484 67.8300   1467   1493  .0682
6485 67.8400   1507   1492  .0664
6486 67.8500   1494   1491  .0669
6487 67.8600   1505   1489  .0664
6488 67.8700   1520   1488  .0658
6489 67.8800   1497   1485  .0668
6490 67.8900   1459   1483  .0685
6491 67.9000   1433   1480  .0698
6492 67.9100   1484   1478  .0674
6493 67.9200   1455   1475  .0687
6494 67.9300   1454   1472  .0688
6495 67.9400   1470   1470  .0680
6496 67.9500   1405   1467  .0712
6497 67.9600   1438   1464  .0695
6498 67.9700   1419   1462  .0705
6499 67.9800   1439   1460  .0695
6500 67.9900   1422   1457  .0703
6501 68.0000   1459   1455  .0685
6502 68.0100   1441   1454  .0694
6503 68.0200   1421   1452  .0704
6504 68.0300   1418   1450  .0705
6505 68.0400   1480   1448  .0676
6506 68.0500   1483   1447  .0674
6507 68.0600   1426   1446  .0701
6508 68.0700   1445   1444  .0692
6509 68.0800   1461   1443  .0684
6510 68.0900   1413   1442  .0708
6511 68.1000   1430   1441  .0699
6512 68.1100   1417   1439  .0706
6513 68.1200   1449   1438  .0690
6514 68.1300   1404   1437  .0712
6515 68.1400   1447   1436  .0691
6516 68.1500   1436   1434  .0696
6517 68.1600   1441   1433  .0694
6518 68.1700   1427   1431  .0701
6519 68.1800   1415   1430  .0707
6520 68.1900   1425   1428  .0702
6521 68.2000   1464   1426  .0683
6522 68.2100   1445   1424  .0692
6523 68.2200   1450   1422  .0690
6524 68.2300   1419   1419  .0705
6525 68.2400   1438   1417  .0695
6526 68.2500   1444   1414  .0693
6527 68.2600   1430   1411  .0699
6528 68.2700   1461   1408  .0684
6529 68.2800   1478   1405  .0677
6530 68.2900   1408   1402  .0710
6531 68.3000   1416   1399  .0706
6532 68.3100   1419   1396  .0705
6533 68.3200   1374   1393  .0728
6534 68.3300   1363   1389  .0734
6535 68.3400   1453   1386  .0688
6536 68.3500   1445   1383  .0692
6537 68.3600   1457   1380  .0686
6538 68.3700   1411   1378  .0709
6539 68.3800   1396   1375  .0716
6540 68.3900   1385   1373  .0722
6541 68.4000   1377   1370  .0726
6542 68.4100   1360   1368  .0735
6543 68.4200   1375   1366  .0727
6544 68.4300   1362   1365  .0734
6545 68.4400   1406   1363  .0711
6546 68.4500   1413   1362  .0708
6547 68.4600   1383   1361  .0723
6548 68.4700   1355   1360  .0738
6549 68.4800   1362   1360  .0734
6550 68.4900   1357   1359  .0737
6551 68.5000   1367   1359  .0732
6552 68.5100   1384   1360  .0723
6553 68.5200   1390   1360  .0719
6554 68.5300   1395   1361  .0717
6555 68.5400   1410   1362  .0709
6556 68.5500   1370   1363  .0730
6557 68.5600   1398   1364  .0715
6558 68.5700   1370   1366  .0730
6559 68.5800   1431   1368  .0699
6560 68.5900   1368   1369  .0731
6561 68.6000   1414   1371  .0707
6562 68.6100   1396   1373  .0716
6563 68.6200   1393   1375  .0718
6564 68.6300   1369   1378  .0730
6565 68.6400   1381   1380  .0724
6566 68.6500   1410   1382  .0709
6567 68.6600   1424   1384  .0702
6568 68.6700   1388   1386  .0720
6569 68.6800   1397   1389  .0716
6570 68.6900   1401   1391  .0714
6571 68.7000   1402   1393  .0713
6572 68.7100   1423   1395  .0703
6573 68.7200   1399   1396  .0715
6574 68.7300   1365   1398  .0733
6575 68.7400   1400   1399  .0714
6576 68.7500   1423   1401  .0703
6577 68.7600   1398   1402  .0715
6578 68.7700   1405   1402  .0712
6579 68.7800   1442   1403  .0693
6580 68.7900   1453   1404  .0688
6581 68.8000   1433   1404  .0698
6582 68.8100   1436   1405  .0696
6583 68.8200   1442   1405  .0693
6584 68.8300   1427   1405  .0701
6585 68.8400   1426   1405  .0701
6586 68.8500   1471   1405  .0680
6587 68.8600   1457   1405  .0686
6588 68.8700   1425   1405  .0702
6589 68.8800   1447   1405  .0691
6590 68.8900   1427   1405  .0701
6591 68.9000   1433   1404  .0698
6592 68.9100   1466   1404  .0682
6593 68.9200   1466   1403  .0682
6594 68.9300   1411   1403  .0709
6595 68.9400   1429   1402  .0700
6596 68.9500   1437   1401  .0696
6597 68.9600   1399   1401  .0715
6598 68.9700   1388   1400  .0720
6599 68.9800   1401   1399  .0714
6600 68.9900   1409   1399  .0710
6601 69.0000   1408   1398  .0710
6602 69.0100   1413   1398  .0708
6603 69.0200   1387   1397  .0721
6604 69.0300   1365   1396  .0733
6605 69.0400   1414   1396  .0707
6606 69.0500   1373   1395  .0728
6607 69.0600   1391   1395  .0719
6608 69.0700   1383   1394  .0723
6609 69.0800   1397   1393  .0716
6610 69.0900   1393   1393  .0718
6611 69.1000   1428   1392  .0700
6612 69.1100   1444   1392  .0693
6613 69.1200   1427   1391  .0701
6614 69.1300   1401   1390  .0714
6615 69.1400   1426   1390  .0701
6616 69.1500   1385   1390  .0722
6617 69.1600   1393   1389  .0718
6618 69.1700   1382   1389  .0724
6619 69.1800   1404   1389  .0712
6620 69.1900   1471   1389  .0680
6621 69.2000   1424   1388  .0702
6622 69.2100   1409   1389  .0710
6623 69.2200   1386   1389  .0722
6624 69.2300   1367   1390  .0732
6625 69.2400   1401   1391  .0714
6626 69.2500   1396   1392  .0716
6627 69.2600   1353   1394  .0739
6628 69.2700   1362   1395  .0734
6629 69.2800   1420   1397  .0704
6630 69.2900   1424   1399  .0702
6631 69.3000   1406   1402  .0711
6632 69.3100   1411   1404  .0709
6633 69.3200   1399   1407  .0715
6634 69.3300   1351   1410  .0740
6635 69.3400   1397   1413  .0716
6636 69.3500   1413   1417  .0708
6637 69.3600   1420   1420  .0704
6638 69.3700   1419   1424  .0705
6639 69.3800   1410   1428  .0709
6640 69.3900   1378   1432  .0726
6641 69.4000   1398   1436  .0715
6642 69.4100   1402   1440  .0713
6643 69.4200   1408   1443  .0710
6644 69.4300   1380   1447  .0725
6645 69.4400   1417   1450  .0706
6646 69.4500   1413   1453  .0708
6647 69.4600   1411   1456  .0709
6648 69.4700   1416   1459  .0706
6649 69.4800   1424   1461  .0702
6650 69.4900   1400   1463  .0714
6651 69.5000   1409   1464  .0710
6652 69.5100   1429   1465  .0700
6653 69.5200   1412   1466  .0708
6654 69.5300   1370   1465  .0730
6655 69.5400   1422   1465  .0703
6656 69.5500   1443   1463  .0693
6657 69.5600   1402   1462  .0713
6658 69.5700   1415   1459  .0707
6659 69.5800   1442   1456  .0693
6660 69.5900   1410   1453  .0709
6661 69.6000   1403   1449  .0713
6662 69.6100   1435   1445  .0697
6663 69.6200   1475   1442  .0678
6664 69.6300   1442   1438  .0693
6665 69.6400   1432   1434  .0698
6666 69.6500   1408   1431  .0710
6667 69.6600   1390   1428  .0719
6668 69.6700   1388   1425  .0720
6669 69.6800   1390   1422  .0719
6670 69.6900   1391   1420  .0719
6671 69.7000   1388   1417  .0720
6672 69.7100   1436   1416  .0696
6673 69.7200   1415   1414  .0707
6674 69.7300   1385   1413  .0722
6675 69.7400   1422   1412  .0703
6676 69.7500   1419   1411  .0705
6677 69.7600   1384   1410  .0723
6678 69.7700   1403   1410  .0713
6679 69.7800   1409   1410  .0710
6680 69.7900   1398   1410  .0715
6681 69.8000   1373   1410  .0728
6682 69.8100   1383   1410  .0723
6683 69.8200   1413   1411  .0708
6684 69.8300   1396   1411  .0716
6685 69.8400   1414   1412  .0707
6686 69.8500   1400   1413  .0714
6687 69.8600   1387   1413  .0721
6688 69.8700   1350   1414  .0741
6689 69.8800   1400   1415  .0714
6690 69.8900   1379   1416  .0725
6691 69.9000   1415   1417  .0707
6692 69.9100   1372   1418  .0729
6693 69.9200   1418   1419  .0705
6694 69.9300   1402   1419  .0713
6695 69.9400   1420   1420  .0704
6696 69.9500   1407   1421  .0711
6697 69.9600   1416   1421  .0706
6698 69.9700   1410   1422  .0709
6699 69.9800   1406   1422  .0711
6700 69.9900   1448   1422  .0691
6701 70.0000   1419   1422  .0705
6702 70.0100   1436   1422  .0696
6703 70.0200   1414   1421  .0707
6704 70.0300   1414   1421  .0707
6705 70.0400   1421   1420  .0704
6706 70.0500   1412   1419  .0708
6707 70.0600   1422   1418  .0703
6708 70.0700   1432   1417  .0698
6709 70.0800   1434   1416  .0697
6710 70.0900   1443   1415  .0693
6711 70.1000   1463   1414  .0684
6712 70.1100   1456   1413  .0687
6713 70.1200   1428   1412  .0700
6714 70.1300   1413   1411  .0708
6715 70.1400   1467   1410  .0682
6716 70.1500   1411   1410  .0709
6717 70.1600   1386   1410  .0722
6718 70.1700   1410   1409  .0709
6719 70.1800   1414   1409  .0707
6720 70.1900   1368   1409  .0731
6721 70.2000   1387   1409  .0721
6722 70.2100   1382   1410  .0724
6723 70.2200   1356   1410  .0737
6724 70.2300   1352   1411  .0740
6725 70.2400   1396   1412  .0716
6726 70.2500   1426   1413  .0701
6727 70.2600   1422   1413  .0703
6728 70.2700   1386   1415  .0722
6729 70.2800   1410   1416  .0709
6730 70.2900   1359   1417  .0736
6731 70.3000   1351   1419  .0740
6732 70.3100   1402   1420  .0713
6733 70.3200   1399   1421  .0715
6734 70.3300   1380   1423  .0725
6735 70.3400   1408   1424  .0710
6736 70.3500   1413   1426  .0708
6737 70.3600   1418   1428  .0705
6738 70.3700   1430   1430  .0699
6739 70.3800   1439   1432  .0695
6740 70.3900   1430   1433  .0699
6741 70.4000   1422   1435  .0703
6742 70.4100   1415   1437  .0707
6743 70.4200   1449   1439  .0690
6744 70.4300   1373   1442  .0728
6745 70.4400   1410   1444  .0709
6746 70.4500   1434   1446  .0697
6747 70.4600   1424   1448  .0702
6748 70.4700   1421   1450  .0704
6749 70.4800   1444   1453  .0693
6750 70.4900   1424   1455  .0702
6751 70.5000   1432   1457  .0698
6752 70.5100   1402   1459  .0713
6753 70.5200   1423   1461  .0703
6754 70.5300   1416   1463  .0706
6755 70.5400   1476   1465  .0678
6756 70.5500   1472   1467  .0679
6757 70.5600   1440   1469  .0694
6758 70.5700   1395   1470  .0717
6759 70.5800   1410   1471  .0709
6760 70.5900   1403   1473  .0713
6761 70.6000   1417   1474  .0706
6762 70.6100   1421   1475  .0704
6763 70.6200   1426   1475  .0701
6764 70.6300   1394   1476  .0717
6765 70.6400   1436   1476  .0696
6766 70.6500   1414   1476  .0707
6767 70.6600   1428   1475  .0700
6768 70.6700   1465   1475  .0683
6769 70.6800   1476   1473  .0678
6770 70.6900   1435   1472  .0697
6771 70.7000   1421   1470  .0704
6772 70.7100   1420   1468  .0704
6773 70.7200   1479   1465  .0676
6774 70.7300   1448   1463  .0691
6775 70.7400   1450   1460  .0690
6776 70.7500   1442   1456  .0693
6777 70.7600   1409   1453  .0710
6778 70.7700   1381   1449  .0724
6779 70.7800   1418   1446  .0705
6780 70.7900   1382   1443  .0724
6781 70.8000   1383   1439  .0723
6782 70.8100   1385   1436  .0722
6783 70.8200   1419   1433  .0705
6784 70.8300   1377   1431  .0726
6785 70.8400   1381   1428  .0724
6786 70.8500   1364   1426  .0733
6787 70.8600   1374   1423  .0728
6788 70.8700   1415   1422  .0707
6789 70.8800   1387   1420  .0721
6790 70.8900   1348   1418  .0742
6791 70.9000   1357   1417  .0737
6792 70.9100   1355   1416  .0738
6793 70.9200   1402   1414  .0713
6794 70.9300   1359   1413  .0736
6795 70.9400   1377   1412  .0726
6796 70.9500   1378   1411  .0726
6797 70.9600   1382   1410  .0724
6798 70.9700   1373   1410  .0728
6799 70.9800   1396   1409  .0716
6800 70.9900   1387   1408  .0721
6801 71.0000   1397   1407  .0716
6802 71.0100   1456   1406  .0687
6803 71.0200   1373   1405  .0728
6804 71.0300   1355   1404  .0738
6805 71.0400   1406   1403  .0711
6806 71.0500   1436   1402  .0696
6807 71.0600   1419   1401  .0705
6808 71.0700   1412   1400  .0708
6809 71.0800   1397   1399  .0716
6810 71.0900   1384   1398  .0723
6811 71.1000   1422   1397  .0703
6812 71.1100   1387   1396  .0721
6813 71.1200   1396   1395  .0716
6814 71.1300   1351   1394  .0740
6815 71.1400   1427   1393  .0701
6816 71.1500   1429   1392  .0700
6817 71.1600   1372   1391  .0729
6818 71.1700   1410   1391  .0709
6819 71.1800   1407   1390  .0711
6820 71.1900   1374   1389  .0728
6821 71.2000   1398   1389  .0715
6822 71.2100   1393   1388  .0718
6823 71.2200   1390   1388  .0719
6824 71.2300   1383   1387  .0723
6825 71.2400   1435   1387  .0697
6826 71.2500   1422   1386  .0703
6827 71.2600   1435   1385  .0697
6828 71.2700   1453   1385  .0688
6829 71.2800   1428   1384  .0700
6830 71.2900   1393   1383  .0718
6831 71.3000   1374   1382  .0728
6832 71.3100   1395   1382  .0717
6833 71.3200   1397   1381  .0716
6834 71.3300   1383   1380  .0723
6835 71.3400   1378   1378  .0726
6836 71.3500   1397   1377  .0716
6837 71.3600   1399   1376  .0715
6838 71.3700   1419   1375  .0705
6839 71.3800   1385   1373  .0722
6840 71.3900   1353   1372  .0739
6841 71.4000   1400   1371  .0714
6842 71.4100   1430   1369  .0699
6843 71.4200   1444   1368  .0693
6844 71.4300   1422   1367  .0703
6845 71.4400   1414   1366  .0707
6846 71.4500   1412   1365  .0708
6847 71.4600   1382   1365  .0724
6848 71.4700   1378   1364  .0726
6849 71.4800   1392   1364  .0718
6850 71.4900   1408   1363  .0710
6851 71.5000   1367   1363  .0732
6852 71.5100   1392   1363  .0718
6853 71.5200   1409   1363  .0710
6854 71.5300   1343   1364  .0745
6855 71.5400   1404   1364  .0712
6856 71.5500   1388   1365  .0720
6857 71.5600   1382   1365  .0724
6858 71.5700   1376   1366  .0727
6859 71.5800   1397   1368  .0716
6860 71.5900   1389   1369  .0720
6861 71.6000   1403   1371  .0713
6862 71.6100   1404   1373  .0712
6863 71.6200   1396   1375  .0716
6864 71.6300   1398   1377  .0715
6865 71.6400   1424   1380  .0702
6866 71.6500   1446   1382  .0692
6867 71.6600   1417   1386  .0706
6868 71.6700   1390   1389  .0719
6869 71.6800   1426   1392  .0701
6870 71.6900   1396   1396  .0716
6871 71.7000   1412   1400  .0708
6872 71.7100   1394   1405  .0717
6873 71.7200   1418   1409  .0705
6874 71.7300   1418   1414  .0705
6875 71.7400   1457   1418  .0686
6876 71.7500   1443   1423  .0693
6877 71.7600   1444   1428  .0693
6878 71.7700   1428   1433  .0700
6879 71.7800   1443   1438  .0693
6880 71.7900   1437   1443  .0696
6881 71.8000   1398   1448  .0715
6882 71.8100   1428   1453  .0700
6883 71.8200   1461   1458  .0684
6884 71.8300   1466   1463  .0682
6885 71.8400   1485   1467  .0673
6886 71.8500   1524   1471  .0656
6887 71.8600   1491   1476  .0671
6888 71.8700   1471   1479  .0680
6889 71.8800   1510   1483  .0662
6890 71.8900   1506   1486  .0664
6891 71.9000   1513   1489  .0661
6892 71.9100   1514   1491  .0661
6893 71.9200   1521   1493  .0657
6894 71.9300   1480   1495  .0676
6895 71.9400   1500   1496  .0667
6896 71.9500   1468   1497  .0681
6897 71.9600   1496   1497  .0668
6898 71.9700   1488   1497  .0672
6899 71.9800   1484   1496  .0674
6900 71.9900   1497   1495  .0668
6901 72.0000   1554   1494  .0644
6902 72.0100   1556   1492  .0643
6903 72.0200   1558   1491  .0642
6904 72.0300   1533   1489  .0652
6905 72.0400   1544   1488  .0648
6906 72.0500   1512   1486  .0661
6907 72.0600   1484   1484  .0674
6908 72.0700   1476   1482  .0678
6909 72.0800   1474   1481  .0678
6910 72.0900   1459   1479  .0685
6911 72.1000   1488   1477  .0672
6912 72.1100   1499   1476  .0667
6913 72.1200   1493   1474  .0670
6914 72.1300   1460   1472  .0685
6915 72.1400   1504   1471  .0665
6916 72.1500   1502   1469  .0666
6917 72.1600   1488   1468  .0672
6918 72.1700   1478   1467  .0677
6919 72.1800   1477   1465  .0677
6920 72.1900   1476   1464  .0678
6921 72.2000   1436   1463  .0696
6922 72.2100   1438   1462  .0695
6923 72.2200   1440   1461  .0694
6924 72.2300   1418   1460  .0705
6925 72.2400   1458   1460  .0686
6926 72.2500   1475   1459  .0678
6927 72.2600   1429   1458  .0700
6928 72.2700   1447   1458  .0691
6929 72.2800   1443   1457  .0693
6930 72.2900   1416   1457  .0706
6931 72.3000   1465   1457  .0683
6932 72.3100   1435   1457  .0697
6933 72.3200   1461   1456  .0684
6934 72.3300   1442   1456  .0693
6935 72.3400   1476   1456  .0678
6936 72.3500   1477   1456  .0677
6937 72.3600   1455   1456  .0687
6938 72.3700   1424   1456  .0702
6939 72.3800   1456   1456  .0687
6940 72.3900   1424   1456  .0702
6941 72.4000   1448   1456  .0691
6942 72.4100   1445   1456  .0692
6943 72.4200   1486   1456  .0673
6944 72.4300   1455   1456  .0687
6945 72.4400   1443   1455  .0693
6946 72.4500   1482   1455  .0675
6947 72.4600   1482   1454  .0675
6948 72.4700   1429   1453  .0700
6949 72.4800   1441   1453  .0694
6950 72.4900   1453   1452  .0688
6951 72.5000   1460   1450  .0685
6952 72.5100   1484   1449  .0674
6953 72.5200   1473   1448  .0679
6954 72.5300   1447   1446  .0691
6955 72.5400   1452   1444  .0689
6956 72.5500   1441   1442  .0694
6957 72.5600   1466   1440  .0682
6958 72.5700   1417   1438  .0706
6959 72.5800   1406   1436  .0711
6960 72.5900   1415   1433  .0707
6961 72.6000   1431   1430  .0699
6962 72.6100   1422   1428  .0703
6963 72.6200   1405   1425  .0712
6964 72.6300   1381   1422  .0724
6965 72.6400   1414   1420  .0707
6966 72.6500   1447   1417  .0691
6967 72.6600   1430   1415  .0699
6968 72.6700   1413   1412  .0708
6969 72.6800   1419   1410  .0705
6970 72.6900   1403   1408  .0713
6971 72.7000   1400   1406  .0714
6972 72.7100   1426   1405  .0701
6973 72.7200   1381   1403  .0724
6974 72.7300   1365   1402  .0733
6975 72.7400   1454   1400  .0688
6976 72.7500   1426   1399  .0701
6977 72.7600   1351   1398  .0740
6978 72.7700   1380   1398  .0725
6979 72.7800   1443   1397  .0693
6980 72.7900   1383   1396  .0723
6981 72.8000   1380   1396  .0725
6982 72.8100   1403   1395  .0713
6983 72.8200   1373   1395  .0728
6984 72.8300   1343   1394  .0745
6985 72.8400   1391   1394  .0719
6986 72.8500   1384   1394  .0723
6987 72.8600   1367   1394  .0732
6988 72.8700   1379   1393  .0725
6989 72.8800   1384   1393  .0723
6990 72.8900   1387   1393  .0721
6991 72.9000   1348   1393  .0742
6992 72.9100   1378   1392  .0726
6993 72.9200   1369   1392  .0730
6994 72.9300   1369   1392  .0730
6995 72.9400   1404   1391  .0712
6996 72.9500   1366   1391  .0732
6997 72.9600   1348   1391  .0742
6998 72.9700   1364   1390  .0733
6999 72.9800   1374   1390  .0728
7000 72.9900   1374   1389  .0728
7001 73.0000   1366   1389  .0732
7002 73.0100   1373   1388  .0728
7003 73.0200   1366   1388  .0732
7004 73.0300   1347   1387  .0742
7005 73.0400   1376   1387  .0727
7006 73.0500   1396   1387  .0716
7007 73.0600   1360   1386  .0735
7008 73.0700   1385   1386  .0722
7009 73.0800   1390   1385  .0719
7010 73.0900   1349   1385  .0741
7011 73.1000   1399   1385  .0715
7012 73.1100   1358   1385  .0736
7013 73.1200   1383   1384  .0723
7014 73.1300   1376   1384  .0727
7015 73.1400   1379   1385  .0725
7016 73.1500   1395   1385  .0717
7017 73.1600   1410   1385  .0709
7018 73.1700   1373   1385  .0728
7019 73.1800   1396   1386  .0716
7020 73.1900   1400   1387  .0714
7021 73.2000   1369   1388  .0730
7022 73.2100   1392   1389  .0718
7023 73.2200   1333   1390  .0750
7024 73.2300   1314   1392  .0761
7025 73.2400   1402   1393  .0713
7026 73.2500   1379   1395  .0725
7027 73.2600   1371   1397  .0729
7028 73.2700   1367   1399  .0732
7029 73.2800   1393   1401  .0718
7030 73.2900   1372   1403  .0729
7031 73.3000   1393   1405  .0718
7032 73.3100   1400   1407  .0714
7033 73.3200   1377   1409  .0726
7034 73.3300   1367   1412  .0732
7035 73.3400   1436   1414  .0696
7036 73.3500   1472   1417  .0679
7037 73.3600   1414   1419  .0707
7038 73.3700   1395   1421  .0717
7039 73.3800   1418   1423  .0705
7040 73.3900   1441   1425  .0694
7041 73.4000   1402   1427  .0713
7042 73.4100   1401   1429  .0714
7043 73.4200   1396   1431  .0716
7044 73.4300   1381   1433  .0724
7045 73.4400   1449   1434  .0690
7046 73.4500   1450   1436  .0690
7047 73.4600   1447   1437  .0691
7048 73.4700   1427   1438  .0701
7049 73.4800   1436   1439  .0696
7050 73.4900   1421   1440  .0704
7051 73.5000   1458   1440  .0686
7052 73.5100   1455   1441  .0687
7053 73.5200   1448   1442  .0691
7054 73.5300   1428   1442  .0700
7055 73.5400   1451   1443  .0689
7056 73.5500   1448   1443  .0691
7057 73.5600   1436   1443  .0696
7058 73.5700   1427   1444  .0701
7059 73.5800   1453   1444  .0688
7060 73.5900   1430   1444  .0699
7061 73.6000   1449   1444  .0690
7062 73.6100   1426   1443  .0701
7063 73.6200   1468   1443  .0681
7064 73.6300   1492   1443  .0670
7065 73.6400   1472   1442  .0679
7066 73.6500   1485   1441  .0673
7067 73.6600   1471   1440  .0680
7068 73.6700   1421   1440  .0704
7069 73.6800   1439   1439  .0695
7070 73.6900   1449   1438  .0690
7071 73.7000   1427   1436  .0701
7072 73.7100   1457   1435  .0686
7073 73.7200   1448   1434  .0691
7074 73.7300   1392   1433  .0718
7075 73.7400   1411   1432  .0709
7076 73.7500   1445   1431  .0692
7077 73.7600   1469   1429  .0681
7078 73.7700   1507   1428  .0664
7079 73.7800   1460   1427  .0685
7080 73.7900   1455   1425  .0687
7081 73.8000   1467   1424  .0682
7082 73.8100   1479   1423  .0676
7083 73.8200   1445   1422  .0692
7084 73.8300   1453   1420  .0688
7085 73.8400   1472   1419  .0679
7086 73.8500   1487   1418  .0672
7087 73.8600   1437   1417  .0696
7088 73.8700   1445   1416  .0692
7089 73.8800   1467   1416  .0682
7090 73.8900   1414   1415  .0707
7091 73.9000   1434   1415  .0697
7092 73.9100   1441   1414  .0694
7093 73.9200   1459   1414  .0685
7094 73.9300   1400   1414  .0714
7095 73.9400   1452   1414  .0689
7096 73.9500   1447   1414  .0691
7097 73.9600   1429   1414  .0700
7098 73.9700   1416   1414  .0706
7099 73.9800   1404   1415  .0712
7100 73.9900   1403   1415  .0713
7101 74.0000   1420   1416  .0704
7102 74.0100   1431   1417  .0699
7103 74.0200   1404   1417  .0712
7104 74.0300   1382   1418  .0724
7105 74.0400   1430   1419  .0699
7106 74.0500   1433   1420  .0698
7107 74.0600   1401   1422  .0714
7108 74.0700   1421   1423  .0704
7109 74.0800   1450   1424  .0690
7110 74.0900   1443   1425  .0693
7111 74.1000   1460   1427  .0685
7112 74.1100   1438   1428  .0695
7113 74.1200   1412   1429  .0708
7114 74.1300   1404   1431  .0712
7115 74.1400   1425   1432  .0702
7116 74.1500   1434   1433  .0697
7117 74.1600   1449   1435  .0690
7118 74.1700   1438   1436  .0695
7119 74.1800   1416   1437  .0706
7120 74.1900   1411   1438  .0709
7121 74.2000   1422   1439  .0703
7122 74.2100   1434   1440  .0697
7123 74.2200   1455   1441  .0687
7124 74.2300   1454   1442  .0688
7125 74.2400   1437   1442  .0696
7126 74.2500   1453   1443  .0688
7127 74.2600   1439   1443  .0695
7128 74.2700   1394   1443  .0717
7129 74.2800   1426   1443  .0701
7130 74.2900   1411   1444  .0709
7131 74.3000   1441   1444  .0694
7132 74.3100   1452   1443  .0689
7133 74.3200   1410   1443  .0709
7134 74.3300   1391   1443  .0719
7135 74.3400   1454   1443  .0688
7136 74.3500   1447   1443  .0691
7137 74.3600   1401   1442  .0714
7138 74.3700   1409   1442  .0710
7139 74.3800   1451   1441  .0689
7140 74.3900   1436   1441  .0696
7141 74.4000   1471   1441  .0680
7142 74.4100   1436   1440  .0696
7143 74.4200   1429   1440  .0700
7144 74.4300   1413   1440  .0708
7145 74.4400   1467   1440  .0682
7146 74.4500   1471   1440  .0680
7147 74.4600   1446   1439  .0692
7148 74.4700   1444   1439  .0693
7149 74.4800   1483   1439  .0674
7150 74.4900   1467   1439  .0682
7151 74.5000   1424   1440  .0702
7152 74.5100   1452   1440  .0689
7153 74.5200   1451   1440  .0689
7154 74.5300   1415   1440  .0707
7155 74.5400   1420   1441  .0704
7156 74.5500   1442   1441  .0693
7157 74.5600   1442   1441  .0693
7158 74.5700   1444   1442  .0693
7159 74.5800   1473   1442  .0679
7160 74.5900   1431   1442  .0699
7161 74.6000   1448   1442  .0691
7162 74.6100   1478   1443  .0677
7163 74.6200   1448   1443  .0691
7164 74.6300   1424   1443  .0702
7165 74.6400   1457   1444  .0686
7166 74.6500   1447   1444  .0691
7167 74.6600   1438   1444  .0695
7168 74.6700   1490   1444  .0671
7169 74.6800   1497   1444  .0668
7170 74.6900   1481   1444  .0675
7171 74.7000   1458   1444  .0686
7172 74.7100   1449   1444  .0690
7173 74.7200   1430   1444  .0699
7174 74.7300   1421   1444  .0704
7175 74.7400   1452   1444  .0689
7176 74.7500   1453   1444  .0688
7177 74.7600   1431   1444  .0699
7178 74.7700   1417   1444  .0706
7179 74.7800   1420   1444  .0704
7180 74.7900   1420   1444  .0704
7181 74.8000   1433   1444  .0698
7182 74.8100   1472   1444  .0679
7183 74.8200   1463   1444  .0684
7184 74.8300   1431   1443  .0699
7185 74.8400   1460   1443  .0685
7186 74.8500   1466   1443  .0682
7187 74.8600   1467   1443  .0682
7188 74.8700   1484   1442  .0674
7189 74.8800   1454   1442  .0688
7190 74.8900   1428   1441  .0700
7191 74.9000   1453   1440  .0688
7192 74.9100   1419   1439  .0705
7193 74.9200   1436   1438  .0696
7194 74.9300   1411   1437  .0709
7195 74.9400   1431   1436  .0699
7196 74.9500   1467   1435  .0682
7197 74.9600   1436   1434  .0696
7198 74.9700   1418   1433  .0705
7199 74.9800   1431   1432  .0699
7200 74.9900   1433   1430  .0698
7201 75.0000   1439   1429  .0695
