# Supplementary material for: Acemetacin cocrystal structures by powder X-ray diffraction
Source: IUCrJ. 2017 Mar 8;4(Pt 3):206–14. doi: 10.1107/S2052252517002305 (PMC5414395; doi:10.1107/S2052252517002305)
Supplement: Supplementary file 6 [file m-04-00206-ACMVLMsup6.rtv]

#data_pattern_VLM
data_ACMVLM
loop_
      _pd_proc_point_id                           
      _pd_proc_2theta_corrected           
      _pd_proc_intensity_net                     
      _pd_calc_intensity_net                     
      _pd_proc_ls_weight                  # x100 !

   1  3.0000   2985   2903  .0335
   2  3.0100   2930   2903  .0341
   3  3.0200   2966   2904  .0337
   4  3.0300   2940   2905  .0340
   5  3.0400   2896   2905  .0345
   6  3.0500   2977   2906  .0336
   7  3.0600   3030   2907  .0330
   8  3.0700   3003   2907  .0333
   9  3.0800   3010   2908  .0332
  10  3.0900   2955   2909  .0338
  11  3.1000   2985   2910  .0335
  12  3.1100   2930   2911  .0341
  13  3.1200   2966   2912  .0337
  14  3.1300   2940   2913  .0340
  15  3.1400   2896   2914  .0345
  16  3.1500   2977   2915  .0336
  17  3.1600   3030   2916  .0330
  18  3.1700   3003   2917  .0333
  19  3.1800   3020   2918  .0331
  20  3.1900   3015   2919  .0332
  21  3.2000   2980   2921  .0336
  22  3.2100   2965   2922  .0337
  23  3.2200   3008   2923  .0332
  24  3.2300   2940   2925  .0340
  25  3.2400   2955   2926  .0338
  26  3.2500   2965   2927  .0337
  27  3.2600   2980   2929  .0336
  28  3.2700   2972   2931  .0336
  29  3.2800   3018   2932  .0331
  30  3.2900   3015   2934  .0332
  31  3.3000   2944   2936  .0340
  32  3.3100   2956   2937  .0338
  33  3.3200   2987   2939  .0335
  34  3.3300   2984   2941  .0335
  35  3.3400   2976   2943  .0336
  36  3.3500   3062   2945  .0327
  37  3.3600   2996   2947  .0334
  38  3.3700   2981   2949  .0335
  39  3.3800   2977   2951  .0336
  40  3.3900   2975   2954  .0336
  41  3.4000   2975   2956  .0336
  42  3.4100   2985   2958  .0335
  43  3.4200   2981   2961  .0335
  44  3.4300   2968   2963  .0337
  45  3.4400   2976   2966  .0336
  46  3.4500   3033   2969  .0330
  47  3.4600   2975   2972  .0336
  48  3.4700   2994   2975  .0334
  49  3.4800   2997   2978  .0334
  50  3.4900   2971   2981  .0337
  51  3.5000   2971   2984  .0337
  52  3.5100   3032   2987  .0330
  53  3.5200   3038   2991  .0329
  54  3.5300   3061   2994  .0327
  55  3.5400   3065   2998  .0326
  56  3.5500   3012   3002  .0332
  57  3.5600   3022   3005  .0331
  58  3.5700   3031   3010  .0330
  59  3.5800   3049   3014  .0328
  60  3.5900   3052   3018  .0328
  61  3.6000   3003   3023  .0333
  62  3.6100   3033   3027  .0330
  63  3.6200   3059   3032  .0327
  64  3.6300   3035   3037  .0329
  65  3.6400   3059   3042  .0327
  66  3.6500   3015   3048  .0332
  67  3.6600   3036   3053  .0329
  68  3.6700   3041   3059  .0329
  69  3.6800   3097   3065  .0323
  70  3.6900   3074   3071  .0325
  71  3.7000   3136   3078  .0319
  72  3.7100   3181   3085  .0314
  73  3.7200   3091   3092  .0324
  74  3.7300   3123   3099  .0320
  75  3.7400   3114   3107  .0321
  76  3.7500   3078   3115  .0325
  77  3.7600   3138   3123  .0319
  78  3.7700   3131   3132  .0319
  79  3.7800   3074   3141  .0325
  80  3.7900   3116   3151  .0321
  81  3.8000   3130   3161  .0319
  82  3.8100   3141   3171  .0318
  83  3.8200   3132   3182  .0319
  84  3.8300   3131   3193  .0319
  85  3.8400   3023   3205  .0331
  86  3.8500   3124   3217  .0320
  87  3.8600   3123   3229  .0320
  88  3.8700   3093   3242  .0323
  89  3.8800   3116   3255  .0321
  90  3.8900   3205   3269  .0312
  91  3.9000   3196   3283  .0313
  92  3.9100   3150   3297  .0317
  93  3.9200   3229   3311  .0310
  94  3.9300   3255   3326  .0307
  95  3.9400   3225   3340  .0310
  96  3.9500   3238   3354  .0309
  97  3.9600   3218   3368  .0311
  98  3.9700   3254   3382  .0307
  99  3.9800   3252   3395  .0308
 100  3.9900   3263   3407  .0306
 101  4.0000   3211   3418  .0311
 102  4.0100   3234   3428  .0309
 103  4.0200   3196   3436  .0313
 104  4.0300   3188   3443  .0314
 105  4.0400   3179   3448  .0315
 106  4.0500   3220   3452  .0311
 107  4.0600   3221   3454  .0310
 108  4.0700   3199   3453  .0313
 109  4.0800   3260   3452  .0307
 110  4.0900   3272   3448  .0306
 111  4.1000   3293   3443  .0304
 112  4.1100   3281   3438  .0305
 113  4.1200   3322   3432  .0301
 114  4.1300   3333   3426  .0300
 115  4.1400   3323   3422  .0301
 116  4.1500   3378   3419  .0296
 117  4.1600   3424   3419  .0292
 118  4.1700   3404   3422  .0294
 119  4.1800   3399   3431  .0294
 120  4.1900   3419   3445  .0292
 121  4.2000   3496   3465  .0286
 122  4.2100   3533   3492  .0283
 123  4.2200   3554   3526  .0281
 124  4.2300   3565   3566  .0281
 125  4.2400   3573   3613  .0280
 126  4.2500   3633   3664  .0275
 127  4.2600   3749   3717  .0267
 128  4.2700   3775   3770  .0265
 129  4.2800   3747   3820  .0267
 130  4.2900   3823   3864  .0262
 131  4.3000   3933   3898  .0254
 132  4.3100   3982   3921  .0251
 133  4.3200   4020   3931  .0249
 134  4.3300   4023   3840  .0249
 135  4.3400   3969   3620  .0252
 136  4.3500   3940   3468  .0254
 137  4.3600   3769   3445  .0265
 138  4.3700   3530   3498  .0283
 139  4.3800   3457   3555  .0289
 140  4.3900   3376   3576  .0296
 141  4.4000   3300   3555  .0303
 142  4.4100   3229   3507  .0310
 143  4.4200   3213   3446  .0311
 144  4.4300   3183   3385  .0314
 145  4.4400   3070   3329  .0326
 146  4.4500   3094   3282  .0323
 147  4.4600   3073   3243  .0325
 148  4.4700   3071   3210  .0326
 149  4.4800   3101   3183  .0322
 150  4.4900   3057   3161  .0327
 151  4.5000   3068   3142  .0326
 152  4.5100   3070   3126  .0326
 153  4.5200   3082   3113  .0324
 154  4.5300   3052   3102  .0328
 155  4.5400   3044   3092  .0329
 156  4.5500   3062   3083  .0327
 157  4.5600   3050   3076  .0328
 158  4.5700   3067   3070  .0326
 159  4.5800   3061   3064  .0327
 160  4.5900   3046   3060  .0328
 161  4.6000   3043   3056  .0329
 162  4.6100   3069   3052  .0326
 163  4.6200   3043   3049  .0329
 164  4.6300   3061   3046  .0327
 165  4.6400   3053   3044  .0328
 166  4.6500   3083   3042  .0324
 167  4.6600   3077   3040  .0325
 168  4.6700   3059   3039  .0327
 169  4.6800   3035   3038  .0329
 170  4.6900   3063   3037  .0326
 171  4.7000   3069   3036  .0326
 172  4.7100   3046   3035  .0328
 173  4.7200   3058   3035  .0327
 174  4.7300   3086   3035  .0324
 175  4.7400   3079   3034  .0325
 176  4.7500   3083   3034  .0324
 177  4.7600   3066   3034  .0326
 178  4.7700   2959   3034  .0338
 179  4.7800   3014   3035  .0332
 180  4.7900   2995   3035  .0334
 181  4.8000   3023   3035  .0331
 182  4.8100   3049   3036  .0328
 183  4.8200   3074   3036  .0325
 184  4.8300   3063   3036  .0326
 185  4.8400   3084   3037  .0324
 186  4.8500   3037   3038  .0329
 187  4.8600   3037   3038  .0329
 188  4.8700   3058   3039  .0327
 189  4.8800   3032   3040  .0330
 190  4.8900   3057   3041  .0327
 191  4.9000   3125   3041  .0320
 192  4.9100   3115   3042  .0321
 193  4.9200   3138   3043  .0319
 194  4.9300   3061   3044  .0327
 195  4.9400   3036   3045  .0329
 196  4.9500   3104   3046  .0322
 197  4.9600   3128   3047  .0320
 198  4.9700   3071   3048  .0326
 199  4.9800   3077   3049  .0325
 200  4.9900   3093   3050  .0323
 201  5.0000   3180   3051  .0314
 202  5.0100   3170   3052  .0315
 203  5.0200   3036   3053  .0329
 204  5.0300   3050   3054  .0328
 205  5.0400   3038   3055  .0329
 206  5.0500   3079   3057  .0325
 207  5.0600   3102   3058  .0322
 208  5.0700   3148   3059  .0318
 209  5.0800   3078   3060  .0325
 210  5.0900   3137   3061  .0319
 211  5.1000   3122   3062  .0320
 212  5.1100   3126   3064  .0320
 213  5.1200   3083   3065  .0324
 214  5.1300   3113   3066  .0321
 215  5.1400   3087   3067  .0324
 216  5.1500   3099   3069  .0323
 217  5.1600   3087   3070  .0324
 218  5.1700   3106   3071  .0322
 219  5.1800   3081   3072  .0325
 220  5.1900   3067   3074  .0326
 221  5.2000   3075   3075  .0325
 222  5.2100   3142   3076  .0318
 223  5.2200   3124   3078  .0320
 224  5.2300   3136   3079  .0319
 225  5.2400   3124   3080  .0320
 226  5.2500   3128   3081  .0320
 227  5.2600   3155   3083  .0317
 228  5.2700   3113   3084  .0321
 229  5.2800   3115   3085  .0321
 230  5.2900   3175   3087  .0315
 231  5.3000   3132   3088  .0319
 232  5.3100   3055   3089  .0327
 233  5.3200   3100   3091  .0323
 234  5.3300   3108   3092  .0322
 235  5.3400   3097   3093  .0323
 236  5.3500   3144   3095  .0318
 237  5.3600   3122   3096  .0320
 238  5.3700   3156   3097  .0317
 239  5.3800   3083   3099  .0324
 240  5.3900   3086   3100  .0324
 241  5.4000   3094   3101  .0323
 242  5.4100   3142   3103  .0318
 243  5.4200   3091   3104  .0324
 244  5.4300   3101   3106  .0322
 245  5.4400   3092   3107  .0323
 246  5.4500   3162   3108  .0316
 247  5.4600   3220   3110  .0311
 248  5.4700   3139   3111  .0319
 249  5.4800   3218   3112  .0311
 250  5.4900   3202   3114  .0312
 251  5.5000   3161   3115  .0316
 252  5.5100   3168   3116  .0316
 253  5.5200   3085   3118  .0324
 254  5.5300   3132   3119  .0319
 255  5.5400   3118   3121  .0321
 256  5.5500   3144   3122  .0318
 257  5.5600   3135   3123  .0319
 258  5.5700   3130   3125  .0319
 259  5.5800   3201   3126  .0312
 260  5.5900   3214   3127  .0311
 261  5.6000   3157   3129  .0317
 262  5.6100   3168   3130  .0316
 263  5.6200   3179   3131  .0315
 264  5.6300   3123   3133  .0320
 265  5.6400   3088   3134  .0324
 266  5.6500   3127   3136  .0320
 267  5.6600   3145   3137  .0318
 268  5.6700   3181   3138  .0314
 269  5.6800   3082   3137  .0324
 270  5.6900   3099   3138  .0323
 271  5.7000   3141   3139  .0318
 272  5.7100   3151   3141  .0317
 273  5.7200   3146   3142  .0318
 274  5.7300   3166   3144  .0316
 275  5.7400   3154   3145  .0317
 276  5.7500   3140   3146  .0318
 277  5.7600   3128   3148  .0320
 278  5.7700   3086   3149  .0324
 279  5.7800   3093   3151  .0323
 280  5.7900   3177   3152  .0315
 281  5.8000   3174   3153  .0315
 282  5.8100   3156   3155  .0317
 283  5.8200   3152   3156  .0317
 284  5.8300   3154   3157  .0317
 285  5.8400   3098   3159  .0323
 286  5.8500   3121   3160  .0320
 287  5.8600   3165   3162  .0316
 288  5.8700   3157   3163  .0317
 289  5.8800   3180   3164  .0314
 290  5.8900   3235   3166  .0309
 291  5.9000   3248   3167  .0308
 292  5.9100   3220   3168  .0311
 293  5.9200   3232   3170  .0309
 294  5.9300   3209   3171  .0312
 295  5.9400   3182   3172  .0314
 296  5.9500   3248   3174  .0308
 297  5.9600   3250   3175  .0308
 298  5.9700   3241   3176  .0309
 299  5.9800   3175   3178  .0315
 300  5.9900   3216   3179  .0311
 301  6.0000   3182   3180  .0314
 302  6.0100   3240   3182  .0309
 303  6.0200   3204   3183  .0312
 304  6.0300   3186   3184  .0314
 305  6.0400   3231   3186  .0310
 306  6.0500   3194   3187  .0313
 307  6.0600   3222   3188  .0310
 308  6.0700   3150   3190  .0317
 309  6.0800   3174   3191  .0315
 310  6.0900   3138   3192  .0319
 311  6.1000   3207   3194  .0312
 312  6.1100   3218   3195  .0311
 313  6.1200   3228   3196  .0310
 314  6.1300   3201   3198  .0312
 315  6.1400   3211   3199  .0311
 316  6.1500   3216   3200  .0311
 317  6.1600   3171   3201  .0315
 318  6.1700   3208   3203  .0312
 319  6.1800   3273   3204  .0306
 320  6.1900   3245   3205  .0308
 321  6.2000   3303   3206  .0303
 322  6.2100   3276   3208  .0305
 323  6.2200   3228   3209  .0310
 324  6.2300   3202   3219  .0312
 325  6.2400   3192   3221  .0313
 326  6.2500   3166   3222  .0316
 327  6.2600   3163   3223  .0316
 328  6.2700   3163   3225  .0316
 329  6.2800   3141   3226  .0318
 330  6.2900   3264   3227  .0306
 331  6.3000   3228   3229  .0310
 332  6.3100   3189   3230  .0314
 333  6.3200   3285   3232  .0304
 334  6.3300   3294   3233  .0304
 335  6.3400   3243   3234  .0308
 336  6.3500   3290   3236  .0304
 337  6.3600   3246   3237  .0308
 338  6.3700   3303   3239  .0303
 339  6.3800   3259   3240  .0307
 340  6.3900   3232   3241  .0309
 341  6.4000   3193   3243  .0313
 342  6.4100   3244   3244  .0308
 343  6.4200   3200   3245  .0313
 344  6.4300   3283   3247  .0305
 345  6.4400   3285   3248  .0304
 346  6.4500   3299   3250  .0303
 347  6.4600   3261   3251  .0307
 348  6.4700   3234   3252  .0309
 349  6.4800   3267   3254  .0306
 350  6.4900   3231   3255  .0310
 351  6.5000   3273   3257  .0306
 352  6.5100   3273   3258  .0306
 353  6.5200   3225   3259  .0310
 354  6.5300   3182   3261  .0314
 355  6.5400   3224   3262  .0310
 356  6.5500   3249   3264  .0308
 357  6.5600   3253   3265  .0307
 358  6.5700   3263   3267  .0306
 359  6.5800   3237   3268  .0309
 360  6.5900   3276   3269  .0305
 361  6.6000   3274   3271  .0305
 362  6.6100   3208   3272  .0312
 363  6.6200   3235   3274  .0309
 364  6.6300   3210   3275  .0312
 365  6.6400   3199   3277  .0313
 366  6.6500   3288   3278  .0304
 367  6.6600   3289   3280  .0304
 368  6.6700   3293   3281  .0304
 369  6.6800   3317   3283  .0301
 370  6.6900   3346   3284  .0299
 371  6.7000   3282   3286  .0305
 372  6.7100   3273   3287  .0306
 373  6.7200   3248   3289  .0308
 374  6.7300   3332   3290  .0300
 375  6.7400   3287   3292  .0304
 376  6.7500   3252   3293  .0308
 377  6.7600   3197   3295  .0313
 378  6.7700   3247   3297  .0308
 379  6.7800   3283   3298  .0305
 380  6.7900   3280   3300  .0305
 381  6.8000   3225   3302  .0310
 382  6.8100   3279   3303  .0305
 383  6.8200   3281   3305  .0305
 384  6.8300   3260   3307  .0307
 385  6.8400   3254   3308  .0307
 386  6.8500   3271   3310  .0306
 387  6.8600   3256   3312  .0307
 388  6.8700   3239   3314  .0309
 389  6.8800   3316   3316  .0302
 390  6.8900   3333   3318  .0300
 391  6.9000   3339   3320  .0299
 392  6.9100   3343   3322  .0299
 393  6.9200   3349   3324  .0299
 394  6.9300   3317   3326  .0301
 395  6.9400   3274   3328  .0305
 396  6.9500   3374   3330  .0296
 397  6.9600   3350   3332  .0299
 398  6.9700   3409   3334  .0293
 399  6.9800   3431   3343  .0291
 400  6.9900   3411   3346  .0293
 401  7.0000   3329   3348  .0300
 402  7.0100   3366   3351  .0297
 403  7.0200   3361   3354  .0298
 404  7.0300   3334   3356  .0300
 405  7.0400   3354   3359  .0298
 406  7.0500   3380   3362  .0296
 407  7.0600   3462   3365  .0289
 408  7.0700   3402   3368  .0294
 409  7.0800   3366   3372  .0297
 410  7.0900   3336   3375  .0300
 411  7.1000   3334   3378  .0300
 412  7.1100   3374   3382  .0296
 413  7.1200   3390   3386  .0295
 414  7.1300   3453   3390  .0290
 415  7.1400   3423   3394  .0292
 416  7.1500   3469   3398  .0288
 417  7.1600   3454   3402  .0290
 418  7.1700   3387   3407  .0295
 419  7.1800   3343   3411  .0299
 420  7.1900   3340   3416  .0299
 421  7.2000   3378   3420  .0296
 422  7.2100   3371   3425  .0297
 423  7.2200   3412   3430  .0293
 424  7.2300   3394   3435  .0295
 425  7.2400   3442   3440  .0291
 426  7.2500   3502   3445  .0286
 427  7.2600   3528   3449  .0283
 428  7.2700   3502   3454  .0286
 429  7.2800   3484   3459  .0287
 430  7.2900   3493   3463  .0286
 431  7.3000   3493   3467  .0286
 432  7.3100   3518   3471  .0284
 433  7.3200   3505   3474  .0285
 434  7.3300   3558   3478  .0281
 435  7.3400   3558   3481  .0281
 436  7.3500   3598   3484  .0278
 437  7.3600   3618   3486  .0276
 438  7.3700   3569   3489  .0280
 439  7.3800   3669   3492  .0273
 440  7.3900   3700   3495  .0270
 441  7.4000   3631   3499  .0275
 442  7.4100   3561   3504  .0281
 443  7.4200   3657   3509  .0273
 444  7.4300   3656   3516  .0274
 445  7.4400   3602   3524  .0278
 446  7.4500   3667   3534  .0273
 447  7.4600   3735   3546  .0268
 448  7.4700   3669   3559  .0273
 449  7.4800   3725   3575  .0268
 450  7.4900   3845   3592  .0260
 451  7.5000   3866   3610  .0259
 452  7.5100   3959   3628  .0253
 453  7.5200   3928   3646  .0255
 454  7.5300   4023   3663  .0249
 455  7.5400   3975   3677  .0252
 456  7.5500   3981   3688  .0251
 457  7.5600   4052   3694  .0247
 458  7.5700   4065   3694  .0246
 459  7.5800   4025   3672  .0248
 460  7.5900   3914   3633  .0255
 461  7.6000   3864   3591  .0259
 462  7.6100   3825   3553  .0261
 463  7.6200   3706   3523  .0270
 464  7.6300   3650   3500  .0274
 465  7.6400   3465   3483  .0289
 466  7.6500   3496   3469  .0286
 467  7.6600   3457   3458  .0289
 468  7.6700   3446   3449  .0290
 469  7.6800   3407   3441  .0294
 470  7.6900   3396   3434  .0294
 471  7.7000   3393   3428  .0295
 472  7.7100   3394   3424  .0295
 473  7.7200   3288   3420  .0304
 474  7.7300   3303   3418  .0303
 475  7.7400   3244   3415  .0308
 476  7.7500   3306   3414  .0302
 477  7.7600   3361   3436  .0298
 478  7.7700   3358   3435  .0298
 479  7.7800   3298   3435  .0303
 480  7.7900   3325   3436  .0301
 481  7.8000   3313   3437  .0302
 482  7.8100   3351   3438  .0298
 483  7.8200   3303   3439  .0303
 484  7.8300   3327   3440  .0301
 485  7.8400   3314   3442  .0302
 486  7.8500   3341   3444  .0299
 487  7.8600   3297   3446  .0303
 488  7.8700   3325   3449  .0301
 489  7.8800   3336   3451  .0300
 490  7.8900   3361   3454  .0298
 491  7.9000   3332   3457  .0300
 492  7.9100   3389   3460  .0295
 493  7.9200   3462   3463  .0289
 494  7.9300   3438   3466  .0291
 495  7.9400   3356   3469  .0298
 496  7.9500   3360   3473  .0298
 497  7.9600   3338   3477  .0300
 498  7.9700   3351   3480  .0298
 499  7.9800   3384   3484  .0296
 500  7.9900   3399   3488  .0294
 501  8.0000   3382   3492  .0296
 502  8.0100   3411   3495  .0293
 503  8.0200   3406   3499  .0294
 504  8.0300   3380   3502  .0296
 505  8.0400   3394   3506  .0295
 506  8.0500   3408   3509  .0293
 507  8.0600   3445   3512  .0290
 508  8.0700   3482   3515  .0287
 509  8.0800   3480   3518  .0287
 510  8.0900   3480   3521  .0287
 511  8.1000   3505   3524  .0285
 512  8.1100   3479   3526  .0287
 513  8.1200   3530   3530  .0283
 514  8.1300   3536   3533  .0283
 515  8.1400   3528   3537  .0283
 516  8.1500   3548   3542  .0282
 517  8.1600   3597   3548  .0278
 518  8.1700   3566   3555  .0280
 519  8.1800   3568   3563  .0280
 520  8.1900   3573   3573  .0280
 521  8.2000   3602   3585  .0278
 522  8.2100   3695   3598  .0271
 523  8.2200   3697   3612  .0270
 524  8.2300   3703   3627  .0270
 525  8.2400   3623   3642  .0276
 526  8.2500   3755   3658  .0266
 527  8.2600   3731   3672  .0268
 528  8.2700   3762   3684  .0266
 529  8.2800   3776   3693  .0265
 530  8.2900   3826   3699  .0261
 531  8.3000   3837   3700  .0261
 532  8.3100   3777   3684  .0265
 533  8.3200   3794   3655  .0264
 534  8.3300   3702   3623  .0270
 535  8.3400   3589   3593  .0279
 536  8.3500   3545   3569  .0282
 537  8.3600   3515   3549  .0284
 538  8.3700   3456   3535  .0289
 539  8.3800   3428   3523  .0292
 540  8.3900   3478   3515  .0288
 541  8.4000   3451   3508  .0290
 542  8.4100   3422   3503  .0292
 543  8.4200   3451   3499  .0290
 544  8.4300   3461   3496  .0289
 545  8.4400   3356   3494  .0298
 546  8.4500   3349   3493  .0299
 547  8.4600   3379   3492  .0296
 548  8.4700   3362   3493  .0297
 549  8.4800   3425   3493  .0292
 550  8.4900   3423   3494  .0292
 551  8.5000   3393   3496  .0295
 552  8.5100   3337   3498  .0300
 553  8.5200   3351   3500  .0298
 554  8.5300   3374   3502  .0296
 555  8.5400   3424   3505  .0292
 556  8.5500   3398   3509  .0294
 557  8.5600   3457   3512  .0289
 558  8.5700   3443   3516  .0290
 559  8.5800   3493   3520  .0286
 560  8.5900   3478   3525  .0288
 561  8.6000   3468   3529  .0288
 562  8.6100   3476   3534  .0288
 563  8.6200   3472   3540  .0288
 564  8.6300   3475   3546  .0288
 565  8.6400   3430   3552  .0292
 566  8.6500   3430   3558  .0292
 567  8.6600   3400   3564  .0294
 568  8.6700   3486   3571  .0287
 569  8.6800   3486   3578  .0287
 570  8.6900   3516   3585  .0284
 571  8.7000   3553   3593  .0281
 572  8.7100   3538   3601  .0283
 573  8.7200   3600   3610  .0278
 574  8.7300   3626   3619  .0276
 575  8.7400   3534   3629  .0283
 576  8.7500   3625   3639  .0276
 577  8.7600   3626   3649  .0276
 578  8.7700   3627   3660  .0276
 579  8.7800   3598   3671  .0278
 580  8.7900   3677   3682  .0272
 581  8.8000   3632   3693  .0275
 582  8.8100   3662   3704  .0273
 583  8.8200   3720   3715  .0269
 584  8.8300   3702   3726  .0270
 585  8.8400   3683   3737  .0272
 586  8.8500   3728   3747  .0268
 587  8.8600   3804   3757  .0263
 588  8.8700   3782   3766  .0264
 589  8.8800   3749   3775  .0267
 590  8.8900   3816   3783  .0262
 591  8.9000   3752   3791  .0267
 592  8.9100   3783   3799  .0264
 593  8.9200   3875   3807  .0258
 594  8.9300   3916   3816  .0255
 595  8.9400   3934   3826  .0254
 596  8.9500   3919   3837  .0255
 597  8.9600   3955   3851  .0253
 598  8.9700   3957   3867  .0253
 599  8.9800   3920   3887  .0255
 600  8.9900   4038   3910  .0248
 601  9.0000   4083   3939  .0245
 602  9.0100   4150   3973  .0241
 603  9.0200   4184   4011  .0239
 604  9.0300   4253   4055  .0235
 605  9.0400   4260   4103  .0235
 606  9.0500   4311   4154  .0232
 607  9.0600   4433   4207  .0226
 608  9.0700   4519   4257  .0221
 609  9.0800   4544   4304  .0220
 610  9.0900   4644   4343  .0215
 611  9.1000   4705   4373  .0213
 612  9.1100   4767   4390  .0210
 613  9.1200   4891   4391  .0204
 614  9.1300   4843   4342  .0206
 615  9.1400   4716   4243  .0212
 616  9.1500   4588   4123  .0218
 617  9.1600   4454   4003  .0225
 618  9.1700   4223   3897  .0237
 619  9.1800   4059   3807  .0246
 620  9.1900   3943   3734  .0254
 621  9.2000   3785   3675  .0264
 622  9.2100   3740   3627  .0267
 623  9.2200   3628   3588  .0276
 624  9.2300   3552   3557  .0282
 625  9.2400   3452   3531  .0290
 626  9.2500   3432   3509  .0291
 627  9.2600   3392   3491  .0295
 628  9.2700   3395   3475  .0295
 629  9.2800   3422   3462  .0292
 630  9.2900   3404   3451  .0294
 631  9.3000   3447   3442  .0290
 632  9.3100   3347   3433  .0299
 633  9.3200   3295   3426  .0303
 634  9.3300   3334   3419  .0300
 635  9.3400   3296   3414  .0303
 636  9.3500   3337   3408  .0300
 637  9.3600   3398   3404  .0294
 638  9.3700   3384   3400  .0296
 639  9.3800   3346   3396  .0299
 640  9.3900   3309   3393  .0302
 641  9.4000   3371   3389  .0297
 642  9.4100   3383   3387  .0296
 643  9.4200   3381   3384  .0296
 644  9.4300   3380   3381  .0296
 645  9.4400   3341   3379  .0299
 646  9.4500   3395   3377  .0295
 647  9.4600   3461   3375  .0289
 648  9.4700   3547   3373  .0282
 649  9.4800   3451   3371  .0290
 650  9.4900   3444   3370  .0290
 651  9.5000   3452   3368  .0290
 652  9.5100   3424   3367  .0292
 653  9.5200   3438   3365  .0291
 654  9.5300   3400   3364  .0294
 655  9.5400   3372   3363  .0297
 656  9.5500   3405   3610  .0294
 657  9.5600   3364   3612  .0297
 658  9.5700   3377   3615  .0296
 659  9.5800   3408   3618  .0293
 660  9.5900   3455   3621  .0289
 661  9.6000   3421   3624  .0292
 662  9.6100   3422   3627  .0292
 663  9.6200   3501   3630  .0286
 664  9.6300   3504   3634  .0285
 665  9.6400   3403   3637  .0294
 666  9.6500   3505   3641  .0285
 667  9.6600   3463   3645  .0289
 668  9.6700   3469   3649  .0288
 669  9.6800   3443   3653  .0290
 670  9.6900   3487   3657  .0287
 671  9.7000   3498   3662  .0286
 672  9.7100   3548   3666  .0282
 673  9.7200   3585   3671  .0279
 674  9.7300   3540   3676  .0282
 675  9.7400   3463   3681  .0289
 676  9.7500   3508   3686  .0285
 677  9.7600   3580   3692  .0279
 678  9.7700   3587   3697  .0279
 679  9.7800   3619   3703  .0276
 680  9.7900   3647   3709  .0274
 681  9.8000   3718   3715  .0269
 682  9.8100   3647   3722  .0274
 683  9.8200   3602   3728  .0278
 684  9.8300   3669   3735  .0273
 685  9.8400   3669   3742  .0273
 686  9.8500   3640   3749  .0275
 687  9.8600   3750   3756  .0267
 688  9.8700   3707   3764  .0270
 689  9.8800   3723   3772  .0269
 690  9.8900   3688   3780  .0271
 691  9.9000   3734   3789  .0268
 692  9.9100   3715   3798  .0269
 693  9.9200   3775   3807  .0265
 694  9.9300   3787   3816  .0264
 695  9.9400   3783   3826  .0264
 696  9.9500   3863   3836  .0259
 697  9.9600   3841   3846  .0260
 698  9.9700   3782   3857  .0264
 699  9.9800   3822   3868  .0262
 700  9.9900   3915   3880  .0255
 701 10.0000   3892   3892  .0257
 702 10.0100   3907   3904  .0256
 703 10.0200   3921   3917  .0255
 704 10.0300   3989   3930  .0251
 705 10.0400   3935   3944  .0254
 706 10.0500   3984   3958  .0251
 707 10.0600   4008   3973  .0250
 708 10.0700   4081   3989  .0245
 709 10.0800   4072   4005  .0246
 710 10.0900   4098   4022  .0244
 711 10.1000   4118   4039  .0243
 712 10.1100   4199   4057  .0238
 713 10.1200   4238   4076  .0236
 714 10.1300   4206   4096  .0238
 715 10.1400   4172   4116  .0240
 716 10.1500   4183   4137  .0239
 717 10.1600   4219   4160  .0237
 718 10.1700   4272   4183  .0234
 719 10.1800   4327   4207  .0231
 720 10.1900   4322   4232  .0231
 721 10.2000   4382   4259  .0228
 722 10.2100   4415   4286  .0227
 723 10.2200   4411   4315  .0227
 724 10.2300   4477   4345  .0223
 725 10.2400   4465   4377  .0224
 726 10.2500   4547   4410  .0220
 727 10.2600   4628   4445  .0216
 728 10.2700   4659   4481  .0215
 729 10.2800   4761   4520  .0210
 730 10.2900   4744   4560  .0211
 731 10.3000   4834   4602  .0207
 732 10.3100   4820   4647  .0207
 733 10.3200   4843   4693  .0206
 734 10.3300   4911   4743  .0204
 735 10.3400   4940   4795  .0202
 736 10.3500   5066   4850  .0197
 737 10.3600   5127   4907  .0195
 738 10.3700   5121   4969  .0195
 739 10.3800   5190   5033  .0193
 740 10.3900   5247   5101  .0191
 741 10.4000   5297   5173  .0189
 742 10.4100   5390   5250  .0186
 743 10.4200   5466   5330  .0183
 744 10.4300   5489   5416  .0182
 745 10.4400   5566   5506  .0180
 746 10.4500   5644   5601  .0177
 747 10.4600   5730   5702  .0175
 748 10.4700   5839   5807  .0171
 749 10.4800   5906   5917  .0169
 750 10.4900   6027   6034  .0166
 751 10.5000   6060   6156  .0165
 752 10.5100   6116   6283  .0164
 753 10.5200   6299   6415  .0159
 754 10.5300   6271   6552  .0159
 755 10.5400   6373   6693  .0157
 756 10.5500   6593   6837  .0152
 757 10.5600   6744   6984  .0148
 758 10.5700   6935   7132  .0144
 759 10.5800   6929   7282  .0144
 760 10.5900   7115   7431  .0141
 761 10.6000   7286   7579  .0137
 762 10.6100   7415   7726  .0135
 763 10.6200   7528   7870  .0133
 764 10.6300   7765   8013  .0129
 765 10.6400   7917   8154  .0126
 766 10.6500   8054   8295  .0124
 767 10.6600   8303   8438  .0120
 768 10.6700   8396   8586  .0119
 769 10.6800   8606   8745  .0116
 770 10.6900   8798   8918  .0114
 771 10.7000   9118   9114  .0110
 772 10.7100   9339   9339  .0107
 773 10.7200   9704   9603  .0103
 774 10.7300  10129   9914  .0099
 775 10.7400  10337  10360  .0097
 776 10.7500  10589  10791  .0094
 777 10.7600  11061  11288  .0090
 778 10.7700  11586  11851  .0086
 779 10.7800  12322  12475  .0081
 780 10.7900  12931  13146  .0077
 781 10.8000  13543  13841  .0074
 782 10.8100  14250  14531  .0070
 783 10.8200  15052  15178  .0066
 784 10.8300  15788  15739  .0063
 785 10.8400  16318  16173  .0061
 786 10.8500  16417  16445  .0061
 787 10.8600  16267  16529  .0061
 788 10.8700  15741  16097  .0064
 789 10.8800  14808  15031  .0068
 790 10.8900  13563  13608  .0074
 791 10.9000  12110  12095  .0083
 792 10.9100  10773  10668  .0093
 793 10.9200   9478   9411  .0106
 794 10.9300   8393   8348  .0119
 795 10.9400   7423   7474  .0135
 796 10.9500   6753   6769  .0148
 797 10.9600   6215   6206  .0161
 798 10.9700   5686   5759  .0176
 799 10.9800   5345   5406  .0187
 800 10.9900   5041   5125  .0198
 801 11.0000   4884   4899  .0205
 802 11.0100   4818   4716  .0208
 803 11.0200   4609   4565  .0217
 804 11.0300   4455   4439  .0224
 805 11.0400   4244   4333  .0236
 806 11.0500   4256   4242  .0235
 807 11.0600   4286   4163  .0233
 808 11.0700   4261   4095  .0235
 809 11.0800   4214   4036  .0237
 810 11.0900   4255   3984  .0235
 811 11.1000   4127   3938  .0242
 812 11.1100   4047   3897  .0247
 813 11.1200   4069   3861  .0246
 814 11.1300   4045   3829  .0247
 815 11.1400   3998   3801  .0250
 816 11.1500   3998   3775  .0250
 817 11.1600   3936   3752  .0254
 818 11.1700   3884   3732  .0257
 819 11.1800   3833   3714  .0261
 820 11.1900   3749   3697  .0267
 821 11.2000   3670   3683  .0272
 822 11.2100   3704   3670  .0270
 823 11.2200   3673   3658  .0272
 824 11.2300   3629   3647  .0276
 825 11.2400   3548   3638  .0282
 826 11.2500   3598   3630  .0278
 827 11.2600   3596   3623  .0278
 828 11.2700   3567   3616  .0280
 829 11.2800   3477   3611  .0288
 830 11.2900   3467   3606  .0288
 831 11.3000   3502   3602  .0286
 832 11.3100   3514   3599  .0285
 833 11.3200   3521   3597  .0284
 834 11.3300   3525   3595  .0284
 835 11.3400   3507   3593  .0285
 836 11.3500   3515   3593  .0284
 837 11.3600   3528   3593  .0283
 838 11.3700   3506   3593  .0285
 839 11.3800   3556   3594  .0281
 840 11.3900   3562   3596  .0281
 841 11.4000   3572   3598  .0280
 842 11.4100   3538   3601  .0283
 843 11.4200   3553   3604  .0281
 844 11.4300   3565   3608  .0281
 845 11.4400   3576   3613  .0280
 846 11.4500   3585   3618  .0279
 847 11.4600   3637   3623  .0275
 848 11.4700   3635   3630  .0275
 849 11.4800   3622   3636  .0276
 850 11.4900   3627   3644  .0276
 851 11.5000   3699   3652  .0270
 852 11.5100   3669   3661  .0273
 853 11.5200   3666   3670  .0273
 854 11.5300   3660   3680  .0273
 855 11.5400   3708   3691  .0270
 856 11.5500   3746   3703  .0267
 857 11.5600   3783   3716  .0264
 858 11.5700   3781   3730  .0264
 859 11.5800   3773   3744  .0265
 860 11.5900   3804   3760  .0263
 861 11.6000   3855   3776  .0259
 862 11.6100   3837   3794  .0261
 863 11.6200   3896   3813  .0257
 864 11.6300   3943   3833  .0254
 865 11.6400   3931   3854  .0254
 866 11.6500   3925   3877  .0255
 867 11.6600   3957   3901  .0253
 868 11.6700   4010   3959  .0249
 869 11.6800   3960   3986  .0253
 870 11.6900   4034   4016  .0248
 871 11.7000   3984   4047  .0251
 872 11.7100   4078   4080  .0245
 873 11.7200   4113   4115  .0243
 874 11.7300   4147   4152  .0241
 875 11.7400   4164   4190  .0240
 876 11.7500   4196   4231  .0238
 877 11.7600   4215   4273  .0237
 878 11.7700   4257   4317  .0235
 879 11.7800   4324   4362  .0231
 880 11.7900   4431   4409  .0226
 881 11.8000   4442   4456  .0225
 882 11.8100   4477   4505  .0223
 883 11.8200   4544   4555  .0220
 884 11.8300   4572   4605  .0219
 885 11.8400   4530   4656  .0221
 886 11.8500   4648   4707  .0215
 887 11.8600   4696   4758  .0213
 888 11.8700   4699   4810  .0213
 889 11.8800   4748   4861  .0211
 890 11.8900   4810   4914  .0208
 891 11.9000   4866   4968  .0206
 892 11.9100   4931   5025  .0203
 893 11.9200   4997   5085  .0200
 894 11.9300   5098   5151  .0196
 895 11.9400   5192   5223  .0193
 896 11.9500   5285   5305  .0189
 897 11.9600   5364   5399  .0186
 898 11.9700   5415   5506  .0185
 899 11.9800   5555   5631  .0180
 900 11.9900   5724   5774  .0175
 901 12.0000   5921   5937  .0169
 902 12.0100   6013   6121  .0166
 903 12.0200   6193   6325  .0161
 904 12.0300   6447   6546  .0155
 905 12.0400   6609   6779  .0151
 906 12.0500   6728   7016  .0149
 907 12.0600   6944   7247  .0144
 908 12.0700   7171   7459  .0139
 909 12.0800   7404   7639  .0135
 910 12.0900   7548   7776  .0132
 911 12.1000   7604   7857  .0132
 912 12.1100   7564   7875  .0132
 913 12.1200   7286   7723  .0137
 914 12.1300   7052   7383  .0142
 915 12.1400   6696   6930  .0149
 916 12.1500   6317   6436  .0158
 917 12.1600   5859   5954  .0171
 918 12.1700   5414   5513  .0185
 919 12.1800   5009   5109  .0200
 920 12.1900   4679   4783  .0214
 921 12.2000   4476   4513  .0223
 922 12.2100   4182   4294  .0239
 923 12.2200   4038   4118  .0248
 924 12.2300   3874   3978  .0258
 925 12.2400   3755   3867  .0266
 926 12.2500   3619   3779  .0276
 927 12.2600   3559   3709  .0281
 928 12.2700   3514   3652  .0285
 929 12.2800   3410   3606  .0293
 930 12.2900   3440   3567  .0291
 931 12.3000   3440   3535  .0291
 932 12.3100   3415   3508  .0293
 933 12.3200   3425   3485  .0292
 934 12.3300   3370   3465  .0297
 935 12.3400   3325   3448  .0301
 936 12.3500   3377   3433  .0296
 937 12.3600   3403   3420  .0294
 938 12.3700   3414   3410  .0293
 939 12.3800   3360   3400  .0298
 940 12.3900   3377   3393  .0296
 941 12.4000   3389   3386  .0295
 942 12.4100   3394   3381  .0295
 943 12.4200   3398   3377  .0294
 944 12.4300   3373   3374  .0296
 945 12.4400   3398   3372  .0294
 946 12.4500   3405   3370  .0294
 947 12.4600   3382   3370  .0296
 948 12.4700   3410   3370  .0293
 949 12.4800   3396   3371  .0294
 950 12.4900   3412   3373  .0293
 951 12.5000   3417   3376  .0293
 952 12.5100   3374   3379  .0296
 953 12.5200   3434   3384  .0291
 954 12.5300   3386   3389  .0295
 955 12.5400   3397   3395  .0294
 956 12.5500   3411   3401  .0293
 957 12.5600   3434   3409  .0291
 958 12.5700   3450   3417  .0290
 959 12.5800   3440   3426  .0291
 960 12.5900   3460   3436  .0289
 961 12.6000   3459   3447  .0289
 962 12.6100   3452   3459  .0290
 963 12.6200   3469   3472  .0288
 964 12.6300   3503   3486  .0285
 965 12.6400   3503   3500  .0285
 966 12.6500   3525   3516  .0284
 967 12.6600   3553   3532  .0281
 968 12.6700   3511   3550  .0285
 969 12.6800   3517   3568  .0284
 970 12.6900   3544   3587  .0282
 971 12.7000   3544   3606  .0282
 972 12.7100   3601   3626  .0278
 973 12.7200   3637   3647  .0275
 974 12.7300   3665   3668  .0273
 975 12.7400   3653   3690  .0274
 976 12.7500   3751   3711  .0267
 977 12.7600   3714   3734  .0269
 978 12.7700   3719   3756  .0269
 979 12.7800   3739   3780  .0267
 980 12.7900   3858   3804  .0259
 981 12.8000   3856   3830  .0259
 982 12.8100   3903   3858  .0256
 983 12.8200   3894   3889  .0257
 984 12.8300   3896   3924  .0257
 985 12.8400   3978   3963  .0251
 986 12.8500   4075   4008  .0245
 987 12.8600   4086   4060  .0245
 988 12.8700   4156   4120  .0241
 989 12.8800   4229   4189  .0236
 990 12.8900   4328   4267  .0231
 991 12.9000   4396   4355  .0227
 992 12.9100   4491   4450  .0223
 993 12.9200   4550   4551  .0220
 994 12.9300   4623   4654  .0216
 995 12.9400   4744   4756  .0211
 996 12.9500   4853   4850  .0206
 997 12.9600   5001   4930  .0200
 998 12.9700   5065   4990  .0197
 999 12.9800   5075   5025  .0197
1000 12.9900   5098   5031  .0196
1001 13.0000   4942   4960  .0202
1002 13.0100   4713   4838  .0212
1003 13.0200   4599   4640  .0217
1004 13.0300   4384   4425  .0228
1005 13.0400   4156   4215  .0241
1006 13.0500   4040   4024  .0248
1007 13.0600   3867   3857  .0259
1008 13.0700   3650   3716  .0274
1009 13.0800   3516   3600  .0284
1010 13.0900   3486   3506  .0287
1011 13.1000   3456   3430  .0289
1012 13.1100   3354   3371  .0298
1013 13.1200   3287   3324  .0304
1014 13.1300   3249   3287  .0308
1015 13.1400   3259   3258  .0307
1016 13.1500   3228   3234  .0310
1017 13.1600   3205   3214  .0312
1018 13.1700   3147   3198  .0318
1019 13.1800   3127   3184  .0320
1020 13.1900   3184   3172  .0314
1021 13.2000   3156   3161  .0317
1022 13.2100   3181   3152  .0314
1023 13.2200   3174   3144  .0315
1024 13.2300   3168   3137  .0316
1025 13.2400   3170   3130  .0315
1026 13.2500   3150   3124  .0317
1027 13.2600   3128   3119  .0320
1028 13.2700   3129   3115  .0320
1029 13.2800   3134   3110  .0319
1030 13.2900   3125   3106  .0320
1031 13.3000   3135   3103  .0319
1032 13.3100   3194   3100  .0313
1033 13.3200   3221   3097  .0310
1034 13.3300   3137   3094  .0319
1035 13.3400   3087   3092  .0324
1036 13.3500   3131   3090  .0319
1037 13.3600   3084   3088  .0324
1038 13.3700   3093   3086  .0323
1039 13.3800   3084   3085  .0324
1040 13.3900   3139   3083  .0319
1041 13.4000   3111   3082  .0321
1042 13.4100   3079   3081  .0325
1043 13.4200   3125   3080  .0320
1044 13.4300   3119   3079  .0321
1045 13.4400   3057   3078  .0327
1046 13.4500   3116   3078  .0321
1047 13.4600   3103   3077  .0322
1048 13.4700   3101   3077  .0322
1049 13.4800   3067   3070  .0326
1050 13.4900   3052   3070  .0328
1051 13.5000   3108   3070  .0322
1052 13.5100   3139   3070  .0319
1053 13.5200   3143   3070  .0318
1054 13.5300   3074   3070  .0325
1055 13.5400   3086   3071  .0324
1056 13.5500   3092   3072  .0323
1057 13.5600   3103   3072  .0322
1058 13.5700   3144   3073  .0318
1059 13.5800   3123   3074  .0320
1060 13.5900   3180   3075  .0314
1061 13.6000   3184   3076  .0314
1062 13.6100   3145   3078  .0318
1063 13.6200   3134   3079  .0319
1064 13.6300   3134   3081  .0319
1065 13.6400   3100   3082  .0323
1066 13.6500   3167   3084  .0316
1067 13.6600   3196   3086  .0313
1068 13.6700   3166   3088  .0316
1069 13.6800   3146   3091  .0318
1070 13.6900   3202   3093  .0312
1071 13.7000   3177   3096  .0315
1072 13.7100   3261   3099  .0307
1073 13.7200   3273   3102  .0306
1074 13.7300   3276   3105  .0305
1075 13.7400   3176   3109  .0315
1076 13.7500   3183   3113  .0314
1077 13.7600   3230   3117  .0310
1078 13.7700   3219   3121  .0311
1079 13.7800   3177   3126  .0315
1080 13.7900   3169   3131  .0316
1081 13.8000   3183   3136  .0314
1082 13.8100   3215   3141  .0311
1083 13.8200   3242   3151  .0308
1084 13.8300   3228   3157  .0310
1085 13.8400   3277   3164  .0305
1086 13.8500   3262   3172  .0307
1087 13.8600   3229   3180  .0310
1088 13.8700   3273   3188  .0306
1089 13.8800   3298   3197  .0303
1090 13.8900   3290   3206  .0304
1091 13.9000   3296   3217  .0303
1092 13.9100   3348   3227  .0299
1093 13.9200   3371   3239  .0297
1094 13.9300   3389   3251  .0295
1095 13.9400   3370   3264  .0297
1096 13.9500   3404   3278  .0294
1097 13.9600   3387   3293  .0295
1098 13.9700   3406   3309  .0294
1099 13.9800   3440   3325  .0291
1100 13.9900   3464   3342  .0289
1101 14.0000   3500   3360  .0286
1102 14.0100   3413   3437  .0293
1103 14.0200   3406   3458  .0294
1104 14.0300   3477   3480  .0288
1105 14.0400   3486   3502  .0287
1106 14.0500   3461   3525  .0289
1107 14.0600   3549   3548  .0282
1108 14.0700   3549   3572  .0282
1109 14.0800   3567   3597  .0280
1110 14.0900   3588   3623  .0279
1111 14.1000   3672   3650  .0272
1112 14.1100   3706   3677  .0270
1113 14.1200   3753   3707  .0266
1114 14.1300   3809   3738  .0263
1115 14.1400   3796   3772  .0263
1116 14.1500   3884   3809  .0257
1117 14.1600   3954   3851  .0253
1118 14.1700   3988   3898  .0251
1119 14.1800   3982   3951  .0251
1120 14.1900   4039   4011  .0248
1121 14.2000   4032   4079  .0248
1122 14.2100   4098   4156  .0244
1123 14.2200   4206   4242  .0238
1124 14.2300   4313   4336  .0232
1125 14.2400   4400   4437  .0227
1126 14.2500   4514   4541  .0222
1127 14.2600   4611   4645  .0217
1128 14.2700   4733   4745  .0211
1129 14.2800   4781   4832  .0209
1130 14.2900   4904   4903  .0204
1131 14.3000   4912   4951  .0204
1132 14.3100   4897   4968  .0204
1133 14.3200   4764   4939  .0210
1134 14.3300   4678   4828  .0214
1135 14.3400   4489   4658  .0223
1136 14.3500   4411   4460  .0227
1137 14.3600   4228   4257  .0237
1138 14.3700   4067   4148  .0246
1139 14.3800   3829   3977  .0261
1140 14.3900   3733   3831  .0268
1141 14.4000   3662   3708  .0273
1142 14.4100   3579   3609  .0279
1143 14.4200   3528   3530  .0283
1144 14.4300   3518   3468  .0284
1145 14.4400   3402   3421  .0294
1146 14.4500   3361   3385  .0298
1147 14.4600   3287   3357  .0304
1148 14.4700   3327   3337  .0301
1149 14.4800   3306   3321  .0302
1150 14.4900   3320   3309  .0301
1151 14.5000   3251   3300  .0308
1152 14.5100   3337   3294  .0300
1153 14.5200   3399   3289  .0294
1154 14.5300   3377   3286  .0296
1155 14.5400   3310   3284  .0302
1156 14.5500   3317   3283  .0301
1157 14.5600   3337   3283  .0300
1158 14.5700   3309   3284  .0302
1159 14.5800   3292   3286  .0304
1160 14.5900   3261   3288  .0307
1161 14.6000   3297   3292  .0303
1162 14.6100   3317   3296  .0301
1163 14.6200   3339   3300  .0299
1164 14.6300   3363   3305  .0297
1165 14.6400   3314   3311  .0302
1166 14.6500   3351   3318  .0298
1167 14.6600   3341   3325  .0299
1168 14.6700   3441   3332  .0291
1169 14.6800   3409   3341  .0293
1170 14.6900   3383   3349  .0296
1171 14.7000   3356   3359  .0298
1172 14.7100   3435   3369  .0291
1173 14.7200   3451   3380  .0290
1174 14.7300   3371   3391  .0297
1175 14.7400   3371   3403  .0297
1176 14.7500   3406   3416  .0294
1177 14.7600   3523   3430  .0284
1178 14.7700   3503   3444  .0285
1179 14.7800   3508   3459  .0285
1180 14.7900   3556   3475  .0281
1181 14.8000   3580   3492  .0279
1182 14.8100   3598   3510  .0278
1183 14.8200   3577   3529  .0280
1184 14.8300   3635   3576  .0275
1185 14.8400   3634   3598  .0275
1186 14.8500   3753   3621  .0266
1187 14.8600   3714   3645  .0269
1188 14.8700   3739   3671  .0267
1189 14.8800   3711   3698  .0269
1190 14.8900   3739   3727  .0267
1191 14.9000   3800   3757  .0263
1192 14.9100   3756   3789  .0266
1193 14.9200   3841   3823  .0260
1194 14.9300   3895   3858  .0257
1195 14.9400   3908   3896  .0256
1196 14.9500   3932   3936  .0254
1197 14.9600   3991   3978  .0251
1198 14.9700   4090   4022  .0244
1199 14.9800   4084   4069  .0245
1200 14.9900   4093   4119  .0244
1201 15.0000   4160   4171  .0240
1202 15.0100   4199   4226  .0238
1203 15.0200   4281   4284  .0234
1204 15.0300   4377   4345  .0228
1205 15.0400   4403   4410  .0227
1206 15.0500   4466   4477  .0224
1207 15.0600   4482   4548  .0223
1208 15.0700   4515   4622  .0221
1209 15.0800   4670   4700  .0214
1210 15.0900   4711   4781  .0212
1211 15.1000   4763   4866  .0210
1212 15.1100   4846   4955  .0206
1213 15.1200   4923   5047  .0203
1214 15.1300   5053   5143  .0198
1215 15.1400   5143   5244  .0194
1216 15.1500   5150   5351  .0194
1217 15.1600   5289   5464  .0189
1218 15.1700   5454   5585  .0183
1219 15.1800   5555   5710  .0180
1220 15.1900   5627   5843  .0178
1221 15.2000   5751   5989  .0174
1222 15.2100   5798   6152  .0172
1223 15.2200   6050   6335  .0165
1224 15.2300   6269   6539  .0160
1225 15.2400   6423   6760  .0156
1226 15.2500   6667   6995  .0150
1227 15.2600   6807   7233  .0147
1228 15.2700   7173   7465  .0139
1229 15.2800   7536   7677  .0133
1230 15.2900   7596   7854  .0132
1231 15.3000   7760   7985  .0129
1232 15.3100   7898   8060  .0127
1233 15.3200   7864   8038  .0127
1234 15.3300   7788   7843  .0128
1235 15.3400   7500   7517  .0133
1236 15.3500   7276   7367  .0137
1237 15.3600   6983   6960  .0143
1238 15.3700   6614   6574  .0151
1239 15.3800   6347   6230  .0158
1240 15.3900   6186   5938  .0162
1241 15.4000   6009   5701  .0166
1242 15.4100   5727   5517  .0175
1243 15.4200   5663   5382  .0177
1244 15.4300   5649   5290  .0177
1245 15.4400   5501   5234  .0182
1246 15.4500   5480   5207  .0182
1247 15.4600   5421   5204  .0184
1248 15.4700   5506   5220  .0182
1249 15.4800   5498   5250  .0182
1250 15.4900   5527   5293  .0181
1251 15.5000   5499   5345  .0182
1252 15.5100   5582   5405  .0179
1253 15.5200   5617   5473  .0178
1254 15.5300   5651   5548  .0177
1255 15.5400   5685   5631  .0176
1256 15.5500   5831   5722  .0171
1257 15.5600   5919   5822  .0169
1258 15.5700   6091   5933  .0164
1259 15.5800   6199   6055  .0161
1260 15.5900   6285   6193  .0159
1261 15.6000   6484   6346  .0154
1262 15.6100   6722   6519  .0149
1263 15.6200   6949   6714  .0144
1264 15.6300   7150   6929  .0140
1265 15.6400   7325   7172  .0137
1266 15.6500   7555   7440  .0132
1267 15.6600   7870   7733  .0127
1268 15.6700   8143   8046  .0123
1269 15.6800   8451   8373  .0118
1270 15.6900   8807   8705  .0114
1271 15.7000   9023   9029  .0111
1272 15.7100   9266   9330  .0108
1273 15.7200   9577   9592  .0104
1274 15.7300   9783   9798  .0102
1275 15.7400   9790   9934  .0102
1276 15.7500   9766   9991  .0102
1277 15.7600   9574   9880  .0104
1278 15.7700   9288   9549  .0108
1279 15.7800   8870   9060  .0113
1280 15.7900   8513   8487  .0117
1281 15.8000   7998   7892  .0125
1282 15.8100   7568   7320  .0132
1283 15.8200   6936   6797  .0144
1284 15.8300   6478   6337  .0154
1285 15.8400   6086   5945  .0164
1286 15.8500   5742   5621  .0174
1287 15.8600   5435   5361  .0184
1288 15.8700   5235   5156  .0191
1289 15.8800   5070   5000  .0197
1290 15.8900   4991   4884  .0200
1291 15.9000   4802   4801  .0208
1292 15.9100   4782   4744  .0209
1293 15.9200   4767   4707  .0210
1294 15.9300   4724   4687  .0212
1295 15.9400   4677   4679  .0214
1296 15.9500   4729   4682  .0211
1297 15.9600   4727   4693  .0212
1298 15.9700   4772   4711  .0210
1299 15.9800   4756   4735  .0210
1300 15.9900   4837   4765  .0207
1301 16.0000   4814   4800  .0208
1302 16.0100   4805   4841  .0208
1303 16.0200   4853   4887  .0206
1304 16.0300   4957   4938  .0202
1305 16.0400   4995   4995  .0200
1306 16.0500   5067   5171  .0197
1307 16.0600   5170   5242  .0193
1308 16.0700   5215   5363  .0192
1309 16.0800   5322   5451  .0188
1310 16.0900   5392   5547  .0185
1311 16.1000   5578   5654  .0179
1312 16.1100   5705   5772  .0175
1313 16.1200   5790   5901  .0173
1314 16.1300   5935   6040  .0168
1315 16.1400   5994   6191  .0167
1316 16.1500   6215   6351  .0161
1317 16.1600   6337   6518  .0158
1318 16.1700   6483   6689  .0154
1319 16.1800   6690   6860  .0149
1320 16.1900   6894   7027  .0145
1321 16.2000   7001   7184  .0143
1322 16.2100   7226   7327  .0138
1323 16.2200   7368   7452  .0136
1324 16.2300   7590   7555  .0132
1325 16.2400   7627   7600  .0131
1326 16.2500   7633   7586  .0131
1327 16.2600   7694   7532  .0130
1328 16.2700   7650   7463  .0131
1329 16.2800   7431   7396  .0135
1330 16.2900   7454   7347  .0134
1331 16.3000   7443   7322  .0134
1332 16.3100   7504   7327  .0133
1333 16.3200   7535   7363  .0133
1334 16.3300   7616   7430  .0131
1335 16.3400   7590   7527  .0132
1336 16.3500   7743   7652  .0129
1337 16.3600   7808   7803  .0128
1338 16.3700   7999   7978  .0125
1339 16.3800   8163   8173  .0123
1340 16.3900   8380   8389  .0119
1341 16.4000   8447   8623  .0118
1342 16.4100   8798   8874  .0114
1343 16.4200   9153   9144  .0109
1344 16.4300   9573   9433  .0104
1345 16.4400   9762   9744  .0102
1346 16.4500   9930  10079  .0101
1347 16.4600  10438  10444  .0096
1348 16.4700  10822  10844  .0092
1349 16.4800  11105  11287  .0090
1350 16.4900  11626  11780  .0086
1351 16.5000  12103  12332  .0083
1352 16.5100  12603  12954  .0079
1353 16.5200  13404  13652  .0075
1354 16.5300  14211  14434  .0070
1355 16.5400  14966  15304  .0067
1356 16.5500  15746  16258  .0064
1357 16.5600  16909  17286  .0059
1358 16.5700  18066  18365  .0055
1359 16.5800  19277  19462  .0052
1360 16.5900  20630  20529  .0048
1361 16.6000  22072  21507  .0045
1362 16.6100  23154  22333  .0043
1363 16.6200  24058  22942  .0042
1364 16.6300  24428  23277  .0041
1365 16.6400  23903  23281  .0042
1366 16.6500  23063  22539  .0043
1367 16.6600  21468  21100  .0047
1368 16.6700  19399  19227  .0052
1369 16.6800  17203  17179  .0058
1370 16.6900  15236  15149  .0066
1371 16.7000  13295  13260  .0075
1372 16.7100  11523  11580  .0087
1373 16.7200   9939  10135  .0101
1374 16.7300   8736   8928  .0114
1375 16.7400   7891   7943  .0127
1376 16.7500   7165   7155  .0140
1377 16.7600   6494   6534  .0154
1378 16.7700   6024   6051  .0166
1379 16.7800   5601   5754  .0179
1380 16.7900   5454   5463  .0183
1381 16.8000   5234   5236  .0191
1382 16.8100   5138   5055  .0195
1383 16.8200   5105   4910  .0196
1384 16.8300   5002   4791  .0200
1385 16.8400   4831   4697  .0207
1386 16.8500   4725   4615  .0212
1387 16.8600   4737   4546  .0211
1388 16.8700   4710   4487  .0212
1389 16.8800   4680   4437  .0214
1390 16.8900   4654   4395  .0215
1391 16.9000   4632   4360  .0216
1392 16.9100   4540   4330  .0220
1393 16.9200   4478   4305  .0223
1394 16.9300   4501   4285  .0222
1395 16.9400   4358   4270  .0229
1396 16.9500   4355   4258  .0230
1397 16.9600   4360   4249  .0229
1398 16.9700   4271   4244  .0234
1399 16.9800   4171   4242  .0240
1400 16.9900   4193   4243  .0238
1401 17.0000   4081   4246  .0245
1402 17.0100   4127   4252  .0242
1403 17.0200   4125   4260  .0242
1404 17.0300   4108   4271  .0243
1405 17.0400   4081   4285  .0245
1406 17.0500   4135   4300  .0242
1407 17.0600   4119   4318  .0243
1408 17.0700   4096   4338  .0244
1409 17.0800   4139   4361  .0242
1410 17.0900   4233   4385  .0236
1411 17.1000   4218   4421  .0237
1412 17.1100   4215   4450  .0237
1413 17.1200   4300   4481  .0233
1414 17.1300   4233   4514  .0236
1415 17.1400   4297   4540  .0233
1416 17.1500   4436   4577  .0225
1417 17.1600   4490   4616  .0223
1418 17.1700   4517   4657  .0221
1419 17.1800   4484   4699  .0223
1420 17.1900   4531   4744  .0221
1421 17.2000   4550   4790  .0220
1422 17.2100   4644   4837  .0215
1423 17.2200   4771   4885  .0210
1424 17.2300   4756   4935  .0210
1425 17.2400   4869   4988  .0205
1426 17.2500   4942   5044  .0202
1427 17.2600   5007   5104  .0200
1428 17.2700   5109   5168  .0196
1429 17.2800   5118   5236  .0195
1430 17.2900   5242   5309  .0191
1431 17.3000   5320   5386  .0188
1432 17.3100   5359   5467  .0187
1433 17.3200   5461   5553  .0183
1434 17.3300   5556   5643  .0180
1435 17.3400   5633   5737  .0178
1436 17.3500   5707   5836  .0175
1437 17.3600   5928   5937  .0169
1438 17.3700   6018   6042  .0166
1439 17.3800   6024   6150  .0166
1440 17.3900   6261   6263  .0160
1441 17.4000   6294   6382  .0159
1442 17.4100   6414   6507  .0156
1443 17.4200   6618   6638  .0151
1444 17.4300   6701   6777  .0149
1445 17.4400   6709   6923  .0149
1446 17.4500   6842   7077  .0146
1447 17.4600   7059   7239  .0142
1448 17.4700   7302   7411  .0137
1449 17.4800   7580   7594  .0132
1450 17.4900   7721   7789  .0130
1451 17.5000   7959   7997  .0126
1452 17.5100   8166   8252  .0122
1453 17.5200   8389   8493  .0119
1454 17.5300   8805   8753  .0114
1455 17.5400   9025   9034  .0111
1456 17.5500   9232   9340  .0108
1457 17.5600   9699   9673  .0103
1458 17.5700  10033  10036  .0100
1459 17.5800  10432  10430  .0096
1460 17.5900  10751  10857  .0093
1461 17.6000  11177  11317  .0089
1462 17.6100  11668  11813  .0086
1463 17.6200  12189  12344  .0082
1464 17.6300  12705  12895  .0079
1465 17.6400  13137  13461  .0076
1466 17.6500  13792  14047  .0073
1467 17.6600  14273  14621  .0070
1468 17.6700  14752  15219  .0068
1469 17.6800  15443  15736  .0065
1470 17.6900  16162  16196  .0062
1471 17.7000  16628  16580  .0060
1472 17.7100  17038  16870  .0059
1473 17.7200  17225  17052  .0058
1474 17.7300  17322  17100  .0058
1475 17.7400  17013  16895  .0059
1476 17.7500  16370  16415  .0061
1477 17.7600  15564  15687  .0064
1478 17.7700  14713  14787  .0068
1479 17.7800  13830  13790  .0072
1480 17.7900  12833  12761  .0078
1481 17.8000  11751  11749  .0085
1482 17.8100  10678  10788  .0094
1483 17.8200   9762   9900  .0102
1484 17.8300   8895   9100  .0112
1485 17.8400   8247   8391  .0121
1486 17.8500   7705   7775  .0130
1487 17.8600   7228   7248  .0138
1488 17.8700   6801   6804  .0147
1489 17.8800   6351   6435  .0157
1490 17.8900   5999   6132  .0167
1491 17.9000   5737   5887  .0174
1492 17.9100   5653   5691  .0177
1493 17.9200   5538   5536  .0181
1494 17.9300   5413   5384  .0185
1495 17.9400   5304   5292  .0189
1496 17.9500   5291   5222  .0189
1497 17.9600   5220   5171  .0192
1498 17.9700   5119   5136  .0195
1499 17.9800   5117   5113  .0195
1500 17.9900   5151   5102  .0194
1501 18.0000   5165   5101  .0194
1502 18.0100   5149   5108  .0194
1503 18.0200   5217   5122  .0192
1504 18.0300   5165   5144  .0194
1505 18.0400   5191   5172  .0193
1506 18.0500   5260   5207  .0190
1507 18.0600   5288   5248  .0189
1508 18.0700   5319   5294  .0188
1509 18.0800   5350   5347  .0187
1510 18.0900   5458   5405  .0183
1511 18.1000   5500   5469  .0182
1512 18.1100   5650   5540  .0177
1513 18.1200   5583   5616  .0179
1514 18.1300   5827   5699  .0172
1515 18.1400   5828   5789  .0172
1516 18.1500   5912   5887  .0169
1517 18.1600   6014   5992  .0166
1518 18.1700   6117   6107  .0163
1519 18.1800   6203   6231  .0161
1520 18.1900   6372   6365  .0157
1521 18.2000   6523   6510  .0153
1522 18.2100   6682   6669  .0150
1523 18.2200   6813   6841  .0147
1524 18.2300   6931   7029  .0144
1525 18.2400   7183   7232  .0139
1526 18.2500   7422   7452  .0135
1527 18.2600   7595   7689  .0132
1528 18.2700   7778   7942  .0129
1529 18.2800   8036   8211  .0124
1530 18.2900   8225   8511  .0122
1531 18.3000   8555   8805  .0117
1532 18.3100   8902   9117  .0112
1533 18.3200   9277   9412  .0108
1534 18.3300   9556   9702  .0105
1535 18.3400   9900   9981  .0101
1536 18.3500  10176  10243  .0098
1537 18.3600  10452  10476  .0096
1538 18.3700  10638  10672  .0094
1539 18.3800  10810  10821  .0093
1540 18.3900  10849  10913  .0092
1541 18.4000  10755  10943  .0093
1542 18.4100  10572  10855  .0095
1543 18.4200  10360  10598  .0097
1544 18.4300  10112  10200  .0099
1545 18.4400   9747   9707  .0103
1546 18.4500   9220   9163  .0108
1547 18.4600   8721   8604  .0115
1548 18.4700   8211   8059  .0122
1549 18.4800   7736   7545  .0129
1550 18.4900   7266   7075  .0138
1551 18.5000   6869   6656  .0146
1552 18.5100   6504   6291  .0154
1553 18.5200   6146   5978  .0163
1554 18.5300   5913   5716  .0169
1555 18.5400   5645   5501  .0177
1556 18.5500   5583   5329  .0179
1557 18.5600   5401   5195  .0185
1558 18.5700   5184   5094  .0193
1559 18.5800   5110   5020  .0196
1560 18.5900   5045   4971  .0198
1561 18.6000   5000   4941  .0200
1562 18.6100   4933   4927  .0203
1563 18.6200   5015   4926  .0199
1564 18.6300   4906   4936  .0204
1565 18.6400   4846   4954  .0206
1566 18.6500   4955   4978  .0202
1567 18.6600   5035   5006  .0199
1568 18.6700   5041   5035  .0198
1569 18.6800   5011   5065  .0200
1570 18.6900   5103   5093  .0196
1571 18.7000   5034   5118  .0199
1572 18.7100   5073   5140  .0197
1573 18.7200   5121   5151  .0195
1574 18.7300   5161   5147  .0194
1575 18.7400   5141   5132  .0195
1576 18.7500   5200   5109  .0192
1577 18.7600   5167   5085  .0194
1578 18.7700   5076   5062  .0197
1579 18.7800   5124   5045  .0195
1580 18.7900   5168   5036  .0193
1581 18.8000   5143   5035  .0194
1582 18.8100   5202   5044  .0192
1583 18.8200   5322   5063  .0188
1584 18.8300   5270   5092  .0190
1585 18.8400   5274   5130  .0190
1586 18.8500   5417   5177  .0185
1587 18.8600   5487   5233  .0182
1588 18.8700   5583   5296  .0179
1589 18.8800   5657   5365  .0177
1590 18.8900   5618   5441  .0178
1591 18.9000   5754   5522  .0174
1592 18.9100   5958   5606  .0168
1593 18.9200   6141   5693  .0163
1594 18.9300   6072   5786  .0165
1595 18.9400   6171   5886  .0162
1596 18.9500   6301   5997  .0159
1597 18.9600   6426   6119  .0156
1598 18.9700   6586   6255  .0152
1599 18.9800   6572   6405  .0152
1600 18.9900   6665   6569  .0150
1601 19.0000   6786   6747  .0147
1602 19.0100   6955   6937  .0144
1603 19.0200   7216   7140  .0139
1604 19.0300   7511   7352  .0133
1605 19.0400   7650   7570  .0131
1606 19.0500   7790   7791  .0128
1607 19.0600   8003   8011  .0125
1608 19.0700   8279   8225  .0121
1609 19.0800   8389   8428  .0119
1610 19.0900   8579   8618  .0117
1611 19.1000   8813   8791  .0113
1612 19.1100   9013   8943  .0111
1613 19.1200   9128   9038  .0110
1614 19.1300   9153   9074  .0109
1615 19.1400   9056   9065  .0110
1616 19.1500   8854   9030  .0113
1617 19.1600   8999   8988  .0111
1618 19.1700   8871   8951  .0113
1619 19.1800   8862   8927  .0113
1620 19.1900   8951   8921  .0112
1621 19.2000   8876   8933  .0113
1622 19.2100   8959   8955  .0112
1623 19.2200   9046   8999  .0111
1624 19.2300   9116   9020  .0110
1625 19.2400   9075   9034  .0110
1626 19.2500   9091   9036  .0110
1627 19.2600   9140   9021  .0109
1628 19.2700   9093   8976  .0110
1629 19.2800   8880   8893  .0113
1630 19.2900   8639   8767  .0116
1631 19.3000   8379   8550  .0119
1632 19.3100   8069   8249  .0124
1633 19.3200   7602   7887  .0132
1634 19.3300   7221   7492  .0138
1635 19.3400   6791   7087  .0147
1636 19.3500   6498   6692  .0154
1637 19.3600   6138   6320  .0163
1638 19.3700   5838   5979  .0171
1639 19.3800   5644   5673  .0177
1640 19.3900   5366   5404  .0186
1641 19.4000   5109   5173  .0196
1642 19.4100   4949   4963  .0202
1643 19.4200   4733   4796  .0211
1644 19.4300   4686   4666  .0213
1645 19.4400   4527   4562  .0221
1646 19.4500   4529   4482  .0221
1647 19.4600   4447   4422  .0225
1648 19.4700   4351   4379  .0230
1649 19.4800   4300   4352  .0233
1650 19.4900   4282   4336  .0234
1651 19.5000   4304   4332  .0232
1652 19.5100   4341   4337  .0230
1653 19.5200   4372   4351  .0229
1654 19.5300   4386   4372  .0228
1655 19.5400   4421   4401  .0226
1656 19.5500   4443   4437  .0225
1657 19.5600   4451   4481  .0225
1658 19.5700   4458   4567  .0224
1659 19.5800   4557   4628  .0219
1660 19.5900   4570   4697  .0219
1661 19.6000   4675   4774  .0214
1662 19.6100   4755   4859  .0210
1663 19.6200   4808   4950  .0208
1664 19.6300   4830   5047  .0207
1665 19.6400   4952   5145  .0202
1666 19.6500   5112   5244  .0196
1667 19.6600   5164   5338  .0194
1668 19.6700   5169   5425  .0193
1669 19.6800   5293   5501  .0189
1670 19.6900   5398   5562  .0185
1671 19.7000   5474   5607  .0183
1672 19.7100   5542   5616  .0180
1673 19.7200   5387   5579  .0186
1674 19.7300   5407   5509  .0185
1675 19.7400   5229   5421  .0191
1676 19.7500   5218   5330  .0192
1677 19.7600   5160   5243  .0194
1678 19.7700   5076   5170  .0197
1679 19.7800   4980   5113  .0201
1680 19.7900   5070   5073  .0197
1681 19.8000   5034   5048  .0199
1682 19.8100   5087   5037  .0197
1683 19.8200   5033   5035  .0199
1684 19.8300   5095   5039  .0196
1685 19.8400   5079   5043  .0197
1686 19.8500   5111   5045  .0196
1687 19.8600   5091   5040  .0196
1688 19.8700   5075   5025  .0197
1689 19.8800   5068   4978  .0197
1690 19.8900   4909   4906  .0204
1691 19.9000   4868   4800  .0205
1692 19.9100   4732   4679  .0211
1693 19.9200   4614   4552  .0217
1694 19.9300   4530   4425  .0221
1695 19.9400   4376   4303  .0229
1696 19.9500   4248   4189  .0235
1697 19.9600   4088   4086  .0245
1698 19.9700   4003   3993  .0250
1699 19.9800   3988   3911  .0251
1700 19.9900   3934   3838  .0254
1701 20.0000   3825   3772  .0261
1702 20.0100   3788   3710  .0264
1703 20.0200   3723   3653  .0269
1704 20.0300   3696   3589  .0271
1705 20.0400   3655   3607  .0274
1706 20.0500   3640   3565  .0275
1707 20.0600   3567   3527  .0280
1708 20.0700   3512   3494  .0285
1709 20.0800   3458   3466  .0289
1710 20.0900   3464   3442  .0289
1711 20.1000   3426   3421  .0292
1712 20.1100   3419   3404  .0292
1713 20.1200   3386   3389  .0295
1714 20.1300   3367   3377  .0297
1715 20.1400   3332   3368  .0300
1716 20.1500   3305   3361  .0303
1717 20.1600   3350   3355  .0299
1718 20.1700   3356   3351  .0298
1719 20.1800   3285   3349  .0304
1720 20.1900   3338   3347  .0300
1721 20.2000   3323   3347  .0301
1722 20.2100   3413   3348  .0293
1723 20.2200   3410   3350  .0293
1724 20.2300   3349   3352  .0299
1725 20.2400   3338   3356  .0300
1726 20.2500   3361   3360  .0298
1727 20.2600   3374   3365  .0296
1728 20.2700   3383   3371  .0296
1729 20.2800   3395   3377  .0295
1730 20.2900   3382   3385  .0296
1731 20.3000   3425   3561  .0292
1732 20.3100   3471   3572  .0288
1733 20.3200   3517   3583  .0284
1734 20.3300   3559   3594  .0281
1735 20.3400   3566   3608  .0280
1736 20.3500   3616   3622  .0277
1737 20.3600   3579   3637  .0279
1738 20.3700   3598   3653  .0278
1739 20.3800   3618   3671  .0276
1740 20.3900   3634   3690  .0275
1741 20.4000   3676   3709  .0272
1742 20.4100   3736   3731  .0268
1743 20.4200   3768   3753  .0265
1744 20.4300   3819   3777  .0262
1745 20.4400   3813   3802  .0262
1746 20.4500   3883   3829  .0258
1747 20.4600   3966   3857  .0252
1748 20.4700   3926   3888  .0255
1749 20.4800   3915   3920  .0255
1750 20.4900   4005   3955  .0250
1751 20.5000   4033   3992  .0248
1752 20.5100   4097   4056  .0244
1753 20.5200   4213   4098  .0237
1754 20.5300   4273   4144  .0234
1755 20.5400   4216   4193  .0237
1756 20.5500   4403   4246  .0227
1757 20.5600   4419   4367  .0226
1758 20.5700   4425   4429  .0226
1759 20.5800   4425   4496  .0226
1760 20.5900   4516   4569  .0221
1761 20.6000   4596   4648  .0218
1762 20.6100   4705   4733  .0213
1763 20.6200   4899   4825  .0204
1764 20.6300   5065   4924  .0197
1765 20.6400   5139   5029  .0195
1766 20.6500   5096   5142  .0196
1767 20.6600   5248   5260  .0191
1768 20.6700   5456   5383  .0183
1769 20.6800   5646   5510  .0177
1770 20.6900   5679   5637  .0176
1771 20.7000   5803   5762  .0172
1772 20.7100   6036   5881  .0166
1773 20.7200   6062   5985  .0165
1774 20.7300   6174   6081  .0162
1775 20.7400   6193   6160  .0161
1776 20.7500   6199   6219  .0161
1777 20.7600   6124   6253  .0163
1778 20.7700   6108   6237  .0164
1779 20.7800   5950   6172  .0168
1780 20.7900   5900   6070  .0169
1781 20.8000   5706   5948  .0175
1782 20.8100   5660   5819  .0177
1783 20.8200   5551   5694  .0180
1784 20.8300   5522   5581  .0181
1785 20.8400   5303   5484  .0189
1786 20.8500   5207   5427  .0192
1787 20.8600   5191   5371  .0193
1788 20.8700   5205   5338  .0192
1789 20.8800   5166   5325  .0194
1790 20.8900   5208   5335  .0192
1791 20.9000   5284   5366  .0189
1792 20.9100   5335   5410  .0187
1793 20.9200   5323   5480  .0188
1794 20.9300   5417   5567  .0185
1795 20.9400   5540   5672  .0181
1796 20.9500   5636   5793  .0177
1797 20.9600   5820   5929  .0172
1798 20.9700   5947   6080  .0168
1799 20.9800   6015   6243  .0166
1800 20.9900   6220   6417  .0161
1801 21.0000   6415   6598  .0156
1802 21.0100   6652   6784  .0150
1803 21.0200   6844   6968  .0146
1804 21.0300   7046   7145  .0142
1805 21.0400   7225   7309  .0138
1806 21.0500   7451   7451  .0134
1807 21.0600   7507   7567  .0133
1808 21.0700   7689   7649  .0130
1809 21.0800   7698   7695  .0130
1810 21.0900   7738   7670  .0129
1811 21.1000   7540   7552  .0133
1812 21.1100   7396   7358  .0135
1813 21.1200   7227   7121  .0138
1814 21.1300   6938   6861  .0144
1815 21.1400   6670   6599  .0150
1816 21.1500   6530   6349  .0153
1817 21.1600   6293   6122  .0159
1818 21.1700   6090   5923  .0164
1819 21.1800   5937   5754  .0168
1820 21.1900   5827   5618  .0172
1821 21.2000   5746   5513  .0174
1822 21.2100   5643   5438  .0177
1823 21.2200   5591   5391  .0179
1824 21.2300   5591   5369  .0179
1825 21.2400   5542   5370  .0180
1826 21.2500   5561   5390  .0180
1827 21.2600   5552   5429  .0180
1828 21.2700   5741   5484  .0174
1829 21.2800   5706   5554  .0175
1830 21.2900   5866   5637  .0170
1831 21.3000   5933   5734  .0169
1832 21.3100   6077   5842  .0165
1833 21.3200   6161   5962  .0162
1834 21.3300   6246   6094  .0160
1835 21.3400   6382   6236  .0157
1836 21.3500   6608   6390  .0151
1837 21.3600   6732   6553  .0149
1838 21.3700   6898   6727  .0145
1839 21.3800   7199   6910  .0139
1840 21.3900   7284   7101  .0137
1841 21.4000   7478   7301  .0134
1842 21.4100   7723   7545  .0129
1843 21.4200   7914   7770  .0126
1844 21.4300   8118   7993  .0123
1845 21.4400   8200   8210  .0122
1846 21.4500   8360   8431  .0120
1847 21.4600   8564   8660  .0117
1848 21.4700   8847   8902  .0113
1849 21.4800   9145   9161  .0109
1850 21.4900   9394   9439  .0106
1851 21.5000   9694   9734  .0103
1852 21.5100   9904  10043  .0101
1853 21.5200  10131  10358  .0099
1854 21.5300  10489  10670  .0095
1855 21.5400  10782  10969  .0093
1856 21.5500  11117  11241  .0090
1857 21.5600  11321  11478  .0088
1858 21.5700  11447  11658  .0087
1859 21.5800  11557  11779  .0087
1860 21.5900  11551  11826  .0087
1861 21.6000  11272  11712  .0089
1862 21.6100  11001  11438  .0091
1863 21.6200  10825  11043  .0092
1864 21.6300  10452  10575  .0096
1865 21.6400  10011  10078  .0100
1866 21.6500   9574   9587  .0104
1867 21.6600   9244   9126  .0108
1868 21.6700   8903   8714  .0112
1869 21.6800   8548   8360  .0117
1870 21.6900   8286   8070  .0121
1871 21.7000   8104   7846  .0123
1872 21.7100   7983   7686  .0125
1873 21.7200   7888   7587  .0127
1874 21.7300   7879   7545  .0127
1875 21.7400   7810   7551  .0128
1876 21.7500   7891   7597  .0127
1877 21.7600   8039   7674  .0124
1878 21.7700   8150   7774  .0123
1879 21.7800   8207   7884  .0122
1880 21.7900   8264   7995  .0121
1881 21.8000   8263   8095  .0121
1882 21.8100   8316   8178  .0120
1883 21.8200   8220   8235  .0122
1884 21.8300   8210   8223  .0122
1885 21.8400   8081   8138  .0124
1886 21.8500   7897   8005  .0127
1887 21.8600   7711   7855  .0130
1888 21.8700   7594   7711  .0132
1889 21.8800   7479   7591  .0134
1890 21.8900   7474   7507  .0134
1891 21.9000   7425   7466  .0135
1892 21.9100   7372   7472  .0136
1893 21.9200   7451   7523  .0134
1894 21.9300   7659   7621  .0131
1895 21.9400   7747   7763  .0129
1896 21.9500   7864   7947  .0127
1897 21.9600   8101   8169  .0123
1898 21.9700   8468   8425  .0118
1899 21.9800   8785   8711  .0114
1900 21.9900   9035   9021  .0111
1901 22.0000   9338   9348  .0107
1902 22.0100   9690   9682  .0103
1903 22.0200  10067  10015  .0099
1904 22.0300  10412  10333  .0096
1905 22.0400  10740  10623  .0093
1906 22.0500  11063  10872  .0090
1907 22.0600  11193  11067  .0089
1908 22.0700  11238  11198  .0089
1909 22.0800  11106  11257  .0090
1910 22.0900  10955  11178  .0091
1911 22.1000  10693  10921  .0094
1912 22.1100  10432  10521  .0096
1913 22.1200   9942  10029  .0101
1914 22.1300   9464   9490  .0106
1915 22.1400   9020   8945  .0111
1916 22.1500   8507   8420  .0118
1917 22.1600   8042   7937  .0124
1918 22.1700   7588   7507  .0132
1919 22.1800   7211   7136  .0139
1920 22.1900   6904   6826  .0145
1921 22.2000   6680   6619  .0150
1922 22.2100   6542   6429  .0153
1923 22.2200   6369   6315  .0157
1924 22.2300   6246   6234  .0160
1925 22.2400   6215   6186  .0161
1926 22.2500   6088   6238  .0164
1927 22.2600   6196   6250  .0161
1928 22.2700   6256   6282  .0160
1929 22.2800   6295   6325  .0159
1930 22.2900   6296   6372  .0159
1931 22.3000   6282   6412  .0159
1932 22.3100   6380   6445  .0157
1933 22.3200   6288   6463  .0159
1934 22.3300   6291   6461  .0159
1935 22.3400   6110   6422  .0164
1936 22.3500   6096   6322  .0164
1937 22.3600   6030   6174  .0166
1938 22.3700   5814   6011  .0172
1939 22.3800   5622   5819  .0178
1940 22.3900   5538   5623  .0181
1941 22.4000   5336   5434  .0187
1942 22.4100   5135   5260  .0195
1943 22.4200   5011   5104  .0200
1944 22.4300   4942   4968  .0202
1945 22.4400   4785   4852  .0209
1946 22.4500   4800   4755  .0208
1947 22.4600   4656   4677  .0215
1948 22.4700   4586   4616  .0218
1949 22.4800   4516   4571  .0221
1950 22.4900   4566   4542  .0219
1951 22.5000   4545   4526  .0220
1952 22.5100   4566   4522  .0219
1953 22.5200   4644   4529  .0215
1954 22.5300   4623   4547  .0216
1955 22.5400   4612   4574  .0217
1956 22.5500   4724   4609  .0212
1957 22.5600   4825   4654  .0207
1958 22.5700   4842   4706  .0207
1959 22.5800   4883   4768  .0205
1960 22.5900   5062   4838  .0198
1961 22.6000   5091   4911  .0196
1962 22.6100   5178   5000  .0193
1963 22.6200   5204   5100  .0192
1964 22.6300   5375   5211  .0186
1965 22.6400   5524   5334  .0181
1966 22.6500   5629   5470  .0178
1967 22.6600   5737   5620  .0174
1968 22.6700   5886   5785  .0170
1969 22.6800   6079   5965  .0165
1970 22.6900   6317   6161  .0158
1971 22.7000   6469   6371  .0155
1972 22.7100   6779   6597  .0148
1973 22.7200   7051   6835  .0142
1974 22.7300   7241   7083  .0138
1975 22.7400   7568   7338  .0132
1976 22.7500   7807   7593  .0128
1977 22.7600   8083   7844  .0124
1978 22.7700   8297   8083  .0121
1979 22.7800   8560   8297  .0117
1980 22.7900   8723   8473  .0115
1981 22.8000   8862   8592  .0113
1982 22.8100   8840   8659  .0113
1983 22.8200   8825   8675  .0113
1984 22.8300   8595   8640  .0116
1985 22.8400   8416   8540  .0119
1986 22.8500   8191   8325  .0122
1987 22.8600   7848   8014  .0127
1988 22.8700   7383   7643  .0135
1989 22.8800   6935   7245  .0144
1990 22.8900   6552   6849  .0153
1991 22.9000   6161   6473  .0162
1992 22.9100   5872   6131  .0170
1993 22.9200   5509   5829  .0182
1994 22.9300   5283   5739  .0189
1995 22.9400   5083   5526  .0197
1996 22.9500   4971   5353  .0201
1997 22.9600   4879   5216  .0205
1998 22.9700   4802   5115  .0208
1999 22.9800   4749   5042  .0211
2000 22.9900   4799   5019  .0208
2001 23.0000   4826   4992  .0207
2002 23.0100   4786   4982  .0209
2003 23.0200   4820   4984  .0207
2004 23.0300   4932   4995  .0203
2005 23.0400   4883   5013  .0205
2006 23.0500   4985   5033  .0201
2007 23.0600   4934   5055  .0203
2008 23.0700   5017   5076  .0199
2009 23.0800   5073   5094  .0197
2010 23.0900   5101   5129  .0196
2011 23.1000   4996   5130  .0200
2012 23.1100   4918   5118  .0203
2013 23.1200   4921   5099  .0203
2014 23.1300   4876   5072  .0205
2015 23.1400   4880   5050  .0205
2016 23.1500   4808   5019  .0208
2017 23.1600   4724   5006  .0212
2018 23.1700   4673   5001  .0214
2019 23.1800   4671   5005  .0214
2020 23.1900   4680   5017  .0214
2021 23.2000   4744   5039  .0211
2022 23.2100   4766   5069  .0210
2023 23.2200   4773   5109  .0210
2024 23.2300   4959   5159  .0202
2025 23.2400   4965   5216  .0201
2026 23.2500   5104   5283  .0196
2027 23.2600   5072   5358  .0197
2028 23.2700   5175   5441  .0193
2029 23.2800   5260   5533  .0190
2030 23.2900   5392   5632  .0185
2031 23.3000   5492   5768  .0182
2032 23.3100   5562   5884  .0180
2033 23.3200   5795   6009  .0173
2034 23.3300   6036   6142  .0166
2035 23.3400   6129   6284  .0163
2036 23.3500   6241   6436  .0160
2037 23.3600   6482   6597  .0154
2038 23.3700   6659   6768  .0150
2039 23.3800   6833   6948  .0146
2040 23.3900   6993   7141  .0143
2041 23.4000   7328   7350  .0136
2042 23.4100   7547   7578  .0133
2043 23.4200   7905   7829  .0127
2044 23.4300   8239   8105  .0121
2045 23.4400   8560   8408  .0117
2046 23.4500   8844   8741  .0113
2047 23.4600   9204   9106  .0109
2048 23.4700   9602   9505  .0104
2049 23.4800  10070   9938  .0099
2050 23.4900  10664  10408  .0094
2051 23.5000  11133  10913  .0090
2052 23.5100  11842  11455  .0084
2053 23.5200  12460  12032  .0080
2054 23.5300  13071  12645  .0077
2055 23.5400  13530  13292  .0074
2056 23.5500  14300  13964  .0070
2057 23.5600  15007  14648  .0067
2058 23.5700  15790  15349  .0063
2059 23.5800  16379  16072  .0061
2060 23.5900  17087  16814  .0059
2061 23.6000  17921  17568  .0056
2062 23.6100  18876  18310  .0053
2063 23.6200  19554  19039  .0051
2064 23.6300  20203  19721  .0049
2065 23.6400  20833  20332  .0048
2066 23.6500  21129  20848  .0047
2067 23.6600  21396  21191  .0047
2068 23.6700  21408  21263  .0047
2069 23.6800  21471  21098  .0047
2070 23.6900  21133  20746  .0047
2071 23.7000  20542  20257  .0049
2072 23.7100  19789  19639  .0051
2073 23.7200  18790  18873  .0053
2074 23.7300  17819  17968  .0056
2075 23.7400  16907  16963  .0059
2076 23.7500  15828  15912  .0063
2077 23.7600  14590  14849  .0069
2078 23.7700  13416  13794  .0075
2079 23.7800  12324  12768  .0081
2080 23.7900  11413  11806  .0088
2081 23.8000  10469  10926  .0096
2082 23.8100   9700  10141  .0103
2083 23.8200   9022   9449  .0111
2084 23.8300   8455   8853  .0118
2085 23.8400   7983   8340  .0125
2086 23.8500   7574   7903  .0132
2087 23.8600   7209   7537  .0139
2088 23.8700   7045   7236  .0142
2089 23.8800   6841   6992  .0146
2090 23.8900   6681   6799  .0150
2091 23.9000   6467   6651  .0155
2092 23.9100   6407   6541  .0156
2093 23.9200   6433   6464  .0155
2094 23.9300   6402   6416  .0156
2095 23.9400   6501   6393  .0154
2096 23.9500   6513   6392  .0154
2097 23.9600   6627   6412  .0151
2098 23.9700   6646   6449  .0150
2099 23.9800   6765   6505  .0148
2100 23.9900   6942   6576  .0144
2101 24.0000   7036   6663  .0142
2102 24.0100   7212   6766  .0139
2103 24.0200   7464   6886  .0134
2104 24.0300   7575   7023  .0132
2105 24.0400   7775   7177  .0129
2106 24.0500   7893   7350  .0127
2107 24.0600   8145   7543  .0123
2108 24.0700   8325   7758  .0120
2109 24.0800   8458   7997  .0118
2110 24.0900   8771   8261  .0114
2111 24.1000   8982   8553  .0111
2112 24.1100   9250   8877  .0108
2113 24.1200   9549   9234  .0105
2114 24.1300  10142   9627  .0099
2115 24.1400  10464  10062  .0096
2116 24.1500  10812  10542  .0092
2117 24.1600  11215  11071  .0089
2118 24.1700  11738  11654  .0085
2119 24.1800  12235  12294  .0082
2120 24.1900  12836  12997  .0078
2121 24.2000  13635  13767  .0073
2122 24.2100  14312  14607  .0070
2123 24.2200  15156  15521  .0066
2124 24.2300  16183  16510  .0062
2125 24.2400  17248  17574  .0058
2126 24.2500  18370  18708  .0054
2127 24.2600  19526  19896  .0051
2128 24.2700  20935  21140  .0048
2129 24.2800  22281  22411  .0045
2130 24.2900  23739  23679  .0042
2131 24.3000  25144  24907  .0040
2132 24.3100  26522  26052  .0038
2133 24.3200  27843  27063  .0036
2134 24.3300  28628  27893  .0035
2135 24.3400  28939  28499  .0035
2136 24.3500  28927  28851  .0035
2137 24.3600  28618  28798  .0035
2138 24.3700  27847  28104  .0036
2139 24.3800  26836  26889  .0037
2140 24.3900  25414  25329  .0039
2141 24.4000  23599  23599  .0042
2142 24.4100  21804  21841  .0046
2143 24.4200  19976  20155  .0050
2144 24.4300  18398  18604  .0054
2145 24.4400  16990  17224  .0059
2146 24.4500  15905  16028  .0063
2147 24.4600  14890  15014  .0067
2148 24.4700  13975  14174  .0072
2149 24.4800  13189  13482  .0076
2150 24.4900  12783  12920  .0078
2151 24.5000  12286  12455  .0081
2152 24.5100  11840  12032  .0084
2153 24.5200  11648  11639  .0086
2154 24.5300  11356  11275  .0088
2155 24.5400  10906  10942  .0092
2156 24.5500  10810  10643  .0093
2157 24.5600  10756  10376  .0093
2158 24.5700  10526  10138  .0095
2159 24.5800  10314   9927  .0097
2160 24.5900  10153   9736  .0098
2161 24.6000   9926   9562  .0101
2162 24.6100   9704   9390  .0103
2163 24.6200   9432   9186  .0106
2164 24.6300   9151   8961  .0109
2165 24.6400   8895   8729  .0112
2166 24.6500   8597   8506  .0116
2167 24.6600   8437   8304  .0119
2168 24.6700   8345   8131  .0120
2169 24.6800   8215   7994  .0122
2170 24.6900   8020   7894  .0125
2171 24.7000   7970   7829  .0125
2172 24.7100   7808   7797  .0128
2173 24.7200   7841   7790  .0128
2174 24.7300   7943   7802  .0126
2175 24.7400   7898   7825  .0127
2176 24.7500   7966   7851  .0126
2177 24.7600   7892   7865  .0127
2178 24.7700   7856   7861  .0127
2179 24.7800   7841   7832  .0128
2180 24.7900   7714   7766  .0130
2181 24.8000   7526   7614  .0133
2182 24.8100   7316   7383  .0137
2183 24.8200   7041   7096  .0142
2184 24.8300   6769   6778  .0148
2185 24.8400   6338   6450  .0158
2186 24.8500   6095   6130  .0164
2187 24.8600   5789   5828  .0173
2188 24.8700   5621   5556  .0178
2189 24.8800   5356   5315  .0187
2190 24.8900   5161   5109  .0194
2191 24.9000   4925   4935  .0203
2192 24.9100   4834   4794  .0207
2193 24.9200   4737   4684  .0211
2194 24.9300   4598   4601  .0217
2195 24.9400   4545   4543  .0220
2196 24.9500   4638   4507  .0216
2197 24.9600   4594   4490  .0218
2198 24.9700   4601   4488  .0217
2199 24.9800   4546   4499  .0220
2200 24.9900   4608   4519  .0217
2201 25.0000   4701   4544  .0213
2202 25.0100   4659   4572  .0215
2203 25.0200   4675   4598  .0214
2204 25.0300   4662   4619  .0215
2205 25.0400   4697   4634  .0213
2206 25.0500   4686   4628  .0213
2207 25.0600   4630   4594  .0216
2208 25.0700   4551   4550  .0220
2209 25.0800   4410   4475  .0227
2210 25.0900   4390   4373  .0228
2211 25.1000   4304   4255  .0232
2212 25.1100   4161   4130  .0240
2213 25.1200   4055   4007  .0247
2214 25.1300   3917   3893  .0255
2215 25.1400   3832   3789  .0261
2216 25.1500   3731   3694  .0268
2217 25.1600   3636   3616  .0275
2218 25.1700   3603   3551  .0278
2219 25.1800   3656   3498  .0274
2220 25.1900   3637   3455  .0275
2221 25.2000   3560   3422  .0281
2222 25.2100   3497   3387  .0286
2223 25.2200   3532   3369  .0283
2224 25.2300   3510   3351  .0285
2225 25.2400   3472   3343  .0288
2226 25.2500   3496   3338  .0286
2227 25.2600   3485   3337  .0287
2228 25.2700   3515   3337  .0284
2229 25.2800   3474   3339  .0288
2230 25.2900   3517   3342  .0284
2231 25.3000   3545   3345  .0282
2232 25.3100   3535   3348  .0283
2233 25.3200   3475   3349  .0288
2234 25.3300   3543   3350  .0282
2235 25.3400   3410   3348  .0293
2236 25.3500   3496   3344  .0286
2237 25.3600   3432   3333  .0291
2238 25.3700   3449   3317  .0290
2239 25.3800   3365   3297  .0297
2240 25.3900   3306   3275  .0302
2241 25.4000   3297   3251  .0303
2242 25.4100   3310   3227  .0302
2243 25.4200   3222   3203  .0310
2244 25.4300   3206   3180  .0312
2245 25.4400   3160   3158  .0316
2246 25.4500   3119   3136  .0321
2247 25.4600   3099   3114  .0323
2248 25.4700   3040   3093  .0329
2249 25.4800   3081   3074  .0325
2250 25.4900   3072   3056  .0326
2251 25.5000   3048   3040  .0328
2252 25.5100   3045   3026  .0328
2253 25.5200   3100   3015  .0323
2254 25.5300   3052   3005  .0328
2255 25.5400   2975   2997  .0336
2256 25.5500   2958   2990  .0338
2257 25.5600   3009   2985  .0332
2258 25.5700   2914   2982  .0343
2259 25.5800   2928   2980  .0342
2260 25.5900   3005   2979  .0333
2261 25.6000   3076   2980  .0325
2262 25.6100   3038   2981  .0329
2263 25.6200   3035   2984  .0329
2264 25.6300   3030   2987  .0330
2265 25.6400   3062   2992  .0327
2266 25.6500   3053   2997  .0328
2267 25.6600   3096   3004  .0323
2268 25.6700   3102   3012  .0322
2269 25.6800   3056   3020  .0327
2270 25.6900   3070   3030  .0326
2271 25.7000   3044   3041  .0329
2272 25.7100   3026   3053  .0330
2273 25.7200   3141   3065  .0318
2274 25.7300   3107   3079  .0322
2275 25.7400   3113   3093  .0321
2276 25.7500   3140   3107  .0318
2277 25.7600   3206   3122  .0312
2278 25.7700   3180   3137  .0314
2279 25.7800   3140   3111  .0318
2280 25.7900   3151   3126  .0317
2281 25.8000   3179   3140  .0315
2282 25.8100   3177   3152  .0315
2283 25.8200   3274   3163  .0305
2284 25.8300   3252   3173  .0308
2285 25.8400   3244   3183  .0308
2286 25.8500   3254   3195  .0307
2287 25.8600   3183   3209  .0314
2288 25.8700   3268   3226  .0306
2289 25.8800   3289   3245  .0304
2290 25.8900   3422   3267  .0292
2291 25.9000   3472   3292  .0288
2292 25.9100   3467   3342  .0288
2293 25.9200   3504   3372  .0285
2294 25.9300   3503   3401  .0285
2295 25.9400   3447   3431  .0290
2296 25.9500   3551   3459  .0282
2297 25.9600   3603   3486  .0278
2298 25.9700   3586   3509  .0279
2299 25.9800   3594   3530  .0278
2300 25.9900   3639   3545  .0275
2301 26.0000   3609   3551  .0277
2302 26.0100   3587   3540  .0279
2303 26.0200   3570   3528  .0280
2304 26.0300   3499   3512  .0286
2305 26.0400   3399   3495  .0294
2306 26.0500   3410   3480  .0293
2307 26.0600   3403   3468  .0294
2308 26.0700   3341   3461  .0299
2309 26.0800   3351   3457  .0298
2310 26.0900   3336   3458  .0300
2311 26.1000   3353   3462  .0298
2312 26.1100   3348   3468  .0299
2313 26.1200   3365   3471  .0297
2314 26.1300   3412   3479  .0293
2315 26.1400   3396   3486  .0294
2316 26.1500   3384   3491  .0296
2317 26.1600   3339   3487  .0299
2318 26.1700   3354   3476  .0298
2319 26.1800   3352   3459  .0298
2320 26.1900   3276   3440  .0305
2321 26.2000   3253   3422  .0307
2322 26.2100   3291   3407  .0304
2323 26.2200   3404   3396  .0294
2324 26.2300   3398   3390  .0294
2325 26.2400   3352   3390  .0298
2326 26.2500   3397   3394  .0294
2327 26.2600   3415   3404  .0293
2328 26.2700   3484   3417  .0287
2329 26.2800   3436   3426  .0291
2330 26.2900   3425   3446  .0292
2331 26.3000   3466   3471  .0289
2332 26.3100   3519   3502  .0284
2333 26.3200   3572   3539  .0280
2334 26.3300   3593   3615  .0278
2335 26.3400   3599   3664  .0278
2336 26.3500   3743   3719  .0267
2337 26.3600   3803   3777  .0263
2338 26.3700   3901   3837  .0256
2339 26.3800   3933   3912  .0254
2340 26.3900   3968   3973  .0252
2341 26.4000   4004   4030  .0250
2342 26.4100   4122   4081  .0243
2343 26.4200   4157   4123  .0241
2344 26.4300   4111   4154  .0243
2345 26.4400   4108   4166  .0243
2346 26.4500   4130   4149  .0242
2347 26.4600   4068   4113  .0246
2348 26.4700   4067   4095  .0246
2349 26.4800   4024   4033  .0249
2350 26.4900   4038   3969  .0248
2351 26.5000   4011   3906  .0249
2352 26.5100   3992   3844  .0251
2353 26.5200   3924   3785  .0255
2354 26.5300   3812   3729  .0262
2355 26.5400   3821   3670  .0262
2356 26.5500   3775   3604  .0265
2357 26.5600   3643   3536  .0274
2358 26.5700   3597   3466  .0278
2359 26.5800   3561   3399  .0281
2360 26.5900   3476   3335  .0288
2361 26.6000   3382   3277  .0296
2362 26.6100   3320   3225  .0301
2363 26.6200   3187   3178  .0314
2364 26.6300   3163   3139  .0316
2365 26.6400   3088   3104  .0324
2366 26.6500   3033   3076  .0330
2367 26.6600   2912   3052  .0343
2368 26.6700   2891   3032  .0346
2369 26.6800   2935   3017  .0341
2370 26.6900   2947   3005  .0339
2371 26.7000   2855   2995  .0350
2372 26.7100   2900   2989  .0345
2373 26.7200   2837   2984  .0352
2374 26.7300   2735   2981  .0366
2375 26.7400   2740   2979  .0365
2376 26.7500   2821   2979  .0354
2377 26.7600   2799   2980  .0357
2378 26.7700   2761   2981  .0362
2379 26.7800   2779   2983  .0360
2380 26.7900   2753   2986  .0363
2381 26.8000   2789   2990  .0359
2382 26.8100   2844   2993  .0352
2383 26.8200   2846   2998  .0351
2384 26.8300   2879   3003  .0347
2385 26.8400   2795   3009  .0358
2386 26.8500   2876   3016  .0348
2387 26.8600   2852   3023  .0351
2388 26.8700   2864   3032  .0349
2389 26.8800   2840   3041  .0352
2390 26.8900   2955   3051  .0338
2391 26.9000   2957   3062  .0338
2392 26.9100   2921   3075  .0342
2393 26.9200   2952   3088  .0339
2394 26.9300   2954   3103  .0339
2395 26.9400   3040   3118  .0329
2396 26.9500   3057   3136  .0327
2397 26.9600   3083   3155  .0324
2398 26.9700   3088   3176  .0324
2399 26.9800   3127   3198  .0320
2400 26.9900   3214   3223  .0311
2401 27.0000   3191   3250  .0313
2402 27.0100   3151   3280  .0317
2403 27.0200   3209   3313  .0312
2404 27.0300   3297   3348  .0303
2405 27.0400   3418   3388  .0293
2406 27.0500   3504   3431  .0285
2407 27.0600   3528   3479  .0283
2408 27.0700   3556   3532  .0281
2409 27.0800   3649   3590  .0274
2410 27.0900   3767   3657  .0265
2411 27.1000   3817   3728  .0262
2412 27.1100   3957   3805  .0253
2413 27.1200   4019   3890  .0249
2414 27.1300   4162   3982  .0240
2415 27.1400   4284   4083  .0233
2416 27.1500   4353   4193  .0230
2417 27.1600   4491   4309  .0223
2418 27.1700   4599   4433  .0217
2419 27.1800   4678   4565  .0214
2420 27.1900   4776   4702  .0209
2421 27.2000   4883   4845  .0205
2422 27.2100   5049   4991  .0198
2423 27.2200   5201   5139  .0192
2424 27.2300   5352   5288  .0187
2425 27.2400   5501   5430  .0182
2426 27.2500   5566   5560  .0180
2427 27.2600   5725   5680  .0175
2428 27.2700   5869   5793  .0170
2429 27.2800   5938   5898  .0168
2430 27.2900   6065   5994  .0165
2431 27.3000   6021   6078  .0166
2432 27.3100   6057   6148  .0165
2433 27.3200   6084   6197  .0164
2434 27.3300   6139   6224  .0163
2435 27.3400   5994   6214  .0167
2436 27.3500   5895   6139  .0170
2437 27.3600   5840   6011  .0171
2438 27.3700   5691   5847  .0176
2439 27.3800   5591   5668  .0179
2440 27.3900   5387   5489  .0186
2441 27.4000   5185   5322  .0193
2442 27.4100   5087   5174  .0197
2443 27.4200   4893   5050  .0204
2444 27.4300   4774   4951  .0209
2445 27.4400   4734   4878  .0211
2446 27.4500   4664   4831  .0214
2447 27.4600   4695   4809  .0213
2448 27.4700   4660   4809  .0215
2449 27.4800   4754   4831  .0210
2450 27.4900   4802   4871  .0208
2451 27.5000   4835   4927  .0207
2452 27.5100   4918   4998  .0203
2453 27.5200   5045   5081  .0198
2454 27.5300   5164   5176  .0194
2455 27.5400   5339   5281  .0187
2456 27.5500   5404   5393  .0185
2457 27.5600   5579   5514  .0179
2458 27.5700   5681   5641  .0176
2459 27.5800   5872   5776  .0170
2460 27.5900   5988   5918  .0167
2461 27.6000   6124   6061  .0163
2462 27.6100   6266   6204  .0160
2463 27.6200   6326   6349  .0158
2464 27.6300   6575   6505  .0152
2465 27.6400   6800   6676  .0147
2466 27.6500   6940   6869  .0144
2467 27.6600   7179   7089  .0139
2468 27.6700   7464   7338  .0134
2469 27.6800   7731   7620  .0129
2470 27.6900   8039   7937  .0124
2471 27.7000   8397   8289  .0119
2472 27.7100   8750   8676  .0114
2473 27.7200   9185   9097  .0109
2474 27.7300   9653   9550  .0104
2475 27.7400  10071  10029  .0099
2476 27.7500  10545  10528  .0095
2477 27.7600  10977  11041  .0091
2478 27.7700  11528  11556  .0087
2479 27.7800  12194  12062  .0082
2480 27.7900  12517  12547  .0080
2481 27.8000  12852  13000  .0078
2482 27.8100  13287  13406  .0075
2483 27.8200  13734  13748  .0073
2484 27.8300  13843  13957  .0072
2485 27.8400  13888  14037  .0072
2486 27.8500  14032  14014  .0071
2487 27.8600  13937  13912  .0072
2488 27.8700  13768  13740  .0073
2489 27.8800  13509  13499  .0074
2490 27.8900  13346  13207  .0075
2491 27.9000  12973  12884  .0077
2492 27.9100  12578  12540  .0080
2493 27.9200  12285  12181  .0081
2494 27.9300  11890  11809  .0084
2495 27.9400  11469  11421  .0087
2496 27.9500  10973  10981  .0091
2497 27.9600  10474  10438  .0095
2498 27.9700   9886   9820  .0101
2499 27.9800   9174   9158  .0109
2500 27.9900   8612   8490  .0116
2501 28.0000   8057   7840  .0124
2502 28.0100   7442   7230  .0134
2503 28.0200   6949   6671  .0144
2504 28.0300   6389   6166  .0157
2505 28.0400   5879   5718  .0170
2506 28.0500   5477   5327  .0183
2507 28.0600   5091   4987  .0196
2508 28.0700   4755   4694  .0210
2509 28.0800   4421   4443  .0226
2510 28.0900   4201   4227  .0238
2511 28.1000   3960   4044  .0253
2512 28.1100   3765   3887  .0266
2513 28.1200   3600   3754  .0278
2514 28.1300   3458   3641  .0289
2515 28.1400   3482   3544  .0287
2516 28.1500   3346   3461  .0299
2517 28.1600   3216   3388  .0311
2518 28.1700   3172   3326  .0315
2519 28.1800   3106   3271  .0322
2520 28.1900   3099   3223  .0323
2521 28.2000   3021   3220  .0331
2522 28.2100   2959   3183  .0338
2523 28.2200   2923   3151  .0342
2524 28.2300   2948   3123  .0339
2525 28.2400   2893   3098  .0346
2526 28.2500   2917   3077  .0343
2527 28.2600   2810   3059  .0356
2528 28.2700   2853   3043  .0351
2529 28.2800   2891   3031  .0346
2530 28.2900   2887   3021  .0346
2531 28.3000   2893   3014  .0346
2532 28.3100   2884   3009  .0347
2533 28.3200   2868   3007  .0349
2534 28.3300   2840   3008  .0352
2535 28.3400   2861   3011  .0350
2536 28.3500   2905   3017  .0344
2537 28.3600   2902   3026  .0345
2538 28.3700   2877   3038  .0348
2539 28.3800   3000   3052  .0333
2540 28.3900   3059   3070  .0327
2541 28.4000   3007   3090  .0333
2542 28.4100   3070   3115  .0326
2543 28.4200   3084   3140  .0324
2544 28.4300   3150   3167  .0317
2545 28.4400   3137   3196  .0319
2546 28.4500   3200   3227  .0313
2547 28.4600   3219   3258  .0311
2548 28.4700   3244   3289  .0308
2549 28.4800   3249   3319  .0308
2550 28.4900   3290   3346  .0304
2551 28.5000   3276   3369  .0305
2552 28.5100   3258   3387  .0307
2553 28.5200   3322   3401  .0301
2554 28.5300   3285   3409  .0304
2555 28.5400   3278   3408  .0305
2556 28.5500   3268   3392  .0306
2557 28.5600   3272   3366  .0306
2558 28.5700   3285   3334  .0304
2559 28.5800   3263   3295  .0306
2560 28.5900   3207   3254  .0312
2561 28.6000   3268   3215  .0306
2562 28.6100   3247   3178  .0308
2563 28.6200   3279   3143  .0305
2564 28.6300   3255   3110  .0307
2565 28.6400   3200   3080  .0313
2566 28.6500   3182   3052  .0314
2567 28.6600   3117   3022  .0321
2568 28.6700   3075   2991  .0325
2569 28.6800   3045   2958  .0328
2570 28.6900   3078   2927  .0325
2571 28.7000   3030   2896  .0330
2572 28.7100   2988   2867  .0335
2573 28.7200   3003   2840  .0333
2574 28.7300   2981   2816  .0335
2575 28.7400   2892   2795  .0346
2576 28.7500   2888   2777  .0346
2577 28.7600   2877   2762  .0348
2578 28.7700   2826   2744  .0354
2579 28.7800   2705   2734  .0370
2580 28.7900   2679   2726  .0373
2581 28.8000   2690   2720  .0372
2582 28.8100   2754   2715  .0363
2583 28.8200   2757   2711  .0363
2584 28.8300   2687   2708  .0372
2585 28.8400   2668   2714  .0375
2586 28.8500   2667   2712  .0375
2587 28.8600   2629   2711  .0380
2588 28.8700   2630   2709  .0380
2589 28.8800   2590   2707  .0386
2590 28.8900   2614   2704  .0383
2591 28.9000   2607   2702  .0384
2592 28.9100   2545   2701  .0393
2593 28.9200   2566   2700  .0390
2594 28.9300   2601   2700  .0384
2595 28.9400   2575   2701  .0388
2596 28.9500   2614   2703  .0383
2597 28.9600   2556   2705  .0391
2598 28.9700   2576   2720  .0388
2599 28.9800   2562   2724  .0390
2600 28.9900   2595   2730  .0385
2601 29.0000   2638   2736  .0379
2602 29.0100   2596   2744  .0385
2603 29.0200   2623   2752  .0381
2604 29.0300   2618   2761  .0382
2605 29.0400   2585   2772  .0387
2606 29.0500   2629   2787  .0380
2607 29.0600   2674   2799  .0374
2608 29.0700   2717   2812  .0368
2609 29.0800   2668   2827  .0375
2610 29.0900   2700   2843  .0370
2611 29.1000   2763   2860  .0362
2612 29.1100   2796   2879  .0358
2613 29.1200   2833   2900  .0353
2614 29.1300   2906   2922  .0344
2615 29.1400   2897   2947  .0345
2616 29.1500   2958   2974  .0338
2617 29.1600   2942   3004  .0340
2618 29.1700   3006   3037  .0333
2619 29.1800   3061   3074  .0327
2620 29.1900   3087   3116  .0324
2621 29.2000   3208   3162  .0312
2622 29.2100   3259   3214  .0307
2623 29.2200   3317   3272  .0301
2624 29.2300   3360   3338  .0298
2625 29.2400   3456   3414  .0289
2626 29.2500   3512   3498  .0285
2627 29.2600   3610   3595  .0277
2628 29.2700   3709   3703  .0270
2629 29.2800   3820   3828  .0262
2630 29.2900   4029   3970  .0248
2631 29.3000   4141   4130  .0241
2632 29.3100   4302   4305  .0232
2633 29.3200   4478   4507  .0223
2634 29.3300   4716   4732  .0212
2635 29.3400   4956   4981  .0202
2636 29.3500   5225   5251  .0191
2637 29.3600   5487   5551  .0182
2638 29.3700   5857   5876  .0171
2639 29.3800   6249   6223  .0160
2640 29.3900   6636   6591  .0151
2641 29.4000   6928   6974  .0144
2642 29.4100   7246   7365  .0138
2643 29.4200   7674   7744  .0130
2644 29.4300   8289   8121  .0121
2645 29.4400   8637   8471  .0116
2646 29.4500   8869   8779  .0113
2647 29.4600   9008   9028  .0111
2648 29.4700   9154   9205  .0109
2649 29.4800   9214   9272  .0109
2650 29.4900   9271   9166  .0108
2651 29.5000   9075   8915  .0110
2652 29.5100   8785   8562  .0114
2653 29.5200   8501   8142  .0118
2654 29.5300   8065   7655  .0124
2655 29.5400   7487   7128  .0134
2656 29.5500   7014   6594  .0143
2657 29.5600   6460   6079  .0155
2658 29.5700   6000   5604  .0167
2659 29.5800   5583   5179  .0179
2660 29.5900   5160   4810  .0194
2661 29.6000   4795   4495  .0209
2662 29.6100   4477   4232  .0223
2663 29.6200   4196   4017  .0238
2664 29.6300   3922   3843  .0255
2665 29.6400   3699   3704  .0270
2666 29.6500   3630   3596  .0275
2667 29.6600   3531   3514  .0283
2668 29.6700   3454   3451  .0290
2669 29.6800   3387   3406  .0295
2670 29.6900   3312   3374  .0302
2671 29.7000   3298   3353  .0303
2672 29.7100   3286   3339  .0304
2673 29.7200   3238   3331  .0309
2674 29.7300   3298   3326  .0303
2675 29.7400   3231   3324  .0310
2676 29.7500   3221   3321  .0310
2677 29.7600   3241   3316  .0309
2678 29.7700   3270   3310  .0306
2679 29.7800   3194   3296  .0313
2680 29.7900   3257   3273  .0307
2681 29.8000   3157   3244  .0317
2682 29.8100   3192   3209  .0313
2683 29.8200   3267   3173  .0306
2684 29.8300   3247   3141  .0308
2685 29.8400   3122   3113  .0320
2686 29.8500   3121   3092  .0320
2687 29.8600   3145   3077  .0318
2688 29.8700   3103   3070  .0322
2689 29.8800   3015   3071  .0332
2690 29.8900   3077   3079  .0325
2691 29.9000   3092   3095  .0323
2692 29.9100   3090   3118  .0324
2693 29.9200   3096   3149  .0323
2694 29.9300   3144   3187  .0318
2695 29.9400   3190   3232  .0313
2696 29.9500   3242   3288  .0308
2697 29.9600   3273   3348  .0306
2698 29.9700   3328   3414  .0300
2699 29.9800   3427   3487  .0292
2700 29.9900   3549   3564  .0282
2701 30.0000   3620   3654  .0276
2702 30.0100   3712   3742  .0269
2703 30.0200   3795   3832  .0264
2704 30.0300   3924   3925  .0255
2705 30.0400   3963   4015  .0252
2706 30.0500   4046   4099  .0247
2707 30.0600   4120   4176  .0243
2708 30.0700   4178   4247  .0239
2709 30.0800   4276   4305  .0234
2710 30.0900   4410   4347  .0227
2711 30.1000   4473   4362  .0224
2712 30.1100   4525   4353  .0221
2713 30.1200   4574   4328  .0219
2714 30.1300   4601   4290  .0217
2715 30.1400   4520   4244  .0221
2716 30.1500   4528   4197  .0221
2717 30.1600   4510   4154  .0222
2718 30.1700   4560   4117  .0219
2719 30.1800   4483   4089  .0223
2720 30.1900   4489   4071  .0223
2721 30.2000   4536   4061  .0220
2722 30.2100   4586   4060  .0218
2723 30.2200   4592   4063  .0218
2724 30.2300   4587   4063  .0218
2725 30.2400   4499   4062  .0222
2726 30.2500   4566   4064  .0219
2727 30.2600   4474   4073  .0224
2728 30.2700   4464   4089  .0224
2729 30.2800   4425   4116  .0226
2730 30.2900   4398   4153  .0227
2731 30.3000   4372   4201  .0229
2732 30.3100   4416   4259  .0226
2733 30.3200   4393   4326  .0228
2734 30.3300   4457   4401  .0224
2735 30.3400   4528   4479  .0221
2736 30.3500   4583   4557  .0218
2737 30.3600   4619   4635  .0216
2738 30.3700   4761   4711  .0210
2739 30.3800   4765   4783  .0210
2740 30.3900   4793   4851  .0209
2741 30.4000   4883   4911  .0205
2742 30.4100   4935   4961  .0203
2743 30.4200   5015   4998  .0199
2744 30.4300   5077   5019  .0197
2745 30.4400   5013   5023  .0199
2746 30.4500   5031   4986  .0199
2747 30.4600   4894   4906  .0204
2748 30.4700   4819   4795  .0208
2749 30.4800   4738   4666  .0211
2750 30.4900   4643   4533  .0215
2751 30.5000   4513   4404  .0222
2752 30.5100   4288   4286  .0233
2753 30.5200   4193   4185  .0238
2754 30.5300   4024   4099  .0249
2755 30.5400   3922   4030  .0255
2756 30.5500   3878   3978  .0258
2757 30.5600   3752   3940  .0267
2758 30.5700   3748   3915  .0267
2759 30.5800   3724   3900  .0269
2760 30.5900   3744   3892  .0267
2761 30.6000   3759   3891  .0266
2762 30.6100   3767   3892  .0265
2763 30.6200   3768   3887  .0265
2764 30.6300   3779   3875  .0265
2765 30.6400   3717   3857  .0269
2766 30.6500   3813   3835  .0262
2767 30.6600   3859   3813  .0259
2768 30.6700   3821   3790  .0262
2769 30.6800   3805   3768  .0263
2770 30.6900   3835   3747  .0261
2771 30.7000   3714   3724  .0269
2772 30.7100   3683   3698  .0272
2773 30.7200   3611   3668  .0277
2774 30.7300   3556   3632  .0281
2775 30.7400   3565   3580  .0281
2776 30.7500   3549   3499  .0282
2777 30.7600   3488   3414  .0287
2778 30.7700   3333   3323  .0300
2779 30.7800   3254   3231  .0307
2780 30.7900   3178   3142  .0315
2781 30.8000   3099   3060  .0323
2782 30.8100   3049   2986  .0328
2783 30.8200   2952   2920  .0339
2784 30.8300   2922   2863  .0342
2785 30.8400   2900   2810  .0345
2786 30.8500   2924   2769  .0342
2787 30.8600   2894   2735  .0346
2788 30.8700   2844   2708  .0352
2789 30.8800   2826   2685  .0354
2790 30.8900   2904   2667  .0344
2791 30.9000   2774   2653  .0360
2792 30.9100   2821   2642  .0354
2793 30.9200   2817   2632  .0355
2794 30.9300   2711   2625  .0369
2795 30.9400   2680   2618  .0373
2796 30.9500   2674   2612  .0374
2797 30.9600   2640   2609  .0379
2798 30.9700   2686   2608  .0372
2799 30.9800   2688   2609  .0372
2800 30.9900   2680   2614  .0373
2801 31.0000   2659   2622  .0376
2802 31.0100   2624   2632  .0381
2803 31.0200   2716   2648  .0368
2804 31.0300   2738   2665  .0365
2805 31.0400   2666   2685  .0375
2806 31.0500   2756   2709  .0363
2807 31.0600   2779   2736  .0360
2808 31.0700   2796   2766  .0358
2809 31.0800   2845   2799  .0351
2810 31.0900   2871   2835  .0348
2811 31.1000   2869   2874  .0349
2812 31.1100   2912   2915  .0343
2813 31.1200   3024   2958  .0331
2814 31.1300   3052   3003  .0328
2815 31.1400   3031   3048  .0330
2816 31.1500   3101   3094  .0322
2817 31.1600   3173   3141  .0315
2818 31.1700   3181   3187  .0314
2819 31.1800   3180   3231  .0314
2820 31.1900   3152   3269  .0317
2821 31.2000   3199   3302  .0313
2822 31.2100   3270   3335  .0306
2823 31.2200   3352   3369  .0298
2824 31.2300   3351   3409  .0298
2825 31.2400   3362   3457  .0297
2826 31.2500   3507   3513  .0285
2827 31.2600   3529   3578  .0283
2828 31.2700   3574   3650  .0280
2829 31.2800   3673   3729  .0272
2830 31.2900   3712   3812  .0269
2831 31.3000   3692   3899  .0271
2832 31.3100   3870   3986  .0258
2833 31.3200   3954   4073  .0253
2834 31.3300   4004   4154  .0250
2835 31.3400   4061   4215  .0246
2836 31.3500   4189   4270  .0239
2837 31.3600   4250   4321  .0235
2838 31.3700   4314   4373  .0232
2839 31.3800   4420   4428  .0226
2840 31.3900   4539   4486  .0220
2841 31.4000   4642   4546  .0215
2842 31.4100   4681   4605  .0214
2843 31.4200   4800   4659  .0208
2844 31.4300   4827   4705  .0207
2845 31.4400   4880   4737  .0205
2846 31.4500   4939   4743  .0202
2847 31.4600   4901   4723  .0204
2848 31.4700   4865   4681  .0206
2849 31.4800   4823   4620  .0207
2850 31.4900   4729   4543  .0211
2851 31.5000   4666   4440  .0214
2852 31.5100   4548   4315  .0220
2853 31.5200   4363   4174  .0229
2854 31.5300   4190   4026  .0239
2855 31.5400   4029   3875  .0248
2856 31.5500   3920   3725  .0255
2857 31.5600   3819   3581  .0262
2858 31.5700   3667   3448  .0273
2859 31.5800   3475   3327  .0288
2860 31.5900   3318   3220  .0301
2861 31.6000   3110   3124  .0322
2862 31.6100   3039   3041  .0329
2863 31.6200   2924   2968  .0342
2864 31.6300   2832   2905  .0353
2865 31.6400   2697   2849  .0371
2866 31.6500   2688   2796  .0372
2867 31.6600   2570   2746  .0389
2868 31.6700   2570   2700  .0389
2869 31.6800   2521   2657  .0397
2870 31.6900   2523   2619  .0396
2871 31.7000   2544   2585  .0393
2872 31.7100   2527   2556  .0396
2873 31.7200   2460   2531  .0407
2874 31.7300   2436   2510  .0411
2875 31.7400   2439   2493  .0410
2876 31.7500   2438   2479  .0410
2877 31.7600   2375   2468  .0421
2878 31.7700   2376   2460  .0421
2879 31.7800   2468   2454  .0405
2880 31.7900   2432   2450  .0411
2881 31.8000   2391   2447  .0418
2882 31.8100   2443   2446  .0409
2883 31.8200   2396   2445  .0417
2884 31.8300   2375   2450  .0421
2885 31.8400   2348   2450  .0426
2886 31.8500   2344   2450  .0427
2887 31.8600   2370   2456  .0422
2888 31.8700   2396   2458  .0417
2889 31.8800   2381   2462  .0420
2890 31.8900   2425   2467  .0412
2891 31.9000   2434   2472  .0411
2892 31.9100   2457   2474  .0407
2893 31.9200   2455   2480  .0407
2894 31.9300   2456   2486  .0407
2895 31.9400   2425   2491  .0412
2896 31.9500   2494   2495  .0401
2897 31.9600   2450   2496  .0408
2898 31.9700   2438   2496  .0410
2899 31.9800   2454   2491  .0407
2900 31.9900   2461   2481  .0406
2901 32.0000   2383   2465  .0420
2902 32.0100   2371   2444  .0422
2903 32.0200   2464   2420  .0406
2904 32.0300   2396   2395  .0417
2905 32.0400   2334   2369  .0428
2906 32.0500   2320   2344  .0431
2907 32.0600   2340   2321  .0427
2908 32.0700   2310   2301  .0433
2909 32.0800   2302   2283  .0434
2910 32.0900   2297   2267  .0435
2911 32.1000   2226   2252  .0449
2912 32.1100   2279   2241  .0439
2913 32.1200   2273   2231  .0440
2914 32.1300   2244   2224  .0446
2915 32.1400   2245   2217  .0445
2916 32.1500   2240   2212  .0446
2917 32.1600   2226   2206  .0449
2918 32.1700   2191   2202  .0456
2919 32.1800   2191   2200  .0456
2920 32.1900   2283   2199  .0438
2921 32.2000   2235   2199  .0447
2922 32.2100   2230   2200  .0448
2923 32.2200   2278   2201  .0439
2924 32.2300   2192   2203  .0456
2925 32.2400   2171   2206  .0461
2926 32.2500   2257   2209  .0443
2927 32.2600   2295   2213  .0436
2928 32.2700   2250   2218  .0444
2929 32.2800   2264   2225  .0442
2930 32.2900   2306   2231  .0434
2931 32.3000   2337   2239  .0428
2932 32.3100   2325   2247  .0430
2933 32.3200   2290   2256  .0437
2934 32.3300   2326   2266  .0430
2935 32.3400   2322   2277  .0431
2936 32.3500   2357   2289  .0424
2937 32.3600   2371   2302  .0422
2938 32.3700   2359   2316  .0424
2939 32.3800   2348   2331  .0426
2940 32.3900   2373   2347  .0421
2941 32.4000   2419   2366  .0413
2942 32.4100   2429   2383  .0412
2943 32.4200   2403   2401  .0416
2944 32.4300   2464   2420  .0406
2945 32.4400   2505   2440  .0399
2946 32.4500   2625   2460  .0381
2947 32.4600   2560   2481  .0391
2948 32.4700   2614   2503  .0383
2949 32.4800   2636   2525  .0379
2950 32.4900   2651   2546  .0377
2951 32.5000   2714   2568  .0368
2952 32.5100   2807   2588  .0356
2953 32.5200   2819   2607  .0355
2954 32.5300   2808   2624  .0356
2955 32.5400   2783   2640  .0359
2956 32.5500   2854   2653  .0350
2957 32.5600   2847   2662  .0351
2958 32.5700   2769   2664  .0361
2959 32.5800   2746   2660  .0364
2960 32.5900   2778   2654  .0360
2961 32.6000   2716   2645  .0368
2962 32.6100   2676   2637  .0374
2963 32.6200   2696   2631  .0371
2964 32.6300   2634   2628  .0380
2965 32.6400   2615   2630  .0382
2966 32.6500   2665   2636  .0375
2967 32.6600   2595   2646  .0385
2968 32.6700   2621   2662  .0382
2969 32.6800   2687   2682  .0372
2970 32.6900   2702   2708  .0370
2971 32.7000   2714   2738  .0368
2972 32.7100   2672   2773  .0374
2973 32.7200   2716   2812  .0368
2974 32.7300   2803   2854  .0357
2975 32.7400   2844   2900  .0352
2976 32.7500   2892   2948  .0346
2977 32.7600   2947   2997  .0339
2978 32.7700   2909   3048  .0344
2979 32.7800   2996   3100  .0334
2980 32.7900   3083   3151  .0324
2981 32.8000   3140   3200  .0318
2982 32.8100   3201   3246  .0312
2983 32.8200   3266   3284  .0306
2984 32.8300   3318   3316  .0301
2985 32.8400   3411   3342  .0293
2986 32.8500   3474   3362  .0288
2987 32.8600   3366   3375  .0297
2988 32.8700   3406   3380  .0294
2989 32.8800   3391   3377  .0295
2990 32.8900   3273   3361  .0306
2991 32.9000   3228   3325  .0310
2992 32.9100   3228   3272  .0310
2993 32.9200   3136   3209  .0319
2994 32.9300   3030   3139  .0330
2995 32.9400   2915   3070  .0343
2996 32.9500   2896   3003  .0345
2997 32.9600   2835   2940  .0353
2998 32.9700   2825   2884  .0354
2999 32.9800   2764   2830  .0362
3000 32.9900   2740   2785  .0365
3001 33.0000   2657   2744  .0376
3002 33.0100   2607   2708  .0384
3003 33.0200   2581   2678  .0387
3004 33.0300   2550   2654  .0392
3005 33.0400   2571   2638  .0389
3006 33.0500   2601   2629  .0384
3007 33.0600   2603   2628  .0384
3008 33.0700   2578   2634  .0388
3009 33.0800   2608   2648  .0383
3010 33.0900   2619   2670  .0382
3011 33.1000   2652   2699  .0377
3012 33.1100   2691   2735  .0372
3013 33.1200   2684   2779  .0373
3014 33.1300   2795   2829  .0358
3015 33.1400   2845   2886  .0351
3016 33.1500   2905   2951  .0344
3017 33.1600   2973   3023  .0336
3018 33.1700   3024   3101  .0331
3019 33.1800   3127   3187  .0320
3020 33.1900   3214   3278  .0311
3021 33.2000   3321   3375  .0301
3022 33.2100   3481   3476  .0287
3023 33.2200   3631   3579  .0275
3024 33.2300   3643   3684  .0274
3025 33.2400   3761   3787  .0266
3026 33.2500   3928   3886  .0255
3027 33.2600   4014   3979  .0249
3028 33.2700   4039   4064  .0248
3029 33.2800   4064   4137  .0246
3030 33.2900   4133   4198  .0242
3031 33.3000   4145   4230  .0241
3032 33.3100   4108   4231  .0243
3033 33.3200   4234   4205  .0236
3034 33.3300   4184   4161  .0239
3035 33.3400   4050   4106  .0247
3036 33.3500   4046   4045  .0247
3037 33.3600   3911   3982  .0256
3038 33.3700   3889   3917  .0257
3039 33.3800   3782   3854  .0264
3040 33.3900   3789   3788  .0264
3041 33.4000   3701   3711  .0270
3042 33.4100   3608   3623  .0277
3043 33.4200   3551   3528  .0282
3044 33.4300   3459   3429  .0289
3045 33.4400   3353   3333  .0298
3046 33.4500   3294   3241  .0304
3047 33.4600   3216   3155  .0311
3048 33.4700   3121   3075  .0320
3049 33.4800   3034   2999  .0330
3050 33.4900   2973   2929  .0336
3051 33.5000   2909   2867  .0344
3052 33.5100   2878   2811  .0347
3053 33.5200   2821   2770  .0354
3054 33.5300   2803   2730  .0357
3055 33.5400   2667   2697  .0375
3056 33.5500   2729   2671  .0366
3057 33.5600   2702   2652  .0370
3058 33.5700   2746   2637  .0364
3059 33.5800   2645   2626  .0378
3060 33.5900   2603   2617  .0384
3061 33.6000   2655   2610  .0377
3062 33.6100   2587   2603  .0387
3063 33.6200   2581   2595  .0387
3064 33.6300   2557   2584  .0391
3065 33.6400   2609   2570  .0383
3066 33.6500   2560   2547  .0391
3067 33.6600   2510   2515  .0398
3068 33.6700   2473   2477  .0404
3069 33.6800   2428   2436  .0412
3070 33.6900   2426   2395  .0412
3071 33.7000   2358   2355  .0424
3072 33.7100   2352   2318  .0425
3073 33.7200   2296   2285  .0436
3074 33.7300   2235   2256  .0447
3075 33.7400   2186   2231  .0457
3076 33.7500   2152   2210  .0465
3077 33.7600   2120   2194  .0472
3078 33.7700   2125   2180  .0471
3079 33.7800   2108   2169  .0474
3080 33.7900   2173   2161  .0460
3081 33.8000   2190   2155  .0457
3082 33.8100   2159   2154  .0463
3083 33.8200   2136   2153  .0468
3084 33.8300   2131   2153  .0469
3085 33.8400   2102   2155  .0476
3086 33.8500   2167   2159  .0461
3087 33.8600   2155   2164  .0464
3088 33.8700   2174   2171  .0460
3089 33.8800   2220   2178  .0450
3090 33.8900   2218   2187  .0451
3091 33.9000   2248   2197  .0445
3092 33.9100   2254   2208  .0444
3093 33.9200   2256   2219  .0443
3094 33.9300   2293   2230  .0436
3095 33.9400   2229   2241  .0449
3096 33.9500   2289   2253  .0437
3097 33.9600   2283   2264  .0438
3098 33.9700   2305   2273  .0434
3099 33.9800   2327   2282  .0430
3100 33.9900   2340   2289  .0427
3101 34.0000   2345   2294  .0426
3102 34.0100   2380   2295  .0420
3103 34.0200   2357   2293  .0424
3104 34.0300   2357   2290  .0424
3105 34.0400   2320   2287  .0431
3106 34.0500   2361   2286  .0424
3107 34.0600   2355   2290  .0425
3108 34.0700   2331   2296  .0429
3109 34.0800   2288   2305  .0437
3110 34.0900   2318   2320  .0431
3111 34.1000   2323   2338  .0430
3112 34.1100   2341   2360  .0427
3113 34.1200   2353   2385  .0425
3114 34.1300   2359   2415  .0424
3115 34.1400   2398   2448  .0417
3116 34.1500   2464   2483  .0406
3117 34.1600   2470   2521  .0405
3118 34.1700   2490   2561  .0402
3119 34.1800   2483   2602  .0403
3120 34.1900   2573   2643  .0389
3121 34.2000   2600   2683  .0385
3122 34.2100   2601   2720  .0384
3123 34.2200   2665   2754  .0375
3124 34.2300   2715   2783  .0368
3125 34.2400   2711   2806  .0369
3126 34.2500   2764   2821  .0362
3127 34.2600   2781   2828  .0360
3128 34.2700   2726   2818  .0367
3129 34.2800   2742   2790  .0365
3130 34.2900   2650   2751  .0377
3131 34.3000   2639   2704  .0379
3132 34.3100   2656   2654  .0377
3133 34.3200   2644   2606  .0378
3134 34.3300   2548   2560  .0392
3135 34.3400   2627   2519  .0381
3136 34.3500   2639   2483  .0379
3137 34.3600   2602   2452  .0384
3138 34.3700   2598   2425  .0385
3139 34.3800   2524   2402  .0396
3140 34.3900   2486   2383  .0402
3141 34.4000   2443   2366  .0409
3142 34.4100   2383   2351  .0420
3143 34.4200   2458   2337  .0407
3144 34.4300   2416   2321  .0414
3145 34.4400   2357   2303  .0424
3146 34.4500   2387   2287  .0419
3147 34.4600   2349   2272  .0426
3148 34.4700   2331   2258  .0429
3149 34.4800   2299   2247  .0435
3150 34.4900   2301   2238  .0435
3151 34.5000   2292   2231  .0436
3152 34.5100   2284   2226  .0438
3153 34.5200   2271   2224  .0440
3154 34.5300   2280   2225  .0439
3155 34.5400   2250   2228  .0444
3156 34.5500   2293   2232  .0436
3157 34.5600   2292   2239  .0436
3158 34.5700   2214   2247  .0452
3159 34.5800   2273   2257  .0440
3160 34.5900   2263   2268  .0442
3161 34.6000   2223   2281  .0450
3162 34.6100   2269   2294  .0441
3163 34.6200   2267   2308  .0441
3164 34.6300   2257   2323  .0443
3165 34.6400   2258   2338  .0443
3166 34.6500   2253   2353  .0444
3167 34.6600   2317   2367  .0432
3168 34.6700   2375   2381  .0421
3169 34.6800   2341   2395  .0427
3170 34.6900   2341   2407  .0427
3171 34.7000   2391   2417  .0418
3172 34.7100   2436   2426  .0411
3173 34.7200   2405   2433  .0416
3174 34.7300   2441   2439  .0410
3175 34.7400   2474   2444  .0404
3176 34.7500   2513   2446  .0398
3177 34.7600   2506   2452  .0399
3178 34.7700   2497   2460  .0400
3179 34.7800   2457   2470  .0407
3180 34.7900   2458   2482  .0407
3181 34.8000   2443   2499  .0409
3182 34.8100   2500   2518  .0400
3183 34.8200   2547   2540  .0393
3184 34.8300   2650   2566  .0377
3185 34.8400   2620   2595  .0382
3186 34.8500   2707   2629  .0369
3187 34.8600   2617   2668  .0382
3188 34.8700   2710   2711  .0369
3189 34.8800   2732   2758  .0366
3190 34.8900   2803   2811  .0357
3191 34.9000   2861   2868  .0350
3192 34.9100   2888   2931  .0346
3193 34.9200   2952   2997  .0339
3194 34.9300   3022   3071  .0331
3195 34.9400   3082   3151  .0324
3196 34.9500   3165   3239  .0316
3197 34.9600   3196   3330  .0313
3198 34.9700   3304   3428  .0303
3199 34.9800   3452   3530  .0290
3200 34.9900   3639   3638  .0275
3201 35.0000   3699   3751  .0270
3202 35.0100   3888   3867  .0257
3203 35.0200   4040   3988  .0248
3204 35.0300   4104   4111  .0244
3205 35.0400   4162   4235  .0240
3206 35.0500   4292   4360  .0233
3207 35.0600   4432   4483  .0226
3208 35.0700   4555   4604  .0220
3209 35.0800   4710   4718  .0212
3210 35.0900   4871   4821  .0205
3211 35.1000   4957   4917  .0202
3212 35.1100   5111   4994  .0196
3213 35.1200   5151   5054  .0194
3214 35.1300   5163   5099  .0194
3215 35.1400   5196   5123  .0192
3216 35.1500   5245   5111  .0191
3217 35.1600   5184   5065  .0193
3218 35.1700   5118   4994  .0195
3219 35.1800   5064   4903  .0197
3220 35.1900   5005   4802  .0200
3221 35.2000   4908   4699  .0204
3222 35.2100   4773   4599  .0210
3223 35.2200   4692   4506  .0213
3224 35.2300   4617   4423  .0217
3225 35.2400   4434   4352  .0226
3226 35.2500   4304   4290  .0232
3227 35.2600   4352   4239  .0230
3228 35.2700   4289   4194  .0233
3229 35.2800   4221   4156  .0237
3230 35.2900   4205   4119  .0238
3231 35.3000   4138   4077  .0242
3232 35.3100   4042   4031  .0247
3233 35.3200   3981   3979  .0251
3234 35.3300   3851   3924  .0260
3235 35.3400   3712   3866  .0269
3236 35.3500   3733   3797  .0268
3237 35.3600   3667   3719  .0273
3238 35.3700   3522   3634  .0284
3239 35.3800   3407   3546  .0294
3240 35.3900   3340   3456  .0299
3241 35.4000   3276   3363  .0305
3242 35.4100   3222   3268  .0310
3243 35.4200   3091   3173  .0324
3244 35.4300   3005   3084  .0333
3245 35.4400   2891   3002  .0346
3246 35.4500   2883   2929  .0347
3247 35.4600   2825   2866  .0354
3248 35.4700   2765   2814  .0362
3249 35.4800   2770   2772  .0361
3250 35.4900   2743   2740  .0365
3251 35.5000   2686   2717  .0372
3252 35.5100   2709   2701  .0369
3253 35.5200   2709   2693  .0369
3254 35.5300   2683   2692  .0373
3255 35.5400   2666   2696  .0375
3256 35.5500   2792   2705  .0358
3257 35.5600   2804   2719  .0357
3258 35.5700   2792   2736  .0358
3259 35.5800   2763   2757  .0362
3260 35.5900   2782   2780  .0359
3261 35.6000   2822   2805  .0354
3262 35.6100   2860   2830  .0350
3263 35.6200   2886   2855  .0347
3264 35.6300   2915   2879  .0343
3265 35.6400   2900   2902  .0345
3266 35.6500   3003   2923  .0333
3267 35.6600   3013   2942  .0332
3268 35.6700   2988   2957  .0335
3269 35.6800   3030   2966  .0330
3270 35.6900   3051   2969  .0328
3271 35.7000   3031   2966  .0330
3272 35.7100   3053   2960  .0328
3273 35.7200   3059   2954  .0327
3274 35.7300   2982   2949  .0335
3275 35.7400   2912   2945  .0343
3276 35.7500   3011   2943  .0332
3277 35.7600   2969   2942  .0337
3278 35.7700   2967   2941  .0337
3279 35.7800   2947   2940  .0339
3280 35.7900   2992   2936  .0334
3281 35.8000   2945   2929  .0340
3282 35.8100   2892   2919  .0346
3283 35.8200   2866   2908  .0349
3284 35.8300   2869   2894  .0349
3285 35.8400   2842   2879  .0352
3286 35.8500   2862   2857  .0349
3287 35.8600   2776   2829  .0360
3288 35.8700   2735   2797  .0366
3289 35.8800   2694   2762  .0371
3290 35.8900   2690   2727  .0372
3291 35.9000   2666   2692  .0375
3292 35.9100   2587   2660  .0387
3293 35.9200   2608   2630  .0383
3294 35.9300   2605   2603  .0384
3295 35.9400   2537   2579  .0394
3296 35.9500   2540   2558  .0394
3297 35.9600   2503   2541  .0400
3298 35.9700   2445   2526  .0409
3299 35.9800   2405   2512  .0416
3300 35.9900   2418   2500  .0414
3301 36.0000   2369   2490  .0422
3302 36.0100   2437   2481  .0410
3303 36.0200   2403   2473  .0416
3304 36.0300   2362   2467  .0423
3305 36.0400   2322   2461  .0431
3306 36.0500   2423   2455  .0413
3307 36.0600   2465   2450  .0406
3308 36.0700   2413   2444  .0414
3309 36.0800   2362   2436  .0423
3310 36.0900   2429   2429  .0412
3311 36.1000   2388   2421  .0419
3312 36.1100   2428   2414  .0412
3313 36.1200   2401   2407  .0416
3314 36.1300   2390   2401  .0418
3315 36.1400   2391   2396  .0418
3316 36.1500   2347   2392  .0426
3317 36.1600   2339   2389  .0428
3318 36.1700   2316   2388  .0432
3319 36.1800   2358   2388  .0424
3320 36.1900   2414   2391  .0414
3321 36.2000   2412   2397  .0415
3322 36.2100   2370   2403  .0422
3323 36.2200   2434   2411  .0411
3324 36.2300   2434   2421  .0411
3325 36.2400   2441   2434  .0410
3326 36.2500   2504   2449  .0399
3327 36.2600   2526   2466  .0396
3328 36.2700   2559   2487  .0391
3329 36.2800   2529   2509  .0395
3330 36.2900   2519   2534  .0397
3331 36.3000   2621   2562  .0382
3332 36.3100   2629   2591  .0380
3333 36.3200   2642   2624  .0379
3334 36.3300   2713   2659  .0369
3335 36.3400   2689   2696  .0372
3336 36.3500   2748   2736  .0364
3337 36.3600   2806   2777  .0356
3338 36.3700   2789   2820  .0359
3339 36.3800   2830   2864  .0353
3340 36.3900   2883   2908  .0347
3341 36.4000   2860   2952  .0350
3342 36.4100   2974   2992  .0336
3343 36.4200   2998   3028  .0334
3344 36.4300   2986   3059  .0335
3345 36.4400   2928   3085  .0342
3346 36.4500   2978   3106  .0336
3347 36.4600   2991   3122  .0334
3348 36.4700   2988   3131  .0335
3349 36.4800   2980   3125  .0336
3350 36.4900   3015   3111  .0332
3351 36.5000   2966   3095  .0337
3352 36.5100   2983   3082  .0335
3353 36.5200   3056   3076  .0327
3354 36.5300   3051   3080  .0328
3355 36.5400   3054   3095  .0327
3356 36.5500   3078   3120  .0325
3357 36.5600   3119   3155  .0321
3358 36.5700   3188   3201  .0314
3359 36.5800   3237   3254  .0309
3360 36.5900   3257   3315  .0307
3361 36.6000   3297   3383  .0303
3362 36.6100   3403   3458  .0294
3363 36.6200   3519   3537  .0284
3364 36.6300   3603   3619  .0278
3365 36.6400   3716   3703  .0269
3366 36.6500   3870   3787  .0258
3367 36.6600   3950   3868  .0253
3368 36.6700   3971   3945  .0252
3369 36.6800   4004   4014  .0250
3370 36.6900   4059   4075  .0246
3371 36.7000   4206   4126  .0238
3372 36.7100   4162   4163  .0240
3373 36.7200   4191   4172  .0239
3374 36.7300   4184   4154  .0239
3375 36.7400   4115   4115  .0243
3376 36.7500   4043   4060  .0247
3377 36.7600   3896   3991  .0257
3378 36.7700   3835   3919  .0261
3379 36.7800   3721   3839  .0269
3380 36.7900   3727   3757  .0268
3381 36.8000   3616   3677  .0277
3382 36.8100   3505   3599  .0285
3383 36.8200   3525   3525  .0284
3384 36.8300   3402   3456  .0294
3385 36.8400   3325   3393  .0301
3386 36.8500   3246   3335  .0308
3387 36.8600   3191   3282  .0313
3388 36.8700   3158   3232  .0317
3389 36.8800   3107   3188  .0322
3390 36.8900   3157   3147  .0317
3391 36.9000   3098   3105  .0323
3392 36.9100   3053   3059  .0328
3393 36.9200   2982   3010  .0335
3394 36.9300   2955   2961  .0338
3395 36.9400   2932   2912  .0341
3396 36.9500   2948   2867  .0339
3397 36.9600   2844   2825  .0352
3398 36.9700   2742   2788  .0365
3399 36.9800   2774   2756  .0360
3400 36.9900   2740   2730  .0365
3401 37.0000   2658   2709  .0376
3402 37.0100   2635   2694  .0380
3403 37.0200   2614   2683  .0383
3404 37.0300   2585   2678  .0387
3405 37.0400   2567   2676  .0390
3406 37.0500   2594   2679  .0386
3407 37.0600   2601   2684  .0384
3408 37.0700   2520   2693  .0397
3409 37.0800   2594   2704  .0386
3410 37.0900   2641   2715  .0379
3411 37.1000   2598   2727  .0385
3412 37.1100   2639   2739  .0379
3413 37.1200   2704   2752  .0370
3414 37.1300   2688   2765  .0372
3415 37.1400   2729   2778  .0366
3416 37.1500   2840   2792  .0352
3417 37.1600   2855   2805  .0350
3418 37.1700   2862   2817  .0349
3419 37.1800   2921   2830  .0342
3420 37.1900   2978   2842  .0336
3421 37.2000   2984   2856  .0335
3422 37.2100   2940   2870  .0340
3423 37.2200   3045   2886  .0328
3424 37.2300   3041   2904  .0329
3425 37.2400   3030   2923  .0330
3426 37.2500   3148   2942  .0318
3427 37.2600   3164   2962  .0316
3428 37.2700   3148   2982  .0318
3429 37.2800   3146   3002  .0318
3430 37.2900   3182   3021  .0314
3431 37.3000   3183   3041  .0314
3432 37.3100   3168   3059  .0316
3433 37.3200   3189   3074  .0314
3434 37.3300   3125   3087  .0320
3435 37.3400   3030   3096  .0330
3436 37.3500   3127   3103  .0320
3437 37.3600   3045   3104  .0328
3438 37.3700   2984   3099  .0335
3439 37.3800   2915   3086  .0343
3440 37.3900   2896   3065  .0345
3441 37.4000   2822   3035  .0354
3442 37.4100   2698   2996  .0371
3443 37.4200   2636   2940  .0379
3444 37.4300   2648   2868  .0378
3445 37.4400   2529   2786  .0395
3446 37.4500   2452   2702  .0408
3447 37.4600   2438   2619  .0410
3448 37.4700   2454   2542  .0407
3449 37.4800   2403   2471  .0416
3450 37.4900   2297   2408  .0435
3451 37.5000   2278   2352  .0439
3452 37.5100   2226   2303  .0449
3453 37.5200   2183   2260  .0458
3454 37.5300   2126   2224  .0470
3455 37.5400   2088   2192  .0479
3456 37.5500   2125   2166  .0471
3457 37.5600   2100   2143  .0476
3458 37.5700   2124   2124  .0471
3459 37.5800   2089   2108  .0479
3460 37.5900   2074   2094  .0482
3461 37.6000   2033   2083  .0492
3462 37.6100   2071   2074  .0483
3463 37.6200   2045   2065  .0489
3464 37.6300   2048   2059  .0488
3465 37.6400   2036   2055  .0491
3466 37.6500   2051   2051  .0488
3467 37.6600   2061   2049  .0485
3468 37.6700   2048   2047  .0488
3469 37.6800   2030   2046  .0493
3470 37.6900   2054   2046  .0487
3471 37.7000   2028   2044  .0493
3472 37.7100   2018   2045  .0496
3473 37.7200   1982   2046  .0505
3474 37.7300   2014   2046  .0497
3475 37.7400   2071   2046  .0483
3476 37.7500   2135   2046  .0468
3477 37.7600   2124   2044  .0471
3478 37.7700   2104   2044  .0475
3479 37.7800   2120   2043  .0472
3480 37.7900   2153   2041  .0464
3481 37.8000   2091   2038  .0478
3482 37.8100   2083   2033  .0480
3483 37.8200   2076   2027  .0482
3484 37.8300   2062   2021  .0485
3485 37.8400   2023   2014  .0494
3486 37.8500   2036   2007  .0491
3487 37.8600   2064   2000  .0484
3488 37.8700   2090   1995  .0478
3489 37.8800   2070   1989  .0483
3490 37.8900   2089   1985  .0479
3491 37.9000   2101   1981  .0476
3492 37.9100   2026   1978  .0494
3493 37.9200   2022   1977  .0495
3494 37.9300   2035   1976  .0491
3495 37.9400   2002   1977  .0500
3496 37.9500   2038   1979  .0491
3497 37.9600   2045   1982  .0489
3498 37.9700   2047   1985  .0489
3499 37.9800   2011   1990  .0497
3500 37.9900   2018   1995  .0496
3501 38.0000   2017   2001  .0496
3502 38.0100   1967   2008  .0508
3503 38.0200   2017   2015  .0496
3504 38.0300   2001   2023  .0500
3505 38.0400   2007   2032  .0498
3506 38.0500   2058   2041  .0486
3507 38.0600   2035   2050  .0491
3508 38.0700   2050   2059  .0488
3509 38.0800   2078   2068  .0481
3510 38.0900   2050   2076  .0488
3511 38.1000   2071   2083  .0483
3512 38.1100   2036   2089  .0491
3513 38.1200   2078   2093  .0481
3514 38.1300   2107   2099  .0475
3515 38.1400   2085   2106  .0480
3516 38.1500   2103   2114  .0476
3517 38.1600   2107   2123  .0475
3518 38.1700   2155   2134  .0464
3519 38.1800   2245   2145  .0445
3520 38.1900   2208   2157  .0453
3521 38.2000   2205   2169  .0454
3522 38.2100   2228   2182  .0449
3523 38.2200   2277   2195  .0439
3524 38.2300   2301   2208  .0435
3525 38.2400   2262   2218  .0442
3526 38.2500   2319   2228  .0431
3527 38.2600   2425   2234  .0412
3528 38.2700   2474   2240  .0404
3529 38.2800   2413   2243  .0414
3530 38.2900   2366   2243  .0423
3531 38.3000   2404   2238  .0416
3532 38.3100   2386   2226  .0419
3533 38.3200   2318   2205  .0431
3534 38.3300   2309   2185  .0433
3535 38.3400   2221   2162  .0450
3536 38.3500   2244   2139  .0446
3537 38.3600   2201   2116  .0454
3538 38.3700   2136   2094  .0468
3539 38.3800   2120   2075  .0472
3540 38.3900   2121   2058  .0471
3541 38.4000   2034   2043  .0492
3542 38.4100   2027   2032  .0493
3543 38.4200   2044   2024  .0489
3544 38.4300   2001   2018  .0500
3545 38.4400   1906   2014  .0525
3546 38.4500   1924   2012  .0520
3547 38.4600   1926   2012  .0519
3548 38.4700   1965   2013  .0509
3549 38.4800   1924   2014  .0520
3550 38.4900   1963   2018  .0509
3551 38.5000   1959   2020  .0510
3552 38.5100   1976   2021  .0506
3553 38.5200   1967   2023  .0508
3554 38.5300   1945   2024  .0514
3555 38.5400   1974   2021  .0507
3556 38.5500   1951   2015  .0513
3557 38.5600   1998   2007  .0501
3558 38.5700   1956   1997  .0511
3559 38.5800   1966   1985  .0509
3560 38.5900   1898   1972  .0527
3561 38.6000   1929   1958  .0518
3562 38.6100   1935   1944  .0517
3563 38.6200   1914   1929  .0522
3564 38.6300   1873   1916  .0534
3565 38.6400   1886   1905  .0530
3566 38.6500   1903   1896  .0525
3567 38.6600   1878   1888  .0532
3568 38.6700   1889   1882  .0529
3569 38.6800   1878   1878  .0532
3570 38.6900   1937   1875  .0516
3571 38.7000   1901   1874  .0526
3572 38.7100   1851   1874  .0540
3573 38.7200   1831   1876  .0546
3574 38.7300   1849   1879  .0541
3575 38.7400   1863   1883  .0537
3576 38.7500   1905   1888  .0525
3577 38.7600   1913   1894  .0523
3578 38.7700   1912   1901  .0523
3579 38.7800   1871   1909  .0534
3580 38.7900   1907   1917  .0524
3581 38.8000   1880   1926  .0532
3582 38.8100   1899   1935  .0527
3583 38.8200   1913   1944  .0523
3584 38.8300   1933   1954  .0517
3585 38.8400   1973   1963  .0507
3586 38.8500   1984   1974  .0504
3587 38.8600   2044   1986  .0489
3588 38.8700   2014   1998  .0497
3589 38.8800   2010   2010  .0498
3590 38.8900   2022   2024  .0495
3591 38.9000   2055   2038  .0487
3592 38.9100   2092   2053  .0478
3593 38.9200   2082   2069  .0480
3594 38.9300   2105   2085  .0475
3595 38.9400   2119   2102  .0472
3596 38.9500   2109   2120  .0474
3597 38.9600   2125   2139  .0471
3598 38.9700   2167   2158  .0461
3599 38.9800   2163   2177  .0462
3600 38.9900   2244   2195  .0446
3601 39.0000   2241   2214  .0446
3602 39.0100   2334   2232  .0428
3603 39.0200   2284   2249  .0438
3604 39.0300   2300   2267  .0435
3605 39.0400   2284   2284  .0438
3606 39.0500   2389   2301  .0419
3607 39.0600   2388   2319  .0419
3608 39.0700   2390   2335  .0418
3609 39.0800   2442   2351  .0410
3610 39.0900   2457   2367  .0407
3611 39.1000   2517   2381  .0397
3612 39.1100   2442   2394  .0410
3613 39.1200   2480   2406  .0403
3614 39.1300   2471   2416  .0405
3615 39.1400   2433   2422  .0411
3616 39.1500   2494   2426  .0401
3617 39.1600   2546   2426  .0393
3618 39.1700   2471   2425  .0405
3619 39.1800   2473   2422  .0404
3620 39.1900   2467   2419  .0405
3621 39.2000   2455   2416  .0407
3622 39.2100   2441   2413  .0410
3623 39.2200   2409   2411  .0415
3624 39.2300   2433   2411  .0411
3625 39.2400   2386   2412  .0419
3626 39.2500   2398   2414  .0417
3627 39.2600   2367   2417  .0422
3628 39.2700   2359   2421  .0424
3629 39.2800   2344   2425  .0427
3630 39.2900   2394   2428  .0418
3631 39.3000   2388   2430  .0419
3632 39.3100   2386   2431  .0419
3633 39.3200   2394   2429  .0418
3634 39.3300   2320   2421  .0431
3635 39.3400   2347   2408  .0426
3636 39.3500   2408   2391  .0415
3637 39.3600   2443   2371  .0409
3638 39.3700   2378   2348  .0421
3639 39.3800   2352   2324  .0425
3640 39.3900   2332   2296  .0429
3641 39.4000   2291   2265  .0436
3642 39.4100   2284   2233  .0438
3643 39.4200   2280   2200  .0439
3644 39.4300   2269   2168  .0441
3645 39.4400   2288   2137  .0437
3646 39.4500   2270   2108  .0441
3647 39.4600   2200   2082  .0455
3648 39.4700   2182   2059  .0458
3649 39.4800   2133   2039  .0469
3650 39.4900   2116   2022  .0473
3651 39.5000   2052   2009  .0487
3652 39.5100   2095   1998  .0477
3653 39.5200   2061   1990  .0485
3654 39.5300   2061   1985  .0485
3655 39.5400   2011   1983  .0497
3656 39.5500   2007   1983  .0498
3657 39.5600   1963   1985  .0509
3658 39.5700   1975   1990  .0506
3659 39.5800   1964   1997  .0509
3660 39.5900   2025   2006  .0494
3661 39.6000   1994   2016  .0502
3662 39.6100   1969   2028  .0508
3663 39.6200   1992   2041  .0502
3664 39.6300   1977   2055  .0506
3665 39.6400   2026   2069  .0494
3666 39.6500   2095   2084  .0477
3667 39.6600   2056   2099  .0486
3668 39.6700   2049   2113  .0488
3669 39.6800   2054   2127  .0487
3670 39.6900   2083   2140  .0480
3671 39.7000   2136   2152  .0468
3672 39.7100   2087   2163  .0479
3673 39.7200   2149   2173  .0465
3674 39.7300   2208   2181  .0453
3675 39.7400   2109   2189  .0474
3676 39.7500   2150   2195  .0465
3677 39.7600   2148   2200  .0466
3678 39.7700   2181   2202  .0459
3679 39.7800   2185   2202  .0458
3680 39.7900   2241   2197  .0446
3681 39.8000   2205   2186  .0454
3682 39.8100   2162   2168  .0463
3683 39.8200   2176   2148  .0460
3684 39.8300   2223   2127  .0450
3685 39.8400   2137   2105  .0468
3686 39.8500   2162   2085  .0463
3687 39.8600   2165   2065  .0462
3688 39.8700   2122   2048  .0471
3689 39.8800   2082   2033  .0480
3690 39.8900   2105   2021  .0475
3691 39.9000   2083   2010  .0480
3692 39.9100   2069   2002  .0483
3693 39.9200   2094   1997  .0478
3694 39.9300   2056   1993  .0486
3695 39.9400   2030   1990  .0493
3696 39.9500   2004   1989  .0499
3697 39.9600   2003   1989  .0499
3698 39.9700   1991   1990  .0502
3699 39.9800   1995   1991  .0501
3700 39.9900   2035   1992  .0491
3701 40.0000   1993   1992  .0502
3702 40.0100   2020   1993  .0495
3703 40.0200   1961   1992  .0510
3704 40.0300   1976   1990  .0506
3705 40.0400   1967   1985  .0508
3706 40.0500   1956   1977  .0511
3707 40.0600   1964   1967  .0509
3708 40.0700   1967   1956  .0508
3709 40.0800   1974   1945  .0507
3710 40.0900   1925   1936  .0519
3711 40.1000   1926   1928  .0519
3712 40.1100   1910   1923  .0524
3713 40.1200   1952   1920  .0512
3714 40.1300   1969   1919  .0508
3715 40.1400   1896   1921  .0527
3716 40.1500   1903   1925  .0525
3717 40.1600   1899   1932  .0527
3718 40.1700   1918   1941  .0521
3719 40.1800   1948   1952  .0513
3720 40.1900   1942   1966  .0515
3721 40.2000   1970   1981  .0508
3722 40.2100   1979   1999  .0505
3723 40.2200   1975   2018  .0506
3724 40.2300   1965   2039  .0509
3725 40.2400   1950   2062  .0513
3726 40.2500   2037   2087  .0491
3727 40.2600   2059   2113  .0486
3728 40.2700   2038   2139  .0491
3729 40.2800   2056   2167  .0486
3730 40.2900   2063   2195  .0485
3731 40.3000   2087   2224  .0479
3732 40.3100   2136   2254  .0468
3733 40.3200   2219   2285  .0451
3734 40.3300   2244   2316  .0446
3735 40.3400   2204   2347  .0454
3736 40.3500   2299   2378  .0435
3737 40.3600   2314   2408  .0432
3738 40.3700   2342   2438  .0427
3739 40.3800   2398   2465  .0417
3740 40.3900   2362   2489  .0423
3741 40.4000   2395   2512  .0418
3742 40.4100   2427   2533  .0412
3743 40.4200   2393   2552  .0418
3744 40.4300   2421   2570  .0413
3745 40.4400   2385   2587  .0419
3746 40.4500   2492   2605  .0401
3747 40.4600   2532   2623  .0395
3748 40.4700   2563   2641  .0390
3749 40.4800   2587   2658  .0387
3750 40.4900   2640   2674  .0379
3751 40.5000   2660   2689  .0376
3752 40.5100   2718   2704  .0368
3753 40.5200   2721   2717  .0368
3754 40.5300   2729   2729  .0366
3755 40.5400   2688   2738  .0372
3756 40.5500   2749   2745  .0364
3757 40.5600   2776   2748  .0360
3758 40.5700   2796   2750  .0358
3759 40.5800   2791   2749  .0358
3760 40.5900   2789   2742  .0359
3761 40.6000   2761   2732  .0362
3762 40.6100   2768   2718  .0361
3763 40.6200   2805   2702  .0357
3764 40.6300   2810   2685  .0356
3765 40.6400   2764   2667  .0362
3766 40.6500   2709   2650  .0369
3767 40.6600   2648   2633  .0378
3768 40.6700   2668   2616  .0375
3769 40.6800   2633   2598  .0380
3770 40.6900   2614   2579  .0383
3771 40.7000   2606   2560  .0384
3772 40.7100   2587   2541  .0387
3773 40.7200   2544   2522  .0393
3774 40.7300   2452   2502  .0408
3775 40.7400   2434   2482  .0411
3776 40.7500   2444   2461  .0409
3777 40.7600   2384   2439  .0419
3778 40.7700   2326   2414  .0430
3779 40.7800   2309   2385  .0433
3780 40.7900   2308   2354  .0433
3781 40.8000   2262   2322  .0442
3782 40.8100   2257   2293  .0443
3783 40.8200   2261   2263  .0442
3784 40.8300   2282   2235  .0438
3785 40.8400   2218   2209  .0451
3786 40.8500   2222   2186  .0450
3787 40.8600   2238   2164  .0447
3788 40.8700   2180   2143  .0459
3789 40.8800   2143   2124  .0467
3790 40.8900   2178   2107  .0459
3791 40.9000   2181   2092  .0459
3792 40.9100   2145   2079  .0466
3793 40.9200   2137   2069  .0468
3794 40.9300   2131   2061  .0469
3795 40.9400   2098   2056  .0477
3796 40.9500   2119   2054  .0472
3797 40.9600   2108   2054  .0474
3798 40.9700   2114   2057  .0473
3799 40.9800   2124   2061  .0471
3800 40.9900   2116   2068  .0473
3801 41.0000   2123   2077  .0471
3802 41.0100   2171   2088  .0461
3803 41.0200   2148   2100  .0466
3804 41.0300   2139   2114  .0468
3805 41.0400   2123   2127  .0471
3806 41.0500   2179   2141  .0459
3807 41.0600   2169   2155  .0461
3808 41.0700   2273   2169  .0440
3809 41.0800   2231   2183  .0448
3810 41.0900   2216   2198  .0451
3811 41.1000   2171   2213  .0461
3812 41.1100   2197   2228  .0455
3813 41.1200   2227   2242  .0449
3814 41.1300   2273   2253  .0440
3815 41.1400   2274   2262  .0440
3816 41.1500   2332   2271  .0429
3817 41.1600   2350   2280  .0426
3818 41.1700   2407   2292  .0415
3819 41.1800   2330   2305  .0429
3820 41.1900   2353   2320  .0425
3821 41.2000   2368   2336  .0422
3822 41.2100   2382   2353  .0420
3823 41.2200   2424   2370  .0413
3824 41.2300   2530   2387  .0395
3825 41.2400   2515   2403  .0398
3826 41.2500   2507   2416  .0399
3827 41.2600   2491   2427  .0401
3828 41.2700   2527   2431  .0396
3829 41.2800   2478   2428  .0404
3830 41.2900   2441   2420  .0410
3831 41.3000   2413   2407  .0414
3832 41.3100   2404   2392  .0416
3833 41.3200   2405   2376  .0416
3834 41.3300   2404   2357  .0416
3835 41.3400   2332   2337  .0429
3836 41.3500   2358   2317  .0424
3837 41.3600   2293   2299  .0436
3838 41.3700   2235   2281  .0447
3839 41.3800   2223   2266  .0450
3840 41.3900   2175   2252  .0460
3841 41.4000   2107   2238  .0475
3842 41.4100   2120   2226  .0472
3843 41.4200   2123   2213  .0471
3844 41.4300   2112   2201  .0473
3845 41.4400   2087   2189  .0479
3846 41.4500   2096   2177  .0477
3847 41.4600   2097   2165  .0477
3848 41.4700   2030   2151  .0493
3849 41.4800   2048   2139  .0488
3850 41.4900   2067   2127  .0484
3851 41.5000   2046   2114  .0489
3852 41.5100   2058   2100  .0486
3853 41.5200   2023   2083  .0494
3854 41.5300   1988   2066  .0503
3855 41.5400   1957   2047  .0511
3856 41.5500   1983   2026  .0504
3857 41.5600   1934   2004  .0517
3858 41.5700   1913   1980  .0523
3859 41.5800   1865   1956  .0536
3860 41.5900   1942   1932  .0515
3861 41.6000   1935   1910  .0517
3862 41.6100   1922   1889  .0520
3863 41.6200   1853   1871  .0540
3864 41.6300   1867   1856  .0536
3865 41.6400   1812   1841  .0552
3866 41.6500   1802   1827  .0555
3867 41.6600   1782   1817  .0561
3868 41.6700   1790   1808  .0559
3869 41.6800   1827   1801  .0547
3870 41.6900   1869   1795  .0535
3871 41.7000   1860   1791  .0538
3872 41.7100   1877   1788  .0533
3873 41.7200   1859   1785  .0538
3874 41.7300   1834   1784  .0545
3875 41.7400   1839   1784  .0544
3876 41.7500   1888   1785  .0530
3877 41.7600   1865   1787  .0536
3878 41.7700   1858   1790  .0538
3879 41.7800   1865   1793  .0536
3880 41.7900   1831   1797  .0546
3881 41.8000   1841   1802  .0543
3882 41.8100   1850   1808  .0541
3883 41.8200   1835   1814  .0545
3884 41.8300   1859   1820  .0538
3885 41.8400   1816   1827  .0551
3886 41.8500   1865   1835  .0536
3887 41.8600   1875   1844  .0533
3888 41.8700   1864   1853  .0536
3889 41.8800   1875   1863  .0533
3890 41.8900   1887   1873  .0530
3891 41.9000   1870   1885  .0535
3892 41.9100   1909   1896  .0524
3893 41.9200   1924   1909  .0520
3894 41.9300   1910   1921  .0524
3895 41.9400   1931   1934  .0518
3896 41.9500   1934   1948  .0517
3897 41.9600   1969   1963  .0508
3898 41.9700   1981   1979  .0505
3899 41.9800   1948   1996  .0513
3900 41.9900   2002   2014  .0500
3901 42.0000   2007   2033  .0498
3902 42.0100   2040   2053  .0490
3903 42.0200   2045   2075  .0489
3904 42.0300   2079   2097  .0481
3905 42.0400   2070   2120  .0483
3906 42.0500   2146   2144  .0466
3907 42.0600   2200   2169  .0455
3908 42.0700   2255   2195  .0443
3909 42.0800   2307   2221  .0433
3910 42.0900   2299   2248  .0435
3911 42.1000   2299   2275  .0435
3912 42.1100   2342   2302  .0427
3913 42.1200   2355   2328  .0425
3914 42.1300   2422   2354  .0413
3915 42.1400   2454   2379  .0407
3916 42.1500   2511   2405  .0398
3917 42.1600   2490   2429  .0402
3918 42.1700   2459   2452  .0407
3919 42.1800   2500   2475  .0400
3920 42.1900   2555   2495  .0391
3921 42.2000   2501   2513  .0400
3922 42.2100   2564   2528  .0390
3923 42.2200   2574   2539  .0389
3924 42.2300   2542   2546  .0393
3925 42.2400   2564   2548  .0390
3926 42.2500   2589   2545  .0386
3927 42.2600   2540   2537  .0394
3928 42.2700   2539   2524  .0394
3929 42.2800   2537   2506  .0394
3930 42.2900   2456   2485  .0407
3931 42.3000   2373   2458  .0421
3932 42.3100   2389   2423  .0419
3933 42.3200   2397   2381  .0417
3934 42.3300   2322   2335  .0431
3935 42.3400   2301   2288  .0435
3936 42.3500   2311   2241  .0433
3937 42.3600   2274   2196  .0440
3938 42.3700   2204   2155  .0454
3939 42.3800   2133   2118  .0469
3940 42.3900   2109   2084  .0474
3941 42.4000   2089   2054  .0479
3942 42.4100   2015   2028  .0496
3943 42.4200   1996   2004  .0501
3944 42.4300   1961   1983  .0510
3945 42.4400   1921   1965  .0521
3946 42.4500   1978   1949  .0506
3947 42.4600   1927   1934  .0519
3948 42.4700   1939   1922  .0516
3949 42.4800   1898   1911  .0527
3950 42.4900   1868   1901  .0535
3951 42.5000   1851   1893  .0540
3952 42.5100   1852   1885  .0540
3953 42.5200   1915   1879  .0522
3954 42.5300   1884   1873  .0531
3955 42.5400   1810   1867  .0552
3956 42.5500   1821   1863  .0549
3957 42.5600   1832   1859  .0546
3958 42.5700   1810   1856  .0552
3959 42.5800   1789   1853  .0559
3960 42.5900   1798   1851  .0556
3961 42.6000   1808   1848  .0553
3962 42.6100   1776   1846  .0563
3963 42.6200   1830   1843  .0546
3964 42.6300   1799   1840  .0556
3965 42.6400   1791   1838  .0558
3966 42.6500   1807   1835  .0553
3967 42.6600   1805   1831  .0554
3968 42.6700   1796   1827  .0557
3969 42.6800   1760   1823  .0568
3970 42.6900   1778   1818  .0562
3971 42.7000   1756   1813  .0569
3972 42.7100   1764   1808  .0567
3973 42.7200   1840   1804  .0543
3974 42.7300   1810   1800  .0552
3975 42.7400   1762   1796  .0568
3976 42.7500   1764   1792  .0567
3977 42.7600   1776   1789  .0563
3978 42.7700   1738   1786  .0575
3979 42.7800   1754   1784  .0570
3980 42.7900   1782   1783  .0561
3981 42.8000   1777   1782  .0563
3982 42.8100   1737   1782  .0576
3983 42.8200   1783   1782  .0561
3984 42.8300   1840   1783  .0543
3985 42.8400   1801   1784  .0555
3986 42.8500   1811   1786  .0552
3987 42.8600   1789   1788  .0559
3988 42.8700   1813   1791  .0552
3989 42.8800   1784   1795  .0561
3990 42.8900   1804   1799  .0554
3991 42.9000   1820   1804  .0549
3992 42.9100   1811   1810  .0552
3993 42.9200   1828   1816  .0547
3994 42.9300   1846   1824  .0542
3995 42.9400   1853   1831  .0540
3996 42.9500   1888   1840  .0530
3997 42.9600   1827   1849  .0547
3998 42.9700   1848   1860  .0541
3999 42.9800   1883   1871  .0531
4000 42.9900   1911   1884  .0523
4001 43.0000   1904   1926  .0525
4002 43.0100   1913   1940  .0523
4003 43.0200   1947   1956  .0514
4004 43.0300   1954   1973  .0512
4005 43.0400   1924   1991  .0520
4006 43.0500   1956   2011  .0511
4007 43.0600   2016   2032  .0496
4008 43.0700   2018   2054  .0496
4009 43.0800   2019   2077  .0495
4010 43.0900   2107   2100  .0475
4011 43.1000   2108   2124  .0474
4012 43.1100   2105   2148  .0475
4013 43.1200   2194   2172  .0456
4014 43.1300   2198   2196  .0455
4015 43.1400   2177   2221  .0459
4016 43.1500   2230   2246  .0448
4017 43.1600   2332   2269  .0429
4018 43.1700   2341   2292  .0427
4019 43.1800   2338   2312  .0428
4020 43.1900   2397   2331  .0417
4021 43.2000   2455   2348  .0407
4022 43.2100   2432   2361  .0411
4023 43.2200   2434   2369  .0411
4024 43.2300   2374   2372  .0421
4025 43.2400   2373   2373  .0421
4026 43.2500   2433   2374  .0411
4027 43.2600   2462   2377  .0406
4028 43.2700   2425   2383  .0412
4029 43.2800   2403   2393  .0416
4030 43.2900   2405   2405  .0416
4031 43.3000   2339   2420  .0428
4032 43.3100   2384   2440  .0419
4033 43.3200   2405   2464  .0416
4034 43.3300   2430   2493  .0412
4035 43.3400   2463   2527  .0406
4036 43.3500   2549   2566  .0392
4037 43.3600   2525   2608  .0396
4038 43.3700   2580   2655  .0388
4039 43.3800   2660   2703  .0376
4040 43.3900   2727   2753  .0367
4041 43.4000   2785   2803  .0359
4042 43.4100   2839   2852  .0352
4043 43.4200   2903   2898  .0344
4044 43.4300   2975   2939  .0336
4045 43.4400   3032   2973  .0330
4046 43.4500   3117   3002  .0321
4047 43.4600   3102   3023  .0322
4048 43.4700   3166   3038  .0316
4049 43.4800   3192   3041  .0313
4050 43.4900   3231   3034  .0310
4051 43.5000   3299   3019  .0303
4052 43.5100   3233   2996  .0309
4053 43.5200   3166   2964  .0316
4054 43.5300   3147   2926  .0318
4055 43.5400   3077   2884  .0325
4056 43.5500   3024   2840  .0331
4057 43.5600   2997   2795  .0334
4058 43.5700   2932   2750  .0341
4059 43.5800   2854   2707  .0350
4060 43.5900   2819   2665  .0355
4061 43.6000   2685   2626  .0372
4062 43.6100   2686   2591  .0372
4063 43.6200   2608   2558  .0383
4064 43.6300   2575   2530  .0388
4065 43.6400   2510   2505  .0398
4066 43.6500   2476   2483  .0404
4067 43.6600   2421   2463  .0413
4068 43.6700   2421   2444  .0413
4069 43.6800   2403   2425  .0416
4070 43.6900   2375   2408  .0421
4071 43.7000   2345   2393  .0426
4072 43.7100   2365   2379  .0423
4073 43.7200   2310   2367  .0433
4074 43.7300   2335   2359  .0428
4075 43.7400   2282   2353  .0438
4076 43.7500   2343   2349  .0427
4077 43.7600   2330   2347  .0429
4078 43.7700   2334   2347  .0428
4079 43.7800   2363   2348  .0423
4080 43.7900   2445   2349  .0409
4081 43.8000   2437   2353  .0410
4082 43.8100   2378   2356  .0421
4083 43.8200   2319   2359  .0431
4084 43.8300   2373   2362  .0421
4085 43.8400   2375   2363  .0421
4086 43.8500   2410   2363  .0415
4087 43.8600   2379   2362  .0420
4088 43.8700   2336   2359  .0428
4089 43.8800   2416   2357  .0414
4090 43.8900   2446   2354  .0409
4091 43.9000   2398   2351  .0417
4092 43.9100   2377   2347  .0421
4093 43.9200   2372   2344  .0422
4094 43.9300   2337   2340  .0428
4095 43.9400   2281   2338  .0438
4096 43.9500   2305   2337  .0434
4097 43.9600   2316   2337  .0432
4098 43.9700   2330   2339  .0429
4099 43.9800   2369   2342  .0422
4100 43.9900   2344   2347  .0427
4101 44.0000   2333   2353  .0429
4102 44.0100   2362   2358  .0423
4103 44.0200   2340   2363  .0427
4104 44.0300   2361   2368  .0424
4105 44.0400   2438   2374  .0410
4106 44.0500   2442   2379  .0410
4107 44.0600   2382   2385  .0420
4108 44.0700   2360   2391  .0424
4109 44.0800   2342   2398  .0427
4110 44.0900   2348   2405  .0426
4111 44.1000   2357   2412  .0424
4112 44.1100   2374   2418  .0421
4113 44.1200   2362   2423  .0423
4114 44.1300   2348   2426  .0426
4115 44.1400   2341   2428  .0427
4116 44.1500   2370   2429  .0422
4117 44.1600   2359   2429  .0424
4118 44.1700   2428   2431  .0412
4119 44.1800   2360   2433  .0424
4120 44.1900   2393   2436  .0418
4121 44.2000   2386   2440  .0419
4122 44.2100   2295   2444  .0436
4123 44.2200   2311   2447  .0433
4124 44.2300   2383   2451  .0420
4125 44.2400   2322   2454  .0431
4126 44.2500   2375   2456  .0421
4127 44.2600   2348   2454  .0426
4128 44.2700   2321   2450  .0431
4129 44.2800   2322   2443  .0431
4130 44.2900   2317   2436  .0432
4131 44.3000   2305   2428  .0434
4132 44.3100   2272   2421  .0440
4133 44.3200   2239   2415  .0447
4134 44.3300   2261   2409  .0442
4135 44.3400   2282   2404  .0438
4136 44.3500   2336   2400  .0428
4137 44.3600   2248   2397  .0445
4138 44.3700   2222   2394  .0450
4139 44.3800   2288   2391  .0437
4140 44.3900   2282   2388  .0438
4141 44.4000   2212   2386  .0452
4142 44.4100   2220   2382  .0450
4143 44.4200   2249   2377  .0445
4144 44.4300   2256   2371  .0443
4145 44.4400   2289   2365  .0437
4146 44.4500   2341   2356  .0427
4147 44.4600   2252   2348  .0444
4148 44.4700   2256   2338  .0443
4149 44.4800   2255   2327  .0443
4150 44.4900   2271   2317  .0440
4151 44.5000   2236   2306  .0447
4152 44.5100   2270   2295  .0441
4153 44.5200   2317   2284  .0432
4154 44.5300   2335   2273  .0428
4155 44.5400   2253   2261  .0444
4156 44.5500   2241   2250  .0446
4157 44.5600   2263   2239  .0442
4158 44.5700   2251   2229  .0444
4159 44.5800   2263   2219  .0442
4160 44.5900   2264   2209  .0442
4161 44.6000   2257   2200  .0443
4162 44.6100   2214   2192  .0452
4163 44.6200   2195   2185  .0456
4164 44.6300   2168   2178  .0461
4165 44.6400   2148   2170  .0466
4166 44.6500   2209   2161  .0453
4167 44.6600   2156   2151  .0464
4168 44.6700   2154   2142  .0464
4169 44.6800   2147   2133  .0466
4170 44.6900   2131   2125  .0469
4171 44.7000   2098   2119  .0477
4172 44.7100   2126   2115  .0470
4173 44.7200   2121   2112  .0471
4174 44.7300   2132   2111  .0469
4175 44.7400   2088   2112  .0479
4176 44.7500   2084   2114  .0480
4177 44.7600   2052   2118  .0487
4178 44.7700   2081   2123  .0481
4179 44.7800   2102   2128  .0476
4180 44.7900   2094   2135  .0478
4181 44.8000   2104   2143  .0475
4182 44.8100   2133   2150  .0469
4183 44.8200   2174   2158  .0460
4184 44.8300   2182   2165  .0458
4185 44.8400   2178   2171  .0459
4186 44.8500   2239   2175  .0447
4187 44.8600   2246   2178  .0445
4188 44.8700   2175   2180  .0460
4189 44.8800   2181   2180  .0459
4190 44.8900   2230   2177  .0448
4191 44.9000   2235   2169  .0447
4192 44.9100   2184   2155  .0458
4193 44.9200   2129   2137  .0470
4194 44.9300   2183   2117  .0458
4195 44.9400   2111   2095  .0474
4196 44.9500   2116   2072  .0473
4197 44.9600   2036   2049  .0491
4198 44.9700   2010   2027  .0498
4199 44.9800   2035   2005  .0491
4200 44.9900   2030   1984  .0493
4201 45.0000   1983   1966  .0504
4202 45.0100   1998   1949  .0501
4203 45.0200   1969   1934  .0508
4204 45.0300   1932   1920  .0518
4205 45.0400   1887   1909  .0530
4206 45.0500   1923   1899  .0520
4207 45.0600   1908   1890  .0524
4208 45.0700   1902   1883  .0526
4209 45.0800   1889   1877  .0529
4210 45.0900   1893   1872  .0528
4211 45.1000   1851   1868  .0540
4212 45.1100   1866   1865  .0536
4213 45.1200   1884   1863  .0531
4214 45.1300   1838   1861  .0544
4215 45.1400   1800   1860  .0556
4216 45.1500   1833   1859  .0546
4217 45.1600   1862   1859  .0537
4218 45.1700   1888   1858  .0530
4219 45.1800   1822   1856  .0549
4220 45.1900   1875   1855  .0533
4221 45.2000   1849   1853  .0541
4222 45.2100   1807   1851  .0553
4223 45.2200   1872   1850  .0534
4224 45.2300   1844   1848  .0542
4225 45.2400   1811   1847  .0552
4226 45.2500   1831   1846  .0546
4227 45.2600   1811   1845  .0552
4228 45.2700   1791   1845  .0558
4229 45.2800   1778   1844  .0562
4230 45.2900   1788   1845  .0559
4231 45.3000   1799   1847  .0556
4232 45.3100   1790   1850  .0559
4233 45.3200   1813   1854  .0552
4234 45.3300   1789   1860  .0559
4235 45.3400   1749   1866  .0572
4236 45.3500   1797   1874  .0556
4237 45.3600   1800   1882  .0556
4238 45.3700   1850   1890  .0541
4239 45.3800   1844   1900  .0542
4240 45.3900   1834   1911  .0545
4241 45.4000   1844   1922  .0542
4242 45.4100   1841   1934  .0543
4243 45.4200   1869   1946  .0535
4244 45.4300   1856   1958  .0539
4245 45.4400   1844   1971  .0542
4246 45.4500   1855   1984  .0539
4247 45.4600   1860   1997  .0538
4248 45.4700   1845   2010  .0542
4249 45.4800   1880   2024  .0532
4250 45.4900   1919   2036  .0521
4251 45.5000   1929   2049  .0518
4252 45.5100   1961   2061  .0510
4253 45.5200   1944   2072  .0514
4254 45.5300   1979   2082  .0505
4255 45.5400   2028   2092  .0493
4256 45.5500   2050   2100  .0488
4257 45.5600   2053   2107  .0487
4258 45.5700   2103   2114  .0476
4259 45.5800   2103   2118  .0476
4260 45.5900   2093   2120  .0478
4261 45.6000   2102   2120  .0476
4262 45.6100   2139   2116  .0468
4263 45.6200   2126   2109  .0470
4264 45.6300   2153   2099  .0464
4265 45.6400   2132   2087  .0469
4266 45.6500   2120   2074  .0472
4267 45.6600   2092   2061  .0478
4268 45.6700   2159   2048  .0463
4269 45.6800   2094   2036  .0478
4270 45.6900   2117   2025  .0472
4271 45.7000   2082   2016  .0480
4272 45.7100   2075   2007  .0482
4273 45.7200   2079   2000  .0481
4274 45.7300   2032   1994  .0492
4275 45.7400   1986   1989  .0504
4276 45.7500   2055   1986  .0487
4277 45.7600   2062   1983  .0485
4278 45.7700   2005   1982  .0499
4279 45.7800   1983   1980  .0504
4280 45.7900   2021   1979  .0495
4281 45.8000   1998   1979  .0501
4282 45.8100   1974   1978  .0507
4283 45.8200   2008   1977  .0498
4284 45.8300   2005   1976  .0499
4285 45.8400   1954   1974  .0512
4286 45.8500   2002   1972  .0500
4287 45.8600   1989   1970  .0503
4288 45.8700   1962   1968  .0510
4289 45.8800   1954   1964  .0512
4290 45.8900   1982   1959  .0505
4291 45.9000   1941   1953  .0515
4292 45.9100   1957   1946  .0511
4293 45.9200   1906   1937  .0525
4294 45.9300   1920   1927  .0521
4295 45.9400   1876   1917  .0533
4296 45.9500   1916   1907  .0522
4297 45.9600   1870   1897  .0535
4298 45.9700   1834   1887  .0545
4299 45.9800   1869   1878  .0535
4300 45.9900   1879   1869  .0532
4301 46.0000   1811   1861  .0552
4302 46.0100   1839   1853  .0544
4303 46.0200   1868   1846  .0535
4304 46.0300   1879   1839  .0532
4305 46.0400   1775   1831  .0563
4306 46.0500   1809   1824  .0553
4307 46.0600   1810   1816  .0552
4308 46.0700   1840   1808  .0543
4309 46.0800   1852   1801  .0540
4310 46.0900   1869   1794  .0535
4311 46.1000   1795   1788  .0557
4312 46.1100   1799   1783  .0556
4313 46.1200   1870   1778  .0535
4314 46.1300   1808   1775  .0553
4315 46.1400   1782   1773  .0561
4316 46.1500   1802   1773  .0555
4317 46.1600   1789   1773  .0559
4318 46.1700   1825   1775  .0548
4319 46.1800   1823   1777  .0549
4320 46.1900   1839   1782  .0544
4321 46.2000   1835   1787  .0545
4322 46.2100   1876   1793  .0533
4323 46.2200   1844   1801  .0542
4324 46.2300   1907   1809  .0524
4325 46.2400   1925   1819  .0519
4326 46.2500   1960   1829  .0510
4327 46.2600   2013   1840  .0497
4328 46.2700   1981   1852  .0505
4329 46.2800   1986   1865  .0504
4330 46.2900   2055   1878  .0487
4331 46.3000   2066   1892  .0484
4332 46.3100   2041   1907  .0490
4333 46.3200   2029   1921  .0493
4334 46.3300   2101   1936  .0476
4335 46.3400   2098   1951  .0477
4336 46.3500   2055   1966  .0487
4337 46.3600   2076   1981  .0482
4338 46.3700   2110   1994  .0474
4339 46.3800   2122   2006  .0471
4340 46.3900   2158   2016  .0463
4341 46.4000   2131   2027  .0469
4342 46.4100   2162   2037  .0463
4343 46.4200   2125   2047  .0471
4344 46.4300   2133   2058  .0469
4345 46.4400   2080   2069  .0481
4346 46.4500   2101   2080  .0476
4347 46.4600   2101   2092  .0476
4348 46.4700   2137   2105  .0468
4349 46.4800   2170   2117  .0461
4350 46.4900   2156   2129  .0464
4351 46.5000   2135   2140  .0468
4352 46.5100   2161   2151  .0463
4353 46.5200   2161   2161  .0463
4354 46.5300   2157   2168  .0464
4355 46.5400   2129   2172  .0470
4356 46.5500   2175   2174  .0460
4357 46.5600   2129   2174  .0470
4358 46.5700   2138   2173  .0468
4359 46.5800   2137   2169  .0468
4360 46.5900   2170   2165  .0461
4361 46.6000   2153   2160  .0464
4362 46.6100   2136   2155  .0468
4363 46.6200   2146   2151  .0466
4364 46.6300   2163   2146  .0462
4365 46.6400   2083   2143  .0480
4366 46.6500   2081   2140  .0481
4367 46.6600   2143   2138  .0467
4368 46.6700   2180   2135  .0459
4369 46.6800   2125   2133  .0471
4370 46.6900   2136   2131  .0468
4371 46.7000   2146   2129  .0466
4372 46.7100   2173   2126  .0460
4373 46.7200   2158   2121  .0463
4374 46.7300   2138   2116  .0468
4375 46.7400   2067   2111  .0484
4376 46.7500   2094   2106  .0478
4377 46.7600   2124   2101  .0471
4378 46.7700   2149   2098  .0465
4379 46.7800   2114   2096  .0473
4380 46.7900   2055   2095  .0487
4381 46.8000   2073   2095  .0482
4382 46.8100   2061   2096  .0485
4383 46.8200   2068   2099  .0484
4384 46.8300   2046   2102  .0489
4385 46.8400   2066   2107  .0484
4386 46.8500   2092   2114  .0478
4387 46.8600   2132   2123  .0469
4388 46.8700   2101   2134  .0476
4389 46.8800   2073   2146  .0482
4390 46.8900   2111   2161  .0474
4391 46.9000   2085   2176  .0480
4392 46.9100   2137   2193  .0468
4393 46.9200   2157   2210  .0464
4394 46.9300   2192   2227  .0456
4395 46.9400   2180   2243  .0459
4396 46.9500   2168   2258  .0461
4397 46.9600   2169   2272  .0461
4398 46.9700   2189   2284  .0457
4399 46.9800   2228   2295  .0449
4400 46.9900   2271   2301  .0440
4401 47.0000   2308   2302  .0433
4402 47.0100   2327   2300  .0430
4403 47.0200   2348   2297  .0426
4404 47.0300   2373   2294  .0421
4405 47.0400   2299   2292  .0435
4406 47.0500   2298   2291  .0435
4407 47.0600   2327   2290  .0430
4408 47.0700   2399   2289  .0417
4409 47.0800   2385   2289  .0419
4410 47.0900   2339   2290  .0428
4411 47.1000   2383   2292  .0420
4412 47.1100   2406   2294  .0416
4413 47.1200   2431   2297  .0411
4414 47.1300   2462   2300  .0406
4415 47.1400   2368   2304  .0422
4416 47.1500   2406   2308  .0416
4417 47.1600   2413   2312  .0414
4418 47.1700   2386   2316  .0419
4419 47.1800   2409   2321  .0415
4420 47.1900   2462   2327  .0406
4421 47.2000   2428   2331  .0412
4422 47.2100   2453   2334  .0408
4423 47.2200   2517   2336  .0397
4424 47.2300   2499   2336  .0400
4425 47.2400   2451   2334  .0408
4426 47.2500   2470   2330  .0405
4427 47.2600   2440   2325  .0410
4428 47.2700   2448   2318  .0408
4429 47.2800   2485   2310  .0402
4430 47.2900   2499   2300  .0400
4431 47.3000   2456   2289  .0407
4432 47.3100   2450   2275  .0408
4433 47.3200   2402   2255  .0416
4434 47.3300   2389   2229  .0419
4435 47.3400   2363   2200  .0423
4436 47.3500   2321   2170  .0431
4437 47.3600   2251   2140  .0444
4438 47.3700   2242   2111  .0446
4439 47.3800   2228   2086  .0449
4440 47.3900   2211   2063  .0452
4441 47.4000   2157   2043  .0464
4442 47.4100   2085   2026  .0480
4443 47.4200   2105   2012  .0475
4444 47.4300   2084   2000  .0480
4445 47.4400   2028   1990  .0493
4446 47.4500   2055   1982  .0487
4447 47.4600   2057   1975  .0486
4448 47.4700   2070   1970  .0483
4449 47.4800   2013   1966  .0497
4450 47.4900   2026   1963  .0494
4451 47.5000   1988   1959  .0503
4452 47.5100   2004   1957  .0499
4453 47.5200   2029   1954  .0493
4454 47.5300   2040   1950  .0490
4455 47.5400   2030   1947  .0493
4456 47.5500   1986   1943  .0504
4457 47.5600   2000   1938  .0500
4458 47.5700   1971   1933  .0507
4459 47.5800   1960   1927  .0510
4460 47.5900   1990   1920  .0503
4461 47.6000   1995   1913  .0501
4462 47.6100   1954   1904  .0512
4463 47.6200   2001   1895  .0500
4464 47.6300   1949   1884  .0513
4465 47.6400   1862   1873  .0537
4466 47.6500   1910   1862  .0524
4467 47.6600   1877   1852  .0533
4468 47.6700   1840   1842  .0543
4469 47.6800   1795   1833  .0557
4470 47.6900   1883   1825  .0531
4471 47.7000   1839   1819  .0544
4472 47.7100   1810   1814  .0552
4473 47.7200   1814   1810  .0551
4474 47.7300   1800   1808  .0556
4475 47.7400   1831   1807  .0546
4476 47.7500   1829   1807  .0547
4477 47.7600   1828   1807  .0547
4478 47.7700   1837   1809  .0544
4479 47.7800   1839   1810  .0544
4480 47.7900   1875   1813  .0533
4481 47.8000   1833   1815  .0546
4482 47.8100   1827   1818  .0547
4483 47.8200   1813   1821  .0552
4484 47.8300   1840   1823  .0543
4485 47.8400   1850   1826  .0541
4486 47.8500   1809   1828  .0553
4487 47.8600   1882   1830  .0531
4488 47.8700   1891   1832  .0529
4489 47.8800   1853   1833  .0540
4490 47.8900   1854   1833  .0539
4491 47.9000   1848   1831  .0541
4492 47.9100   1825   1827  .0548
4493 47.9200   1842   1821  .0543
4494 47.9300   1824   1814  .0548
4495 47.9400   1817   1805  .0550
4496 47.9500   1864   1797  .0536
4497 47.9600   1844   1789  .0542
4498 47.9700   1808   1780  .0553
4499 47.9800   1826   1771  .0548
4500 47.9900   1803   1762  .0555
4501 48.0000   1789   1753  .0559
4502 48.0100   1820   1745  .0549
4503 48.0200   1768   1736  .0566
4504 48.0300   1743   1729  .0574
4505 48.0400   1729   1721  .0578
4506 48.0500   1737   1714  .0576
4507 48.0600   1734   1709  .0577
4508 48.0700   1722   1704  .0581
4509 48.0800   1690   1701  .0592
4510 48.0900   1747   1699  .0572
4511 48.1000   1689   1698  .0592
4512 48.1100   1736   1699  .0576
4513 48.1200   1705   1701  .0587
4514 48.1300   1726   1704  .0579
4515 48.1400   1702   1708  .0588
4516 48.1500   1728   1714  .0579
4517 48.1600   1731   1721  .0578
4518 48.1700   1750   1728  .0571
4519 48.1800   1726   1737  .0579
4520 48.1900   1718   1746  .0582
4521 48.2000   1695   1756  .0590
4522 48.2100   1724   1768  .0580
4523 48.2200   1744   1779  .0573
4524 48.2300   1726   1792  .0579
4525 48.2400   1740   1805  .0575
4526 48.2500   1764   1818  .0567
4527 48.2600   1750   1832  .0571
4528 48.2700   1730   1846  .0578
4529 48.2800   1771   1861  .0565
4530 48.2900   1771   1875  .0565
4531 48.3000   1759   1889  .0569
4532 48.3100   1794   1902  .0557
4533 48.3200   1810   1915  .0552
4534 48.3300   1820   1927  .0549
4535 48.3400   1848   1938  .0541
4536 48.3500   1859   1949  .0538
4537 48.3600   1876   1959  .0533
4538 48.3700   1931   1969  .0518
4539 48.3800   1907   1979  .0524
4540 48.3900   1936   1988  .0517
4541 48.4000   1903   1996  .0525
4542 48.4100   1969   2002  .0508
4543 48.4200   2000   2005  .0500
4544 48.4300   1985   2007  .0504
4545 48.4400   1953   2007  .0512
4546 48.4500   2063   2006  .0485
4547 48.4600   2022   2006  .0495
4548 48.4700   2017   2005  .0496
4549 48.4800   2083   2004  .0480
4550 48.4900   2144   2003  .0466
4551 48.5000   2158   2003  .0463
4552 48.5100   2148   2004  .0466
4553 48.5200   2190   2004  .0457
4554 48.5300   2183   2003  .0458
4555 48.5400   2114   2003  .0473
4556 48.5500   2165   2001  .0462
4557 48.5600   2129   1999  .0470
4558 48.5700   2150   1997  .0465
4559 48.5800   2205   1995  .0454
4560 48.5900   2201   1994  .0454
4561 48.6000   2112   1994  .0473
4562 48.6100   2151   1995  .0465
4563 48.6200   2095   1997  .0477
4564 48.6300   2089   2001  .0479
4565 48.6400   2055   2006  .0487
4566 48.6500   2076   2012  .0482
4567 48.6600   2099   2020  .0476
4568 48.6700   2077   2030  .0481
4569 48.6800   2056   2039  .0486
4570 48.6900   2045   2051  .0489
4571 48.7000   2026   2063  .0494
4572 48.7100   2028   2075  .0493
4573 48.7200   2012   2088  .0497
4574 48.7300   1999   2101  .0500
4575 48.7400   1995   2114  .0501
4576 48.7500   2050   2126  .0488
4577 48.7600   2052   2137  .0487
4578 48.7700   2034   2146  .0492
4579 48.7800   2046   2153  .0489
4580 48.7900   2003   2156  .0499
4581 48.8000   1976   2159  .0506
4582 48.8100   2017   2159  .0496
4583 48.8200   2069   2160  .0483
4584 48.8300   1996   2161  .0501
4585 48.8400   2009   2163  .0498
4586 48.8500   2071   2165  .0483
4587 48.8600   2089   2169  .0479
4588 48.8700   2110   2174  .0474
4589 48.8800   2108   2179  .0474
4590 48.8900   2127   2185  .0470
4591 48.9000   2115   2190  .0473
4592 48.9100   2137   2196  .0468
4593 48.9200   2143   2199  .0467
4594 48.9300   2117   2202  .0472
4595 48.9400   2122   2204  .0471
4596 48.9500   2110   2200  .0474
4597 48.9600   2186   2193  .0457
4598 48.9700   2162   2181  .0463
4599 48.9800   2159   2166  .0463
4600 48.9900   2122   2149  .0471
4601 49.0000   2064   2129  .0484
4602 49.0100   2080   2108  .0481
4603 49.0200   2078   2087  .0481
4604 49.0300   2105   2068  .0475
4605 49.0400   2079   2050  .0481
4606 49.0500   2051   2034  .0488
4607 49.0600   2030   2020  .0493
4608 49.0700   2042   2007  .0490
4609 49.0800   2052   1995  .0487
4610 49.0900   2035   1983  .0491
4611 49.1000   2006   1972  .0499
4612 49.1100   1986   1960  .0504
4613 49.1200   2001   1950  .0500
4614 49.1300   2003   1940  .0499
4615 49.1400   1950   1931  .0513
4616 49.1500   1937   1924  .0516
4617 49.1600   1960   1917  .0510
4618 49.1700   1972   1911  .0507
4619 49.1800   1914   1907  .0522
4620 49.1900   1913   1903  .0523
4621 49.2000   1940   1901  .0515
4622 49.2100   1960   1899  .0510
4623 49.2200   1915   1897  .0522
4624 49.2300   1915   1896  .0522
4625 49.2400   1877   1895  .0533
4626 49.2500   1928   1894  .0519
4627 49.2600   1893   1892  .0528
4628 49.2700   1894   1889  .0528
4629 49.2800   1859   1886  .0538
4630 49.2900   1922   1883  .0520
4631 49.3000   1852   1880  .0540
4632 49.3100   1890   1877  .0529
4633 49.3200   1824   1875  .0548
4634 49.3300   1850   1874  .0541
4635 49.3400   1868   1873  .0535
4636 49.3500   1877   1873  .0533
4637 49.3600   1870   1874  .0535
4638 49.3700   1907   1875  .0524
4639 49.3800   1901   1877  .0526
4640 49.3900   1864   1879  .0536
4641 49.4000   1851   1880  .0540
4642 49.4100   1911   1881  .0523
4643 49.4200   1899   1882  .0527
4644 49.4300   1872   1883  .0534
4645 49.4400   1840   1885  .0543
4646 49.4500   1884   1888  .0531
4647 49.4600   1920   1893  .0521
4648 49.4700   1908   1899  .0524
4649 49.4800   1911   1907  .0523
4650 49.4900   1963   1916  .0509
4651 49.5000   1971   1926  .0507
4652 49.5100   1934   1938  .0517
4653 49.5200   1973   1950  .0507
4654 49.5300   1972   1963  .0507
4655 49.5400   1970   1975  .0508
4656 49.5500   2007   1989  .0498
4657 49.5600   2006   2004  .0499
4658 49.5700   1996   2020  .0501
4659 49.5800   2002   2036  .0500
4660 49.5900   2049   2053  .0488
4661 49.6000   2039   2071  .0490
4662 49.6100   2039   2088  .0490
4663 49.6200   2074   2106  .0482
4664 49.6300   2095   2122  .0477
4665 49.6400   2033   2135  .0492
4666 49.6500   2054   2146  .0487
4667 49.6600   2062   2155  .0485
4668 49.6700   2086   2164  .0479
4669 49.6800   2075   2173  .0482
4670 49.6900   2095   2183  .0477
4671 49.7000   2138   2193  .0468
4672 49.7100   2177   2203  .0459
4673 49.7200   2206   2215  .0453
4674 49.7300   2149   2226  .0465
4675 49.7400   2101   2238  .0476
4676 49.7500   2195   2249  .0456
4677 49.7600   2174   2259  .0460
4678 49.7700   2131   2267  .0469
4679 49.7800   2145   2272  .0466
4680 49.7900   2165   2274  .0462
4681 49.8000   2191   2273  .0456
4682 49.8100   2220   2269  .0450
4683 49.8200   2244   2264  .0446
4684 49.8300   2219   2258  .0451
4685 49.8400   2144   2250  .0466
4686 49.8500   2164   2242  .0462
4687 49.8600   2169   2233  .0461
4688 49.8700   2110   2223  .0474
4689 49.8800   2108   2213  .0474
4690 49.8900   2149   2199  .0465
4691 49.9000   2137   2183  .0468
4692 49.9100   2139   2164  .0468
4693 49.9200   2110   2143  .0474
4694 49.9300   2083   2120  .0480
4695 49.9400   2026   2097  .0494
4696 49.9500   1999   2073  .0500
4697 49.9600   2000   2050  .0500
4698 49.9700   1970   2027  .0508
4699 49.9800   2021   2007  .0495
4700 49.9900   1947   1988  .0514
4701 50.0000   1886   1971  .0530
4702 50.0100   1915   1957  .0522
4703 50.0200   1869   1944  .0535
4704 50.0300   1872   1933  .0534
4705 50.0400   1843   1923  .0543
4706 50.0500   1886   1914  .0530
4707 50.0600   1874   1907  .0534
4708 50.0700   1846   1901  .0542
4709 50.0800   1853   1895  .0540
4710 50.0900   1878   1891  .0532
4711 50.1000   1872   1887  .0534
4712 50.1100   1896   1883  .0527
4713 50.1200   1884   1880  .0531
4714 50.1300   1849   1877  .0541
4715 50.1400   1812   1873  .0552
4716 50.1500   1850   1870  .0541
4717 50.1600   1837   1867  .0544
4718 50.1700   1781   1863  .0561
4719 50.1800   1763   1859  .0567
4720 50.1900   1810   1854  .0552
4721 50.2000   1818   1847  .0550
4722 50.2100   1790   1839  .0559
4723 50.2200   1724   1831  .0580
4724 50.2300   1737   1822  .0576
4725 50.2400   1725   1812  .0580
4726 50.2500   1731   1803  .0578
4727 50.2600   1724   1795  .0580
4728 50.2700   1695   1787  .0590
4729 50.2800   1664   1779  .0601
4730 50.2900   1676   1773  .0597
4731 50.3000   1690   1767  .0592
4732 50.3100   1676   1762  .0597
4733 50.3200   1658   1758  .0603
4734 50.3300   1685   1754  .0593
4735 50.3400   1637   1751  .0611
4736 50.3500   1662   1748  .0602
4737 50.3600   1656   1746  .0604
4738 50.3700   1662   1744  .0602
4739 50.3800   1677   1741  .0596
4740 50.3900   1684   1739  .0594
4741 50.4000   1747   1736  .0572
4742 50.4100   1740   1732  .0575
4743 50.4200   1708   1728  .0585
4744 50.4300   1720   1723  .0581
4745 50.4400   1672   1718  .0598
4746 50.4500   1680   1713  .0595
4747 50.4600   1680   1707  .0595
4748 50.4700   1689   1702  .0592
4749 50.4800   1720   1697  .0581
4750 50.4900   1745   1691  .0573
4751 50.5000   1690   1686  .0592
4752 50.5100   1672   1682  .0598
4753 50.5200   1680   1677  .0595
4754 50.5300   1657   1673  .0604
4755 50.5400   1652   1669  .0605
4756 50.5500   1652   1665  .0605
4757 50.5600   1679   1662  .0596
4758 50.5700   1697   1658  .0589
4759 50.5800   1704   1654  .0587
4760 50.5900   1701   1650  .0588
4761 50.6000   1653   1647  .0605
4762 50.6100   1634   1644  .0612
4763 50.6200   1658   1642  .0603
4764 50.6300   1684   1640  .0594
4765 50.6400   1667   1639  .0600
4766 50.6500   1660   1639  .0602
4767 50.6600   1705   1639  .0587
4768 50.6700   1690   1640  .0592
4769 50.6800   1712   1641  .0584
4770 50.6900   1737   1643  .0576
4771 50.7000   1666   1646  .0600
4772 50.7100   1711   1649  .0584
4773 50.7200   1698   1653  .0589
4774 50.7300   1704   1658  .0587
4775 50.7400   1697   1663  .0589
4776 50.7500   1714   1669  .0583
4777 50.7600   1708   1676  .0585
4778 50.7700   1664   1684  .0601
4779 50.7800   1690   1693  .0592
4780 50.7900   1717   1702  .0582
4781 50.8000   1686   1712  .0593
4782 50.8100   1684   1723  .0594
4783 50.8200   1754   1735  .0570
4784 50.8300   1779   1748  .0562
4785 50.8400   1785   1761  .0560
4786 50.8500   1783   1775  .0561
4787 50.8600   1809   1790  .0553
4788 50.8700   1815   1806  .0551
4789 50.8800   1788   1823  .0559
4790 50.8900   1874   1840  .0534
4791 50.9000   1815   1859  .0551
4792 50.9100   1826   1880  .0548
4793 50.9200   1823   1901  .0549
4794 50.9300   1804   1924  .0554
4795 50.9400   1850   1948  .0541
4796 50.9500   1859   1972  .0538
4797 50.9600   1927   1996  .0519
4798 50.9700   1950   2021  .0513
4799 50.9800   1970   2046  .0508
4800 50.9900   1954   2070  .0512
4801 51.0000   1964   2093  .0509
4802 51.0100   2018   2115  .0496
4803 51.0200   1996   2134  .0501
4804 51.0300   2040   2151  .0490
4805 51.0400   2035   2166  .0491
4806 51.0500   2089   2177  .0479
4807 51.0600   2032   2185  .0492
4808 51.0700   2050   2189  .0488
4809 51.0800   2098   2186  .0477
4810 51.0900   2092   2173  .0478
4811 51.1000   2018   2152  .0496
4812 51.1100   2057   2126  .0486
4813 51.1200   2131   2097  .0469
4814 51.1300   2104   2067  .0475
4815 51.1400   1994   2039  .0502
4816 51.1500   2044   2013  .0489
4817 51.1600   2024   1990  .0494
4818 51.1700   2031   1970  .0492
4819 51.1800   2000   1953  .0500
4820 51.1900   1923   1940  .0520
4821 51.2000   1913   1929  .0523
4822 51.2100   1910   1921  .0524
4823 51.2200   1922   1915  .0520
4824 51.2300   1880   1911  .0532
4825 51.2400   1829   1908  .0547
4826 51.2500   1884   1906  .0531
4827 51.2600   1882   1904  .0531
4828 51.2700   1885   1903  .0531
4829 51.2800   1872   1901  .0534
4830 51.2900   1945   1899  .0514
4831 51.3000   1960   1897  .0510
4832 51.3100   1947   1895  .0514
4833 51.3200   1943   1893  .0515
4834 51.3300   1935   1891  .0517
4835 51.3400   1908   1889  .0524
4836 51.3500   1938   1886  .0516
4837 51.3600   1954   1882  .0512
4838 51.3700   1864   1878  .0536
4839 51.3800   1855   1875  .0539
4840 51.3900   1884   1871  .0531
4841 51.4000   1892   1867  .0529
4842 51.4100   1873   1863  .0534
4843 51.4200   1862   1859  .0537
4844 51.4300   1874   1855  .0534
4845 51.4400   1855   1851  .0539
4846 51.4500   1917   1847  .0522
4847 51.4600   1936   1842  .0517
4848 51.4700   1914   1837  .0522
4849 51.4800   1898   1833  .0527
4850 51.4900   1887   1830  .0530
4851 51.5000   1888   1828  .0530
4852 51.5100   1896   1828  .0527
4853 51.5200   1864   1830  .0536
4854 51.5300   1908   1834  .0524
4855 51.5400   1880   1840  .0532
4856 51.5500   1879   1846  .0532
4857 51.5600   1844   1855  .0542
4858 51.5700   1833   1865  .0546
4859 51.5800   1892   1877  .0529
4860 51.5900   1912   1890  .0523
4861 51.6000   1902   1905  .0526
4862 51.6100   1942   1922  .0515
4863 51.6200   1987   1939  .0503
4864 51.6300   2028   1956  .0493
4865 51.6400   1971   1974  .0507
4866 51.6500   1956   1992  .0511
4867 51.6600   2012   2009  .0497
4868 51.6700   1970   2025  .0508
4869 51.6800   1993   2040  .0502
4870 51.6900   2022   2054  .0495
4871 51.7000   2013   2066  .0497
4872 51.7100   1979   2073  .0505
4873 51.7200   2004   2075  .0499
4874 51.7300   2027   2073  .0493
4875 51.7400   2033   2068  .0492
4876 51.7500   2056   2061  .0486
4877 51.7600   2025   2053  .0494
4878 51.7700   2023   2044  .0494
4879 51.7800   2002   2033  .0500
4880 51.7900   2017   2023  .0496
4881 51.8000   2052   2013  .0487
4882 51.8100   2020   2002  .0495
4883 51.8200   2064   1992  .0484
4884 51.8300   1996   1981  .0501
4885 51.8400   1946   1969  .0514
4886 51.8500   1950   1956  .0513
4887 51.8600   1947   1941  .0514
4888 51.8700   1951   1923  .0513
4889 51.8800   1874   1907  .0534
4890 51.8900   1898   1889  .0527
4891 51.9000   1922   1872  .0520
4892 51.9100   1896   1854  .0527
4893 51.9200   1838   1836  .0544
4894 51.9300   1841   1819  .0543
4895 51.9400   1788   1803  .0559
4896 51.9500   1762   1788  .0568
4897 51.9600   1766   1774  .0566
4898 51.9700   1789   1762  .0559
4899 51.9800   1807   1752  .0553
4900 51.9900   1812   1742  .0552
4901 52.0000   1796   1734  .0557
4902 52.0100   1781   1728  .0561
4903 52.0200   1753   1722  .0570
4904 52.0300   1752   1716  .0571
4905 52.0400   1703   1711  .0587
4906 52.0500   1715   1706  .0583
4907 52.0600   1735   1701  .0576
4908 52.0700   1726   1698  .0579
4909 52.0800   1741   1695  .0574
4910 52.0900   1693   1693  .0591
4911 52.1000   1671   1692  .0598
4912 52.1100   1671   1691  .0598
4913 52.1200   1677   1691  .0596
4914 52.1300   1693   1692  .0591
4915 52.1400   1644   1692  .0608
4916 52.1500   1691   1693  .0591
4917 52.1600   1689   1694  .0592
4918 52.1700   1696   1696  .0590
4919 52.1800   1701   1697  .0588
4920 52.1900   1705   1697  .0587
4921 52.2000   1673   1698  .0598
4922 52.2100   1666   1699  .0600
4923 52.2200   1651   1700  .0606
4924 52.2300   1613   1701  .0620
4925 52.2400   1640   1701  .0610
4926 52.2500   1678   1701  .0596
4927 52.2600   1671   1699  .0598
4928 52.2700   1638   1696  .0611
4929 52.2800   1659   1691  .0603
4930 52.2900   1653   1686  .0605
4931 52.3000   1653   1680  .0605
4932 52.3100   1648   1674  .0607
4933 52.3200   1675   1668  .0597
4934 52.3300   1683   1663  .0594
4935 52.3400   1686   1658  .0593
4936 52.3500   1698   1654  .0589
4937 52.3600   1655   1650  .0604
4938 52.3700   1646   1647  .0608
4939 52.3800   1669   1644  .0599
4940 52.3900   1648   1641  .0607
4941 52.4000   1648   1640  .0607
4942 52.4100   1735   1639  .0576
4943 52.4200   1699   1639  .0589
4944 52.4300   1668   1640  .0600
4945 52.4400   1648   1642  .0607
4946 52.4500   1716   1644  .0583
4947 52.4600   1738   1647  .0575
4948 52.4700   1689   1651  .0592
4949 52.4800   1771   1655  .0565
4950 52.4900   1794   1659  .0557
4951 52.5000   1749   1664  .0572
4952 52.5100   1746   1669  .0573
4953 52.5200   1745   1672  .0573
4954 52.5300   1753   1676  .0570
4955 52.5400   1732   1679  .0577
4956 52.5500   1767   1684  .0566
4957 52.5600   1738   1689  .0575
4958 52.5700   1732   1696  .0577
4959 52.5800   1755   1704  .0570
4960 52.5900   1757   1713  .0569
4961 52.6000   1743   1723  .0574
4962 52.6100   1780   1734  .0562
4963 52.6200   1784   1745  .0561
4964 52.6300   1794   1758  .0557
4965 52.6400   1788   1770  .0559
4966 52.6500   1802   1783  .0555
4967 52.6600   1817   1795  .0550
4968 52.6700   1829   1807  .0547
4969 52.6800   1820   1818  .0549
4970 52.6900   1853   1828  .0540
4971 52.7000   1892   1838  .0529
4972 52.7100   1895   1846  .0528
4973 52.7200   1920   1854  .0521
4974 52.7300   1879   1860  .0532
4975 52.7400   1875   1865  .0533
4976 52.7500   1889   1868  .0529
4977 52.7600   1889   1868  .0529
4978 52.7700   1922   1864  .0520
4979 52.7800   1996   1857  .0501
4980 52.7900   1958   1848  .0511
4981 52.8000   1938   1837  .0516
4982 52.8100   1958   1823  .0511
4983 52.8200   1948   1811  .0513
4984 52.8300   1924   1799  .0520
4985 52.8400   1852   1787  .0540
4986 52.8500   1831   1775  .0546
4987 52.8600   1885   1763  .0531
4988 52.8700   1800   1751  .0556
4989 52.8800   1756   1739  .0569
4990 52.8900   1752   1728  .0571
4991 52.9000   1756   1717  .0569
4992 52.9100   1736   1707  .0576
4993 52.9200   1733   1699  .0577
4994 52.9300   1762   1691  .0568
4995 52.9400   1701   1685  .0588
4996 52.9500   1694   1680  .0590
4997 52.9600   1691   1675  .0591
4998 52.9700   1654   1670  .0605
4999 52.9800   1639   1667  .0610
5000 52.9900   1670   1664  .0599
5001 53.0000   1668   1662  .0600
5002 53.0100   1672   1661  .0598
5003 53.0200   1670   1661  .0599
5004 53.0300   1658   1661  .0603
5005 53.0400   1638   1661  .0611
5006 53.0500   1630   1663  .0613
5007 53.0600   1617   1664  .0618
5008 53.0700   1605   1666  .0623
5009 53.0800   1652   1668  .0605
5010 53.0900   1647   1670  .0607
5011 53.1000   1615   1672  .0619
5012 53.1100   1600   1674  .0625
5013 53.1200   1591   1676  .0629
5014 53.1300   1641   1679  .0609
5015 53.1400   1640   1683  .0610
5016 53.1500   1644   1687  .0608
5017 53.1600   1603   1692  .0624
5018 53.1700   1627   1698  .0615
5019 53.1800   1633   1705  .0612
5020 53.1900   1642   1711  .0609
5021 53.2000   1591   1719  .0629
5022 53.2100   1604   1726  .0623
5023 53.2200   1658   1733  .0603
5024 53.2300   1658   1741  .0603
5025 53.2400   1663   1748  .0601
5026 53.2500   1711   1755  .0584
5027 53.2600   1707   1762  .0586
5028 53.2700   1711   1768  .0584
5029 53.2800   1702   1774  .0588
5030 53.2900   1725   1779  .0580
5031 53.3000   1778   1784  .0562
5032 53.3100   1794   1789  .0557
5033 53.3200   1798   1793  .0556
5034 53.3300   1808   1795  .0553
5035 53.3400   1758   1795  .0569
5036 53.3500   1757   1794  .0569
5037 53.3600   1783   1790  .0561
5038 53.3700   1763   1786  .0567
5039 53.3800   1815   1782  .0551
5040 53.3900   1805   1777  .0554
5041 53.4000   1813   1772  .0552
5042 53.4100   1802   1768  .0555
5043 53.4200   1822   1766  .0549
5044 53.4300   1856   1764  .0539
5045 53.4400   1781   1763  .0561
5046 53.4500   1845   1764  .0542
5047 53.4600   1822   1766  .0549
5048 53.4700   1810   1769  .0552
5049 53.4800   1844   1773  .0542
5050 53.4900   1846   1777  .0542
5051 53.5000   1770   1781  .0565
5052 53.5100   1808   1787  .0553
5053 53.5200   1788   1794  .0559
5054 53.5300   1808   1801  .0553
5055 53.5400   1852   1808  .0540
5056 53.5500   1824   1815  .0548
5057 53.5600   1807   1822  .0553
5058 53.5700   1828   1829  .0547
5059 53.5800   1828   1836  .0547
5060 53.5900   1831   1842  .0546
5061 53.6000   1859   1848  .0538
5062 53.6100   1880   1852  .0532
5063 53.6200   1864   1856  .0536
5064 53.6300   1819   1860  .0550
5065 53.6400   1806   1862  .0554
5066 53.6500   1806   1863  .0554
5067 53.6600   1801   1861  .0555
5068 53.6700   1789   1857  .0559
5069 53.6800   1777   1852  .0563
5070 53.6900   1813   1845  .0552
5071 53.7000   1810   1838  .0552
5072 53.7100   1843   1831  .0543
5073 53.7200   1871   1825  .0534
5074 53.7300   1827   1819  .0547
5075 53.7400   1796   1812  .0557
5076 53.7500   1820   1806  .0549
5077 53.7600   1834   1800  .0545
5078 53.7700   1839   1794  .0544
5079 53.7800   1795   1787  .0557
5080 53.7900   1807   1782  .0553
5081 53.8000   1798   1776  .0556
5082 53.8100   1738   1770  .0575
5083 53.8200   1778   1764  .0562
5084 53.8300   1815   1758  .0551
5085 53.8400   1750   1752  .0571
5086 53.8500   1773   1745  .0564
5087 53.8600   1789   1738  .0559
5088 53.8700   1744   1732  .0573
5089 53.8800   1719   1726  .0582
5090 53.8900   1747   1720  .0572
5091 53.9000   1713   1714  .0584
5092 53.9100   1708   1710  .0585
5093 53.9200   1762   1707  .0568
5094 53.9300   1732   1705  .0577
5095 53.9400   1683   1704  .0594
5096 53.9500   1681   1704  .0595
5097 53.9600   1702   1706  .0588
5098 53.9700   1706   1709  .0586
5099 53.9800   1707   1713  .0586
5100 53.9900   1724   1718  .0580
5101 54.0000   1754   1725  .0570
5102 54.0100   1749   1732  .0572
5103 54.0200   1747   1741  .0572
5104 54.0300   1765   1751  .0567
5105 54.0400   1726   1762  .0579
5106 54.0500   1741   1774  .0574
5107 54.0600   1754   1787  .0570
5108 54.0700   1748   1801  .0572
5109 54.0800   1748   1816  .0572
5110 54.0900   1801   1831  .0555
5111 54.1000   1808   1847  .0553
5112 54.1100   1834   1864  .0545
5113 54.1200   1841   1881  .0543
5114 54.1300   1817   1898  .0550
5115 54.1400   1826   1916  .0548
5116 54.1500   1822   1935  .0549
5117 54.1600   1822   1953  .0549
5118 54.1700   1876   1971  .0533
5119 54.1800   1866   1989  .0536
5120 54.1900   1907   2006  .0524
5121 54.2000   1961   2021  .0510
5122 54.2100   1948   2036  .0513
5123 54.2200   1936   2049  .0517
5124 54.2300   1968   2061  .0508
5125 54.2400   1974   2072  .0507
5126 54.2500   2034   2080  .0492
5127 54.2600   2021   2086  .0495
5128 54.2700   2034   2090  .0492
5129 54.2800   2073   2092  .0482
5130 54.2900   2047   2092  .0489
5131 54.3000   2018   2089  .0496
5132 54.3100   2029   2080  .0493
5133 54.3200   2053   2066  .0487
5134 54.3300   2048   2048  .0488
5135 54.3400   2048   2028  .0488
5136 54.3500   2053   2007  .0487
5137 54.3600   1971   1986  .0507
5138 54.3700   2013   1965  .0497
5139 54.3800   1992   1946  .0502
5140 54.3900   1992   1928  .0502
5141 54.4000   1953   1911  .0512
5142 54.4100   1901   1896  .0526
5143 54.4200   1924   1881  .0520
5144 54.4300   1885   1868  .0531
5145 54.4400   1869   1855  .0535
5146 54.4500   1913   1842  .0523
5147 54.4600   1867   1828  .0536
5148 54.4700   1825   1816  .0548
5149 54.4800   1772   1803  .0564
5150 54.4900   1766   1789  .0566
5151 54.5000   1795   1773  .0557
5152 54.5100   1753   1758  .0570
5153 54.5200   1742   1742  .0574
5154 54.5300   1711   1727  .0584
5155 54.5400   1636   1713  .0611
5156 54.5500   1696   1699  .0590
5157 54.5600   1722   1686  .0581
5158 54.5700   1664   1675  .0601
5159 54.5800   1635   1665  .0612
5160 54.5900   1643   1656  .0609
5161 54.6000   1645   1648  .0608
5162 54.6100   1649   1640  .0606
5163 54.6200   1626   1634  .0615
5164 54.6300   1594   1629  .0627
5165 54.6400   1580   1625  .0633
5166 54.6500   1592   1621  .0628
5167 54.6600   1563   1618  .0640
5168 54.6700   1568   1615  .0638
5169 54.6800   1594   1612  .0627
5170 54.6900   1575   1610  .0635
5171 54.7000   1554   1608  .0644
5172 54.7100   1568   1606  .0638
5173 54.7200   1532   1605  .0653
5174 54.7300   1580   1603  .0633
5175 54.7400   1538   1602  .0650
5176 54.7500   1554   1601  .0644
5177 54.7600   1538   1600  .0650
5178 54.7700   1551   1599  .0645
5179 54.7800   1550   1597  .0645
5180 54.7900   1524   1595  .0656
5181 54.8000   1537   1594  .0651
5182 54.8100   1549   1592  .0646
5183 54.8200   1579   1590  .0633
5184 54.8300   1560   1589  .0641
5185 54.8400   1519   1587  .0658
5186 54.8500   1544   1585  .0648
5187 54.8600   1552   1584  .0644
5188 54.8700   1563   1582  .0640
5189 54.8800   1588   1581  .0630
5190 54.8900   1569   1581  .0637
5191 54.9000   1529   1581  .0654
5192 54.9100   1565   1582  .0639
5193 54.9200   1597   1583  .0626
5194 54.9300   1634   1586  .0612
5195 54.9400   1534   1589  .0652
5196 54.9500   1584   1592  .0631
5197 54.9600   1576   1596  .0635
5198 54.9700   1531   1600  .0653
5199 54.9800   1539   1604  .0650
5200 54.9900   1568   1608  .0638
5201 55.0000   1556   1613  .0643
5202 55.0100   1557   1617  .0642
5203 55.0200   1564   1621  .0639
5204 55.0300   1526   1625  .0655
5205 55.0400   1507   1628  .0664
5206 55.0500   1533   1631  .0652
5207 55.0600   1546   1632  .0647
5208 55.0700   1553   1632  .0644
5209 55.0800   1548   1631  .0646
5210 55.0900   1560   1629  .0641
5211 55.1000   1579   1626  .0633
5212 55.1100   1612   1623  .0620
5213 55.1200   1666   1620  .0600
5214 55.1300   1653   1616  .0605
5215 55.1400   1614   1613  .0620
5216 55.1500   1599   1609  .0625
5217 55.1600   1600   1605  .0625
5218 55.1700   1623   1600  .0616
5219 55.1800   1635   1594  .0612
5220 55.1900   1582   1588  .0632
5221 55.2000   1610   1582  .0621
5222 55.2100   1645   1577  .0608
5223 55.2200   1633   1571  .0612
5224 55.2300   1593   1566  .0628
5225 55.2400   1585   1561  .0631
5226 55.2500   1571   1557  .0637
5227 55.2600   1603   1553  .0624
5228 55.2700   1582   1549  .0632
5229 55.2800   1585   1545  .0631
5230 55.2900   1599   1542  .0625
5231 55.3000   1621   1538  .0617
5232 55.3100   1610   1535  .0621
5233 55.3200   1587   1531  .0630
5234 55.3300   1566   1528  .0639
5235 55.3400   1514   1524  .0661
5236 55.3500   1584   1519  .0631
5237 55.3600   1566   1514  .0639
5238 55.3700   1566   1509  .0639
5239 55.3800   1540   1503  .0649
5240 55.3900   1563   1497  .0640
5241 55.4000   1533   1492  .0652
5242 55.4100   1512   1486  .0661
5243 55.4200   1528   1481  .0654
5244 55.4300   1526   1476  .0655
5245 55.4400   1478   1471  .0677
5246 55.4500   1508   1466  .0663
5247 55.4600   1511   1462  .0662
5248 55.4700   1508   1459  .0663
5249 55.4800   1474   1456  .0678
5250 55.4900   1498   1453  .0668
5251 55.5000   1519   1451  .0658
5252 55.5100   1491   1449  .0671
5253 55.5200   1453   1447  .0688
5254 55.5300   1462   1446  .0684
5255 55.5400   1430   1445  .0699
5256 55.5500   1478   1443  .0677
5257 55.5600   1489   1442  .0672
5258 55.5700   1486   1441  .0673
5259 55.5800   1470   1441  .0680
5260 55.5900   1476   1440  .0678
5261 55.6000   1448   1439  .0691
5262 55.6100   1425   1438  .0702
5263 55.6200   1440   1437  .0694
5264 55.6300   1424   1435  .0702
5265 55.6400   1435   1433  .0697
5266 55.6500   1476   1431  .0678
5267 55.6600   1463   1430  .0684
5268 55.6700   1431   1428  .0699
5269 55.6800   1463   1427  .0684
5270 55.6900   1478   1426  .0677
5271 55.7000   1472   1425  .0679
5272 55.7100   1493   1424  .0670
5273 55.7200   1481   1424  .0675
5274 55.7300   1465   1424  .0683
5275 55.7400   1440   1424  .0694
5276 55.7500   1456   1425  .0687
5277 55.7600   1447   1426  .0691
5278 55.7700   1443   1427  .0693
5279 55.7800   1423   1428  .0703
5280 55.7900   1473   1429  .0679
5281 55.8000   1442   1431  .0693
5282 55.8100   1508   1433  .0663
5283 55.8200   1492   1435  .0670
5284 55.8300   1525   1436  .0656
5285 55.8400   1444   1438  .0693
5286 55.8500   1514   1440  .0661
5287 55.8600   1506   1443  .0664
5288 55.8700   1501   1445  .0666
5289 55.8800   1492   1449  .0670
5290 55.8900   1472   1453  .0679
5291 55.9000   1432   1457  .0698
5292 55.9100   1449   1463  .0690
5293 55.9200   1477   1469  .0677
5294 55.9300   1498   1476  .0668
5295 55.9400   1479   1483  .0676
5296 55.9500   1503   1491  .0665
5297 55.9600   1523   1500  .0657
5298 55.9700   1510   1509  .0662
5299 55.9800   1490   1518  .0671
5300 55.9900   1526   1528  .0655
5301 56.0000   1510   1538  .0662
5302 56.0100   1517   1549  .0659
5303 56.0200   1539   1560  .0650
5304 56.0300   1556   1570  .0643
5305 56.0400   1542   1580  .0649
5306 56.0500   1534   1590  .0652
5307 56.0600   1561   1600  .0641
5308 56.0700   1578   1609  .0634
5309 56.0800   1553   1618  .0644
5310 56.0900   1573   1626  .0636
5311 56.1000   1608   1633  .0622
5312 56.1100   1603   1639  .0624
5313 56.1200   1601   1644  .0625
5314 56.1300   1631   1649  .0613
5315 56.1400   1598   1653  .0626
5316 56.1500   1567   1656  .0638
5317 56.1600   1596   1657  .0627
5318 56.1700   1625   1657  .0615
5319 56.1800   1608   1654  .0622
5320 56.1900   1631   1648  .0613
5321 56.2000   1656   1639  .0604
5322 56.2100   1630   1628  .0613
5323 56.2200   1611   1616  .0621
5324 56.2300   1565   1603  .0639
5325 56.2400   1539   1590  .0650
5326 56.2500   1581   1577  .0633
5327 56.2600   1565   1565  .0639
5328 56.2700   1568   1554  .0638
5329 56.2800   1534   1544  .0652
5330 56.2900   1543   1535  .0648
5331 56.3000   1571   1527  .0637
5332 56.3100   1577   1520  .0634
5333 56.3200   1570   1514  .0637
5334 56.3300   1522   1510  .0657
5335 56.3400   1537   1505  .0651
5336 56.3500   1575   1502  .0635
5337 56.3600   1547   1499  .0646
5338 56.3700   1513   1498  .0661
5339 56.3800   1570   1496  .0637
5340 56.3900   1544   1496  .0648
5341 56.4000   1556   1495  .0643
5342 56.4100   1557   1496  .0642
5343 56.4200   1527   1497  .0655
5344 56.4300   1564   1498  .0639
5345 56.4400   1536   1500  .0651
5346 56.4500   1558   1503  .0642
5347 56.4600   1576   1506  .0635
5348 56.4700   1609   1509  .0622
5349 56.4800   1555   1514  .0643
5350 56.4900   1566   1518  .0639
5351 56.5000   1541   1524  .0649
5352 56.5100   1531   1529  .0653
5353 56.5200   1515   1536  .0660
5354 56.5300   1553   1542  .0644
5355 56.5400   1557   1550  .0642
5356 56.5500   1596   1557  .0627
5357 56.5600   1582   1565  .0632
5358 56.5700   1600   1573  .0625
5359 56.5800   1591   1582  .0629
5360 56.5900   1599   1590  .0625
5361 56.6000   1586   1599  .0631
5362 56.6100   1598   1608  .0626
5363 56.6200   1586   1617  .0631
5364 56.6300   1601   1625  .0625
5365 56.6400   1607   1634  .0622
5366 56.6500   1612   1642  .0620
5367 56.6600   1636   1650  .0611
5368 56.6700   1662   1658  .0602
5369 56.6800   1646   1665  .0608
5370 56.6900   1638   1671  .0611
5371 56.7000   1623   1676  .0616
5372 56.7100   1651   1680  .0606
5373 56.7200   1651   1684  .0606
5374 56.7300   1649   1687  .0606
5375 56.7400   1639   1689  .0610
5376 56.7500   1680   1690  .0595
5377 56.7600   1674   1690  .0597
5378 56.7700   1652   1690  .0605
5379 56.7800   1660   1689  .0602
5380 56.7900   1659   1688  .0603
5381 56.8000   1686   1687  .0593
5382 56.8100   1660   1687  .0602
5383 56.8200   1737   1686  .0576
5384 56.8300   1715   1687  .0583
5385 56.8400   1677   1688  .0596
5386 56.8500   1705   1690  .0587
5387 56.8600   1716   1693  .0583
5388 56.8700   1733   1697  .0577
5389 56.8800   1715   1702  .0583
5390 56.8900   1739   1707  .0575
5391 56.9000   1723   1713  .0580
5392 56.9100   1731   1719  .0578
5393 56.9200   1797   1725  .0556
5394 56.9300   1783   1731  .0561
5395 56.9400   1764   1737  .0567
5396 56.9500   1778   1742  .0562
5397 56.9600   1784   1746  .0561
5398 56.9700   1768   1750  .0566
5399 56.9800   1795   1752  .0557
5400 56.9900   1782   1754  .0561
5401 57.0000   1754   1754  .0570
5402 57.0100   1754   1753  .0570
5403 57.0200   1749   1748  .0572
5404 57.0300   1736   1740  .0576
5405 57.0400   1725   1730  .0580
5406 57.0500   1751   1719  .0571
5407 57.0600   1728   1707  .0579
5408 57.0700   1746   1696  .0573
5409 57.0800   1708   1686  .0585
5410 57.0900   1698   1676  .0589
5411 57.1000   1705   1668  .0587
5412 57.1100   1678   1660  .0596
5413 57.1200   1641   1654  .0609
5414 57.1300   1630   1649  .0613
5415 57.1400   1637   1644  .0611
5416 57.1500   1626   1641  .0615
5417 57.1600   1624   1638  .0616
5418 57.1700   1615   1635  .0619
5419 57.1800   1621   1632  .0617
5420 57.1900   1643   1628  .0609
5421 57.2000   1625   1624  .0615
5422 57.2100   1572   1619  .0636
5423 57.2200   1546   1615  .0647
5424 57.2300   1570   1611  .0637
5425 57.2400   1532   1606  .0653
5426 57.2500   1575   1603  .0635
5427 57.2600   1527   1599  .0655
5428 57.2700   1518   1596  .0659
5429 57.2800   1529   1594  .0654
5430 57.2900   1563   1592  .0640
5431 57.3000   1544   1590  .0648
5432 57.3100   1572   1588  .0636
5433 57.3200   1587   1586  .0630
5434 57.3300   1564   1584  .0639
5435 57.3400   1551   1581  .0645
5436 57.3500   1563   1578  .0640
5437 57.3600   1595   1576  .0627
5438 57.3700   1563   1573  .0640
5439 57.3800   1607   1570  .0622
5440 57.3900   1588   1568  .0630
5441 57.4000   1580   1566  .0633
5442 57.4100   1560   1564  .0641
5443 57.4200   1572   1563  .0636
5444 57.4300   1588   1561  .0630
5445 57.4400   1538   1560  .0650
5446 57.4500   1529   1560  .0654
5447 57.4600   1556   1560  .0643
5448 57.4700   1554   1559  .0644
5449 57.4800   1555   1559  .0643
5450 57.4900   1547   1558  .0646
5451 57.5000   1546   1557  .0647
5452 57.5100   1527   1555  .0655
5453 57.5200   1530   1554  .0654
5454 57.5300   1535   1553  .0651
5455 57.5400   1488   1551  .0672
5456 57.5500   1514   1550  .0661
5457 57.5600   1530   1548  .0654
5458 57.5700   1533   1547  .0652
5459 57.5800   1550   1546  .0645
5460 57.5900   1548   1544  .0646
5461 57.6000   1559   1544  .0641
5462 57.6100   1546   1544  .0647
5463 57.6200   1561   1544  .0641
5464 57.6300   1558   1544  .0642
5465 57.6400   1497   1544  .0668
5466 57.6500   1546   1545  .0647
5467 57.6600   1534   1546  .0652
5468 57.6700   1542   1546  .0649
5469 57.6800   1552   1547  .0644
5470 57.6900   1532   1547  .0653
5471 57.7000   1495   1547  .0669
5472 57.7100   1499   1546  .0667
5473 57.7200   1542   1546  .0649
5474 57.7300   1534   1544  .0652
5475 57.7400   1484   1542  .0674
5476 57.7500   1507   1539  .0664
5477 57.7600   1516   1536  .0660
5478 57.7700   1479   1531  .0676
5479 57.7800   1487   1526  .0672
5480 57.7900   1503   1520  .0665
5481 57.8000   1500   1514  .0667
5482 57.8100   1445   1507  .0692
5483 57.8200   1521   1500  .0657
5484 57.8300   1524   1494  .0656
5485 57.8400   1471   1487  .0680
5486 57.8500   1508   1480  .0663
5487 57.8600   1474   1474  .0678
5488 57.8700   1456   1468  .0687
5489 57.8800   1469   1462  .0681
5490 57.8900   1463   1456  .0684
5491 57.9000   1431   1451  .0699
5492 57.9100   1453   1446  .0688
5493 57.9200   1462   1442  .0684
5494 57.9300   1463   1438  .0684
5495 57.9400   1444   1435  .0693
5496 57.9500   1483   1432  .0674
5497 57.9600   1459   1429  .0685
5498 57.9700   1423   1427  .0703
5499 57.9800   1420   1426  .0704
5500 57.9900   1459   1425  .0685
5501 58.0000   1431   1425  .0699
5502 58.0100   1425   1424  .0702
5503 58.0200   1482   1424  .0675
5504 58.0300   1446   1425  .0692
5505 58.0400   1450   1425  .0690
5506 58.0500   1505   1426  .0664
5507 58.0600   1473   1427  .0679
5508 58.0700   1437   1428  .0696
5509 58.0800   1419   1430  .0705
5510 58.0900   1447   1431  .0691
5511 58.1000   1444   1433  .0693
5512 58.1100   1478   1436  .0677
5513 58.1200   1454   1438  .0688
5514 58.1300   1454   1441  .0688
5515 58.1400   1453   1444  .0688
5516 58.1500   1511   1447  .0662
5517 58.1600   1449   1451  .0690
5518 58.1700   1460   1454  .0685
5519 58.1800   1491   1457  .0671
5520 58.1900   1508   1461  .0663
5521 58.2000   1484   1464  .0674
5522 58.2100   1460   1466  .0685
5523 58.2200   1461   1469  .0684
5524 58.2300   1474   1471  .0678
5525 58.2400   1484   1473  .0674
5526 58.2500   1472   1474  .0679
5527 58.2600   1477   1475  .0677
5528 58.2700   1452   1475  .0689
5529 58.2800   1503   1475  .0665
5530 58.2900   1510   1473  .0662
5531 58.3000   1475   1469  .0678
5532 58.3100   1486   1464  .0673
5533 58.3200   1512   1459  .0661
5534 58.3300   1483   1453  .0674
5535 58.3400   1469   1446  .0681
5536 58.3500   1460   1440  .0685
5537 58.3600   1475   1433  .0678
5538 58.3700   1522   1427  .0657
5539 58.3800   1488   1422  .0672
5540 58.3900   1498   1416  .0668
5541 58.4000   1474   1412  .0678
5542 58.4100   1470   1407  .0680
5543 58.4200   1502   1404  .0666
5544 58.4300   1491   1400  .0671
5545 58.4400   1456   1397  .0687
5546 58.4500   1508   1394  .0663
5547 58.4600   1503   1391  .0665
5548 58.4700   1480   1388  .0676
5549 58.4800   1480   1386  .0676
5550 58.4900   1494   1384  .0669
5551 58.5000   1468   1381  .0681
5552 58.5100   1454   1379  .0688
5553 58.5200   1489   1377  .0672
5554 58.5300   1481   1375  .0675
5555 58.5400   1487   1374  .0672
5556 58.5500   1464   1372  .0683
5557 58.5600   1428   1371  .0700
5558 58.5700   1387   1369  .0721
5559 58.5800   1381   1369  .0724
5560 58.5900   1419   1368  .0705
5561 58.6000   1373   1368  .0728
5562 58.6100   1407   1367  .0711
5563 58.6200   1433   1368  .0698
5564 58.6300   1445   1368  .0692
5565 58.6400   1393   1369  .0718
5566 58.6500   1400   1370  .0714
5567 58.6600   1382   1372  .0724
5568 58.6700   1445   1374  .0692
5569 58.6800   1437   1377  .0696
5570 58.6900   1441   1380  .0694
5571 58.7000   1427   1383  .0701
5572 58.7100   1419   1387  .0705
5573 58.7200   1442   1391  .0693
5574 58.7300   1426   1396  .0701
5575 58.7400   1422   1400  .0703
5576 58.7500   1412   1405  .0708
5577 58.7600   1388   1411  .0720
5578 58.7700   1405   1416  .0712
5579 58.7800   1402   1422  .0713
5580 58.7900   1430   1428  .0699
5581 58.8000   1384   1434  .0723
5582 58.8100   1434   1439  .0697
5583 58.8200   1414   1445  .0707
5584 58.8300   1426   1451  .0701
5585 58.8400   1393   1456  .0718
5586 58.8500   1415   1461  .0707
5587 58.8600   1455   1466  .0687
5588 58.8700   1454   1470  .0688
5589 58.8800   1463   1474  .0684
5590 58.8900   1481   1478  .0675
5591 58.9000   1475   1481  .0678
5592 58.9100   1443   1483  .0693
5593 58.9200   1477   1484  .0677
5594 58.9300   1456   1484  .0687
5595 58.9400   1467   1482  .0682
5596 58.9500   1454   1481  .0688
5597 58.9600   1486   1478  .0673
5598 58.9700   1461   1476  .0684
5599 58.9800   1420   1473  .0704
5600 58.9900   1466   1471  .0682
5601 59.0000   1442   1469  .0693
5602 59.0100   1484   1468  .0674
5603 59.0200   1480   1468  .0676
5604 59.0300   1460   1468  .0685
5605 59.0400   1432   1468  .0698
5606 59.0500   1490   1469  .0671
5607 59.0600   1478   1470  .0677
5608 59.0700   1459   1471  .0685
5609 59.0800   1465   1472  .0683
5610 59.0900   1475   1472  .0678
5611 59.1000   1444   1473  .0693
5612 59.1100   1451   1474  .0689
5613 59.1200   1487   1475  .0672
5614 59.1300   1463   1476  .0684
5615 59.1400   1425   1478  .0702
5616 59.1500   1453   1480  .0688
5617 59.1600   1457   1482  .0686
5618 59.1700   1440   1484  .0694
5619 59.1800   1434   1486  .0697
5620 59.1900   1466   1488  .0682
5621 59.2000   1456   1491  .0687
5622 59.2100   1442   1493  .0693
5623 59.2200   1442   1494  .0693
5624 59.2300   1437   1496  .0696
5625 59.2400   1379   1497  .0725
5626 59.2500   1404   1498  .0712
5627 59.2600   1439   1497  .0695
5628 59.2700   1447   1497  .0691
5629 59.2800   1455   1495  .0687
5630 59.2900   1434   1491  .0697
5631 59.3000   1455   1485  .0687
5632 59.3100   1421   1477  .0704
5633 59.3200   1451   1469  .0689
5634 59.3300   1448   1459  .0691
5635 59.3400   1398   1450  .0715
5636 59.3500   1404   1440  .0712
5637 59.3600   1412   1430  .0708
5638 59.3700   1421   1421  .0704
5639 59.3800   1366   1413  .0732
5640 59.3900   1385   1405  .0722
5641 59.4000   1399   1398  .0715
5642 59.4100   1390   1392  .0719
5643 59.4200   1355   1386  .0738
5644 59.4300   1372   1381  .0729
5645 59.4400   1405   1377  .0712
5646 59.4500   1385   1373  .0722
5647 59.4600   1383   1369  .0723
5648 59.4700   1401   1367  .0714
5649 59.4800   1370   1364  .0730
5650 59.4900   1382   1362  .0724
5651 59.5000   1349   1360  .0741
5652 59.5100   1297   1359  .0771
5653 59.5200   1368   1357  .0731
5654 59.5300   1391   1356  .0719
5655 59.5400   1348   1356  .0742
5656 59.5500   1392   1355  .0718
5657 59.5600   1366   1355  .0732
5658 59.5700   1380   1355  .0725
5659 59.5800   1379   1355  .0725
5660 59.5900   1381   1355  .0724
5661 59.6000   1384   1356  .0723
5662 59.6100   1365   1356  .0733
5663 59.6200   1405   1357  .0712
5664 59.6300   1392   1358  .0718
5665 59.6400   1394   1359  .0717
5666 59.6500   1428   1359  .0700
5667 59.6600   1402   1360  .0713
5668 59.6700   1380   1361  .0725
5669 59.6800   1383   1361  .0723
5670 59.6900   1401   1362  .0714
5671 59.7000   1429   1363  .0700
5672 59.7100   1419   1363  .0705
5673 59.7200   1426   1364  .0701
5674 59.7300   1424   1364  .0702
5675 59.7400   1412   1365  .0708
5676 59.7500   1429   1366  .0700
5677 59.7600   1464   1367  .0683
5678 59.7700   1486   1367  .0673
5679 59.7800   1440   1368  .0694
5680 59.7900   1447   1368  .0691
5681 59.8000   1424   1369  .0702
5682 59.8100   1422   1369  .0703
5683 59.8200   1442   1368  .0693
5684 59.8300   1425   1368  .0702
5685 59.8400   1384   1368  .0723
5686 59.8500   1401   1368  .0714
5687 59.8600   1410   1368  .0709
5688 59.8700   1399   1369  .0715
5689 59.8800   1421   1370  .0704
5690 59.8900   1424   1371  .0702
5691 59.9000   1405   1372  .0712
5692 59.9100   1424   1374  .0702
5693 59.9200   1434   1376  .0697
5694 59.9300   1438   1378  .0695
5695 59.9400   1385   1381  .0722
5696 59.9500   1392   1383  .0718
5697 59.9600   1393   1386  .0718
5698 59.9700   1395   1390  .0717
5699 59.9800   1405   1393  .0712
5700 59.9900   1402   1397  .0713
5701 60.0000   1368   1401  .0731
5702 60.0100   1382   1405  .0724
5703 60.0200   1401   1410  .0714
5704 60.0300   1410   1414  .0709
5705 60.0400   1425   1419  .0702
5706 60.0500   1408   1423  .0710
5707 60.0600   1426   1427  .0701
5708 60.0700   1416   1431  .0706
5709 60.0800   1415   1434  .0707
5710 60.0900   1426   1438  .0701
5711 60.1000   1382   1441  .0724
5712 60.1100   1397   1444  .0716
5713 60.1200   1389   1447  .0720
5714 60.1300   1402   1449  .0713
5715 60.1400   1340   1451  .0746
5716 60.1500   1375   1452  .0727
5717 60.1600   1440   1452  .0694
5718 60.1700   1430   1453  .0699
5719 60.1800   1391   1452  .0719
5720 60.1900   1425   1452  .0702
5721 60.2000   1413   1451  .0708
5722 60.2100   1410   1450  .0709
5723 60.2200   1428   1448  .0700
5724 60.2300   1430   1446  .0699
5725 60.2400   1432   1443  .0698
5726 60.2500   1441   1439  .0694
5727 60.2600   1463   1434  .0684
5728 60.2700   1391   1429  .0719
5729 60.2800   1382   1424  .0724
5730 60.2900   1387   1418  .0721
5731 60.3000   1377   1412  .0726
5732 60.3100   1391   1406  .0719
5733 60.3200   1384   1401  .0723
5734 60.3300   1397   1396  .0716
5735 60.3400   1355   1391  .0738
5736 60.3500   1389   1386  .0720
5737 60.3600   1347   1382  .0742
5738 60.3700   1350   1378  .0741
5739 60.3800   1342   1374  .0745
5740 60.3900   1351   1371  .0740
5741 60.4000   1358   1368  .0736
5742 60.4100   1358   1365  .0736
5743 60.4200   1384   1362  .0723
5744 60.4300   1402   1360  .0713
5745 60.4400   1366   1358  .0732
5746 60.4500   1345   1356  .0743
5747 60.4600   1370   1354  .0730
5748 60.4700   1381   1352  .0724
5749 60.4800   1360   1351  .0735
5750 60.4900   1369   1350  .0730
5751 60.5000   1376   1350  .0727
5752 60.5100   1393   1349  .0718
5753 60.5200   1376   1349  .0727
5754 60.5300   1365   1349  .0733
5755 60.5400   1345   1350  .0743
5756 60.5500   1394   1351  .0717
5757 60.5600   1361   1352  .0735
5758 60.5700   1379   1353  .0725
5759 60.5800   1382   1355  .0724
5760 60.5900   1364   1357  .0733
5761 60.6000   1370   1360  .0730
5762 60.6100   1369   1362  .0730
5763 60.6200   1322   1365  .0756
5764 60.6300   1347   1368  .0742
5765 60.6400   1367   1371  .0732
5766 60.6500   1393   1375  .0718
5767 60.6600   1458   1378  .0686
5768 60.6700   1430   1382  .0699
5769 60.6800   1447   1385  .0691
5770 60.6900   1474   1389  .0678
5771 60.7000   1421   1392  .0704
5772 60.7100   1433   1395  .0698
5773 60.7200   1464   1398  .0683
5774 60.7300   1442   1401  .0693
5775 60.7400   1399   1403  .0715
5776 60.7500   1403   1405  .0713
5777 60.7600   1428   1406  .0700
5778 60.7700   1417   1407  .0706
5779 60.7800   1433   1408  .0698
5780 60.7900   1474   1409  .0678
5781 60.8000   1423   1409  .0703
5782 60.8100   1444   1408  .0693
5783 60.8200   1419   1406  .0705
5784 60.8300   1421   1404  .0704
5785 60.8400   1384   1402  .0723
5786 60.8500   1405   1399  .0712
5787 60.8600   1396   1396  .0716
5788 60.8700   1398   1394  .0715
5789 60.8800   1434   1392  .0697
5790 60.8900   1401   1390  .0714
5791 60.9000   1415   1389  .0707
5792 60.9100   1427   1388  .0701
5793 60.9200   1390   1388  .0719
5794 60.9300   1388   1387  .0720
5795 60.9400   1371   1387  .0729
5796 60.9500   1430   1387  .0699
5797 60.9600   1446   1386  .0692
5798 60.9700   1389   1386  .0720
5799 60.9800   1377   1385  .0726
5800 60.9900   1386   1384  .0722
5801 61.0000   1380   1384  .0725
5802 61.0100   1431   1382  .0699
5803 61.0200   1416   1381  .0706
5804 61.0300   1372   1380  .0729
5805 61.0400   1321   1378  .0757
5806 61.0500   1336   1375  .0749
5807 61.0600   1371   1372  .0729
5808 61.0700   1388   1369  .0720
5809 61.0800   1385   1365  .0722
5810 61.0900   1365   1362  .0733
5811 61.1000   1348   1359  .0742
5812 61.1100   1400   1356  .0714
5813 61.1200   1396   1353  .0716
5814 61.1300   1379   1351  .0725
5815 61.1400   1377   1348  .0726
5816 61.1500   1354   1346  .0739
5817 61.1600   1326   1344  .0754
5818 61.1700   1355   1342  .0738
5819 61.1800   1347   1340  .0742
5820 61.1900   1350   1338  .0741
5821 61.2000   1320   1337  .0758
5822 61.2100   1320   1336  .0758
5823 61.2200   1370   1335  .0730
5824 61.2300   1370   1334  .0730
5825 61.2400   1316   1334  .0760
5826 61.2500   1371   1333  .0729
5827 61.2600   1350   1333  .0741
5828 61.2700   1346   1333  .0743
5829 61.2800   1347   1334  .0742
5830 61.2900   1387   1334  .0721
5831 61.3000   1338   1334  .0747
5832 61.3100   1311   1335  .0763
5833 61.3200   1336   1335  .0749
5834 61.3300   1342   1336  .0745
5835 61.3400   1310   1337  .0763
5836 61.3500   1347   1337  .0742
5837 61.3600   1360   1338  .0735
5838 61.3700   1308   1338  .0765
5839 61.3800   1347   1338  .0742
5840 61.3900   1366   1338  .0732
5841 61.4000   1321   1337  .0757
5842 61.4100   1318   1337  .0759
5843 61.4200   1308   1336  .0765
5844 61.4300   1339   1336  .0747
5845 61.4400   1300   1335  .0769
5846 61.4500   1351   1335  .0740
5847 61.4600   1323   1335  .0756
5848 61.4700   1335   1334  .0749
5849 61.4800   1314   1334  .0761
5850 61.4900   1339   1334  .0747
5851 61.5000   1356   1334  .0737
5852 61.5100   1353   1334  .0739
5853 61.5200   1359   1334  .0736
5854 61.5300   1370   1334  .0730
5855 61.5400   1296   1334  .0772
5856 61.5500   1349   1334  .0741
5857 61.5600   1342   1334  .0745
5858 61.5700   1332   1333  .0751
5859 61.5800   1334   1333  .0750
5860 61.5900   1351   1333  .0740
5861 61.6000   1329   1332  .0752
5862 61.6100   1335   1332  .0749
5863 61.6200   1347   1332  .0742
5864 61.6300   1350   1331  .0741
5865 61.6400   1347   1330  .0742
5866 61.6500   1348   1329  .0742
5867 61.6600   1376   1327  .0727
5868 61.6700   1343   1325  .0745
5869 61.6800   1353   1324  .0739
5870 61.6900   1395   1322  .0717
5871 61.7000   1340   1320  .0746
5872 61.7100   1358   1319  .0736
5873 61.7200   1367   1317  .0732
5874 61.7300   1380   1316  .0725
5875 61.7400   1383   1315  .0723
5876 61.7500   1359   1314  .0736
5877 61.7600   1367   1313  .0732
5878 61.7700   1355   1312  .0738
5879 61.7800   1319   1312  .0758
5880 61.7900   1339   1311  .0747
5881 61.8000   1362   1311  .0734
5882 61.8100   1362   1310  .0734
5883 61.8200   1362   1310  .0734
5884 61.8300   1331   1310  .0751
5885 61.8400   1331   1309  .0751
5886 61.8500   1398   1308  .0715
5887 61.8600   1347   1308  .0742
5888 61.8700   1318   1307  .0759
5889 61.8800   1328   1306  .0753
5890 61.8900   1333   1305  .0750
5891 61.9000   1361   1304  .0735
5892 61.9100   1368   1303  .0731
5893 61.9200   1349   1302  .0741
5894 61.9300   1347   1301  .0742
5895 61.9400   1328   1300  .0753
5896 61.9500   1313   1299  .0762
5897 61.9600   1353   1299  .0739
5898 61.9700   1334   1298  .0750
5899 61.9800   1309   1298  .0764
5900 61.9900   1319   1297  .0758
5901 62.0000   1314   1297  .0761
5902 62.0100   1318   1297  .0759
5903 62.0200   1342   1297  .0745
5904 62.0300   1316   1297  .0760
5905 62.0400   1273   1297  .0786
5906 62.0500   1298   1297  .0770
5907 62.0600   1264   1297  .0791
5908 62.0700   1278   1297  .0782
5909 62.0800   1283   1297  .0779
5910 62.0900   1315   1297  .0760
5911 62.1000   1290   1297  .0775
5912 62.1100   1282   1297  .0780
5913 62.1200   1304   1297  .0767
5914 62.1300   1272   1297  .0786
5915 62.1400   1304   1297  .0767
5916 62.1500   1342   1297  .0745
5917 62.1600   1320   1297  .0758
5918 62.1700   1305   1297  .0766
5919 62.1800   1305   1297  .0766
5920 62.1900   1294   1297  .0773
5921 62.2000   1299   1297  .0770
5922 62.2100   1312   1298  .0762
5923 62.2200   1297   1298  .0771
5924 62.2300   1308   1298  .0765
5925 62.2400   1269   1299  .0788
5926 62.2500   1279   1299  .0782
5927 62.2600   1287   1299  .0777
5928 62.2700   1285   1299  .0778
5929 62.2800   1251   1300  .0799
5930 62.2900   1263   1300  .0792
5931 62.3000   1271   1300  .0787
5932 62.3100   1270   1300  .0787
5933 62.3200   1308   1299  .0765
5934 62.3300   1310   1299  .0763
5935 62.3400   1270   1298  .0787
5936 62.3500   1273   1297  .0786
5937 62.3600   1287   1297  .0777
5938 62.3700   1311   1296  .0763
5939 62.3800   1316   1296  .0760
5940 62.3900   1336   1295  .0749
5941 62.4000   1254   1295  .0797
5942 62.4100   1311   1295  .0763
5943 62.4200   1330   1296  .0752
5944 62.4300   1329   1296  .0752
5945 62.4400   1269   1297  .0788
5946 62.4500   1285   1298  .0778
5947 62.4600   1302   1299  .0768
5948 62.4700   1286   1300  .0778
5949 62.4800   1293   1301  .0773
5950 62.4900   1297   1303  .0771
5951 62.5000   1303   1305  .0767
5952 62.5100   1325   1307  .0755
5953 62.5200   1323   1309  .0756
5954 62.5300   1347   1312  .0742
5955 62.5400   1314   1314  .0761
5956 62.5500   1326   1317  .0754
5957 62.5600   1313   1320  .0762
5958 62.5700   1325   1323  .0755
5959 62.5800   1315   1326  .0760
5960 62.5900   1340   1330  .0746
5961 62.6000   1347   1333  .0742
5962 62.6100   1341   1337  .0746
5963 62.6200   1348   1341  .0742
5964 62.6300   1343   1346  .0745
5965 62.6400   1306   1350  .0766
5966 62.6500   1317   1354  .0759
5967 62.6600   1380   1359  .0725
5968 62.6700   1337   1364  .0748
5969 62.6800   1327   1369  .0754
5970 62.6900   1332   1374  .0751
5971 62.7000   1337   1379  .0748
5972 62.7100   1368   1385  .0731
5973 62.7200   1365   1390  .0733
5974 62.7300   1338   1395  .0747
5975 62.7400   1349   1400  .0741
5976 62.7500   1332   1404  .0751
5977 62.7600   1337   1409  .0748
5978 62.7700   1362   1413  .0734
5979 62.7800   1401   1417  .0714
5980 62.7900   1372   1421  .0729
5981 62.8000   1375   1425  .0727
5982 62.8100   1383   1428  .0723
5983 62.8200   1409   1431  .0710
5984 62.8300   1396   1434  .0716
5985 62.8400   1392   1435  .0718
5986 62.8500   1412   1436  .0708
5987 62.8600   1412   1435  .0708
5988 62.8700   1402   1433  .0713
5989 62.8800   1377   1430  .0726
5990 62.8900   1398   1425  .0715
5991 62.9000   1369   1420  .0730
5992 62.9100   1384   1414  .0723
5993 62.9200   1390   1407  .0719
5994 62.9300   1325   1401  .0755
5995 62.9400   1308   1396  .0765
5996 62.9500   1355   1391  .0738
5997 62.9600   1371   1387  .0729
5998 62.9700   1379   1384  .0725
5999 62.9800   1340   1381  .0746
6000 62.9900   1353   1379  .0739
6001 63.0000   1316   1377  .0760
6002 63.0100   1321   1376  .0757
6003 63.0200   1338   1375  .0747
6004 63.0300   1320   1374  .0758
6005 63.0400   1319   1373  .0758
6006 63.0500   1371   1371  .0729
6007 63.0600   1295   1370  .0772
6008 63.0700   1273   1369  .0786
6009 63.0800   1286   1367  .0778
6010 63.0900   1303   1365  .0767
6011 63.1000   1311   1363  .0763
6012 63.1100   1310   1361  .0763
6013 63.1200   1278   1359  .0782
6014 63.1300   1273   1357  .0786
6015 63.1400   1282   1355  .0780
6016 63.1500   1313   1353  .0762
6017 63.1600   1298   1352  .0770
6018 63.1700   1290   1350  .0775
6019 63.1800   1277   1349  .0783
6020 63.1900   1328   1349  .0753
6021 63.2000   1309   1348  .0764
6022 63.2100   1280   1348  .0781
6023 63.2200   1292   1348  .0774
6024 63.2300   1304   1348  .0767
6025 63.2400   1310   1349  .0763
6026 63.2500   1324   1350  .0755
6027 63.2600   1282   1350  .0780
6028 63.2700   1306   1351  .0766
6029 63.2800   1284   1352  .0779
6030 63.2900   1291   1353  .0775
6031 63.3000   1305   1354  .0766
6032 63.3100   1355   1356  .0738
6033 63.3200   1323   1356  .0756
6034 63.3300   1334   1357  .0750
6035 63.3400   1319   1357  .0758
6036 63.3500   1352   1358  .0740
6037 63.3600   1326   1358  .0754
6038 63.3700   1323   1358  .0756
6039 63.3800   1307   1357  .0765
6040 63.3900   1320   1357  .0758
6041 63.4000   1303   1356  .0767
6042 63.4100   1329   1356  .0752
6043 63.4200   1319   1356  .0758
6044 63.4300   1330   1356  .0752
6045 63.4400   1282   1355  .0780
6046 63.4500   1326   1355  .0754
6047 63.4600   1360   1355  .0735
6048 63.4700   1333   1356  .0750
6049 63.4800   1278   1356  .0782
6050 63.4900   1304   1355  .0767
6051 63.5000   1272   1355  .0786
6052 63.5100   1279   1355  .0782
6053 63.5200   1321   1355  .0757
6054 63.5300   1329   1354  .0752
6055 63.5400   1305   1354  .0766
6056 63.5500   1358   1354  .0736
6057 63.5600   1324   1354  .0755
6058 63.5700   1326   1354  .0754
6059 63.5800   1322   1354  .0756
6060 63.5900   1316   1354  .0760
6061 63.6000   1295   1355  .0772
6062 63.6100   1339   1356  .0747
6063 63.6200   1368   1356  .0731
6064 63.6300   1344   1357  .0744
6065 63.6400   1361   1358  .0735
6066 63.6500   1353   1359  .0739
6067 63.6600   1377   1359  .0726
6068 63.6700   1390   1360  .0719
6069 63.6800   1375   1360  .0727
6070 63.6900   1382   1359  .0724
6071 63.7000   1381   1359  .0724
6072 63.7100   1372   1358  .0729
6073 63.7200   1375   1356  .0727
6074 63.7300   1361   1355  .0735
6075 63.7400   1326   1352  .0754
6076 63.7500   1368   1349  .0731
6077 63.7600   1358   1346  .0736
6078 63.7700   1326   1342  .0754
6079 63.7800   1347   1338  .0742
6080 63.7900   1359   1334  .0736
6081 63.8000   1340   1330  .0746
6082 63.8100   1369   1326  .0730
6083 63.8200   1407   1321  .0711
6084 63.8300   1343   1317  .0745
6085 63.8400   1305   1313  .0766
6086 63.8500   1314   1309  .0761
6087 63.8600   1321   1306  .0757
6088 63.8700   1299   1303  .0770
6089 63.8800   1312   1301  .0762
6090 63.8900   1284   1299  .0779
6091 63.9000   1285   1297  .0778
6092 63.9100   1295   1295  .0772
6093 63.9200   1302   1294  .0768
6094 63.9300   1281   1293  .0781
6095 63.9400   1275   1292  .0784
6096 63.9500   1294   1292  .0773
6097 63.9600   1323   1291  .0756
6098 63.9700   1284   1291  .0779
6099 63.9800   1252   1291  .0799
6100 63.9900   1246   1290  .0803
6101 64.0000   1266   1290  .0790
6102 64.0100   1273   1290  .0786
6103 64.0200   1268   1290  .0789
6104 64.0300   1264   1290  .0791
6105 64.0400   1259   1290  .0794
6106 64.0500   1266   1290  .0790
6107 64.0600   1289   1290  .0776
6108 64.0700   1293   1290  .0773
6109 64.0800   1267   1290  .0789
6110 64.0900   1320   1290  .0758
6111 64.1000   1309   1290  .0764
6112 64.1100   1285   1290  .0778
6113 64.1200   1284   1290  .0779
6114 64.1300   1328   1290  .0753
6115 64.1400   1291   1291  .0775
6116 64.1500   1312   1291  .0762
6117 64.1600   1363   1291  .0734
6118 64.1700   1359   1291  .0736
6119 64.1800   1314   1291  .0761
6120 64.1900   1333   1291  .0750
6121 64.2000   1329   1291  .0752
6122 64.2100   1294   1290  .0773
6123 64.2200   1307   1291  .0765
6124 64.2300   1333   1291  .0750
6125 64.2400   1321   1291  .0757
6126 64.2500   1339   1291  .0747
6127 64.2600   1339   1292  .0747
6128 64.2700   1310   1292  .0763
6129 64.2800   1321   1293  .0757
6130 64.2900   1335   1293  .0749
6131 64.3000   1335   1294  .0749
6132 64.3100   1346   1295  .0743
6133 64.3200   1349   1296  .0741
6134 64.3300   1349   1297  .0741
6135 64.3400   1323   1297  .0756
6136 64.3500   1318   1298  .0759
6137 64.3600   1334   1299  .0750
6138 64.3700   1319   1300  .0758
6139 64.3800   1341   1301  .0746
6140 64.3900   1357   1301  .0737
6141 64.4000   1343   1301  .0745
6142 64.4100   1352   1302  .0740
6143 64.4200   1329   1302  .0752
6144 64.4300   1307   1302  .0765
6145 64.4400   1330   1302  .0752
6146 64.4500   1352   1301  .0740
6147 64.4600   1342   1300  .0745
6148 64.4700   1342   1300  .0745
6149 64.4800   1288   1299  .0776
6150 64.4900   1348   1297  .0742
6151 64.5000   1341   1296  .0746
6152 64.5100   1318   1295  .0759
6153 64.5200   1299   1293  .0770
6154 64.5300   1295   1292  .0772
6155 64.5400   1301   1291  .0769
6156 64.5500   1373   1289  .0728
6157 64.5600   1344   1288  .0744
6158 64.5700   1297   1287  .0771
6159 64.5800   1297   1286  .0771
6160 64.5900   1328   1285  .0753
6161 64.6000   1291   1285  .0775
6162 64.6100   1292   1284  .0774
6163 64.6200   1290   1284  .0775
6164 64.6300   1297   1284  .0771
6165 64.6400   1270   1284  .0787
6166 64.6500   1314   1284  .0761
6167 64.6600   1292   1284  .0774
6168 64.6700   1270   1284  .0787
6169 64.6800   1263   1285  .0792
6170 64.6900   1300   1286  .0769
6171 64.7000   1306   1286  .0766
6172 64.7100   1268   1287  .0789
6173 64.7200   1260   1288  .0794
6174 64.7300   1247   1288  .0802
6175 64.7400   1283   1289  .0779
6176 64.7500   1280   1290  .0781
6177 64.7600   1304   1291  .0767
6178 64.7700   1308   1292  .0765
6179 64.7800   1258   1292  .0795
6180 64.7900   1321   1293  .0757
6181 64.8000   1278   1294  .0782
6182 64.8100   1279   1295  .0782
6183 64.8200   1283   1295  .0779
6184 64.8300   1274   1297  .0785
6185 64.8400   1252   1298  .0799
6186 64.8500   1297   1299  .0771
6187 64.8600   1306   1300  .0766
6188 64.8700   1289   1302  .0776
6189 64.8800   1294   1303  .0773
6190 64.8900   1293   1304  .0773
6191 64.9000   1287   1306  .0777
6192 64.9100   1318   1307  .0759
6193 64.9200   1309   1309  .0764
6194 64.9300   1284   1310  .0779
6195 64.9400   1274   1311  .0785
6196 64.9500   1265   1312  .0791
6197 64.9600   1277   1313  .0783
6198 64.9700   1272   1313  .0786
6199 64.9800   1285   1314  .0778
6200 64.9900   1306   1314  .0766
6201 65.0000   1326   1315  .0754
6202 65.0100   1318   1315  .0759
6203 65.0200   1321   1315  .0757
6204 65.0300   1295   1315  .0772
6205 65.0400   1267   1315  .0789
6206 65.0500   1318   1314  .0759
6207 65.0600   1341   1314  .0746
6208 65.0700   1307   1313  .0765
6209 65.0800   1325   1312  .0755
6210 65.0900   1358   1311  .0736
6211 65.1000   1318   1311  .0759
6212 65.1100   1286   1310  .0778
6213 65.1200   1271   1310  .0787
6214 65.1300   1270   1309  .0787
6215 65.1400   1273   1309  .0786
6216 65.1500   1271   1309  .0787
6217 65.1600   1281   1309  .0781
6218 65.1700   1266   1309  .0790
6219 65.1800   1280   1309  .0781
6220 65.1900   1293   1309  .0773
6221 65.2000   1333   1310  .0750
6222 65.2100   1303   1310  .0767
6223 65.2200   1321   1311  .0757
6224 65.2300   1316   1312  .0760
6225 65.2400   1275   1313  .0784
6226 65.2500   1330   1315  .0752
6227 65.2600   1282   1317  .0780
6228 65.2700   1256   1319  .0796
6229 65.2800   1236   1321  .0809
6230 65.2900   1271   1323  .0787
6231 65.3000   1293   1325  .0773
6232 65.3100   1296   1327  .0772
6233 65.3200   1306   1329  .0766
6234 65.3300   1253   1332  .0798
6235 65.3400   1233   1334  .0811
6236 65.3500   1291   1336  .0775
6237 65.3600   1311   1338  .0763
6238 65.3700   1316   1339  .0760
6239 65.3800   1275   1341  .0784
6240 65.3900   1295   1342  .0772
6241 65.4000   1323   1343  .0756
6242 65.4100   1325   1344  .0755
6243 65.4200   1315   1345  .0760
6244 65.4300   1328   1346  .0753
6245 65.4400   1297   1347  .0771
6246 65.4500   1331   1348  .0751
6247 65.4600   1358   1348  .0736
6248 65.4700   1342   1348  .0745
6249 65.4800   1387   1349  .0721
6250 65.4900   1350   1349  .0741
6251 65.5000   1330   1349  .0752
6252 65.5100   1329   1349  .0752
6253 65.5200   1346   1350  .0743
6254 65.5300   1314   1350  .0761
6255 65.5400   1336   1350  .0749
6256 65.5500   1397   1351  .0716
6257 65.5600   1380   1351  .0725
6258 65.5700   1384   1351  .0723
6259 65.5800   1368   1351  .0731
6260 65.5900   1351   1352  .0740
6261 65.6000   1400   1352  .0714
6262 65.6100   1377   1351  .0726
6263 65.6200   1349   1351  .0741
6264 65.6300   1354   1351  .0739
6265 65.6400   1364   1350  .0733
6266 65.6500   1381   1349  .0724
6267 65.6600   1351   1347  .0740
6268 65.6700   1391   1346  .0719
6269 65.6800   1361   1345  .0735
6270 65.6900   1355   1343  .0738
6271 65.7000   1336   1342  .0749
6272 65.7100   1354   1340  .0739
6273 65.7200   1373   1339  .0728
6274 65.7300   1376   1337  .0727
6275 65.7400   1335   1334  .0749
6276 65.7500   1355   1332  .0738
6277 65.7600   1330   1330  .0752
6278 65.7700   1330   1328  .0752
6279 65.7800   1334   1326  .0750
6280 65.7900   1314   1324  .0761
6281 65.8000   1319   1322  .0758
6282 65.8100   1328   1320  .0753
6283 65.8200   1312   1318  .0762
6284 65.8300   1289   1316  .0776
6285 65.8400   1250   1315  .0800
6286 65.8500   1277   1313  .0783
6287 65.8600   1261   1312  .0793
6288 65.8700   1290   1311  .0775
6289 65.8800   1290   1310  .0775
6290 65.8900   1330   1310  .0752
6291 65.9000   1327   1309  .0754
6292 65.9100   1267   1309  .0789
6293 65.9200   1277   1310  .0783
6294 65.9300   1283   1310  .0779
6295 65.9400   1249   1311  .0801
6296 65.9500   1275   1311  .0784
6297 65.9600   1271   1312  .0787
6298 65.9700   1279   1313  .0782
6299 65.9800   1300   1314  .0769
6300 65.9900   1318   1315  .0759
6301 66.0000   1284   1316  .0779
6302 66.0100   1298   1317  .0770
6303 66.0200   1253   1318  .0798
6304 66.0300   1286   1320  .0778
6305 66.0400   1311   1321  .0763
6306 66.0500   1328   1321  .0753
6307 66.0600   1287   1322  .0777
6308 66.0700   1285   1323  .0778
6309 66.0800   1325   1324  .0755
6310 66.0900   1323   1324  .0756
6311 66.1000   1298   1324  .0770
6312 66.1100   1272   1323  .0786
6313 66.1200   1302   1322  .0768
6314 66.1300   1305   1321  .0766
6315 66.1400   1269   1320  .0788
6316 66.1500   1324   1319  .0755
6317 66.1600   1293   1319  .0773
6318 66.1700   1263   1318  .0792
6319 66.1800   1300   1317  .0769
6320 66.1900   1319   1316  .0758
6321 66.2000   1326   1315  .0754
6322 66.2100   1307   1315  .0765
6323 66.2200   1303   1315  .0767
6324 66.2300   1269   1315  .0788
6325 66.2400   1241   1315  .0806
6326 66.2500   1263   1315  .0792
6327 66.2600   1241   1315  .0806
6328 66.2700   1258   1316  .0795
6329 66.2800   1281   1316  .0781
6330 66.2900   1301   1317  .0769
6331 66.3000   1249   1317  .0801
6332 66.3100   1319   1318  .0758
6333 66.3200   1279   1319  .0782
6334 66.3300   1271   1320  .0787
6335 66.3400   1287   1320  .0777
6336 66.3500   1295   1321  .0772
6337 66.3600   1293   1321  .0773
6338 66.3700   1282   1322  .0780
6339 66.3800   1290   1322  .0775
6340 66.3900   1308   1322  .0765
6341 66.4000   1289   1323  .0776
6342 66.4100   1292   1323  .0774
6343 66.4200   1260   1322  .0794
6344 66.4300   1264   1322  .0791
6345 66.4400   1225   1321  .0816
6346 66.4500   1295   1320  .0772
6347 66.4600   1281   1319  .0781
6348 66.4700   1270   1317  .0787
6349 66.4800   1282   1315  .0780
6350 66.4900   1343   1313  .0745
6351 66.5000   1281   1312  .0781
6352 66.5100   1303   1310  .0767
6353 66.5200   1292   1307  .0774
6354 66.5300   1284   1305  .0779
6355 66.5400   1253   1303  .0798
6356 66.5500   1256   1301  .0796
6357 66.5600   1288   1300  .0776
6358 66.5700   1271   1298  .0787
6359 66.5800   1268   1296  .0789
6360 66.5900   1275   1295  .0784
6361 66.6000   1279   1294  .0782
6362 66.6100   1306   1292  .0766
6363 66.6200   1327   1292  .0754
6364 66.6300   1316   1291  .0760
6365 66.6400   1272   1290  .0786
6366 66.6500   1288   1290  .0776
6367 66.6600   1327   1290  .0754
6368 66.6700   1289   1290  .0776
6369 66.6800   1293   1290  .0773
6370 66.6900   1367   1290  .0732
6371 66.7000   1329   1290  .0752
6372 66.7100   1323   1290  .0756
6373 66.7200   1323   1291  .0756
6374 66.7300   1320   1291  .0758
6375 66.7400   1286   1292  .0778
6376 66.7500   1320   1292  .0758
6377 66.7600   1315   1293  .0760
6378 66.7700   1327   1293  .0754
6379 66.7800   1329   1293  .0752
6380 66.7900   1320   1294  .0758
6381 66.8000   1317   1294  .0759
6382 66.8100   1325   1294  .0755
6383 66.8200   1329   1294  .0752
6384 66.8300   1322   1294  .0756
6385 66.8400   1262   1294  .0792
6386 66.8500   1324   1293  .0755
6387 66.8600   1362   1292  .0734
6388 66.8700   1314   1292  .0761
6389 66.8800   1301   1290  .0769
6390 66.8900   1342   1289  .0745
6391 66.9000   1326   1287  .0754
6392 66.9100   1302   1285  .0768
6393 66.9200   1306   1283  .0766
6394 66.9300   1296   1281  .0772
6395 66.9400   1312   1279  .0762
6396 66.9500   1294   1276  .0773
6397 66.9600   1297   1274  .0771
6398 66.9700   1265   1271  .0791
6399 66.9800   1314   1268  .0761
6400 66.9900   1308   1265  .0765
6401 67.0000   1275   1262  .0784
6402 67.0100   1255   1260  .0797
6403 67.0200   1295   1257  .0772
6404 67.0300   1290   1254  .0775
6405 67.0400   1260   1252  .0794
6406 67.0500   1281   1250  .0781
6407 67.0600   1251   1248  .0799
6408 67.0700   1244   1246  .0804
6409 67.0800   1238   1244  .0808
6410 67.0900   1257   1243  .0796
6411 67.1000   1238   1241  .0808
6412 67.1100   1228   1240  .0814
6413 67.1200   1269   1239  .0788
6414 67.1300   1282   1237  .0780
6415 67.1400   1261   1236  .0793
6416 67.1500   1260   1235  .0794
6417 67.1600   1226   1234  .0816
6418 67.1700   1234   1233  .0810
6419 67.1800   1252   1232  .0799
6420 67.1900   1253   1231  .0798
6421 67.2000   1249   1230  .0801
6422 67.2100   1253   1229  .0798
6423 67.2200   1251   1228  .0799
6424 67.2300   1239   1228  .0807
6425 67.2400   1205   1227  .0830
6426 67.2500   1247   1227  .0802
6427 67.2600   1260   1226  .0794
6428 67.2700   1242   1226  .0805
6429 67.2800   1263   1225  .0792
6430 67.2900   1301   1225  .0769
6431 67.3000   1275   1224  .0784
6432 67.3100   1245   1224  .0803
6433 67.3200   1238   1224  .0808
6434 67.3300   1254   1224  .0797
6435 67.3400   1206   1224  .0829
6436 67.3500   1263   1224  .0792
6437 67.3600   1271   1224  .0787
6438 67.3700   1233   1224  .0811
6439 67.3800   1235   1225  .0810
6440 67.3900   1260   1225  .0794
6441 67.4000   1240   1226  .0806
6442 67.4100   1195   1227  .0837
6443 67.4200   1231   1228  .0812
6444 67.4300   1228   1229  .0814
6445 67.4400   1230   1230  .0813
6446 67.4500   1244   1231  .0804
6447 67.4600   1271   1232  .0787
6448 67.4700   1275   1233  .0784
6449 67.4800   1255   1235  .0797
6450 67.4900   1244   1236  .0804
6451 67.5000   1256   1238  .0796
6452 67.5100   1246   1239  .0803
6453 67.5200   1263   1241  .0792
6454 67.5300   1251   1243  .0799
6455 67.5400   1248   1244  .0801
6456 67.5500   1216   1246  .0822
6457 67.5600   1243   1248  .0805
6458 67.5700   1227   1249  .0815
6459 67.5800   1225   1251  .0816
6460 67.5900   1286   1253  .0778
6461 67.6000   1286   1254  .0778
6462 67.6100   1254   1256  .0797
6463 67.6200   1271   1258  .0787
6464 67.6300   1228   1260  .0814
6465 67.6400   1237   1261  .0808
6466 67.6500   1266   1263  .0790
6467 67.6600   1248   1265  .0801
6468 67.6700   1248   1266  .0801
6469 67.6800   1262   1268  .0792
6470 67.6900   1267   1269  .0789
6471 67.7000   1245   1270  .0803
6472 67.7100   1254   1271  .0797
6473 67.7200   1268   1273  .0789
6474 67.7300   1294   1274  .0773
6475 67.7400   1231   1275  .0812
6476 67.7500   1290   1276  .0775
6477 67.7600   1292   1277  .0774
6478 67.7700   1273   1278  .0786
6479 67.7800   1281   1279  .0781
6480 67.7900   1285   1280  .0778
6481 67.8000   1309   1280  .0764
6482 67.8100   1309   1281  .0764
6483 67.8200   1288   1282  .0776
6484 67.8300   1325   1282  .0755
6485 67.8400   1268   1282  .0789
6486 67.8500   1314   1283  .0761
6487 67.8600   1323   1283  .0756
6488 67.8700   1346   1282  .0743
6489 67.8800   1313   1282  .0762
6490 67.8900   1311   1281  .0763
6491 67.9000   1322   1281  .0756
6492 67.9100   1326   1280  .0754
6493 67.9200   1315   1279  .0760
6494 67.9300   1333   1278  .0750
6495 67.9400   1275   1277  .0784
6496 67.9500   1311   1276  .0763
6497 67.9600   1304   1275  .0767
6498 67.9700   1327   1274  .0754
6499 67.9800   1282   1273  .0780
6500 67.9900   1286   1272  .0778
6501 68.0000   1249   1272  .0801
6502 68.0100   1270   1271  .0787
6503 68.0200   1240   1271  .0806
6504 68.0300   1274   1271  .0785
6505 68.0400   1252   1271  .0799
6506 68.0500   1279   1271  .0782
6507 68.0600   1275   1272  .0784
6508 68.0700   1276   1272  .0784
6509 68.0800   1254   1273  .0797
6510 68.0900   1313   1274  .0762
6511 68.1000   1291   1275  .0775
6512 68.1100   1287   1276  .0777
6513 68.1200   1298   1278  .0770
6514 68.1300   1264   1279  .0791
6515 68.1400   1269   1281  .0788
6516 68.1500   1314   1282  .0761
6517 68.1600   1335   1284  .0749
6518 68.1700   1337   1286  .0748
6519 68.1800   1308   1288  .0765
6520 68.1900   1282   1290  .0780
6521 68.2000   1310   1292  .0763
6522 68.2100   1280   1294  .0781
6523 68.2200   1326   1295  .0754
6524 68.2300   1305   1297  .0766
6525 68.2400   1294   1299  .0773
6526 68.2500   1307   1301  .0765
6527 68.2600   1298   1303  .0770
6528 68.2700   1308   1305  .0765
6529 68.2800   1307   1307  .0765
6530 68.2900   1336   1308  .0749
6531 68.3000   1332   1310  .0751
6532 68.3100   1302   1312  .0768
6533 68.3200   1360   1313  .0735
6534 68.3300   1340   1315  .0746
6535 68.3400   1296   1316  .0772
6536 68.3500   1325   1318  .0755
6537 68.3600   1336   1319  .0749
6538 68.3700   1338   1320  .0747
6539 68.3800   1275   1322  .0784
6540 68.3900   1336   1323  .0749
6541 68.4000   1372   1324  .0729
6542 68.4100   1342   1324  .0745
6543 68.4200   1363   1325  .0734
6544 68.4300   1323   1325  .0756
6545 68.4400   1352   1324  .0740
6546 68.4500   1329   1324  .0752
6547 68.4600   1346   1322  .0743
6548 68.4700   1372   1321  .0729
6549 68.4800   1321   1320  .0757
6550 68.4900   1336   1318  .0749
6551 68.5000   1340   1316  .0746
6552 68.5100   1320   1315  .0758
6553 68.5200   1295   1313  .0772
6554 68.5300   1328   1311  .0753
6555 68.5400   1335   1310  .0749
6556 68.5500   1321   1308  .0757
6557 68.5600   1292   1306  .0774
6558 68.5700   1298   1305  .0770
6559 68.5800   1310   1304  .0763
6560 68.5900   1347   1303  .0742
6561 68.6000   1326   1301  .0754
6562 68.6100   1276   1300  .0784
6563 68.6200   1358   1299  .0736
6564 68.6300   1327   1298  .0754
6565 68.6400   1292   1297  .0774
6566 68.6500   1311   1296  .0763
6567 68.6600   1284   1294  .0779
6568 68.6700   1297   1293  .0771
6569 68.6800   1295   1292  .0772
6570 68.6900   1290   1291  .0775
6571 68.7000   1309   1290  .0764
6572 68.7100   1338   1289  .0747
6573 68.7200   1346   1289  .0743
6574 68.7300   1295   1289  .0772
6575 68.7400   1310   1289  .0763
6576 68.7500   1360   1289  .0735
6577 68.7600   1309   1290  .0764
6578 68.7700   1291   1290  .0775
6579 68.7800   1293   1291  .0773
6580 68.7900   1290   1292  .0775
6581 68.8000   1259   1293  .0794
6582 68.8100   1330   1293  .0752
6583 68.8200   1298   1294  .0770
6584 68.8300   1294   1295  .0773
6585 68.8400   1249   1295  .0801
6586 68.8500   1265   1296  .0791
6587 68.8600   1308   1296  .0765
6588 68.8700   1297   1296  .0771
6589 68.8800   1280   1296  .0781
6590 68.8900   1276   1295  .0784
6591 68.9000   1296   1294  .0772
6592 68.9100   1286   1292  .0778
6593 68.9200   1289   1289  .0776
6594 68.9300   1253   1285  .0798
6595 68.9400   1240   1282  .0806
6596 68.9500   1250   1278  .0800
6597 68.9600   1285   1275  .0778
6598 68.9700   1286   1272  .0778
6599 68.9800   1250   1269  .0800
6600 68.9900   1279   1267  .0782
6601 69.0000   1267   1265  .0789
6602 69.0100   1287   1264  .0777
6603 69.0200   1278   1263  .0782
6604 69.0300   1301   1262  .0769
6605 69.0400   1269   1261  .0788
6606 69.0500   1279   1260  .0782
6607 69.0600   1285   1260  .0778
6608 69.0700   1274   1259  .0785
6609 69.0800   1283   1259  .0779
6610 69.0900   1255   1259  .0797
6611 69.1000   1231   1259  .0812
6612 69.1100   1234   1259  .0810
6613 69.1200   1259   1259  .0794
6614 69.1300   1235   1260  .0810
6615 69.1400   1244   1260  .0804
6616 69.1500   1297   1260  .0771
6617 69.1600   1271   1261  .0787
6618 69.1700   1258   1261  .0795
6619 69.1800   1262   1262  .0792
6620 69.1900   1287   1262  .0777
6621 69.2000   1280   1263  .0781
6622 69.2100   1266   1263  .0790
6623 69.2200   1261   1263  .0793
6624 69.2300   1267   1264  .0789
6625 69.2400   1224   1264  .0817
6626 69.2500   1240   1265  .0806
6627 69.2600   1247   1265  .0802
6628 69.2700   1262   1266  .0792
6629 69.2800   1261   1266  .0793
6630 69.2900   1292   1267  .0774
6631 69.3000   1271   1267  .0787
6632 69.3100   1281   1268  .0781
6633 69.3200   1264   1268  .0791
6634 69.3300   1253   1268  .0798
6635 69.3400   1280   1269  .0781
6636 69.3500   1280   1269  .0781
6637 69.3600   1265   1270  .0791
6638 69.3700   1312   1270  .0762
6639 69.3800   1276   1270  .0784
6640 69.3900   1269   1270  .0788
6641 69.4000   1273   1269  .0786
6642 69.4100   1298   1269  .0770
6643 69.4200   1309   1268  .0764
6644 69.4300   1263   1268  .0792
6645 69.4400   1237   1267  .0808
6646 69.4500   1258   1266  .0795
6647 69.4600   1288   1266  .0776
6648 69.4700   1322   1265  .0756
6649 69.4800   1263   1265  .0792
6650 69.4900   1280   1265  .0781
6651 69.5000   1302   1265  .0768
6652 69.5100   1281   1265  .0781
6653 69.5200   1294   1265  .0773
6654 69.5300   1266   1265  .0790
6655 69.5400   1228   1265  .0814
6656 69.5500   1274   1265  .0785
6657 69.5600   1285   1265  .0778
6658 69.5700   1259   1266  .0794
6659 69.5800   1257   1266  .0796
6660 69.5900   1269   1266  .0788
6661 69.6000   1245   1267  .0803
6662 69.6100   1252   1267  .0799
6663 69.6200   1321   1267  .0757
6664 69.6300   1261   1268  .0793
6665 69.6400   1246   1268  .0803
6666 69.6500   1312   1268  .0762
6667 69.6600   1302   1269  .0768
6668 69.6700   1294   1269  .0773
6669 69.6800   1262   1268  .0792
6670 69.6900   1299   1268  .0770
6671 69.7000   1279   1268  .0782
6672 69.7100   1272   1267  .0786
6673 69.7200   1299   1267  .0770
6674 69.7300   1312   1267  .0762
6675 69.7400   1261   1267  .0793
6676 69.7500   1271   1267  .0787
6677 69.7600   1276   1267  .0784
6678 69.7700   1273   1267  .0786
6679 69.7800   1270   1268  .0787
6680 69.7900   1328   1268  .0753
6681 69.8000   1317   1268  .0759
6682 69.8100   1320   1268  .0758
6683 69.8200   1270   1268  .0787
6684 69.8300   1248   1268  .0801
6685 69.8400   1249   1268  .0801
6686 69.8500   1299   1268  .0770
6687 69.8600   1291   1268  .0775
6688 69.8700   1282   1267  .0780
6689 69.8800   1308   1267  .0765
6690 69.8900   1301   1267  .0769
6691 69.9000   1286   1267  .0778
6692 69.9100   1290   1268  .0775
6693 69.9200   1292   1268  .0774
6694 69.9300   1292   1268  .0774
6695 69.9400   1229   1268  .0814
6696 69.9500   1284   1269  .0779
6697 69.9600   1295   1269  .0772
6698 69.9700   1307   1270  .0765
6699 69.9800   1291   1270  .0775
6700 69.9900   1286   1270  .0778
6701 70.0000   1284   1271  .0779
6702 70.0100   1275   1271  .0784
6703 70.0200   1264   1272  .0791
6704 70.0300   1266   1273  .0790
6705 70.0400   1235   1273  .0810
6706 70.0500   1277   1274  .0783
6707 70.0600   1253   1275  .0798
6708 70.0700   1274   1276  .0785
6709 70.0800   1335   1277  .0749
6710 70.0900   1288   1278  .0776
6711 70.1000   1269   1279  .0788
6712 70.1100   1286   1280  .0778
6713 70.1200   1280   1282  .0781
6714 70.1300   1255   1283  .0797
6715 70.1400   1237   1284  .0808
6716 70.1500   1280   1285  .0781
6717 70.1600   1292   1287  .0774
6718 70.1700   1281   1288  .0781
6719 70.1800   1308   1289  .0765
6720 70.1900   1318   1290  .0759
6721 70.2000   1284   1291  .0779
6722 70.2100   1285   1292  .0778
6723 70.2200   1286   1293  .0778
6724 70.2300   1252   1294  .0799
6725 70.2400   1245   1294  .0803
6726 70.2500   1275   1295  .0784
6727 70.2600   1315   1295  .0760
6728 70.2700   1258   1295  .0795
6729 70.2800   1282   1295  .0780
6730 70.2900   1319   1295  .0758
6731 70.3000   1273   1294  .0786
6732 70.3100   1304   1293  .0767
6733 70.3200   1346   1292  .0743
6734 70.3300   1349   1291  .0741
6735 70.3400   1313   1290  .0762
6736 70.3500   1281   1289  .0781
6737 70.3600   1287   1287  .0777
6738 70.3700   1282   1285  .0780
6739 70.3800   1262   1284  .0792
6740 70.3900   1278   1282  .0782
6741 70.4000   1268   1281  .0789
6742 70.4100   1278   1280  .0782
6743 70.4200   1242   1278  .0805
6744 70.4300   1266   1277  .0790
6745 70.4400   1264   1277  .0791
6746 70.4500   1255   1276  .0797
6747 70.4600   1271   1275  .0787
6748 70.4700   1299   1275  .0770
6749 70.4800   1302   1275  .0768
6750 70.4900   1284   1275  .0779
6751 70.5000   1293   1276  .0773
6752 70.5100   1315   1277  .0760
6753 70.5200   1334   1278  .0750
6754 70.5300   1305   1279  .0766
6755 70.5400   1257   1281  .0796
6756 70.5500   1276   1283  .0784
6757 70.5600   1264   1285  .0791
6758 70.5700   1244   1287  .0804
6759 70.5800   1291   1289  .0775
6760 70.5900   1255   1291  .0797
6761 70.6000   1266   1294  .0790
6762 70.6100   1294   1296  .0773
6763 70.6200   1296   1299  .0772
6764 70.6300   1314   1301  .0761
6765 70.6400   1276   1304  .0784
6766 70.6500   1322   1307  .0756
6767 70.6600   1305   1309  .0766
6768 70.6700   1298   1312  .0770
6769 70.6800   1306   1314  .0766
6770 70.6900   1339   1317  .0747
6771 70.7000   1300   1319  .0769
6772 70.7100   1321   1321  .0757
6773 70.7200   1311   1322  .0763
6774 70.7300   1309   1324  .0764
6775 70.7400   1262   1325  .0792
6776 70.7500   1294   1325  .0773
6777 70.7600   1291   1326  .0775
6778 70.7700   1283   1327  .0779
6779 70.7800   1298   1327  .0770
6780 70.7900   1318   1328  .0759
6781 70.8000   1299   1328  .0770
6782 70.8100   1312   1329  .0762
6783 70.8200   1341   1330  .0746
6784 70.8300   1367   1330  .0732
6785 70.8400   1365   1331  .0733
6786 70.8500   1406   1332  .0711
6787 70.8600   1359   1333  .0736
6788 70.8700   1367   1333  .0732
6789 70.8800   1358   1334  .0736
6790 70.8900   1399   1334  .0715
6791 70.9000   1363   1335  .0734
6792 70.9100   1359   1335  .0736
6793 70.9200   1392   1335  .0718
6794 70.9300   1354   1336  .0739
6795 70.9400   1347   1336  .0742
6796 70.9500   1371   1336  .0729
6797 70.9600   1362   1335  .0734
6798 70.9700   1340   1335  .0746
6799 70.9800   1363   1334  .0734
6800 70.9900   1363   1333  .0734
6801 71.0000   1330   1332  .0752
6802 71.0100   1371   1330  .0729
6803 71.0200   1327   1327  .0754
6804 71.0300   1318   1325  .0759
6805 71.0400   1317   1322  .0759
6806 71.0500   1335   1319  .0749
6807 71.0600   1356   1316  .0737
6808 71.0700   1346   1314  .0743
6809 71.0800   1325   1311  .0755
6810 71.0900   1346   1309  .0743
6811 71.1000   1399   1307  .0715
6812 71.1100   1346   1305  .0743
6813 71.1200   1317   1303  .0759
6814 71.1300   1301   1301  .0769
6815 71.1400   1329   1300  .0752
6816 71.1500   1322   1299  .0756
6817 71.1600   1312   1298  .0762
6818 71.1700   1307   1297  .0765
6819 71.1800   1333   1296  .0750
6820 71.1900   1313   1295  .0762
6821 71.2000   1289   1295  .0776
6822 71.2100   1283   1295  .0779
6823 71.2200   1324   1294  .0755
6824 71.2300   1276   1294  .0784
6825 71.2400   1269   1294  .0788
6826 71.2500   1270   1295  .0787
6827 71.2600   1263   1295  .0792
6828 71.2700   1229   1295  .0814
6829 71.2800   1292   1295  .0774
6830 71.2900   1314   1296  .0761
6831 71.3000   1241   1296  .0806
6832 71.3100   1274   1297  .0785
6833 71.3200   1290   1297  .0775
6834 71.3300   1286   1298  .0778
6835 71.3400   1253   1298  .0798
6836 71.3500   1240   1299  .0806
6837 71.3600   1278   1300  .0782
6838 71.3700   1270   1300  .0787
6839 71.3800   1265   1301  .0791
6840 71.3900   1278   1301  .0782
6841 71.4000   1288   1302  .0776
6842 71.4100   1253   1302  .0798
6843 71.4200   1281   1302  .0781
6844 71.4300   1265   1303  .0791
6845 71.4400   1274   1303  .0785
6846 71.4500   1305   1303  .0766
6847 71.4600   1327   1303  .0754
6848 71.4700   1304   1302  .0767
6849 71.4800   1298   1302  .0770
6850 71.4900   1297   1302  .0771
6851 71.5000   1274   1301  .0785
6852 71.5100   1286   1301  .0778
6853 71.5200   1296   1301  .0772
6854 71.5300   1301   1300  .0769
6855 71.5400   1293   1300  .0773
6856 71.5500   1335   1300  .0749
6857 71.5600   1323   1299  .0756
6858 71.5700   1302   1298  .0768
6859 71.5800   1255   1297  .0797
6860 71.5900   1304   1296  .0767
6861 71.6000   1285   1294  .0778
6862 71.6100   1303   1293  .0767
6863 71.6200   1315   1292  .0760
6864 71.6300   1318   1290  .0759
6865 71.6400   1271   1289  .0787
6866 71.6500   1304   1288  .0767
6867 71.6600   1292   1287  .0774
6868 71.6700   1273   1287  .0786
6869 71.6800   1250   1286  .0800
6870 71.6900   1293   1286  .0773
6871 71.7000   1295   1285  .0772
6872 71.7100   1298   1285  .0770
6873 71.7200   1311   1286  .0763
6874 71.7300   1309   1286  .0764
6875 71.7400   1253   1287  .0798
6876 71.7500   1268   1288  .0789
6877 71.7600   1299   1289  .0770
6878 71.7700   1292   1290  .0774
6879 71.7800   1288   1292  .0776
6880 71.7900   1320   1293  .0758
6881 71.8000   1309   1295  .0764
6882 71.8100   1317   1297  .0759
6883 71.8200   1323   1298  .0756
6884 71.8300   1328   1300  .0753
6885 71.8400   1269   1302  .0788
6886 71.8500   1269   1304  .0788
6887 71.8600   1280   1305  .0781
6888 71.8700   1286   1307  .0778
6889 71.8800   1278   1309  .0782
6890 71.8900   1308   1311  .0765
6891 71.9000   1298   1314  .0770
6892 71.9100   1302   1316  .0768
6893 71.9200   1325   1318  .0755
6894 71.9300   1305   1319  .0766
6895 71.9400   1251   1321  .0799
6896 71.9500   1289   1323  .0776
6897 71.9600   1293   1325  .0773
6898 71.9700   1256   1326  .0796
6899 71.9800   1313   1327  .0762
6900 71.9900   1322   1328  .0756
6901 72.0000   1295   1329  .0772
6902 72.0100   1303   1330  .0767
6903 72.0200   1279   1330  .0782
6904 72.0300   1287   1331  .0777
6905 72.0400   1269   1331  .0788
6906 72.0500   1311   1330  .0763
6907 72.0600   1325   1329  .0755
6908 72.0700   1304   1326  .0767
6909 72.0800   1324   1324  .0755
6910 72.0900   1317   1321  .0759
6911 72.1000   1317   1317  .0759
6912 72.1100   1300   1314  .0769
6913 72.1200   1298   1311  .0770
6914 72.1300   1279   1308  .0782
6915 72.1400   1262   1305  .0792
6916 72.1500   1326   1303  .0754
6917 72.1600   1289   1301  .0776
6918 72.1700   1249   1299  .0801
6919 72.1800   1252   1298  .0799
6920 72.1900   1262   1298  .0792
6921 72.2000   1243   1297  .0805
6922 72.2100   1295   1298  .0772
6923 72.2200   1291   1298  .0775
6924 72.2300   1284   1299  .0779
6925 72.2400   1274   1300  .0785
6926 72.2500   1313   1301  .0762
6927 72.2600   1280   1303  .0781
6928 72.2700   1288   1305  .0776
6929 72.2800   1283   1308  .0779
6930 72.2900   1282   1310  .0780
6931 72.3000   1319   1313  .0758
6932 72.3100   1259   1316  .0794
6933 72.3200   1290   1319  .0775
6934 72.3300   1298   1322  .0770
6935 72.3400   1259   1325  .0794
6936 72.3500   1285   1328  .0778
6937 72.3600   1284   1331  .0779
6938 72.3700   1334   1333  .0750
6939 72.3800   1313   1336  .0762
6940 72.3900   1308   1338  .0765
6941 72.4000   1294   1340  .0773
6942 72.4100   1319   1342  .0758
6943 72.4200   1298   1344  .0770
6944 72.4300   1272   1345  .0786
6945 72.4400   1283   1346  .0779
6946 72.4500   1316   1347  .0760
6947 72.4600   1310   1347  .0763
6948 72.4700   1317   1347  .0759
6949 72.4800   1260   1345  .0794
6950 72.4900   1287   1343  .0777
6951 72.5000   1309   1339  .0764
6952 72.5100   1321   1335  .0757
6953 72.5200   1348   1331  .0742
6954 72.5300   1320   1326  .0758
6955 72.5400   1304   1322  .0767
6956 72.5500   1350   1319  .0741
6957 72.5600   1314   1315  .0761
6958 72.5700   1295   1313  .0772
6959 72.5800   1298   1310  .0770
6960 72.5900   1342   1309  .0745
6961 72.6000   1294   1307  .0773
6962 72.6100   1305   1306  .0766
6963 72.6200   1297   1305  .0771
6964 72.6300   1304   1305  .0767
6965 72.6400   1282   1304  .0780
6966 72.6500   1360   1303  .0735
6967 72.6600   1302   1303  .0768
6968 72.6700   1295   1303  .0772
6969 72.6800   1292   1302  .0774
6970 72.6900   1292   1302  .0774
6971 72.7000   1286   1301  .0778
6972 72.7100   1280   1301  .0781
6973 72.7200   1265   1301  .0791
6974 72.7300   1282   1300  .0780
6975 72.7400   1276   1300  .0784
6976 72.7500   1296   1299  .0772
6977 72.7600   1360   1298  .0735
6978 72.7700   1324   1297  .0755
6979 72.7800   1311   1297  .0763
6980 72.7900   1306   1296  .0766
6981 72.8000   1308   1295  .0765
6982 72.8100   1310   1294  .0763
6983 72.8200   1276   1293  .0784
6984 72.8300   1281   1292  .0781
6985 72.8400   1263   1291  .0792
6986 72.8500   1308   1290  .0765
6987 72.8600   1303   1289  .0767
6988 72.8700   1301   1288  .0769
6989 72.8800   1300   1288  .0769
6990 72.8900   1329   1287  .0752
6991 72.9000   1296   1286  .0772
6992 72.9100   1314   1285  .0761
6993 72.9200   1306   1285  .0766
6994 72.9300   1293   1284  .0773
6995 72.9400   1279   1284  .0782
6996 72.9500   1290   1283  .0775
6997 72.9600   1300   1283  .0769
6998 72.9700   1283   1283  .0779
6999 72.9800   1325   1283  .0755
7000 72.9900   1289   1282  .0776
7001 73.0000   1283   1282  .0779
7002 73.0100   1281   1282  .0781
7003 73.0200   1331   1282  .0751
7004 73.0300   1327   1282  .0754
7005 73.0400   1292   1282  .0774
7006 73.0500   1295   1282  .0772
7007 73.0600   1308   1283  .0765
7008 73.0700   1263   1283  .0792
7009 73.0800   1245   1283  .0803
7010 73.0900   1257   1284  .0796
7011 73.1000   1279   1284  .0782
7012 73.1100   1311   1285  .0763
7013 73.1200   1329   1285  .0752
7014 73.1300   1323   1285  .0756
7015 73.1400   1302   1286  .0768
7016 73.1500   1268   1286  .0789
7017 73.1600   1296   1286  .0772
7018 73.1700   1268   1286  .0789
7019 73.1800   1292   1286  .0774
7020 73.1900   1336   1287  .0749
7021 73.2000   1300   1287  .0769
7022 73.2100   1351   1287  .0740
7023 73.2200   1314   1287  .0761
7024 73.2300   1314   1287  .0761
7025 73.2400   1285   1287  .0778
7026 73.2500   1290   1288  .0775
7027 73.2600   1299   1288  .0770
7028 73.2700   1285   1288  .0778
7029 73.2800   1301   1288  .0769
7030 73.2900   1355   1287  .0738
7031 73.3000   1336   1287  .0749
7032 73.3100   1323   1287  .0756
7033 73.3200   1306   1287  .0766
7034 73.3300   1335   1287  .0749
7035 73.3400   1306   1287  .0766
7036 73.3500   1317   1286  .0759
7037 73.3600   1311   1286  .0763
7038 73.3700   1338   1285  .0747
7039 73.3800   1295   1284  .0772
7040 73.3900   1300   1283  .0769
7041 73.4000   1298   1282  .0770
7042 73.4100   1314   1281  .0761
7043 73.4200   1344   1280  .0744
7044 73.4300   1331   1279  .0751
7045 73.4400   1277   1278  .0783
7046 73.4500   1282   1276  .0780
7047 73.4600   1275   1275  .0784
7048 73.4700   1279   1274  .0782
7049 73.4800   1281   1274  .0781
7050 73.4900   1297   1273  .0771
7051 73.5000   1333   1272  .0750
7052 73.5100   1295   1271  .0772
7053 73.5200   1307   1270  .0765
7054 73.5300   1267   1269  .0789
7055 73.5400   1237   1268  .0808
7056 73.5500   1272   1268  .0786
7057 73.5600   1289   1267  .0776
7058 73.5700   1281   1267  .0781
7059 73.5800   1243   1266  .0805
7060 73.5900   1235   1266  .0810
7061 73.6000   1275   1266  .0784
7062 73.6100   1294   1266  .0773
7063 73.6200   1285   1266  .0778
7064 73.6300   1275   1265  .0784
7065 73.6400   1240   1265  .0806
7066 73.6500   1309   1265  .0764
7067 73.6600   1318   1265  .0759
7068 73.6700   1277   1265  .0783
7069 73.6800   1288   1265  .0776
7070 73.6900   1299   1265  .0770
7071 73.7000   1302   1264  .0768
7072 73.7100   1300   1264  .0769
7073 73.7200   1258   1264  .0795
7074 73.7300   1274   1264  .0785
7075 73.7400   1253   1264  .0798
7076 73.7500   1280   1263  .0781
7077 73.7600   1282   1263  .0780
7078 73.7700   1276   1263  .0784
7079 73.7800   1276   1263  .0784
7080 73.7900   1273   1262  .0786
7081 73.8000   1265   1262  .0791
7082 73.8100   1295   1261  .0772
7083 73.8200   1273   1261  .0786
7084 73.8300   1247   1260  .0802
7085 73.8400   1268   1260  .0789
7086 73.8500   1274   1259  .0785
7087 73.8600   1308   1259  .0765
7088 73.8700   1285   1258  .0778
7089 73.8800   1293   1258  .0773
7090 73.8900   1309   1257  .0764
7091 73.9000   1269   1257  .0788
7092 73.9100   1262   1257  .0792
7093 73.9200   1268   1257  .0789
7094 73.9300   1247   1256  .0802
7095 73.9400   1237   1256  .0808
7096 73.9500   1268   1256  .0789
7097 73.9600   1291   1256  .0775
7098 73.9700   1251   1256  .0799
7099 73.9800   1259   1256  .0794
7100 73.9900   1276   1256  .0784
7101 74.0000   1251   1257  .0799
7102 74.0100   1261   1257  .0793
7103 74.0200   1259   1257  .0794
7104 74.0300   1233   1258  .0811
7105 74.0400   1215   1258  .0823
7106 74.0500   1270   1259  .0787
7107 74.0600   1265   1260  .0791
7108 74.0700   1258   1261  .0795
7109 74.0800   1235   1262  .0810
7110 74.0900   1256   1263  .0796
7111 74.1000   1242   1264  .0805
7112 74.1100   1258   1265  .0795
7113 74.1200   1301   1267  .0769
7114 74.1300   1342   1268  .0745
7115 74.1400   1287   1269  .0777
7116 74.1500   1291   1271  .0775
7117 74.1600   1272   1272  .0786
7118 74.1700   1300   1274  .0769
7119 74.1800   1288   1275  .0776
7120 74.1900   1309   1277  .0764
7121 74.2000   1276   1278  .0784
7122 74.2100   1264   1280  .0791
7123 74.2200   1316   1281  .0760
7124 74.2300   1304   1282  .0767
7125 74.2400   1261   1284  .0793
7126 74.2500   1290   1285  .0775
7127 74.2600   1288   1287  .0776
7128 74.2700   1303   1288  .0767
7129 74.2800   1290   1290  .0775
7130 74.2900   1350   1291  .0741
7131 74.3000   1319   1292  .0758
7132 74.3100   1279   1294  .0782
7133 74.3200   1311   1295  .0763
7134 74.3300   1291   1297  .0775
7135 74.3400   1272   1298  .0786
7136 74.3500   1280   1300  .0781
7137 74.3600   1275   1301  .0784
7138 74.3700   1299   1303  .0770
7139 74.3800   1267   1304  .0789
7140 74.3900   1284   1305  .0779
7141 74.4000   1277   1306  .0783
7142 74.4100   1260   1307  .0794
7143 74.4200   1295   1308  .0772
7144 74.4300   1312   1310  .0762
7145 74.4400   1288   1311  .0776
7146 74.4500   1277   1312  .0783
7147 74.4600   1305   1313  .0766
7148 74.4700   1326   1314  .0754
7149 74.4800   1282   1315  .0780
7150 74.4900   1292   1316  .0774
7151 74.5000   1302   1316  .0768
7152 74.5100   1311   1317  .0763
7153 74.5200   1279   1317  .0782
7154 74.5300   1266   1318  .0790
7155 74.5400   1265   1318  .0791
7156 74.5500   1286   1318  .0778
7157 74.5600   1287   1317  .0777
7158 74.5700   1332   1318  .0751
7159 74.5800   1309   1318  .0764
7160 74.5900   1315   1318  .0760
7161 74.6000   1302   1318  .0768
7162 74.6100   1323   1318  .0756
7163 74.6200   1328   1319  .0753
7164 74.6300   1324   1319  .0755
7165 74.6400   1297   1319  .0771
7166 74.6500   1323   1319  .0756
7167 74.6600   1308   1318  .0765
7168 74.6700   1296   1318  .0772
7169 74.6800   1260   1317  .0794
7170 74.6900   1325   1316  .0755
7171 74.7000   1326   1315  .0754
7172 74.7100   1286   1313  .0778
7173 74.7200   1325   1312  .0755
7174 74.7300   1270   1310  .0787
7175 74.7400   1248   1309  .0801
7176 74.7500   1321   1307  .0757
7177 74.7600   1322   1305  .0756
7178 74.7700   1310   1303  .0763
7179 74.7800   1297   1301  .0771
7180 74.7900   1302   1300  .0768
7181 74.8000   1276   1298  .0784
7182 74.8100   1269   1296  .0788
7183 74.8200   1297   1295  .0771
7184 74.8300   1291   1293  .0775
7185 74.8400   1310   1292  .0763
7186 74.8500   1283   1290  .0779
7187 74.8600   1305   1289  .0766
7188 74.8700   1301   1288  .0769
7189 74.8800   1277   1287  .0783
7190 74.8900   1301   1285  .0769
7191 74.9000   1273   1284  .0786
7192 74.9100   1316   1283  .0760
7193 74.9200   1264   1282  .0791
7194 74.9300   1243   1281  .0805
7195 74.9400   1249   1281  .0801
7196 74.9500   1279   1280  .0782
7197 74.9600   1282   1279  .0780
7198 74.9700   1254   1278  .0797
7199 74.9800   1265   1277  .0791
7200 74.9900   1311   1277  .0763
7201 75.0000   1303   1276  .0767
